# Supplementary material for: T2T reference genome assembly provides insights into anthocyanin accumulation in broccoli
Source: Hortic Res. 2026 Apr 21;13(7):uhag110. doi: 10.1093/hr/uhag110 (PMC13305774; doi:10.1093/hr/uhag110)
Supplement: Web_Material_uhag110 [file web_material_uhag110.zip]

Archive with 6 entries (6 files):
- Figure S1-S14.docx
- Supplemental Tables 1-5.xlsx
- Supplemental Tables 11.rar
- Supplemental Tables 12.xlsx
- Supplemental Tables 13-15.rar
- Supplemental Tables 6-10.xlsx
