# Supplementary material for: T2T reference genome assembly provides insights into anthocyanin accumulation in broccoli
Source: Hortic Res. 2026 Apr 21;13(7):uhag110. doi: 10.1093/hr/uhag110 (PMC13305774; doi:10.1093/hr/uhag110)
Supplement: Web_Material_uhag110 [file web_material_uhag110.zip › Supplemental Tables 1-5.xlsx]

## Sheet: Index
Table S1. Summary of the data sequenced by multiple technologies
Table S2. BUSCOs analysis of SN60 genome completeness
Table S3. Telomere positions of SN60
Table S4. Centromeric positions of SN60
Table S5. Summary of Repeat contents in SN60
Table S6. Functional annotation of the predicted genes for SN60
Table S7. The list of TFs from the SN60
Table S8. Statistics of the annotated non-coding RNA
Table S9. The species information of compare genomic
Table S10 SVs between SN60 and BOP04-28-6
Table S11 Sequence variants between SN60 and BOP04-28-6
Table S12 SVs between SN60 and HDEM
Table S13 Sequence variants between SN60 and HDEM
Table S14 Total anthocyanins and six types of anthocyanidin contents
Table S15 The cDNA sequences of BoF3'H gene in BT126 and SN60

## Sheet: Table S1
Table S1 Summary of the data sequenced by multiple technologies
Technology	Raw data (Gbp)	Reads Mean Length(bp)	Mean or N50 of subreads length (bp)	Depth (×)
HiFi	39.13	15092	15185	69.1343
ONT	85.23	12792	30581	150.583
Hi-C	162.24	150	150	54.08
Illumina	12	150	150	20

## Sheet: Table S2
Table S2 BUSCOs analysis of SN60 genome completeness
Items	Number	Percent(%)
Complete BUSCOs (C)	2312	0.994
Complete and single-copy BUSCOs (S)	1891	0.813
Complete and duplicated BUSCOs (D)	421	0.181
Fragmented BUSCOs (F)	9	0.004
Missing BUSCOs (M)	5	0.002
Total BUSCO groups searched	2326	1

## Sheet:  Table S3
Table S3 Telomere positions of SN60
Chromosome		size	Start (bp)	End (bp)
C01	head	6467	1	6468
	tail	7944	58293879	58301823
C02	head	5039	1	5040
	tail	7055	67766498	67773553
C03	head	8952	1	8953
	tail	11773	78546104	78557877
C04	head	5249	1	5250
	tail	5116	71641354	71646470
C05	head	9169	1	9170
	tail	4885	60356788	60361673
C06	head	11374	1	11375
	tail	9344	49794059	49803403
C07	head	174	1	175
	tail	6166	60316076	60322242
C08	head	7104	1	7105
	tail	118	55731153	55731271
C09	head	8462	1	8463
	tail	5193	70426166	70431359

## Sheet: Table S4
Table S4 Centromeric positions of SN60
Chromosome	Start (bp)	End (bp)
Chr1	23970494	26036469
Chr2	22483700	26851321
Chr3	28730097	30164584
Chr4	24820027	26896692
Chr5	30297937	36016321
Chr6	10469726	11912656
Chr7	16864445	17955404
Chr8	36933255	39564388
Chr9	34148606	37047021

## Sheet: Table S5
Table S5 Summary of Repeat contents in SN60
Class		Count	bpMasked	%masked
LINE	L1	18229	14942205	2.61%
	R1	124	95040	0.02%
LTR	Copia	32274	37832058	6.60%
	Gypsy	48449	50887701	8.88%
	unknown	86507	98861424	17.26%
SINE	tRNA	36	19583	0.00%
	unknown	19039	3085480	0.54%
TIR	CACTA	40082	30598363	5.34%
	Mutator	40860	20205688	3.53%
	PIF_Harbinger	27250	11675100	2.04%
	Tc1_Mariner	2876	1122431	0.20%
	hAT	18227	6991080	1.22%
nonTIR	helitron	143137	57071972	9.96%
total		477090	333388125	58.19%
