# Supplementary material for: T2T reference genome assembly provides insights into anthocyanin accumulation in broccoli
Source: Hortic Res. 2026 Apr 21;13(7):uhag110. doi: 10.1093/hr/uhag110 (PMC13305774; doi:10.1093/hr/uhag110)
Supplement: Web_Material_uhag110 [file web_material_uhag110.zip › Supplemental Tables 12.xlsx]

## Sheet: Index
Table S1. Summary of the data sequenced by multiple technologies
Table S2. BUSCOs analysis of SN60 genome completeness
Table S3. Telomere positions of SN60
Table S4. Centromeric positions of SN60
Table S5. Summary of Repeat contents in SN60
Table S6. Functional annotation of the predicted genes for SN60
Table S7. The list of TFs from the SN60
Table S8. Statistics of the annotated non-coding RNA
Table S9. The species information of compare genomic
Table S10 SVs between SN60 and BOP04-28-6
Table S11 Sequence variants between SN60 and BOP04-28-6
Table S12 SVs between SN60 and HDEM
Table S13 Sequence variants between SN60 and HDEM
Table S14 Total anthocyanins and six types of anthocyanidin contents
Table S15 The cDNA sequences of BoF3'H gene in BT126 and SN60

## Sheet: Table S12
Table S12 SVs between SN60 and HDEM
#CHROM	POS	ID	REF	ALT	QUAL	FILTER	INFO	FORMAT
Chr1	102115	svim_asm.INS.1	T	TTCTTGAAAAATAGAGACAACAAAGGCTTCATACCTCTTTGAAAATCATCATATGTTAGTGCAGGATGCAACTATGCATTAAAACAATATTGTCGTATTTTTTGAAATTTTCTCAAAATCTAAGTGTTAACCCCCTCAAAATCCATGTGTTAACCCCTACATTTGTGTTAATGTATTCTAAGCACTTTTTCATAGTAAATTAGCATCATTCAATTGATTTTATAAATTAATTTAGTAAAACTTCATATACTCCCTAAAGTAGTGGATTAACCGTTATAAAATCGCTATTGTCTTGAAAAATAGAGACAACAAAGGCTTCAAAAGTCTTTGAACATCATCATATGTTAGTGCCGGGTGTAACTATGCGTTAAAATAATATTTCCGTATTTTTTTAAATTT…	.	PASS	SVTYPE=INS;END=102115;SVLEN=640	GT
Chr1	181151	svim_asm.DEL.1	CATTCAAAATCCTCAAAAAAATTGTACCAAACATGATCTCAATTCCTAAGATGTAAACCATACAACGAAGTAAAAATGATTTAGTCTAAGCCAAAAGTCAAATGATTTAGACCAAGCCAATTTGAAATATATTTGTAATTGCCTTTTGGAAATGTATGTTAATAAAT	C	.	PASS	SVTYPE=DEL;END=181317;SVLEN=-166	GT
Chr1	181731	svim_asm.INS.2	G	GTTGAGATCCAGAGTTTTTTTTTTTTTTTCCCAAATTGAAAACTTTATATATAACAAAAGGCTTTTACAACCATCAAGAGCATATCCGATTACGATTCCACAAACCTCCCCAACAAAAACCGTTATGATACATAACTACACAATCATCATCAACACCCACACAAGGGTGGACCAAAAGGAAATTGCCATGACTCTGTTAACTATCATATGCTCCACTTTCATTCACGTACATATGATCCAACCAACGTGGATGGCCAACCGCTACATAAGACTGCATCAGACCAAGCTGCCTGACACTCTGAGCGATGAAAGAGGCACATCTAACTGAAGCCAAAAGTCCAAACCTTAACTCCCATGCCTCGAGAGACCGGAGCTCTCTCTTAATCTCTGTAGCTTCAA…	.	PASS	SVTYPE=INS;END=181731;SVLEN=6051	GT
Chr1	186526	svim_asm.BND.1	N	[Chr9:54570438[N	.	PASS	SVTYPE=BND	GT
Chr1	188435	svim_asm.INS.3	C	CAACTTTGACTACATAGTTGTTTAATATTGTTTCATTTTATCATGTGAATGAACTATTGGTCATTTTTAAATTCTTTTAAGAAGGAAATGGTGTTGTTTTGAA	.	PASS	SVTYPE=INS;END=188435;SVLEN=102	GT
Chr1	189777	svim_asm.DEL.2	CTTCTTCGTTTTAATGTCGAACGGTTTTGGGTACTTAATCAAATTCCGTAATTTGAAACCGCCATGTCTCAACTTATAAATACCATGGATTCTCATACCGTTCTTCCCACTTTCGATTTCTGTTTTTTTTTTCAAAATGTGTGATAATAATCTAAGCTTCCTGCAAGATATCGAATCTTGGCAGGATGAAGAGCCAACCGTTGTGCCCCCTTTAATGTGCGCCGAAGCCGTGCGATTGAATCGTTTTTCCATTGTTGGCGTACTTGTTAACCCAGAGAAACAAAGTATGAGTGCGTTGATTAATCAGATGCCTTGCATTTGGGGCGTAACTGAAAAAGTCATTGGTCGGGTTATTGACTCCCGAAGGTTCCAGTTTGTGTTCAAGACAGAGGACGCCAT…	C	.	PASS	SVTYPE=DEL;END=199457;SVLEN=-9680	GT
Chr1	200895	svim_asm.INS.4	A	ATTTGATATTTTTAGGGTTTTTGAAAAGAAGATCCACAGAAACATCAGAATGTTCCGAAAATCCTTTGGAG	.	PASS	SVTYPE=INS;END=200895;SVLEN=70	GT
Chr1	202592	svim_asm.INS.5	A	ACAGGTATTGGAGGAAGAAAAACCGTTTTGATAGCTAAAACAATCTTTTTCTATTCAAAATCTCCTTATTAAGTG	.	PASS	SVTYPE=INS;END=202592;SVLEN=74	GT
Chr1	208295	svim_asm.DEL.3	CTTCACGTGACTTCACGGCGGCGGTGTACATGTAATCTGGATTCCGGGACTTCACGGCGGCGGTGTCCATGCCCGGCATCAATTCGTCAGTCACCAAATCCCTGACTGAGAATCCGGCTAAGAAGAGAGGAGATCAAACCGCAATCCGAGACCCAACCTCCGCCGTCGCCAGAGACTTCACGTGACTTCACGG	C	.	PASS	SVTYPE=DEL;END=208487;SVLEN=-192	GT
Chr1	208966	svim_asm.DEL.4	CTTTTTTTTTTAATCAGATTCTTTTCCCTTTTATTTCTCCAGAAGCTAGATCT	C	.	PASS	SVTYPE=DEL;END=209018;SVLEN=-52	GT
Chr1	209381	svim_asm.BND.2	N	N]Chr9:54570438]	.	PASS	SVTYPE=BND	GT
Chr1	216521	svim_asm.DEL.5	TGCAAACAAAACAAGGAAAAAAAAATATGATCGCACCCAATAGGATAATTTTTCTGATAAAAGTGAGAACCAAC	T	.	PASS	SVTYPE=DEL;END=216594;SVLEN=-73	GT
Chr1	234755	svim_asm.BND.3	N	N]Chr8:6462373]	.	PASS	SVTYPE=BND	GT
Chr1	239113	svim_asm.DEL.6	TAACTTATATAGTTGTTGTGTATTGTCTACACTTTAATGTCATTGAACTCTTCCGTACATTCAAGCACTTATATTGATTTTTCATAAGTTATACATCCTATCTAATGAATTGGTAGCACAAAAAAACATCATATCTTCATTTTTGACATAATGGTACATGTCTTCTATAAGCACTTATATTGATTTTTC	T	.	PASS	SVTYPE=DEL;END=239301;SVLEN=-188	GT
Chr1	250325	svim_asm.INS.6	T	TTTATATATATATATATATATTTTTTTTCGGTAACCGCGGGTTTCCGGCGACCGTGGTCAACCGACTATTCCCGCGAAGCCCACGACACTCCACGTATTCTTGGGATTTAACCCTAGTCCGGGTGACCAACGCGAGTCGAACCTGCGAGGAAGGTATTGGTTCTGGGCCTCAACTACCTCTAGGCCAACCGCGCGTTGGCCAACCGCGTTGG	.	PASS	SVTYPE=INS;END=250325;SVLEN=211	GT
Chr1	251347	svim_asm.INS.7	G	GTATAATTTAAGGGCTTTTTGCAGAATTCACCTATAACTTAAAGTCAAACACAAAAATAACCTTTTTTTTTTTGAAAATTGGTTTTGCCCTATTCACCCCACAAGTTCATATAATTTACGAAAATGCTATCAATTTTTTTTTTTCGAAAATGACATTTTTACTCTCTCACCCTCATCATCTTCAAGTAATTACAAGATTGCCATTGCCATCAATACCACAACCACCATGAACAACCAATTTGAAGCTCTTAATGCTCCCAAAATCGATTTACCCTTCTTCTTTTTCCATTCTTGTGAACTAAACACAACATATCTCTCACTTTCTCTCCACAATGAGCTAAAAAAAAACCAAGATTTTGATTCTAAATTTTTTATGGTTCATAGAGTCATAGAAGCTAA…	.	PASS	SVTYPE=INS;END=251347;SVLEN=4253	GT
Chr1	253267	svim_asm.INS.8	T	TAGTACTCCTCCGTTTTAATATAGATGATGTTTTAGAAGGTTTGTTTTGTTTCAATTTACATGAAGTTTTGAGATTTTAAAGAAGTTTTGAGATTTTAAAGAAGCTAATTTTAGCTTTATTGGAAACTGTTCAACCAATTAGATTTTACAGTCTTTTTAATAATTGGTTAACTGATTTTAAAATTATATCTTTAAAAAAATTTTCTAGGAAAATGTAATTTTATTAATCTTTGTGCACTATTATAAAACATCAACTATTATGAAACGGAGGA	.	PASS	SVTYPE=INS;END=253267;SVLEN=271	GT
Chr1	421334	svim_asm.INS.9	C	CCCATTTGTTGGGCCTAATTATTAAGCCTAATGGCTCAAATAATATATGGCAAAATGTGAAAATGAAATGGGCCTATGGGTTCTTACAAAAAGCCTTGTTGGCTTTAATGAAATGAAGTTAACAACATCCCACATTGGTTGGGAGAGTTGATTTTGAGGAGTATATATATGTCTGACATGACATGAGAGGTTAAAGCGACTCGAGGAAGAGAGCTCCCCCCGCCTTGTTGCCGCCCGTCCGTCCGGCTCGGCTCATTTCGGCTCGGCTCGGCTTCGGCTCATTTCGGCTCATTTCGGCTTCGGCTCGGCTTCGGCTCGGCTTGGGCTTGGGCTTGGGGCTTGGGCTTGGGCTTGGGCTTGGGCTTGGCTTTGGCTTTGGGTGGGAGGCCTTTGGCCCGA…	.	PASS	SVTYPE=INS;END=421334;SVLEN=1026	GT
Chr1	428081	svim_asm.DEL.7	ATCTAAACTATTAAAATTAAAGTACAAATAGTACTTACCCCTAACTTTTGCCAAATAATTACATTTGACTGCCACTGGCCCTAAAAATCTATCCTTTTAAAATTTTCCTAAATCACCGTAAACAAATTGACGTCTCTTATCCTAAAATAACTTGTAACTAAACCGGCTGTATTATGTGATATATTTACCATTTTGTATTTCATATGTGTATTACGTTTAAAACCGGCACACTCCATTATTAATACTTCCAATTTAATTTAATTCATACTCTAAGGACATAGTTTTAAAACCGATTCAATCCATGATAAACATATTATTTAATTGTAGTAAGATTCTAAAAACATTGTGTTGCACCGTGCACCGAACCTGAATTTGTATTGGTCTGTTTCTTCTTCCCTA…	A	.	PASS	SVTYPE=DEL;END=429279;SVLEN=-1198	GT
Chr1	439680	svim_asm.INS.10	C	CCTTTTTGTGACACCCGTCACCTCCTATATGGAGGACAGCGTGTCACCCCCGACGCGTCATCATACAACAATGTGACACCCGTCTCCCTGACACTAAGGACGACGGGCCACCAACAATATCCCGTAATATAAAAGCCCATAAACCCGACAACTCTCACCCATGCCCAAATAAAATCCGAAAGAAAAGTCCAATAGCACCAAGTCCGTCCAAATATCACATACTTGTTTGTCTCACCGAAAGAGGGAAGAGTGAGGGTGAGCGGCGGGGGAATCACTTTCGAGTGAGGTATGGGATGCTACCCCGAAGTCCATGGACGGACATAGCACTCGAATAAATATAATTTAATTCTAATGCATGTCAAACCACGATTACCTAAAGTACTCAAGCAACAAACAATG…	.	PASS	SVTYPE=INS;END=439680;SVLEN=7333	GT
Chr1	443500	svim_asm.INS.11	C	CTGGAATGAGAATAAAAGGAGACAGAGAGATCTTGATAAAAAACTTCACGTCTTACTCGTATTCCCTCTCTTAACCATAAACATTTCTTTTCAAGATAATCAAAATATATCTCCATCACACACAGTTTACAGCTTGGAAGGCATCATACCAAATACCTTTCTTTACAGTCTGGAATGCATCATAACGTCAAGACAAAGCTATTCCACAGTTTACTCCAGCTGGCACATTTGACTTAAATGTTTGTTTACTGTCATCCCCTCGCAAACTGATGGTGGGTGGAGCACCAACACTCAGTTTGGCTCTGAGACTCTGAAAGGAATGGCGCGGGAGAGATTTAGTGAAGATGTCTGCAAGTTGCAGTGCAGAAGGAATGTGTTGAACCTCCAGGACACCAAGAG…	.	PASS	SVTYPE=INS;END=443500;SVLEN=4730	GT
Chr1	460962	svim_asm.DEL.8	TCTAAGAGCATCTGCATTGAAGGTTCAATGCAGAAGTTCACACTTTTCCCAAAAAAAAATATTATTAAAATATTCTTTTTTTGGTGAACTCAACTCTTGCAGGTTCAGTGGGATGAACCTGGTTCATCACTGTAGCGCGGGCCCCACGCTATGTGGTGGCCCGCGATTGGTCTGTTTAATTTTTTTTTTTTTTTTTTTTTTTTTTAAAATCAAACGAAAAACTAAAAAAAAAAAAGTAATAAAAAATTAAAATTATGAACCCCATTCAAGGTTCATTGATGCTGATGCC	T	.	PASS	SVTYPE=DEL;END=461250;SVLEN=-288	GT
Chr1	482317	svim_asm.DEL.9	TCTGTACAATTGTGTGAGTCAAATTCTAGTTTTATTGATGCATGTTATATATTAGTGCTGCATGTTTTAGGTAACATTTTAATGATGCACGTTTTCAAAAATCTCCATTATTAAAATTATGCACGTAATGATAACTCATGAGTTTTTTTTGTTGATTAAATGACATTATGTCCAAATTTATTTAAGGATATTTCATTAAGGTAAGTGAAAAAGACAAACAATAAAATAGGAAGTTTAAAATCATTTAAGCATATTTCATTAATGTAACTGAAAAGACAAGTAATAAATTAGGCAGTTTTATTCGTTTTATGATATTTCATAAATGCAACTGGAAAAGACAAACAAAAAAAAATAGGGAGTTTAATTAATGAAATAAGAACATTTTCAAATGAGTACTTC…	T	.	PASS	SVTYPE=DEL;END=484206;SVLEN=-1889	GT
Chr1	484999	svim_asm.INS.12	G	GTCACCGTGGATGTTCTTCACACGGTGAGGAACAACAATATGCCTGTTTCTTCATCTCATCATGCTTTCATATCTCAAAATTAACTATTCCTTTGCTTCTCATAGGTGTTTTCCGCTTATGGAACTGTGCAGAAGATTGCAATATTTGAGAAAAATGGTTCAACGCAAGCCTTAATTCAATACTCTGGTACATGACCTTGATAATCTGAATACATATATGATTCTACTATACTTCTTTTGGTTATATGGTGAATCATCTTATGTGTATGCAAAGAGAAGAGCCTAAGAATTTGAATATAGTCATCGTTTGCTTCATGTTCCGTTTTATTGATTCTTCTGTAGACATTTCAACGGCGACGATGGCGAAAGAAGCACTGGAGGGACACTGCATATATGACG…	.	PASS	SVTYPE=INS;END=484999;SVLEN=820	GT
Chr1	501034	svim_asm.INS.13	A	ACTATAGATCTGTTGTTGTTGTTTTTTTGAAACACTTTTTTTTTTTTGAAACACCTTTTTTTTTTTGAAACACC	.	PASS	SVTYPE=INS;END=501034;SVLEN=73	GT
Chr1	543125	svim_asm.DEL.10	TCAAGATCATACCATTTTGTGAGAAAACGGCGAGAGGGAAGGAAAGATGGAGAAACAGATTTTAAATTTTTTTTTTTTTTTTTTAATTTTACAATGGACCTTTTTGAAGAGATAGTGGGATATGTCTTCACAATTGGCCAGTTCATAAATTCAAAGCCCATTTAAACCAGCAACATCTATACTATTAAAACAGGATCCTATTGTCATAATTACCTTAGGGGCATGTTTCTTTCACTAACATTGCATGTTTCATTAAGGGCAATTAAGTAATATTAATAACAAATATATATTGGGTCATTATTTTTGGATCCAGCCCAAATCAAATCTCTCTTGGGCCATTTGGGCCTATTAAAAAATCAGATTCAATTCTCACCTTTTTTTTTTCCTTTGGACCATTGA…	T	.	PASS	SVTYPE=DEL;END=544034;SVLEN=-909	GT
Chr1	545116	svim_asm.INS.14	T	TACTGATTTTTAACAAGTATGATCCATCCACGACGTATATA	.	PASS	SVTYPE=INS;END=545116;SVLEN=40	GT
Chr1	545518	svim_asm.DEL.11	TCACTAATGAAGATGCGATCAAGAAGATGGTTGACTTTATGTCTACCAAGACAACATAGCTGAGTACTTACAAATCCTATTGTCATAATTACCTTAGGGGCATGTTTCCTTCACTAACATTGCATGTTTCATTAAGGGCAATTAAGTAATATTAATAACAAATATATATTGGGTCATTATTTTTGGATCCAGCCCAAATCAAATCTCTCTTGGGCCATTTGGGCCTATTAAAAAATCAGATTCAATTCTTACCTTTTTTTTTCCTTTGGACCATTGAGTCCAAGTTCAAATAATTTTTTTTTCAACTATTCTTAATTATTATTTTTTTCTTTTCTTAATATAATTTAAGCATTTATAAAAATAATTGAATTTTTTTATTGAAAAGTATAAATCTTTATT…	T	.	PASS	SVTYPE=DEL;END=547791;SVLEN=-2273	GT
Chr1	548485	svim_asm.INS.15	A	AATTTACGGAGTATTATGAAGTTTTATTAAATTAATTGATAAAAAAATATAACAATTTCTATATACCATGAAAAAGAGCTTAAAAATACATTAATACAAATGTAGAATTTGGTTAGAAATTTTAAAACAACACTAAAGATTATGGGCTTCAGTATATAAACATTTACCAAAAACTCAATTATTTTCATAGGGGTTATAACACATAGATTTTGAGAAAATTTCAAAAAATATGACAATATTGTTTTAATGCATAGTTGCATCCTGCACAACATATGATGATGTTAAAATAGGTTTGGAGCCTTTGTTGTCTCTGTTTTTCAAGAAAATAGTGATTTTATAGTGGTTATTCCATCGATTTATGATGTATTATGAAGTTTTACTAAATTAATTGATAAAAAA…	.	PASS	SVTYPE=INS;END=548485;SVLEN=2412	GT
Chr1	569755	svim_asm.INS.16	G	GAAAAAGAGCTTAGAATACATTAATAAAAATTTAGAATGTGGTTCAAACTTTTAAAACAACACTAAAGATTATATGCTTCAGTATATAAAACATTTACCAAAAACTCAATATTTTCGTAAGAACACGTGGATTTTGAGAAAATTTCAAAAAATACGACAATATTGTTTTAATGCATAGTTGCATCCTGCACAAACATATGATGATATTCAAAGAGGTTTGGAGCCTTTGTTGTCTCCGTTTTTCAAGAAAAATGTGATTTAATAGTGGTTATTTCATCAAGTTATGATGTATTATGAAGTTTTACAAAATTAATTGATAAAAAAAGTTATAATGATTACCATATACCATT	.	PASS	SVTYPE=INS;END=569755;SVLEN=349	GT
Chr1	571191	svim_asm.INS.17	A	ATGTAGAATGTGGTTCGAAATTTTAAAACAACACTAAAGATTATATGCTTCAGTATATTAAACATTTACCAAAAAATCAATATTTTCGTAGGGAACACATAGATTTTGAGAAAATTTAAAAAAATACGACAATATTGTTTTAATGCATAGTTTCATCCTGCACAAACATATGATGATGTTCAAAGAGGTTTTGAGCCTTTGTTGTCTCCGTTTTTCAAGAAAATTGTGATTTTGTTGTGGTTATTCCATCGATTTAGGGAGTATTATGAAGTTTTACTAAATTAATTGATAATATAACGATTCTCATATACCATGAAAAAGAGCTTAAAATACATTAATACAGAG	.	PASS	SVTYPE=INS;END=571191;SVLEN=344	GT
Chr1	572094	svim_asm.INS.18	G	GTTGTTTTAATGCAGTGTTGCATCCTGCACATACATATGATGATGTTTAAAGAGGTTTGGAGCCT	.	PASS	SVTYPE=INS;END=572094;SVLEN=64	GT
Chr1	572921	svim_asm.INS.19	G	GACTAAGAGCTTAGAATACATTAATACAAATTTAGAATGTGGTTCAAACTTTTAAAACAACACTAAAGATTATATGCTTCAAGTATATAAAACATTTACCAAAAAACTCAATATTTTCAGAAGAACAACGTGGATTTTGAGAAAATTTCAAAAAAATACGACAATATTGTTTTAATGCATAGTTGCATCCTGCACAAACATGTGATGATATTCAAAGAGGTTTGGAGCCTTTGTTGTCTCCGTTTTTCAAGAAAATTGTGATTTAATAGTGGTTATTTCATCAATTTATGATGTATTATGAAGTTTTACAAAATTAATTGATAAAAAAAGTTATAATGATTACCATATACCATT	.	PASS	SVTYPE=INS;END=572921;SVLEN=353	GT
Chr1	575335	svim_asm.INS.20	C	CCCATATACCCTGAAAAAGAGCTTAGAATACATTAATACAAATTTAGAATGTGGTTCAAACTTTTAAAAAAACACTAAAGATTATATGCTTCAGTATATAAAACATTTACCAAAAACTCAATATTTTCGTAAGAACACGTGAATTTTGAGAAAATTTCAAAAAATACGACAATATTGTTTTAATGCATAGTTGCATCCTGCACAAACATATGATGATATTCAAAGAGGTTTGGAGCCTTTGTTGTCTCCGTTTTTCAAGAAAATTGTGATTTAATAATGGTTATTTCATCAATTTATGATGTATTATGAAGTTTTACAAAATTAATTGATAAAAAAAGTTATAATGATTA	.	PASS	SVTYPE=INS;END=575335;SVLEN=349	GT
Chr1	579493	svim_asm.INS.21	T	TAAGTTTTACAAACTTAATTGATAAAAAAGTTATAATGATTCCCATATACCATTAAAAAGAGCTTAGAATACATTAATACAAATGTAGAATGTAGTTCGAAATTTTAAAACAACACTAAAGATTATATGCTTCAGTATATAAAATGTTTACCAAAAACTCAATATTTTCGTAGGGACACATGGATTTTGAGAAAATTTTAAAAAATACGACAATATTATTTTAATGCAGAGTTGCATCCTGCACAAACATATGATGATATTCAAAGAGGTTTGGAGCCTTTGTTGTCTCCTTTTTTCAAAAAAAATGTGATTTAATAGTGGTTATTTCATCGATTTATGATGTATTATTAAGTTTTACAAACTTAATTAATAAAAAAAGTTATAATGATTCCCATACAC…	.	PASS	SVTYPE=INS;END=579493;SVLEN=697	GT
Chr1	586369	svim_asm.INS.22	A	AAAATATTGTCTTAATGCATAGTTGCATCCTGCACAAACATATGATGATGTTCAAAGAGGTTTAGAGCCTTTGTTGTCTCCATTTTTCAAGAAAATAGTGATTTTATAGTTGTTATTCCATCGATTTAGGGAGTATTATGAAGTTTTACTAAATTAATTGATAAAAAATTATAACGATTCCCATATACCATGAAAAAGAGCTTAAAATACTTTAATACAAAATGTAGAATGTGGTTCGAAATTTTTAAAAAACTCTAAAAATTATAGGCTTTCAATATATAAAACATTTACCAAAAACTCAATATTTTCGTAGGGTTAACACATAGATTTTGAGAATTTTTTTTAAAAAAAGATAATATTGTTTTAATGCATAGTTGCATCTTGTACTTATATATAATG…	.	PASS	SVTYPE=INS;END=586369;SVLEN=2459	GT
Chr1	591224	svim_asm.DEL.12	GGATTTTGAAAAAATTTCAAAAAATATGACAATATTGTTTTAATGCATAGTTGCATCCTGCACTAACATATGATGATATTCAAAGAGGTTTGGAGCCTTTGTTGTCCGTTTTTCAAGAAAATTGTGATTTAATAGTGGTTTTTCCATCGATTTATGATGTATTATGAAGTTTTACAAAATTAATTGATAAAAAAGTTATAACGATTCCCATATACCATGAAAAATAGCTTAGAATACATTAATACAAATGTAGAATGTGGTTCGAAATTTTAAAACAACACTTAAGATTATATGCTTCAGTATATAAAACATTTACCGAAAACTCAACACATAGATTTTGAGAAATTTTCAAAAAATACGAAAATATTGTTTTAATGCATAGTTTCATCCTGCACAAAC…	G	.	PASS	SVTYPE=DEL;END=591909;SVLEN=-685	GT
Chr1	605665	svim_asm.DEL.13	TCTCTCTCTCTCTCTCTCTCTCTCTCTCTCTCTCTCTCTCTCTCTCTCTCTCTCTCTCTCTCTCTCTCTCTCTCTCTCTCC	T	.	PASS	SVTYPE=DEL;END=605745;SVLEN=-80	GT
Chr1	607289	svim_asm.DEL.14	TGAAATGAATATACATTAGTTTACAAAAAAAAAAAAAAAAAAA	T	.	PASS	SVTYPE=DEL;END=607331;SVLEN=-42	GT
Chr1	679042	svim_asm.DEL.15	TTTTTTTTGAAAAACGGAGACAACAAAGGCTCCAAGCCTCTTTGAACATTATTATATGTTATTGCAGGATACAACTAGGCATTAAAAAAATATTGTCGTATTTTTTGAAATTTTCTCAAAATCTATGTGTTAACCCCTACGAAAATATTGAGTTTTTGATAAATATTTTATATACTGAAGCCTATAATCTTTAGTGTTGTTTTTAAATTTCTAACCATATTATGCATTTGTATTAATGTATGTTAAACTCTTTTTCAAGGTAAATGAGCATCGTTCATCTGTTTTTATCAATTAAATTAGTTAAACTTCATAATACTCCCTAAATCGATTGAATAACAACTATAAAATCACTGTTTTCTTGAAAAATGGAGACAACTAAGGCCCCAAACTTCTTTGAAC…	T	.	PASS	SVTYPE=DEL;END=679721;SVLEN=-679	GT
Chr1	765249	svim_asm.DEL.16	AGTGTTGTGAAAAAACGAATTGAGGCAAATACAGTTTAGGTTTCTTGTTATTACCTGAATGAATAATCTTACAAACTCGTATTTATAACCCGATTGAAATATATACTTAACTTAAAAAAAAAATATTCCTAAACCGAAAAAGATTATCCAACCCAACAAATGTTGGGCTTTTACTGTTGCACAAGAGATAAACACATGCAATGCAACAGGAG	A	.	PASS	SVTYPE=DEL;END=765460;SVLEN=-211	GT
Chr1	775755	svim_asm.INS.23	G	GATGTTGGCCATTTATGACCTATTCTTTGGTTCACCAACCAATAGGATTTCATTATTTCAAATTTGATATCTTTAAAAAAAGAAAACAAAATATTGTCAAGTTATATTATGTTTTTAA	.	PASS	SVTYPE=INS;END=775755;SVLEN=117	GT
Chr1	776690	svim_asm.DEL.17	GGTGAGAGAGAGAGAGAGACTGCGTGAGAGAGACTGCGAGAGAGAGAGACTGCGTGAGAGAGAGACTGCGAGAGCGAGAGAGGACTAGATTTAGGATTCTGGGATCAAGAGTAAGAGAGATTTCATCGTTGAAGAGAGGTTGCAGAGAGAAGAATTAGATTTGCTTTGACGGCTACAAAACCACTTTAGGTTTAAAAATCAAAGGTAAAATTTGTAATTCTGAAGATAAATTAGTTGTTCAAACAAAAAAAAAAGATAAATTAAGGGTATTATCGACTTTTAATACTTTTGGATGAGTTTACTGTTTCTGGAAGCGTTTAAAAATGTCATCTAGAATTCCCGAAAAATCTGGATGAGTTGTGAAACTGTATCTGGATGCTGCGTCCAACTTAACCTCAT…	G	.	PASS	SVTYPE=DEL;END=777161;SVLEN=-471	GT
Chr1	779050	svim_asm.INS.24	T	TAATAGACTAGATTCTGACCCGTCTTTAAATGGCGGGTATATTTTTTGTTTTACATCTTTTTAGGTCTTTTCAATTGGTAATTTAAATATAAGTTTAATGACATAAAGCATAATAAATAATATTTTAAATAATGATAAAGATAAAAGAAATAATAGTTGGACCATATTTTTATCAATGGGTCACACTGCTATTTTAATAGAATAGATGTGATATAAATTTTATGATTAGTTAATGATTCCCTATTTGCGTATATTGACGTTCGTGCAAGTCTTGATAATAAACGATTTAAATCTGACATGTATTCTTCGACTCTTCGGTTAGAATAGTAGTTGTTGATTTTTGAAAATAAAAGTAGTCGAAAGTCCACCCATCTCTCGATTAAAATGGTAACAAACGGT…	.	PASS	SVTYPE=INS;END=779050;SVLEN=2014	GT
Chr1	787097	svim_asm.DEL.18	TACTCAGATTAGGGCTGGGCAAATAAACCGAACCCGAAAATCCGAACCGAACCCGATCCGATGAAAATAAATCCGAACCGATCCGAACCCGACATAAATACCGAATGGATCTTGTTTTATGGTATTTCGGGTTATGGGTATTATCCGAACCGAACCCGAAATTAAATGGATATCCGATAGAACCCGAAACATTCAAAATGCCAAAAAAGAACTTGTACCAAACATGATTTCAATTCCTGATATGTAGCCAAAATACACTAAGATATTATTAAACATCTACGATAACTATCTACTACATGAAGGTTGATGGTTGAAAGTGGCGGTTGAGGCTTGAAATTTTTAGATTTTGGTTTTATTTTCATTGAATAATTTTTTTCATTTCATGATAACTTAATTTTT…	T	.	PASS	SVTYPE=DEL;END=787926;SVLEN=-829	GT
Chr1	790686	svim_asm.DEL.19	GGGGGTTTTTGAACTGTTTGCGGATCCCACTGACCAAAATAAGGATCGCTGTTCA	G	.	PASS	SVTYPE=DEL;END=790740;SVLEN=-54	GT
Chr1	791841	svim_asm.INS.25	G	GGTTTTCTTATTGCTTGAAGAGAAACAAATACAAAAGCTCTGTCTTATAGATCAGAGACGAGCTGAATAATAGGAACCTTGTAAGATTCAGAGCACTGAATTCAAAACTA	.	PASS	SVTYPE=INS;END=791841;SVLEN=109	GT
Chr1	798917	svim_asm.INS.26	C	CATGAAAACCCGGAAACACTATCGTTCAATCTCCAAAACTGTAAAAAATTTCAAAGGAATCCCAAAAGATTACACCAAGAACTATAAAGGAATCATCATTGCATCTCAACACACTAA	.	PASS	SVTYPE=INS;END=798917;SVLEN=116	GT
Chr1	818616	svim_asm.INS.27	A	ATATTATTTGGGGCTTTTTGCAAAAGTGACTCAAAACTTGGAGTCAAACAGAAAACTAACCTTTTCTTTTGACTCCTTTTTTTTTTGAGATTTTAACCCCACACCTGCACTTTATCTACGAAAATGCCATTAACATTTTTTTTTTTTTTTTTTTTTGAAAATGGCTTCTTTCTTGTCTCAACCTCATCTTCTTCAAGTATTTACAATCTGCCATTTGCAATGAATAGTGGCAACAACCTTGTCTGAACCGTTTGGAGCTTTTAATGCCCTTTAATGCACGTAAAATCTCTTTACACTCTCTCTGTTTCAATTGTTATGAACTAAAAACAACATTTCTTTCACTTTCTCTCTATATTCATCCAAAAACTCAAGCTTTTGATTCAAAATATGGGCTATGGT…	.	PASS	SVTYPE=INS;END=818616;SVLEN=9429	GT
Chr1	882264	svim_asm.DEL.20	TCTACACCATTAAAAATAAAGTACAATTAAAATTTAACCCTATTTTTTTCCTAATATTTATGATCTTTGCCACTATAATTAATTCTACAATTTTACTTCATAGTCTTTGATGGCATAAGAAGCCCATTAACTTTTTTGCATACCAACGACTTCTTTTGTATTTCGCATTAATAACAATAATAACAAACCCCTAAATTTAAGGTATGACATTAATAACTACCTATTAATAACAATAGTAAATATACCTGCAAAACAAGTTTTACAATACTACACATTGTAGAATTTTATTATATTCCTATAATGGGGGTGATTGGTTGGGACGTAGAAGGTGACTTTAGCTTTAATTTTTTCATTTACAGCCTTAAATAGTACCAATCATGTTTTATATTGGTTTTTAAA…	T	.	PASS	SVTYPE=DEL;END=884241;SVLEN=-1977	GT
Chr1	998347	svim_asm.INS.28	A	ATCTAATCTATTAAAATAGGAGTACAAAAAGAAAATAACCTTCAGTTTTCCTGAATAATTACATACCTATGCCACTGTTTTTAAACTCAATCGTTTTATGTTCATACCATATCAATTATTTTGCTTTTTATCAAACCATATTTGACGTTCCATAGCCCACAACTTTCGGGGTGTGGTTTGGAATAAAATCAAAAGTTTTGGGCTTATTATACATCATGACCCAGATCATAATGACAACTTATAGTATTCAAAATCAAATCGGGCTTAATGGTTGGTTGATTTACATCATAGCAACTAGGCCTGGGCAAAATAATCGGAACCGAAGAACCGAACCGGAACCGAACCAAAATACCCGAAACCGGAACCGGACTAATACCCTCAAATACCCAACGGTTCCTA…	.	PASS	SVTYPE=INS;END=998347;SVLEN=1676	GT
Chr1	1002019	svim_asm.DEL.21	TAGTTTTTGTTATGAAAATAACTGGAATTTTATTGTATCGCGGGAATTTAAATAAGGGCAAAATTTATACCCGTAGGATTTATAACACTGATAGAATGAGTTTATTATAGAGAGAGAAGAGTGAATGAATGAATTTATAAACGATCGATTCGATCGTTTATATAGAAGTAGGATTTACTGTGCAAATAGTGCAGCGGGCCCCACATCCTTTTATTTTCAACATAATCGGTGGCTGTATTATTTGACTTTCATAACACTCCCCCTTGGGGGCCGGTGACACTATCCGCTCCCGCTTAACGTCTTTGTTGCCTCGTTAAAAACCTTTCCAGGAAAACCCAATGGGAAAAACCATAGTAAGGTAAAAAGAGTACAACTACGTAAGCTCCCCCTCGAATAAGC…	T	.	PASS	SVTYPE=DEL;END=1006182;SVLEN=-4163	GT
Chr1	1016875	svim_asm.INS.29	G	GTGTTGAAAGTTAAACTTGATTTGGATCACATTTTGGGCTAATAATTTACTAATTATTTTAGTCCAAACTTAGTCCAATATCTAGAATCATCCTCCACCTCCTTAGAATAAAAATCTAGATATTCTCATAGAATTATCTAGATAATTATAATAAAAAATCTTAGATATTATGGTAGAATTCTCTAGATTTATGATTAAAATATGTAAGATATTTTGTATTTTGGAGGCTATAAATACCTCCACTCCCCTTTCATTTTGCATCACCAAGAAATAAACAAAGCTTGTAACAAGTAATAAAAATCTTCTTCTAAGTTATAAAATCTTTCTTCTTCACAAAATTTCTTTCTTTTCAAACACTTTAAACACTTTCTCCATCTTTATAAAACTTTTCATTCCAAC…	.	PASS	SVTYPE=INS;END=1016875;SVLEN=4858	GT
Chr1	1149760	svim_asm.INS.30	A	AAATACTTAACTCAGTAGACATCAAATCTATATCATAAACACACCAGCAAGCTCAAGATCACCAAAGTAAATAATCTATAGATGTAAAACATACTTGACTGAAATTGACTCAGTAGACTCCAAACTTAACCGTTAATAGCAAAATATGCAGCAACACCAAGACGGCACAATATATCAGCAAATGTAATCGAAATTGCCTACTGATACCAATCTTCATAACCGTTAATACTTAATTAGACATCAAATTTATAGCAGAAACATATTTGACACCAAGCTCAAGATCACCAAAGTAAAGAATCAGATGTGCAAGATAGTTGACTAAACTTGACTCAATAGACTCCAAACTTTACAGTTAGTAGCCAAACATGCAGCAAAAACAGCAAGACGCATAATATATCA…	.	PASS	SVTYPE=INS;END=1149760;SVLEN=656	GT
Chr1	1161574	svim_asm.INS.31	T	TAGTGGTTGATATCTCGCATATTTGCATTGTTTTATCCATTTATTCATAAACATTTTCATCATAGAGATTAGGATTTAGACATGTTTAGGTTGCATTTTGCATACATGAGTCTCTATTAGGTACTGGAGTGTCACATGGAGTTCTTGGAGGCATTTGGGTGCATTTGGAGCTCAAAAGAAGTGGTTAAAGCGATCAACGGACGAGCAGCGCACCAGAGCGACCTCACCGGAGCGACGCCGTGAAGTCGCTGTGGCACACATCCTGGAGCGACCTTGCCAGAGCGACGTAGAGAGGTCGCTCGCGTTTTTATCGCGAGACACCCCTCCCAGAGCGACTTGCCAGAGCGACGATCCAAGGTCGCTCGCGTTTCCATGGCGAGACGACACCCAACACATCCT…	.	PASS	SVTYPE=INS;END=1161574;SVLEN=6918	GT
Chr1	1170940	svim_asm.DEL.22	ATTAATGATGATGACTTTTTTTTGATAATCCAGTGTCCGACCACTTTGCGTGATCGACTAGCCTACCGGGCGTAAGCCCAAGCCATTACAGGATTTTTAAGCGTCCACTAAAGGGCCCCTGGTTACGCGAAGTGGTCTGGAGGGCGAGAGGGAGCCCATGTAAAACCCCTTGTGGCCGGGATTCGAAATCGGGTGGCGGGTGCCTCAGCCGAGGTTCCTTTACCACCAGACCACGAGGCCCGGT	A	.	PASS	SVTYPE=DEL;END=1171183;SVLEN=-243	GT
Chr1	1227785	svim_asm.DEL.23	GATAGATATATATATATATATATATTGAATATTTTACAATAGTAAATGTATATATATTTTACAATTAATTTATTAAGTATTCATGATTTGGTTGAACTATATATATATATATATATTAAATATTTTAAAAGGTAAAATTATATATTCTTTAGCTATGCAAGTTTAACTGAAACATATTTTTTTGTAACACTAGCTGAAACAAATTTTCTCTCATAATGTTAGAAAAGAGAAAAGTAAAAAAAAAATCTTTTTGAAGAAAAAAAAGAAAGGTAAAATTCCCACTAATCAATGAAAATGGAATATTTTCTTAATCGGTCTCAATGGATTTAAATTTTCTAAACCAAGTTAAAATTGAATTCAAGAGAACAAACTAAGCCGTATCTAAAACAACTGGAACAA…	G	.	PASS	SVTYPE=DEL;END=1228271;SVLEN=-486	GT
Chr1	1229720	svim_asm.DEL.24	ATTGAGTTTAATGGCCCCAAAGTAACACACTTTCCTTCTCGAAATATAATGTTTTAGAGGCGTTTTACATTTTTAAATCAACTAAGTTTATTGATAAAATGTCTAACCAATTTAATTTATTAAGTATTCATGATCGGTTGAACTATATATATATATATTTATTAAATATAAATATTTTAAAATGGTAAAAGATATATTTTATGCTATGCATGTTTGGCTAGAACATTTTCTCCAAAAAATGTTTTTAAAAAAGAGAAAATTAAAAAAAAACTTTTCTGAATAAAAATATAAAAGAAAGGCCAATCTAAATACTTTTAGACTAAAGGGTCAATTACTCATAAAGAAAAGTAAGAAATTAATAAAAATGTTATATTTTCTTAATCGGTTTAAGTCGATTTG…	A	.	PASS	SVTYPE=DEL;END=1232088;SVLEN=-2368	GT
Chr1	1325234	svim_asm.DEL.25	CCATATACCATGAAAAAGAGCTTAAAATACATTAATACAATTGTAGAATGTGGTTAGAAATTTTAAAACAACACTAAAGATTATAGGCTTAAGTATATAAAGTATTTACCAGAAACTCAATATTTTCGTAGGGGTTACCGCATAGATTTTGAGAAAAATTCAAAAAATACGACAATATTTTTTTAATGTATAGTTGCATTCTGCTCTAACATATGATGATGATCAAAGAGGTTTGGAGCCTTTGTTGTCTCCGTTTTTCAAGAAAATAGTGATTTTATAGAGGTTATTCCATCGATTTAGGGAGTATTATGAAGTTTTAATAAATTAATTGATAAAAAATTATATCGATTCCCATATACTATGAAAAAGATTTTAAAATACATTAATATAAATGTAGAA…	C	.	PASS	SVTYPE=DEL;END=1326587;SVLEN=-1353	GT
Chr1	1336443	svim_asm.DEL.26	TAGTGGTTATTCCATCGATTTAGGGAGTATTATGAAGTTTTACTAAATTAATTGATAAAAACAATTCAAGGATCATTTACCAGGAAAAAGAGTTTAGCATACATTAATACAAATGTAGAATATGGTTAGAAATTTTAAAACAACACTAAAGATTACAGGCTTCAGTATATAAAGTATTTACCAAAAACTCAATATTTTCGTAGGGGTTACCACATAGATTTTGAGAAAAATTCAAAAAATACAACAATATTGTTTTAATGCCTAGTTGCATCATGCACTAACATATGATGATGTTCAAAGAGGTTGAGAGCTTTTGTTGTCTCCGTTTTACAAGAAAATAATTATTTTAC	T	.	PASS	SVTYPE=DEL;END=1336792;SVLEN=-349	GT
Chr1	1430612	svim_asm.DEL.27	AATGTAGAATATGGTTAGAAATTTTAAAACAACACTAAATATTATAGGCTTCAGTATATAAAGTATTTACCAAAAACTCAATAATTTCTTAGGGGGGTTAACACATAGATTTTGAAAAAAATTCAAAAAATACAACAATATTGTTTTAATGCGTAGTTGCATCCTGCCCTAACATATGATGATATTCAAAGAGGTTGGGAGCTTTTGGTGTCTCCGTTTTACAAGAAAAAAGTGATTTTATAGTGGTTATTCCATCGATTTAGGGAGTATTATGAAGTTTTACTAAATTAATTGATAAATATTTATAATGACTCCCATATACCATGAAAAAGAGCTTAAAATACATTAATAAAATTGTACAATGTGGTTAGAAATTTTAAAACAACACTATAGGCTTCA…	A	.	PASS	SVTYPE=DEL;END=1431306;SVLEN=-694	GT
Chr1	1483513	svim_asm.DEL.28	CGCACACCACAAGAAAACACTCCGAATTCCGACGGAGCTTCCGACGGACACCAAGGTCGTCGGACATTTGCGACGGAATACTGACAAATTTCCGACCAAATCCAAAAAAATGAAGTCGTCGGAATTCCGTCGGCCATTTCCGACGGAATTCCGACGACATACGGTTCGTCGGAATTTTCCGACGACTTTTCGACGACATTCCGATAAAAAATGTAACCGTTGTAGTCGTCGGAAGTTCGTCGGTATATTCCGACGGAAGTTCGTCGGTATATTCCGACGGAATTCCGACGACATTCCGATTAACAGCAAAGTCGTCGGAATTCCATCGGTATTTTCCGACGGAATTCCGACGAACCATGTGACCGTTGCCGACAAATACATATGACCGTTGTATAGCCG…	C	.	PASS	SVTYPE=DEL;END=1490623;SVLEN=-7110	GT
Chr1	1492767	svim_asm.INS.32	T	TATTTCCGAAGAGATATTCTTGGGTTCACCCCCTAGGGTGAACCTTTAGGTTCACCAACCAATAGAAAATTATCATTTTAAATCTAGTATCTTTTAATTATGGAAACCAAATAACTTGGCAAATTATATTATTTTTTCAAAATAAAATTTAAAAATAAATAAAAATAATATATAAAAAACGAATTCAAAAAAAAAATGTTGTCAACAAAACACTAAACCCTAAACTCTAATACTAAACCCTAAATTCAAATCCTAAACCCTAAATCCTTGGGTAAACCCTAAATCCTTGGGTAAACCCCTAAACCCTTGGAAAAACACTAAACATGTTGTCAACAAAACACTAAACCCTAAACTCTAATCCTAAACCCTAAACCCTTGGGAAAACCTTAAACCCTTGGG…	.	PASS	SVTYPE=INS;END=1492767;SVLEN=726	GT
Chr1	1500537	svim_asm.INS.33	T	TAATTCTGTTATAAATCCATGATATGGATATGTGGATTGCCATTAACCATCAGGGAGGTTTACATCCGACCAGATTATCCGGTCCGTCTACACCCGTCTCCGGTTCGTCTCATCCGTCCAAGACTAGTCAAGATGAAGACTCATTCAACCGGAGCATTTATGAGCTTTGACCAAGTCTAGATATTTGTGGTCAATATGTAATAAATGTGTAGATACTCTCCTTTGTTGTAAACCCTTGGAACCTCCACTATATATTGATAGTGAGAGCTAATAAGAAAGACACAACTTTCAAAGCAACACTTCTCTCATATTTCTAACACGTTATCAGCACGATTGTGCTCTCCACCTGAGAAATCTCTCTCAGCCGGCGATCCCCTTTTCCGGCCAGCTCCTCCTGCT…	.	PASS	SVTYPE=INS;END=1500537;SVLEN=7117	GT
Chr1	1500935	svim_asm.DEL.29	AATTCTATACTTAAAAAACATATACATGAAGAAAGTTACTTGCTGCT	A	.	PASS	SVTYPE=DEL;END=1500981;SVLEN=-46	GT
Chr1	1526518	svim_asm.INS.34	G	GTAAGGCCCTGTTCGTTTGTACATCTGGAAGATGCATCCAGATGGTCCATCTAGATGTCTTATCCAGATGCTCCATCTGGGTGTTGTTCGTTTCTTCATTTCGTCCATGCGTCCAGATGAATCGTGCATTATGTTCGTTTGCTTTTCATTTTTTTAACTTCCATACGCATCCAGGTGGACTTGTTAATAAAATGACTAAAATATAATTTTTTACGTTTCGGCGGAAAAATAGCATTTTTACGGTTTTGGCCGAAAATATTTTTGCGGTTTTTGAGGAAATATGTGTTTTTCGCGAAAAAGTGCATTTTTATGGTTTTGGTGGAAAAATATGTTTTATGGGTTTGGCGGGAAAATGCGTTTTTGCGGTTTGGACGCAAAAGTGTGTTTTGAAGTTTTGGC…	.	PASS	SVTYPE=INS;END=1526518;SVLEN=1497	GT
Chr1	1565597	svim_asm.DEL.30	TATTAATTTCAGAGAATTCAGCCAAAAAAACCTTAACTTTGCGCGAATTGCCAAAAGAAACATAAATTTTTGGGCTGACCAAAAAAACACCAAATTTTCATTGACTTTAGAATTAATTAACAATGTTTTCGCTGACTTGCCAATTTAGCACGCCGTCAACAAATTTAACAGAAATATTTGACGTCGTTTATTGTTGGCGTTAAGTGAAACGACGTCGTTTTCAACCTGGATTCGAATCCAGTTTGATTGGTCAAATGGCAAGGTATTTTACCACTGGACTACTGACACTTTCAATATCCTTACTAACATGTTTACTTTTATGTGATACATATTAAATATAAAATTCTATAAAAACTTAATAAGATCTTTAAAATTCCAAAAAATAAAAAAAAATAAAGA…	T	.	PASS	SVTYPE=DEL;END=1566886;SVLEN=-1289	GT
Chr1	1578581	svim_asm.DEL.31	CGTGCATGCATGATTATTGTCTATAAATTTTGTAAACGAACCTT	C	.	PASS	SVTYPE=DEL;END=1578624;SVLEN=-43	GT
Chr1	1580337	svim_asm.DEL.32	GTAAAGTCGATGACAAAAAGAAAAAAAAGGTATTCTTCCTTTGCACTCACACCCACGTCGACTGAGACGAGCTTCACCAGTGACAGACGACATCAAACTAGCAAACCCCACTTTCTCCGGAGGAGGGGGAGGAGGATCTTCGATAAAATTAACTTCTCCTGTCCTCTCGTCGAAAATTCGACTATAGGTCGAGGGAAGCCAGTGACGAGAATTTGGAGTATGTCTAAATATATAAGTTATCCAGTCGGGTGAGCAGTTTTCACCAATCTCTACGTAATCAACGTCTTGTTGTTTCCAAAGACAACACCATCTTTTTGACAAAACGCTGGTAGCCGCAGGCGCCGCAGCCTCTTTTGTTGGAAGCAATGACAAAATCTTTATCAATAGATCATCGGGCAG…	G	.	PASS	SVTYPE=DEL;END=1581821;SVLEN=-1484	GT
Chr1	1588050	svim_asm.INS.35	A	ACTAGAAACTTCCAAAAGCACCATGAAGCAGAACCACATCTAGCTTAATCAACCAAGAACCACTTGATAAAACATTAAAACAAAGCACATATACACCCGAGCCGGTGATACCGAGGCAAGGGCGCACACATAACCTCAAACACGGAAACCAGACATAGAAAGAGGTCTCGAAAACGCCACATCACAGTTTGTCGCTTCACAGCAAAT	.	PASS	SVTYPE=INS;END=1588050;SVLEN=206	GT
Chr1	1589755	svim_asm.DEL.33	CGAGGACATGCAGGCCCGTCCCTCCCTTAAGGCAGGTGAAGCATTGGCTTCAGACCACAAATATAAAAATGAAATATAGGCCACACTAACCAAAATTGTATGTAGCTTAAATGGTTTAGGAAGATAAGTTGGATTTTCTTGGCCCTAGTTCGAGTAATACCAAACCCTTTCCAACGCTTTTGTTATTAACAATTTTATTTATAAGGGTCACATATCTTGACAGGCTTTAAGCCTCGTAAAGTTTTGGGACGGCACT	C	.	PASS	SVTYPE=DEL;END=1590010;SVLEN=-255	GT
Chr1	1591264	svim_asm.INS.36	G	GTAACGTACGGATAAGCCAGAAGAAGATTGTAAAGGGAGCCACGAATATAAAACACGGAAACGACTTCTTCCAATAGATCAGCATGGACGGCAGATATGACCATCATTGTCAACGGAGGTCAGTGGCGGATGTAGGTGAGCCAAGTTGGTGGCACTTGCCCCCATGAAAATTTCAAATTCTTTATATAACATGTATGAACTTTAGTCTTGTTTTCTATGATTATATTTGATTTGCCCCTACTAAAATTATCTTTGAACCTTGTTTTCTATGTTTATATTTTATTTGCCCCCAACGAATATAAATCCTACATCCGCCACTGACAGAGGTTGAAAACGACTTTCAGACGAATTCAAAGCCTCGTTCACAGATAGAATCATGTTGGATCCTGCATGCCAATT…	.	PASS	SVTYPE=INS;END=1591264;SVLEN=420	GT
Chr1	1591909	svim_asm.DEL.34	CTTATAATACGCTAAGAATCCCCACCTTAAGAACCCTCCAATAATTATGCTCTAGCCTGATCTGGTCCAGTTCAATCGACGGTTCCCAAATCCCTTATCCTT	C	.	PASS	SVTYPE=DEL;END=1592010;SVLEN=-101	GT
Chr1	1592575	svim_asm.INS.37	A	ATTGCAAAAATCATCACTCTTTATATAAATTCTTTTGAGGAAGTATTAGATTAAGTAAGCGAGAGCTTTTCCAATATGTTTCATATATTACATCCCTAG	.	PASS	SVTYPE=INS;END=1592575;SVLEN=98	GT
Chr1	1646148	svim_asm.BND.4	N	[Chr5:5673368[N	.	PASS	SVTYPE=BND	GT
Chr1	1646770	svim_asm.DEL.35	GGAAAAAAACAAATATATAACCAAGTGCTCTTGGCCTAGTGGTATTGGAACTCCGGCTGGAGTGCCCGCCCTGGGTTCGAGTCGTCTTGGCCACCTTCCCGCCTATAACCGTGCGTGCCCGGATGGAAAGCCTCGTAGGGATTAGTCTGGGCTTACCGCCTGGGAACCCCACGGTCAACAAAACA	G	.	PASS	SVTYPE=DEL;END=1646954;SVLEN=-184	GT
Chr1	1647704	svim_asm.BND.5	N	N]Chr9:23558241]	.	PASS	SVTYPE=BND	GT
Chr1	1679674	svim_asm.INS.38	T	TTCATTAATTATAAAATATAACATAATAATAAATAAGGATA	.	PASS	SVTYPE=INS;END=1679674;SVLEN=40	GT
Chr1	1683893	svim_asm.INS.39	T	TTTTTGGGATGATGTCGGCTCTTGCTATTTGGCTTGATCAGTTTTCACTTACTCCAAAAATAAGAATATTTGGCTTGATCAGTTTTCACTTATAATCTCC	.	PASS	SVTYPE=INS;END=1683893;SVLEN=99	GT
Chr1	1725494	svim_asm.DEL.36	TTTAGACCATGATTAATCCGGGGTTCTTAGAGTGAGGTTTTTAGCAGAAGTTAAGAAACTGTTTCTTAATTTTTAACTAAAAAAACTAAGAACCGGTTCTTAAAATCCTTATTTAAGAACTGGTTCTTCGTTTTTTTAGTTAAAAGTTAAGAAACAGTTTATTAACTTCCGCTAAGAACCACATCCTAAGAACCCCGGATTAATCATGCTC	T	.	PASS	SVTYPE=DEL;END=1725704;SVLEN=-210	GT
Chr1	1808547	svim_asm.INS.40	T	TAACGGCATCTCCGATGGCACAAGAAAATCTCTTTGTATTTCACTTTAAAATAGTGTAATTCTATTATAGAGTTGGATCTGTTCTAGTGGTTTACTTTATAATAGAGTAAAATATAGAATAATGTTGTTTTTTTACTCCAAATATAGAATATAGAGTAAAAGAATAACATTATTTTATATTTCACTCTATTATAGAGTAAACCATTAAAGCAAATTCAACTATATTATAGAGTTACTTTACTTTACAGCGAAATCTAGAGAAATTTTTGTGTACCGTTAAA	.	PASS	SVTYPE=INS;END=1808547;SVLEN=280	GT
Chr1	1809844	svim_asm.DEL.37	TAGAAAAATCGAGCCTTCGCCAGGACCGGACGATTTCTGTGCTAGTTTTTACCAGACCTTCTGGGATATCATAGGAGATGATGTGGTCAATGACATTCAGGTGTTTTTCATCTCTAGTGCACTAGATCCTCGCCAAAATGAAACCCACATACGTTTGATCCCCAAGATCAAAGGACCGCAAGAAGTTGCTGATTACCGCCCAATTGCTCTCTGCAATATGCATTACAAAATCATCGCCAAGTTGCTTACCAGAAGACTGCAGCCCCTCCTCCCTCTCCTGATCTCAGAACATCAATCGGCCTTTGTTAAAGGGCGAGCTATTTCAGACAACGTGTTGATAACACATGAAATCCTTCACTATATTCAACACTCTGATGCGAAGGTGCGCTGCAGTATGGC…	T	.	PASS	SVTYPE=DEL;END=1812607;SVLEN=-2763	GT
Chr1	1820928	svim_asm.INS.41	G	GAAACATGAAAAATGAATGGAACCAAGAGCTCTTGGTCTAGTGGTAATGGAACTCCAGCTGGAGTGTCCGCCCTGGGTTCGAGTCGCTTTGGCCACCTTCCCGCCTATAACCGTGCGTGCCTGGATGGAAGGCCTTGTGGGATTAGTCTGGGCTTACCGCCTGAGATCCCCACGGATATCAAAAAAAAAAAAA	.	PASS	SVTYPE=INS;END=1820928;SVLEN=192	GT
Chr1	1823510	svim_asm.INS.42	T	TTTTAGGTGTTATTGGTTTATATATTTTGATTGATTTAGAAATTTATATAGCATTTATAAATCCAAGTAAAATATGCAAATCCGGAAGTTTTTCCTCGGATTTGAGTCTTTGTATTTTTAACTAAAAAATCTAAACAAATCCATTCAAATCCATTATAAAATCAAATATATTAGTAAATCCGTACGATTGAATAACACTTGATTTGATACATAATTTATGAATCATTAAACCAATAACACATGATTTTAATATAGATTTGAAAATCATAGAACCAATAACACTAGATTTAGTTCGGATTTTCAAATCCATTAAAATACAACAACCAATAATCCTA	.	PASS	SVTYPE=INS;END=1823510;SVLEN=334	GT
Chr1	1848667	svim_asm.INS.43	T	TATACGTCATCTCATACGCAACTTTTTGGATACTATCATGAAAATTCTTTTTAGTATTTCTGAATAAAATTTTGAACTAAGTTTATAATCAGCATACATATATGCTGGTTGCATTTTTCTGTTGCAAA	.	PASS	SVTYPE=INS;END=1848667;SVLEN=127	GT
Chr1	1860966	svim_asm.DEL.38	AAATAAAACTTTCATAACTTTTTTTTTTTTTTTTTTTTGTTTTTTTTG	A	.	PASS	SVTYPE=DEL;END=1861013;SVLEN=-47	GT
Chr1	1861087	svim_asm.DEL.39	TTGATGATGATGATGATGATGATGATGATGATGATGATGATGATGA	T	.	PASS	SVTYPE=DEL;END=1861132;SVLEN=-45	GT
Chr1	1866829	svim_asm.INS.44	A	ATATATATATGGGTTTTTTGCAGAATTGACCTATAACTTAAAGTCAAACACAAAACTAACCTCCTTTTTTGAAAATTGGTTTTGCCCTATTCACCCCATAAGTTCATATAATTTACGAAAATGCCATCAATTTTTTTTTTCTTTTTTTTTTCGAAAATGACATTTTTACTCTCTCACCCTCATCATCTTCAAGTAATTACAAGATTGCCATTGTCATCAATACCACAACCACCATGAACAACCAATTTGAAGCTCTTAATGTTCTCAAAATCGATTTACCCTTCTTCTTTTTCCATTCTTGTGAACTAAACACAACATATCTCTCATTTTCTCTCCACAATGAGCTAAAAAACCCAAGATTTTGATTCTAAATTTTTTATGGTTCATAGAGTCATAGAA…	.	PASS	SVTYPE=INS;END=1866829;SVLEN=4214	GT
Chr1	1869170	svim_asm.DEL.40	AACTAGATTGGCGGATATATTTTTTGTTTTACATCTTTTTAGGTCTTTTCAATTGGTAATTTAAATATAGGTCTAATGGCATAAAGCATAATAAATAATATTCTAAATAATGATAAAGATAAAAAAAATAATAGTTGGACCATACTTTTATCAATGGGTCACACTGCTATTTTAATAGAATAG	A	.	PASS	SVTYPE=DEL;END=1869352;SVLEN=-182	GT
Chr1	1869568	svim_asm.INS.45	T	TAACATATGTGATATTGGCCGGGACAGAATAGCCTAGTGGTAACACTAGAGTGAACTGGATCCCAAGGCACCTGGGTTCGAGTCCTCTGGGATTCCGGAGACCGCCCGTGAAAAAAAAAAAAAAAAAAAAAA	.	PASS	SVTYPE=INS;END=1869568;SVLEN=131	GT
Chr1	1871720	svim_asm.INS.46	C	CTCTTTTTTTTTTTTTTTAACACAAACTTATCATTAAACAACGTTAGGTAGGGGCATTAAGGCAAGCTCAGCAGACAACCCCCGCTTTGCTAACCCATCTGCAACCATATTTCTCTCCCTGGAGATCCAAACGAAAGAGCTAATCTCAAAAGATAGAGCCAAGGTTTTGATGTCTTCTACAATACCATACAAGTCGACAAAAGTAGCTTCAGAATTCACAGCTTTGATGAGCTGAGAGCTGTCAGATTCACAACGAATTCGAGGAAGGCCGATCTCCCTGCACTTCATCACGGCCTCACGCATAGCCAGCCCTTCCGCAACCAATGGGGAGTCTACAAACTTCGCCACAGAGGGAGTATGAGGATACTCTTTCTCGCCTCTGCCTTGTCCATCCAAAGC…	.	PASS	SVTYPE=INS;END=1871720;SVLEN=6438	GT
Chr1	1876858	svim_asm.DEL.41	AAAGCATAGATCAATTTTATGAGTCCTGGCAAAGCCTAATGAAACATTCGCCTATACTCTCCAAATTTGTTTAAAAACTTATTTTATTAAAATATTTACTAAATCGCCTACGATCCTAAAAATCTCAGGGCTGCCACTCTTAGAACCATTGGCTCAAGTTCTATAAAGCACAACAACAAT	A	.	PASS	SVTYPE=DEL;END=1877037;SVLEN=-179	GT
Chr1	1993858	svim_asm.DEL.42	CTTAACGAGGGCGGTTTTCCTCGCTAATTCGTCGTAAAAGAGGCTTTACGACGAA	C	.	PASS	SVTYPE=DEL;END=1993912;SVLEN=-54	GT
Chr1	2003022	svim_asm.DEL.43	GTTTCTGCAGTTGAATTCGTTCTAGTCTCTGCTCAGCTCAGATC	G	.	PASS	SVTYPE=DEL;END=2003065;SVLEN=-43	GT
Chr1	2023806	svim_asm.INS.47	A	AAAAACAATGGTCATCTATAATCCGTGGCAAAGAGTTGACAAAGCTGTACATAGCTCCTGAAAATCCATAGGCAGGTTTGTCTTAGTTTC	.	PASS	SVTYPE=INS;END=2023806;SVLEN=89	GT
Chr1	2025396	svim_asm.DEL.44	AAGATTCCTTGATGGGTTCTGATACTTCTCTTTAGTTGAATTGATCTGATGAATAAAGTTCACTTTTTTTTAATTTCCTCTGTTTTGACCCTCTTCCTTCTTCTATGTGTTAGAAAGATTTCAATCTCTTTTCTTTGAATGCATTG	A	.	PASS	SVTYPE=DEL;END=2025541;SVLEN=-145	GT
Chr1	2057467	svim_asm.INS.48	A	ATTTTAGTTGGGGATGAAGGACACATGAGAATTGCTTGTAGATATATGAATTTTTAATATATTACTTTATGGTGCATCTGATATTGTTGATATAGAATTTAGAGACTTGACATATAAAGGGATTTTATGAGTGGATGTTTGATGGAAAACCTCTGGTTTATGCTATTCGGTTAGGAGACCCCAGACTTGTACGTCAAGTAAAGGCATTTCCTACTCCTCTTGAGTCTATCTTTAAAGATTCTTAATACTGCAAGCGATGCAATAATTATTTTTTTTCTGTAAATTGTTTTAGTGTTTGTTTGTATGGATGACTGAGAAGTTAATGCCTATTATGGTGGAAGCTTAAACTGAAACTTTATAGTAGAACTCAATACATAAGGGAGAAATAATCATTCTTT	.	PASS	SVTYPE=INS;END=2057467;SVLEN=397	GT
Chr1	2060623	svim_asm.INS.49	C	CTGCCGGCGTCGACGAAACTAAGAAGAAATGGCGCCTCGATTTCCG	.	PASS	SVTYPE=INS;END=2060623;SVLEN=45	GT
Chr1	2060869	svim_asm.INS.50	G	GGTCTGATCGTGTGATCGATTAGATCATCAATGATCAACAACATGATCCTACACAT	.	PASS	SVTYPE=INS;END=2060869;SVLEN=55	GT
Chr1	2079825	svim_asm.DEL.45	TAAATTAATTGACAAAAAAATAAAATGATACCCATGTACAATGAAAGATAGTTTAATATACATTTATATAAATGTATAATATGTTTAGAAATTTTAAAACAACACTAAAGATCGTAGACTTCAGTATAAAGAGCTTTTACCGAAAAATTCAATATTTTCGTAGGGGTTAACCAATAGATTTTGAGAAAAATTCAAAAATATGAAAATATTATTCTAATCCATAGTTGCATCCTTCACTAACATATGATGAAGGTCAAAGAGGTTTAGAACTTTTGTTGTCTCCATTTCTCTAGAAAATAGCGATTTTATAGTGGTTAGTCCACCAATTTAGGAAGTACTATGAAGTTTTACTA	T	.	PASS	SVTYPE=DEL;END=2080177;SVLEN=-352	GT
Chr1	2085028	svim_asm.BND.6	N	N[Chr4:16318564[	.	PASS	SVTYPE=BND	GT
Chr1	2089236	svim_asm.INS.51	A	AGAGAAAAATTCAAAAATATGAAAATACTCTTTTAATGCATAGTAGCATCCTTCACTAACATATGATGAAGGTCAAAGAGGTTTGGAACTTTTGTTGTCTCCGTTTCTCTAGAAAATAGCGATTTTATAGTGGTTAGTCCACCAATTTAGGGAGTATTATGAAGTTTTACTAAATTAATTGACAAAAAATTAAAACGATGCCCATGTACCATGAAAGAGAGTTTAATATACATTAATACAAATTTAGAATGTGTTTACAAATATTGAAACAACACTAAAGATCACAGGTTTCAGTGTATAGAGCATTTACCGAAAAAATCAATATATTCGTATGAAAATTCAATGTTGAAGGTCAAAGAGATTTTGAGAAAAATTCAAAAATATGAAAATACTATTTTA…	.	PASS	SVTYPE=INS;END=2089236;SVLEN=718	GT
Chr1	2142191	svim_asm.INS.52	G	GAAAATTTCAAAAAATACGACAATATTGTTTTAGTGCATAGTTTCATCCTGCACTAATATATGATGATATTCAACGAGGTTTAGAACCTTTGTTGTCTCCATTTCTCTAATGAATAGCGATTTCATAATGATTACTCCACTAATTTAGGGAGTATATGAAGTTTTACTAAATTAATTTATAAAAACAATTGAACGATGCTCATTTACCAAGAAAGAGAGTTTAGCATACGTTAATACAAATGTATAATATGGTTAGAAATTTTAAAGCAACACTAAAGATTATAGGCTTCAGTATATATAGGCTTCAGTATATAAAGTATTTACCTAAAACTCAACACATAGATTTTGAAAAAATTTCAAAAAATGCGACAATATTGTTTTAATGCATAGTTGCATCCT…	.	PASS	SVTYPE=INS;END=2142191;SVLEN=701	GT
Chr1	2151354	svim_asm.INS.53	C	CAGAACAACTCTGTTTTTGTGTTCTGTTCTTTGGCATGATGTTGGGTAATTAAAGTCTGTTGCTTTGTGTGTGT	.	PASS	SVTYPE=INS;END=2151354;SVLEN=73	GT
Chr1	2160835	svim_asm.INS.54	C	CAATCCATTTTCTTAAAAATATTCCGTTGGTAAGTATCTCTTCATCTGAAAAAACAATTAAAAAACATTGGTACATTACTATACGATTCAAACAACTTTATGTAACGTTGATGAATCAGTTGAACAACTTTGGATTTGAAGGTGATGAATTGAGAGGCTTGAACACCGAAACCAAAAGGGCTAATGGGTGCAGTATTTTCTTTCTGAATCGTTGATCCAGCCGCTGCAAAATTGCAGCCTCTCAGGTAAATTTGTTTCCTTACAG	.	PASS	SVTYPE=INS;END=2160835;SVLEN=264	GT
Chr1	2171720	svim_asm.INS.55	G	GAAAATTATTGGTGGAAGCAACTTAACCTATTGGTTAAGGTTTAAAGGTTTCTACACCTAGGTCTGGGGTTCAAATCCCAGACTATGCAATTTCTTGCAGATTATAGGATGCGAAGCTTTCGGAGGTTCCAGAGTACTGTAAGCAGAGCCGTTCGTTGTGGTCGCTTGTTGTGGTGAGAGTCTGTCCATCGAAGATGTCGTACATGCAGAATCGTATGTGGTTTCAAGTGTTTCGGGGAGAGCTTCATTGTGGAATCATTATTCGTGGAGCTATTCATCATTATCGCATATGTTGCAGGTAGTTGATCATCATATCTAATAGATTTAGAGATTATATGATGATGTAATGTGTTACCCAGTATTAAAAAAAAAAA	.	PASS	SVTYPE=INS;END=2171720;SVLEN=373	GT
Chr1	2177030	svim_asm.DEL.46	TTTAATATATATCCTAGAGATTTTTCCCGGACTACGCCTGGATTTTTCCCCCATATATTCAAAATAAATTTAGATTATTTTATAATTTGTATTTTTAATATATTTTATACTGATACTAATTACACTATATAAACTATCAGCCAAATTTATAATTTTTTGTATTGTTTTGGTAACAACAGTTTTGAATTTATTGAAATTCAATTTTTTTTTCAATATCAGAAAATACACACAAGCTGGTACGCATGTTGAATAATTTTTAATTATTCTTATTTAAAATTCAATTATTCTTTTTCTCGTTTATTAGTTTTTCAATTGAAAATATGATTAAAATAATATATAGTTCACTTTATTTTAATATTAATATTAACCAATATGAATATTTAAATTTTAACTATTGAT…	T	.	PASS	SVTYPE=DEL;END=2181448;SVLEN=-4418	GT
Chr1	2181975	svim_asm.DEL.47	CATTAAAAAAAAAAGCTGTGTGTGTGTAACCGTAGGTCCCTAGAGTCACGTAAGTTGTAAGTTTG	C	.	PASS	SVTYPE=DEL;END=2182039;SVLEN=-64	GT
Chr1	2186539	svim_asm.DEL.48	TTGATTATGTTGACCCGTAAAGATCCGATATGAGTTGTGCAGCTCCCTTC	T	.	PASS	SVTYPE=DEL;END=2186588;SVLEN=-49	GT
Chr1	2189599	svim_asm.DEL.49	TACACTAAAATGACTGTAGATGTTGTTCATATGGATGTAGATCACCCAGTTTGGTTTACAGAGTCAATATGAGTCTGTAAAAGTCGATGACGAAAAAAAAAAAAAAAAAAAAA	T	.	PASS	SVTYPE=DEL;END=2189711;SVLEN=-112	GT
Chr1	2193660	svim_asm.DEL.50	TTTTCTCGAATTTAATATATAAAAAAAAAAACAGAAATTATCATA	T	.	PASS	SVTYPE=DEL;END=2193704;SVLEN=-44	GT
Chr1	2204732	svim_asm.DEL.51	CTTTTTTTTTTTAATCTTCAAACCAAATGTTGAGGGAACTTTTTGGTCCTTCACTATCAACATCCGTTG	C	.	PASS	SVTYPE=DEL;END=2204800;SVLEN=-68	GT
Chr1	2291462	svim_asm.DEL.52	GCATCGTTCAATTGTATTTATAAATTAATTTAGTAAATCTTCATATACTCCTCAAAATAGTGGACTAACCATTATAAAATCGTTATTTTCTAGAGAAATGAAGACAACAAAGGTTCCAAACCTCTTAACATCATCATATGTTAGTGCAGGATACAACTATACATTAAAACAATATTGTCATATTTTTTTAAATTTTCTCAAAATCTATGTGTTAACCCCTACAAAAATATTGAATTTTTGGTAAATAATTCTATACATAAGCCTTTGATCTTTAGTGTTGTTTAAAATTTCTAACCATTTTCTAAATTTGTATAAATGTATGTTAAACTCTCTTTCATGGAAAATGAGCATCGTTCAATTAATTTTATAAATTAATTTAGTAAAACTTCATATGCTCTC…	G	.	PASS	SVTYPE=DEL;END=2303730;SVLEN=-12268	GT
Chr1	2371284	svim_asm.INS.56	G	GCTTAGACCATCTTTATCGGTGGTTTCCAACAGAGATTTTAGAAAAAAAGTTAGTGGCGGATCCCACATATCACCATAAAACCGATGCCAAAAGTGATCTAATAAGGATCGACTATTGTTGGTTTCAAGTACTGTTCGCGGACCCCACTGACACGTGGCGACCCGCGATTGGTTTTTTTTAATTTTTTTTTTCTTCGGGACAAAAGAAACAAAAAAAAAAAAATTAAGAAACTTTTCAACCCATTTTGCGATAATCATGCT	.	PASS	SVTYPE=INS;END=2371284;SVLEN=260	GT
Chr1	2383430	svim_asm.DEL.53	AGCTCTAAGGCATATTATCCCTAAGAAACCTAGTTAAAAAACAAACTAATCGTGGGCCGCCACGTGTTAGTGGGACCCACGAACAGTGTAAGAAACTCACTAAGATCGGTTCTTAATTAGTAGTTTTTGTAACCGATCGTTAAGAATTTTGTGGGAACCCACACACTAAGAAACCCACTAAAGACCCCGGATAATCAT	A	.	PASS	SVTYPE=DEL;END=2383627;SVLEN=-197	GT
Chr1	2386955	svim_asm.DEL.54	TAAAAAGGATAATCAAACTTGGATCAAGCAATGTGGTACGCTTTCGGGCTAGTCCACTCTGTAGCACTAAGTGCGTTCCTCCCGGGGTCGACCGGATCAGCCGATAGGGTTTATCAAAAAA	T	.	PASS	SVTYPE=DEL;END=2387075;SVLEN=-120	GT
Chr1	2393859	svim_asm.BND.7	N	[Chr8:28622637[N	.	PASS	SVTYPE=BND	GT
Chr1	2414503	svim_asm.INS.57	C	CTTTAGTATTTTTTTTTTTGTCAACAACTTCATTAAATTCAAATTGGTAGTTAGGCCGTGGCCATTACAACATCTTCACCTAACAAAATGGATTTTGCCAAGCTATCAGCAATGTGTTTTTTTTCTCTAGAGATCCACTCAAAGGAAATAAACTCAAAACACTCAATCATGAATAAAATATCCGAAACAGATCCATAGATTTCCATATTTGAGTTGTTTTCCTTGATGGCTTTGATAAGTTGGGTTGAGTCTGATTGACATCGGACTTCTTTGATACCCATGTTTCTACAATAGCGGAGACCTTGTCTGAGAGAAAGGCTTTCGGCTGCTAGAGGGGAGATGGTGCTTGGAGCAATTTCAGCAAAGCTATGGGTAGTAGATGGATGTTGGGAAGCTGTT…	.	PASS	SVTYPE=INS;END=2414503;SVLEN=404	GT
Chr1	2417188	svim_asm.BND.8	N	[Chr8:10617442[N	.	PASS	SVTYPE=BND	GT
Chr1	2418539	svim_asm.BND.9	N	N]Chr4:19604321]	.	PASS	SVTYPE=BND	GT
Chr1	2494222	svim_asm.DEL.55	TAAAAAAATGTTTTATAAATACAAAATTAGTTTTAATAAATATAAATATTTTTATAGATATGAAATCATCTTTTTATAAATAAAAAATAGTATTTATAAATACAAAAAATAATAAAATAGTGTTTATAAATCAAAAAATGTTTTATAAATACAAAATTAATTTTAAAATATGAAATCATCTTTTATAAATCCAAAAAACGAATTTATATACAAAGAACGTTTTGTATATTTAAAAATAGTTTTTATAAATAAAAAAATAAAAAAATAGTGTTTACAAATC	T	.	PASS	SVTYPE=DEL;END=2494501;SVLEN=-279	GT
Chr1	2581296	svim_asm.INS.58	A	ATATATATATATATATACTATTAAAACAGAAGTCAAGATTTTTTTCATGTGTGATATTTAAAATGGACCATCACTAGAAAATTGCTTACATTATTTTTTTTTTTTTTCATAACTATATCCTAACAAGATATTTAATTCTCTTTATTCCATCAAAATATTATTAGATATGGATAATTTCGAAAATATATTTATTCCATCAATATATAATTATAGTTGCATATAACCATTTATAATCTACTTAATAATTTTAATTATTCTAGAGTTAATACCTGCATATGATCTAATTAATAATAATAATATTTAATGTTAGAATTTCACCATGAAAATAATAAATTCAAATCAAATATTAAAATCCTAACACTATTGTATTTTCATAATAAGTGTTATTATTATTAATTA…	.	PASS	SVTYPE=INS;END=2581296;SVLEN=1293	GT
Chr1	2581427	svim_asm.INS.59	T	TGTAGCACCTGGGCATGTGACGGATCGGGTATCCGGGCAATTTTAAGGTATCCGGATTCAGATCCTTATCCGGCGGATCCATAATTTTACTATCCTTATCCGGATCCGGGGTTCTCGGATATCCGGATGTCGGATATCCTTTTAAAAATTATAATATCCGGCGGATATCCGGATCCGGATTTGGATCCTTAAATAAATAAAAAATAATATTAATATATATAAAATATTAACAATAATTTAAAAATAAAAAAATATATAATCTCTTTAATTATTTCTATGTATAATATTACAAAATTTACATAAAATTTATATATACTATTATAAAAAAGAAAATATATTAAATAAAATTAATTTATATATATAGATATTACTATTTTTGAAATATTTATTAATAAAACT…	.	PASS	SVTYPE=INS;END=2581427;SVLEN=611	GT
Chr1	2581514	svim_asm.INS.60	T	TTAAGTTTCGATTAAGAGTTATTAACACAAATAGACAGTTTATGAGTTTTTATTACACTCCAGAACACATTGTGCTACACAGACACTTTTCTGTGGTTGAAGACCAAATTATCCCCTAAAACGCAAAACTATGGATAGACATTTAAGTAAAATGACATTCTATGCTAGTTGGACTGGTTAGAGATTTTTTTTTTTTTTTTTTTTTGAATTTCTCTTGTTTTGTATGGTGGATCCGAATGAAACATTAAATTGAATTTATTTTTGACTTTTCCTTTTTCTTTGATGGTGAAACCTCCTCACCGAGAGCTTTGATTTTGACGACAGAGTTGTTGACTAGGGAGATGACGACGAGATAAAAATGACCGGGGAGGAAGAAAGCCAAAGGTGAGTTCTTGTTAA…	.	PASS	SVTYPE=INS;END=2581514;SVLEN=2085	GT
Chr1	2581639	svim_asm.INS.61	T	TAAACATATTAGTGACGGGATGAGGTAGCTCACTTGGTAAGAACTTTGTGGGCCAATTGTCATGCTCACGGGTTCGATCTTGGGAGAGGCCAACCCCATTCTGTCACCAAAATAATTTGGGTGTTGGGCCTTGTCCCCGGCCAGTCTGACCCTCCAGGATGAAGTGGGACCATTTTGCCTAACCTTAGGACCAGGAGAATGATCCACGTAAGTGGGGAACCCCTGGATTACCAAAAAAAAAAAAAAAAAAA	.	PASS	SVTYPE=INS;END=2581639;SVLEN=250	GT
Chr1	2595895	svim_asm.DEL.56	GTTAGAAATTTTAAAACAACACTGAAGATTATAGGCTTCAGTATATAAAACATTTATTAAAAACTCAATATTTTCGTAGGTTAACACATGGATTTTGAGAAAATTTCAAAAAATATGACATTATTGTTTTAAAGCATATTTGCATCCTGCACTAACATATGATGATATTCAAAGAGGTTAGGAGTCTTTGTTGTCTCCGTTTTTCAAGAAAATAGTGATTTTATAGTGGTTATTCCATCGATTTAGAGAGTATTATGAAGTTTTACTAAATTAATTGATAAAAAAATTATAATGATTTCCATATACCATCAAAACGAGCTTAAAATACATTAATACAATTTAGAATGTGGTTAGAAATTTTAAAACAACACTAAAGATTATAGGCTTCAGTATATAAAA…	G	.	PASS	SVTYPE=DEL;END=2599001;SVLEN=-3106	GT
Chr1	2601602	svim_asm.INS.62	C	CACTAACTTATGATGATGTTCAAAGAGGCCTGAAGCCTTTGTTGTCTCCGTTTTTCAAGAAAATAGTGCTTTTATAGTGGTTATTCCATCGATTAAGGGAGTATTATGAATTTTTCTTAAATTAATTGATAAAAAAGTTATAATGATTCCCATATACCACGAAAAAGAGTTTAAAATACATTAATACAAATGTAGAATGTGGTTAGAAATTTTAAAACAACACTAAAGATTATAGGCTTCAGTATATAAAATATTTACCAAAAACTCAATATTTTCGTAGGGGTTAACACGTAGAAATTACCATAATTTCAAATTTCAAAAAATATGACAATATTATTTTTATGCATAGTTTCATCCTGT	.	PASS	SVTYPE=INS;END=2601602;SVLEN=359	GT
Chr1	2637914	svim_asm.DEL.57	CAAGAAAATTGTGATTTTATAGTGGTTATTCCTTTGATTTAGGGAGTATTACGAAGGTTTACTAAATTAATTGATAGAAAAATTATAACGATTCCCATATATCATCAAAAATAGCTTAAAATACATTTAACAAATTTAGAATGTGATTCAAAATTTTAAAACAGCACTGAAGATTATAGGCTTCAGTATATAAAAAATTTACGAAAAACTCAATATTTTCGTTGGGGGTTATAACACGTGGATTTTGAGAAAATTTCAAAAAAAATGACAATATTATTTTAATGCATAGTTGCATCCTGCACTAACATATGATGATGTTCAAAGAGGTTAGGAGCCTTTGTTGTCTCCGTTTTTT	C	.	PASS	SVTYPE=DEL;END=2638268;SVLEN=-354	GT
Chr1	2638466	svim_asm.DEL.58	GTTACCAAAAACACAATATTTTCGTAGGAGTTAACACATAAAAATTAACAAAATTTCAAAACATATGACAATATTGTTTTTATGCATAATTGCATCCTGCACTAACATATGATGATGTTCAAAGAGGTTAGGAGCCTTTGTTGTCTCCATTTTTCAAGAAAATTGTGATTTTATAGTGGTTATTCTATAGATTTAGGGAGTATTATGAAGTTTTACTAAATTAATTGATAGAAAAATTATAACGATTCCCATATATCATCAAAAATAGCTTAAAATATATTAATACAAATGTAGAATGTGCTTAGAAATTTTAAAACAACACTAAAGATTATAGGCTTCAGTACATAAAATAT	G	.	PASS	SVTYPE=DEL;END=2638818;SVLEN=-352	GT
Chr1	2638840	svim_asm.DEL.59	CGTAGGAGTTAACACATAAAAATTAACAAAATTTCAAAAAAATATGACAATATTGTTTTTATGCATAGTTGCATCCTGCACTAACATATGATGATGTTCAAAGAGGTTAGGAGCCTTTGTTGTCTCCGTTTTTCAAGAAAATTGTGATTTTATAGTGGTTATTCAATAGATTTAGGGAGTATTATGAAGTTTTACTAAATTAATTGATAAAAAATTTATAATGATTCTCATATACCATCAAAAAGAGCTTAAAATACATTAATACAAATGTAGAATGTGGTTAGAAATTTTAAAACAACACTAAAGATTATAGGCTTCAGAATATAAAGTATTTACCAAAAATACAATATTTT	C	.	PASS	SVTYPE=DEL;END=2639192;SVLEN=-352	GT
Chr1	2641340	svim_asm.DEL.60	AAAAAATAAGAAAATATTGTTTTAATGCATAGTTGCATCCTGCACTAACATACGATAATGTTCAAAGAGGTTAGGAGCCTTTGTTGTCTCCGTTTTTCAAGAAAATTGTGATTTTATAGTGGTTATTCCTTTGATTTAGGGAGTATTACGAAGGTTTACTAAATTAATTGATAGAAAAATTATAACGATTCCCATATATCATCAAAAATAGCTTAAAATACATTTAACAAATTTAGAATGTGATTCGAAATTTTAAAACAACACTGAAGATTATAGGCTTCAGTATATAAAAAATTTACGAAAAACTCAATATTTTCGTTGGGGGTTATAACACATGGATTTTGAGAAAATTTC	A	.	PASS	SVTYPE=DEL;END=2641693;SVLEN=-353	GT
Chr1	2641391	svim_asm.DEL.61	ACGATAATGTTCAAAGAGGTTAGGAGCCTTTGTTGTCTCCGTTTTTCAAGAAAATTGTGATTTTATAGTGGTTATTCCTTTGATTTAGGGAGTATTACGAAGGTTTACTAAATTAATTGATAGAAAAATTATAACGATTCCCATATATCATCAAAAATAGCTTAAAATACATTTAACAAATTTAGAATGTGATTCGAAATTTTAAAACAACACTGAAGATTATAGGCTTCAGTATATAAAAAATTTACGAAAAACTCAATATTTTCGTTGGGGGTTATAACACATGGATTTTGAGAAAATTTCAAAAAAAATGACAATATTATTTTAATGCATAGTTGCATCCTGCACTAACAT	A	.	PASS	SVTYPE=DEL;END=2641744;SVLEN=-353	GT
Chr1	2650049	svim_asm.INS.63	C	CACTAACATATGATGATGTTCAAAGAGGTTAGGAGCCTTTGTTGTCTCCATTTTTCAAGAAAATAGTGATTTTATAGTGGTTATTCTATAGATTTAGGGAGTATTATGAAGTTTTACTAAATTAATTGATAAAAATTTATAATGATTCCCATATACCATCAAAAGAGCTTAAAATACATTAATACAAATGTAGAATGTGGTTAGAAATTTTAAAACAACACTAAAGATTATAGGCTTCAGTATACAAAATATTTTACAAAAAAACACAATATTTTAGTAGGAGTTAACAAATAAAAATTAACAAAATTTCAAAAAATATGACAATATTGTTTTATGCATAGTTGCATCCTGCACTAACATATGATGATGTTCAAAGAGGTTAGGAGCCTTTGTTGTCTC…	.	PASS	SVTYPE=INS;END=2650049;SVLEN=701	GT
Chr1	2650049	svim_asm.INS.64	C	CACTAACATATGATGATGTTCAAAGAGGTTAGGAGCCTTTGTTGTCTCCATTTTTCAAGAAAATAGTGATTTTATAGTGGTTATTCTATAGATTTAGGGAGTATTATGAAGTTTTACTAAATTAATTGATAAAAAATTTATAATGATTCCCATATACCATCAAAAAGAGCTTAAAATACATTAATACAAATGTAGAATGTGGTTAGAAATTTTAAAACAACACTAAAGATTATAGGCTTCAGTATACAAAATATTTACCAAAAACACAATATTTTAGTAGGAGTTAACAAATAAAAATTAACAAAATTTCAAAAAATATGACAATATTGTTTTTATGCATAGTTGCATCCTGCACTAACATATGATGATGTTCAAAGAGGTTAGGAGCCTTTGTTGTCT…	.	PASS	SVTYPE=INS;END=2650049;SVLEN=703	GT
Chr1	2664343	svim_asm.DEL.62	AGGCTTCAGTATATAAAGTATTTACCAAAAACTCAATATTTTCGTAGGGGAACACATAGATTTTGAGAAAATTTCAAAAAATACGACAATATTGTTTTAATGCATAGTTGCATCATGCACTAACATATGATGATGTTCAAAGAGGTTTGGAGTCTTTGTTGTCTCTGTTTTTCAAGAAAATAGTGACTTTATTGTGGTTATTCCATCGATTTAGAGAGTATTATGAAGTTTTACTAAATTAATTGATAAAAAAATATAATGTTTCCTATATACCATGAAAAAGAGCTTAAAATACATTAATACAAATGTGGAATGTGGTTAGAAATTTTAAAACAACACTAAAGATTATTGGTTTCAGTATATAAAATATTTACCAAAAACTCAATATTTTATTGGCTT…	A	.	PASS	SVTYPE=DEL;END=2664922;SVLEN=-579	GT
Chr1	2677873	svim_asm.DEL.63	TAGCTAGAGAAATATCATTTGGACTTTGGTTCCTTTATGTGTGTGAGCTGTTTGGCTCGCGGTTAAGTGGGTATAATTGGATCTGGGATCTCAATCGGATGAGGAATCGTTGACATCGGTATACTCTCTCCGAGTAGAAGAAGAAAAAGCTTCGATGATAGCTGTGCATGTTTTGAGTTCCGGCGAAGCTAAGGGCAAAAGTGTGGTGTTTCTCCGCCGCCTGTCCAAAGTGTTTAGTGGTGCAAAGTCGGAGATGATCTCACGTGGTCGATGAACTCTCCGGCGTGAAGACTTGGCTGCGGAGAACAACTACGGAGGTGTGGAGGCTCTGCAGGTTAGGAGCTCCACCGAAAAATGGTGTCGGTGGCCGTCTCGATTCGGCGCGACTAGGGCGAGCTG…	T	.	PASS	SVTYPE=DEL;END=2678448;SVLEN=-575	GT
Chr1	2679256	svim_asm.INS.65	T	TGTTCAAGACTAGTTGCTTTAAAAAAGATTTTTTGAGAGACGGCGATGGCGATGGCGACTCTTGTTTAGGGTATCGATGGAGTTTCGAGATTGGGATCCAGGAAATCAATGGAGGAATGGAGATTATGGTTGGCTTAGGAGGACTTCCTCGAACGGAATCGAGGGATCTCGGCAGATTGGGGATGCGTATCAATCAGATATTGGGCAGATTCTGGTGGGGACGATCCAGCGATGGATGTTCATGGTTACTCGATTCGGGTCAATGGATACAAGATTTAGAGGATCTCACTTTAAGGAAAGTGATGATGGTATCATATGGATTGTGAGATGGATCTCTTTCAATTCGCGATCCCAAGAATCTTCAGGTATTATTTTGGATCGCATAACTAAAGGAATACT…	.	PASS	SVTYPE=INS;END=2679256;SVLEN=7643	GT
Chr1	2692115	svim_asm.INS.66	A	AACGTATATTTAGAGATGTCAAATGGGCGGGCTATAAATGGGTGGCCCGTGTCCAAATCGATATGGTCCAAAATGGACAGACCCAGATTAAACCATAATTAAAATTTGTCCAGATGGGTGAACCCAATTATATTCATGGACAATATTGGGCTTAACCACTTGGACAATGGGCAGCCCAATAAACTTAAATGTCTAGGGTTTGAAAAATTGGGAGAAAACACAAATCACCTTTTTTTTTCTTCCCGTCTCACTCTTGTGTTTTTTCTTCGTGTTTGATTCTTCCTCTTCGAATCATCGTCTTCGATTTTTCCTCTTCGAGTCCTCGTCTTCGATTCTTCCTCTTCGTGTTCGATTCTTCTTCCTCGTCTTCGTTCTTCTTCAATTTTTTTTCGATTCTTC…	.	PASS	SVTYPE=INS;END=2692115;SVLEN=909	GT
Chr1	2694575	svim_asm.INS.67	T	TTATACTCCCTCCGTTTTTTAATATAAGTCGTTTTAGAATTGTACACATAGATTAAGAAATCATTAATTTTTTATATTTTCTAAACAAAAACATCATTAATTATTTACCTAACCACAAATCAACCAATAATAAAATAGAAGGTATATTTTCATTGGTCATATAACATTAAGTGTTAATAAATTTTACATAAAAAATCGAAAACGTCATATAATTTGGAACATAAAAAATTCTCTAAAACGACTTATATAAAAAAACGGAGGGAGTA	.	PASS	SVTYPE=INS;END=2694575;SVLEN=265	GT
Chr1	2765301	svim_asm.DEL.64	GTCTGAGACCATCTTCGTTGGTTAGAAACCCATTTAGGTTCTAATGAATAGTCTTTAATTGTATGATTTGACAAGATTAGAATCCTTGTTAGTCTAATTATTTTTCGGATGGTCCATTGGAAGAACCTTGGTGAGATTCTTAAAAATTTTTTTTTCTTTTTAAATTTGAAAGATTGGATATCATAACATTAAAGAAAAACATACATAAAAATTGAAATAAAAATGACATAAAAACATATTAAAAATAAAATACAAATCGTAAACGAGAAGAAACCTTTTAATTTGTGAAGAGATCAAAAGCTTGGAAATCAACCAAGAACCAAGGAAGATGAGAAGAGAAACAATTTCATCTTGCGACTTCCCACGAACTAAAGAACATGAGTTTCAAAACTCTAAATC…	G	.	PASS	SVTYPE=DEL;END=2767148;SVLEN=-1847	GT
Chr1	2874379	svim_asm.INS.68	T	TTTCTTTTTATTTACACATTTATCCATTGCATTTCTTTATTATTTACAAATATGCCACTTCACTTAAAATCAAAAATTTAAATTAATTAATTACAATGAATTGTTATTTCTTTTTGCTGAAAATAAAAACACAAACTGTAATATATAGTATATATTAATCTGCTACAATACAATTTTCAAGAAAGCCAAATATCATAAAATTAATAATAATTCATAAAAACCTACTGTAAAAAATTAAATTATTTTTAAATAAATAAACAAAAAAATCAATAGGTTAATATATGAATATTACAATTACATCTATATTATTAAAACTGAAGTACTTTTTGGTACTGTTTGAAAACTTAAATAGTTGATTAAATGAAAGTTGTTTGGAAACAAGGATATCAGATTAAATAT…	.	PASS	SVTYPE=INS;END=2874379;SVLEN=503	GT
Chr1	2875544	svim_asm.INS.69	C	CTACTCCCTCTGTTTTTTAAAGATGGATGTTCTAGAGAAATATTTTGTTTCCAAAAGATGTATTTTTCATGTTTTCAAAACATATTTTGTCAACTAATAATGAAAAATTGTGGGTTTCAAAAATATTAATTACATTTCTTTTAATCTTATTGGTTTAAAAATATAAGAAATATAAAGTTACAAAAAACTATGCATTAATAACTAAGTTTTAATATGGTTTCTTAATAAGTGTGAAAATCCTAGAACATTCATCTTTAAAAAACAGAGGGAG	.	PASS	SVTYPE=INS;END=2875544;SVLEN=270	GT
Chr1	2886194	svim_asm.INS.70	A	ATCCCTTTTATATTATTTGAGGAGCACTCTTATTAAATAACCTTATCCTCATGTGTGATTAACCAAAATGCCATTACTTAGGTGCCATCACTAGGACTCTTCTCACAACCTTACATTAAAAGCCCTCCCTTGCCTAGATCAATTACATGTGATGCCATTACTCATTATAAATAGGCAAAATTATACTATATGTTTGGTATAGAACCGAAATTATTCTATCTGACATCCATTAGCTAAACCTGAAATAACTAATTTATTTGTCTTAACCAAATCCGGAATTTTATGTAGATTCATCTATGATATAACAACTGTGTTCTAAAATAATCGTTGAGCCATATATTAAGTTTTGAAAACGTATTCATCATGTACATTGAAATAAACAAATTTATGTTATATAAT…	.	PASS	SVTYPE=INS;END=2886194;SVLEN=3066	GT
Chr1	2894802	svim_asm.DEL.65	AAAGTACATCAAATGAGAGGTTGACTATAAATCTTAAAGAATGTAGACTAACTATACCGTTCCTCTTCCGGACTTGGTGGCTAGGTATGTCTCATGCTTGATACGAGAAAGACCAAAGTCAGCTACCTATTACAGATGTCACTGTAAGTTGTTACTCGTTTCAGTTTGGATATTTGGAGTCTCAGTTTTTCTTACAACAGTGAAGATAATTCATACCGCAAGCCTGTGTCAAGAGTTATGTAACATGATGTACGGTGACTTGAGTCAAATAAAGAGGAAAATAAGGATCAC	A	.	PASS	SVTYPE=DEL;END=2895092;SVLEN=-290	GT
Chr1	2897109	svim_asm.INS.71	A	ACTACATTATAATAGGATGCGACACGTCAGCGATATGTGGATCACACATTTAAAAAGTGTGAAAAAGTGTCAAGTCTGTGACTCGAACACGGGGTATTGAGATCTAAACAACAACATTTATACCACTGAGCTAAAGGATTCTTTGTACATTGATGGCTGAAACAAATATATATTTATGAAAGTCGGAAACCTTTGTTTTTTCGGTTTTCTCTATGGGACCCACACTTATTTATTTTATCTAATGATTTAATAAATACTTTATAACTCATGTTTTGAAATGTGATTCGTTAAAAAAAAAGCCCAATAAACCTCTTTTGTCTGTAAGCGTTTTCTTCAATGGAAGTTTAGGGCTTTCAATTTTTAATCATCGGTTCATGACTCATCTAAGAAACACAGATT…	.	PASS	SVTYPE=INS;END=2897109;SVLEN=3060	GT
Chr1	2917978	svim_asm.DEL.66	ATGAATGTAAGTGCAAATCTCCAAAATAGCATTTTTCTAAGTTTATATCACAAAATAGCATTTAAAAACTAAAATGACCAAAATAGCACATTTCTAAGTTTATCCTTTGAAAATTTTAATTTTTTTATTTTTTAAAATTTGAAATCTTATCCCCAAAACCTCATTTTTCAACTCTAAACCCTAAACCCTAAACTCTAAACTCTAAACCCGAAACCCTAAACCCTAAACCCTAAACTCTAAACTCTAAACCCTAAACCCTAAACTCTAAACCCTAAACCCTAAACCCTAAATCCTAATCCCCACCCTTTAACTCTAAACCCTAAATTTGTGACTTTTGATAAAACATTAAGTGCTATTTTTGTGACTTTTGACTTTGAGTGCTAGTTTGGGAACAAAAAC…	A	.	PASS	SVTYPE=DEL;END=2918406;SVLEN=-428	GT
Chr1	2950266	svim_asm.INS.72	C	CCTAAAATAGTTTTTTTTTTTTGCTAACCGAGTATCATGGTCCCACCGAAGTGGTCCATACTAGAGACCGAAGTGAGCATGTACGCTGCCAAGGCGTCACCATGTGATTCACCGTGTAACGGTCTTCGGTCTCGGATGCTGCAGTCCACATGTAAATTTTTGCAGTGGCCAAGACTCGAACCCAGGGGCGGGCACTCCAGCTGGAGCTCCTGTACCACTAGACCAAATCAACTTGGTTTA	.	PASS	SVTYPE=INS;END=2950266;SVLEN=239	GT
Chr1	2954734	svim_asm.DUP_TANDEM.1	N	<DUP:TANDEM>	.	PASS	SVTYPE=DUP:TANDEM;END=2960564;SVLEN=5831	GT:CN
Chr1	2958538	svim_asm.DEL.67	AATTAAGGGTGTTCAATCCGGATATCGATTCGGTTTCGGTTCGGTTTTTTCAGTTTTTCGGTATTTCGGTTAGTAAAATATAACTACCATTCTAAATCCATATTTACTTCGGTTCGGTTCGGTTTATATACCGTCGATTTTCGGTTTATTCGGTTTTATATCAAAAAACATAATTCTTTATTTTGGGATCATATTATATGAATTTTAAAGTCTTGTTGTCAACACATTCATTTATTAAAAAATATTATAAGTTTAAATAAAAGAACAAAAATAAAAAATGTTTCTATCATCTAATAAAATAATCAAATCTATAATTAAAATCAAAGCTCAAAATTTTGATAATAAAAATAAAAAAACAAAAAATAAAACAGAAGCACGAAACACAAAAAATAAGTTATT…	A	.	PASS	SVTYPE=DEL;END=2959474;SVLEN=-936	GT
Chr1	2993814	svim_asm.DEL.68	CACTACAAGAAAACACATGGTTAACGACGAAAATTAACGAGGAAAAACAATCCTCGTAAATTTGCGTCGAGTTTACGACGAATTTACGTGAAAAACTAAAGTCATCGTTATTTCCTCGTAACGTAACGACAAAAATATTTCGTCGTAAAGTGGATGTAACTTTACGAGTATTTTACGAGGAAAAACTATTTCCTCGTAAATACGACGTAAACTTTGCGTGGTATTTACGAGGAAATAGTTTACGTGTATTTAGCGAGGAAATTTTTGAATCCACCAACTTTATAGGTGTTACCCGTTTTTTTTGCCCACCTAATTAATTTTCGTCGTAAATTCATAGCAAAATTACAACTACCAGATTCGAATTTTCCTATAAATATGGATGTTTAAACATCATTTTAA…	C	.	PASS	SVTYPE=DEL;END=3002516;SVLEN=-8702	GT
Chr1	3004248	svim_asm.DEL.69	TTTTTTTTTTTTTTGTCGTGAACTATTACAGACTCATACGGACTCTGTAACCAAACCGGGTGATCTGCATCCATGTGAACGACAAAAGACTGTTGCTTCCTAGCACTGCGTACTAGTCTATCCGCC	T	.	PASS	SVTYPE=DEL;END=3004373;SVLEN=-125	GT
Chr1	3007265	svim_asm.INS.73	G	GACAAGCCAAAAACTATATGCATCACCTAAACATTAAACTCCCAAGTACTTAAACAAGCAATAC	.	PASS	SVTYPE=INS;END=3007265;SVLEN=63	GT
Chr1	3007851	svim_asm.DEL.70	CATCGTGTTCAAAAAAAAAAAAAAAAAACTACTAAAGTCCT	C	.	PASS	SVTYPE=DEL;END=3007891;SVLEN=-40	GT
Chr1	3049211	svim_asm.INS.74	A	ATAAGGGCATCTTCATTGGTGGGATGAAGAGATAGGGAGAGAGAGTCCCTTATTTTACTTTTTTTTTTTTTTTTTTTTTTTTGGTTATTGAAGAGCAAGGGACAGATATTACTTAAGGGCTTTTCCCTTCTCTTTCTTCCTAGGTTCCCACTCTTTTCCCCTAAGGGATGCCTTAAGTGCCTCCCAATGCAGATGCCC	.	PASS	SVTYPE=INS;END=3049211;SVLEN=197	GT
Chr1	3256188	svim_asm.INS.75	A	ATATATCTTTATATATAAAGAAAGCATTGTATCTCTCCTGAGGGCTCCACGTCGGATGCCACGTCGGAAATAGGGTCTCCCTCGCGCTGACACGCCAGATCCGCAGCGTTTCATTAAACCGTGTGTTTTTATTTTGACTGGGCCTTACATTCGTTACAGTTGGCAAACCCAGCAATTACTTCATCCGGCTGTAAACGCGGTTCTCAGCGTCGTTTTGCTAATAGGGTTTTGTGCTTAGCTTTCGTCTCTACCATACGATGTCGAGACAGAACCAGAGTCCCTTATGGCGCAGCCGATCTTTCCCCTTCTTCTTTCCGTATGGCGGCCATTGGAACTAGGGTTCATCGTGTTCTTCGTTCTGTTGCTAGCCAAAGCGACAATGGTGTATTCAACAATATA…	.	PASS	SVTYPE=INS;END=3256188;SVLEN=3694	GT
Chr1	3257450	svim_asm.INS.76	T	TGGGATCGGAAGAAGGCGGAGGAGGAGGAGGAACGTCGTTGATCTGACCAGTGATAAAGGCCAAGCGATCGGATCCTCTTTCTAAAATCTTCCGCCTCCTCGCTTCTCTGCTGCTCGACGCCATTGCCAGTTGAATTCTTGTCTTCGGTCGGAGCGAGGAACAGGAAGGCCTTTTTTTTTTTTTTTTTTTTTTTTTTTGAAACGAGGAACAGGAAGCCAGTTCTGTCGATATGTCGGATTGATCCTTCTAAAACGCGAATTTAAACGCTAAACGTCAATAAACGAGTTGGTCGCGTTTGAAGTAATGGGCTTAATGGGCTAATTTAAATGAGCCCAAATGCCGCCAATTTTATTTATCCCAAAGTAGCGTGTAGAGAATAAAATGTTGACATAGTGACA…	.	PASS	SVTYPE=INS;END=3257450;SVLEN=5159	GT
Chr1	3274494	svim_asm.DEL.71	AACTAGAGCTGGACCCGCCCGACCGGGCGGATGTTTTTTTGGTTTACGTAATGTAACAAAAAAATTTATACACCATTATATAATCTATAAAAATTATAATAAAATGGTGACAAAAATACATCATATAATATATATATTGCTGTTACATAATTCCAATAATAGTAAAAGTAAAATGATTTATATAACTATAGATGTAAATATCACGCGAATATTTGTTTTTATTTGACCGATATCATTTTTATCTACCCAATATCGAGTTGGCTAGTGGTAAAGGAAATGCTAGTAGTCTTTCATTGGTCGGGTTTGATACACGTTGGAAAGAATTATTTACAACATTTGGGTTCCCAGTAAATAAGAAAACCACTTTTTCATTTTTTAGAAATATACTTTTGTTTACTA…	A	.	PASS	SVTYPE=DEL;END=3276050;SVLEN=-1556	GT
Chr1	3276657	svim_asm.INS.77	A	AAACTAATTGTTATGAACCAGGGGATGACTCATAACCAAAAGATTATGATTTGTAATCTTTTCATTTATCTATGACGGTGTAATCTCCTATATAATGAACCTCTATGTTATGAATAAAAAAAGACTTTTCCATTACTTTTATAACACGTTATCAGCACGAAACTCTAAATCCCTAAGCTAATACCCAAATCGAAAAACCCTAAAACCCTAACCCTAGCCGGCATCCATTAACCCTAAACCACGATCAAGGTTTCTTGTTCCCGCATCTGTTCCAGCTCGCCCCCGATCAGCTTCAGCCCAAGGCGTTCCTGATCCTAGCTCGGGCGTTCACGCGACCGAGAGCAGCTCCAAAAGACGCGACCTCTTCCTCGTTAGCGACAAAGCATCGGACAGCTTCGC…	.	PASS	SVTYPE=INS;END=3276657;SVLEN=5822	GT
Chr1	3297737	svim_asm.DEL.72	TAATATGCATAAACTCACTGTATGCTTCTAAACAAAAAATAAATCATCTACATTAAAATTGTCGTAATATTGATCATTAAAAAATTTATTATAATCAATTTAAAAA	T	.	PASS	SVTYPE=DEL;END=3297842;SVLEN=-105	GT
Chr1	3333033	svim_asm.INS.78	T	TGTAATATTTGAGTTTTTTCAAGGGCAAAATCGACATTTGGATATTTCGACTGAATCATCTCCATCTAACTGCTTCGTTTCGGTTCATTCAACTGAACCATCTCCATCCAACCTAATTTTCGAAAATCATTCAACTGATCCATTCGAATGAGTGATGTTTTTTTGTGTCCAAACGAACAACGCGCTCAGCTTCAGCCAAATGATTCAGTTGAATGAAGAAACGAACATGGCC	.	PASS	SVTYPE=INS;END=3333033;SVLEN=231	GT
Chr1	3397661	svim_asm.DEL.73	TTGGCACTACAAGAAAACATAATCTTAACGAGGGCGGTTTTCCTCGTTATTTCGTCGTAAAAGAGGCTTTACGACGAATTAGCGAGGAAACGCGTTTGCTCGTTACACGTCCGTCGTAACACATATTTCCTCGCTAATTCGTCGTAACTTAGCGAGGAATATATTTCGTCGTAAAGACGAAGTAGAACGATTCGTCGTAAAGACGTCGCTACAATTCCTCGTAAGGACGTCGCTACAATTCCTCGTAAATAACTCGAAAACAGTTCCTCGTAATCTACACGTAAATACCTTGAAAGATTTTCCTCGCAAAATACACGTAACAACCACGAAATGATTTCCTCGTAAAATGGTCGTAAACATTTCCTCGTTATTTCCTCGTAAATACTTCCTCGTAAAATA…	T	.	PASS	SVTYPE=DEL;END=3406673;SVLEN=-9012	GT
Chr1	3407471	svim_asm.DEL.74	ACATAGTAGTAATGATCTTCTTTTTTTTTTTGTCACAATAGTAATGATCTTCTTTTTTTTTTTGTCACAATAGT	A	.	PASS	SVTYPE=DEL;END=3407544;SVLEN=-73	GT
Chr1	3415937	svim_asm.INS.79	G	GCCAAACACGGGGTGGTGGTCTAGTGGTTTTGAGGTAGTTACCACAACCGATACGGACCTGAGTTCGAATATCCCCTGTGACCACGGAATGCTTTACGCCCTCTCCAAGTTTAAAGTTAACGCGGCGTTGGTGTCGGGTCCTTGGGTAATGGGTATTAGTGTCGGCTGGTTCCGGGCCAGGGGGATTAGATGGTTGGCAAACGGAATTACGGGCTTTTGGGCAAACGGAAACCACGTGCGGATTACAGGTCGCCTTTGAACCTCCTGTTAAAAAAAAAAAAAAACAGA	.	PASS	SVTYPE=INS;END=3415937;SVLEN=287	GT
Chr1	3417657	svim_asm.DEL.75	CTATGTTTAACCACTACAAGAAAACATATTTTTTACTGGGGCAGTATTCGTTGTAAATTCGTCGTAAACGGTGTGTTACGACGAATTAACGTCGAAAGACGTTTCGTTGTTAAACGTCCGTCGTAACGGAGGTTTCGTCGTAACGGAGGTTTAGTCGTAAACGACTCGTTACGTTTACGACGAAATATATTCCTCGTAAAGCGCAGGGAAAGGATTCGTCGTAAACGACACGTAAGCTTTCGTCGTAAAGCCCACGTAATTAAAACGATGTAAAGCACACGTAAATACATTCGTTGTAAATCACTCGTAAACATTTCGATGTAAAACCCTCGTAAATGTTTCGATGTTAATCACTCGTAAACATTCGATGTAAACTCCATGTAATGTTTACGAGGAGTT…	C	.	PASS	SVTYPE=DEL;END=3424937;SVLEN=-7280	GT
Chr1	3429903	svim_asm.DEL.76	AGCTCAAGTAATCAATCAAAAGAGTCAAACTTTGTCCTCCAG	A	.	PASS	SVTYPE=DEL;END=3429944;SVLEN=-41	GT
Chr1	3430527	svim_asm.INS.80	A	ATAAGTGTCGTTTTCGATTTTCAATGCAAAATTTATTTTTCTATTGATTGAAAT	.	PASS	SVTYPE=INS;END=3430527;SVLEN=53	GT
Chr1	3440961	svim_asm.INS.81	G	GGAACTAACCGAATTTTGAACTAACCGAAGAGACCGAACCCGACCGAACTGAATCAAACCAAACTTTTTTCGGTTCACTTTGGTCGATCGACCA	.	PASS	SVTYPE=INS;END=3440961;SVLEN=93	GT
Chr1	3473859	svim_asm.BND.10	N	N[Chr7:40951832[	.	PASS	SVTYPE=BND	GT
Chr1	3530427	svim_asm.DEL.77	GGAAACTTGGCACCGACGGAATATCATTACATGATCCTCTCACTCAAAATAAATTATTTAAAAGAAAGCCCTAATCTAATCTAATCTAATTTAATTTAATCACCTGGAGACGTGATCGAAGTAAATTCTAGCTAGAAGAAAAAATAATTTCAAACAACAACAA	G	.	PASS	SVTYPE=DEL;END=3530589;SVLEN=-162	GT
Chr1	3534392	svim_asm.DEL.78	ACTTGGGGTTAGTCCGCCCTACGGACAGAAAAATTTACAATAAAACTGTTTTATATTAAATATATTTTAATTTATAAATTTTTTGAAAATGTACTTTATATTGAAATAATAAATATAATATGTTTTATTCTAAGTTCAAATTGTAAATTGTATTAAATTTTGTTGGTTTGATTTAAAAAAAAAACAACTAACATTTTTTTTTGTTAGAGAACACAAAATTTTTAAATTAACAAAAATTGAAAAATGTAATGATTTATATTTTTCCTATTTGATTTCTATTTCAATTTGATATAGGGGGTTGAAGAAAATATAAAGTAAAAAAAAAATAATATTTTTTTATTTCTAAGAGTATCAGATTTTAATTTTATTTCAATAACTAATTTTCTCATGATAATAAAT…	A	.	PASS	SVTYPE=DEL;END=3542401;SVLEN=-8009	GT
Chr1	3545855	svim_asm.INS.82	A	ATTTTTTCATATATTACATTTAATATTGATATTTTTTTCATATATTACATTTAATATTGATAT	.	PASS	SVTYPE=INS;END=3545855;SVLEN=62	GT
Chr1	3547483	svim_asm.DEL.79	ATTTTATCTTTAATTTTTATCTACATCCTTTAAAATCACCGATCATGTTTTATATTGGTATTTAAAACTAAAGCAAAACTAAATAAAAAAAATAGCAGTAAAAAGCTTAATTTCTAAAGTCCCCTT	A	.	PASS	SVTYPE=DEL;END=3547608;SVLEN=-125	GT
Chr1	3547878	svim_asm.DEL.80	AACTAGATCATAACCCGCGCGCCAGCGCGGATATGAATTTTCGGTTTTTGATGATCTATTTGTAATATTTGATCATATTATGTTCACTAAATAAATATTTTTTTGCATCTTAAACTATCTATTTTTTTACGAATGTGCGATATCATATAAAAAATTAAGTATATAGAGTTAATTAGAAAATTGTAAAAACATATTTTTTTCTTTCGTGTGCGATATCATATAAACAATGATCCGCTCAGTTAACAAAAATCATGATTTCTTTCATGTGTGATTTTTTTATTTGAATCATTTCGTAAAAAATATATTAAATTGTACATATTTTAATTAGAATATTTTTAAATATCTTTACCTTTTTATTTGAAATGCATCTCAATATTTTTTAAAAACAATTATAACAAA…	A	.	PASS	SVTYPE=DEL;END=3549122;SVLEN=-1244	GT
Chr1	3554191	svim_asm.INS.83	C	CATCTGTGTTATAAAAAAACTAGAATTTTATTGTATCGAAGAAATTTAAATAAGGGCAAAATTTTATACCCGTATGAGAAGATAACACTGATAGCAAGAGAGGATGTGTTATTAGAAGAAGAAGGAATGGTGTGATTACAATCGATCAAAACGATCGTTTATATAGAAGAGAAATTCACTGTGCAAATAGTGCAGCGGGCCCCATATCTTTTATATTTTTCAACGTTTGCGGCTAATCTTTCGTAACA	.	PASS	SVTYPE=INS;END=3554191;SVLEN=247	GT
Chr1	3562859	svim_asm.INS.84	T	TTTACAATACAAGAAAACAGCGGCATACTGAAGGAAAAAATCGTCGGTATGTCGTCGGAATAACGCTATTCCGACGACATACCTACGAAAAAAGTCCTCGGAAATAACTCTTCGGAAATTCATCTTTGCTCGGAAATCCCTCGGAAATTTCCGACGGAATTCCGAGGAAATGAATTTCCTCGGAATATTCCGAGGATTTTTTTCGTCGGAAATTCCTCGGAATATTCCGAGGAAGATGTCGTCGGAATATTCCGAGGGATACACTTCCTCGGAATATTTCCAAAATTAAAAAAAAAAATTATAAATTTATTTTTTTTAAATTGAAATTCGAAAATATAAAATTAAAATTGAAATAGAAAACATATTTAAAATACAAAAAATAATAAAATAGTTTTTATA…	.	PASS	SVTYPE=INS;END=3562859;SVLEN=2680	GT
Chr1	3567505	svim_asm.INS.85	A	AGTTTTTTTTTTTTTTTTTTTAAACTCTAGATCCTGGCAGCCTAATACAGTCTCAACTATCCCCCAGAAGTCCAAATCCCCCAGCGGAAGAGATGTTAAATCCGCTGTGGCCGGGGCTCGAAGTCGTGATGGCGGACACCTCAGCCGAAGTTCCTTTACCACCAGACCACGAGGCCCGGTTGTTCTGACTTATG	.	PASS	SVTYPE=INS;END=3567505;SVLEN=193	GT
Chr1	3575027	svim_asm.DEL.81	CCCCCCCCCCCCCCCCCCCTTAACCAATATAACCCACACCATTGGATAGAGTAATTAAAGAGGAAGAAGACCCCCCCCCCCCCCCCCCTTAACCAATATAACCCACACCATTGGATAGAGTAATTAAAGAGG	C	.	PASS	SVTYPE=DEL;END=3575158;SVLEN=-131	GT
Chr1	3599170	svim_asm.DEL.82	ATATTTCATCTGTTCCTTAAAGTTACATATTTTAGATTTTTCACAGGTTTTAATAAAACAAATTAAATTTACATATTTTTTTGTGTTTATTTTTTTTTCCATAATTTTAAGCCAATAAAAATTCAACTAGAACAATTAAGTTTTTTGAAGTTTGCAATTAGTTAATAAAATATGCATAGAAAATGTAAAAAATGGATCTTTTTGAAACAATTTTTTTTCTATAATATGTAACTTTAAGGAACGGAGGGAG	A	.	PASS	SVTYPE=DEL;END=3599419;SVLEN=-249	GT
Chr1	3599571	svim_asm.DEL.83	TAACTAGTTGATGTCCCGCACCTTGTGCGGATTAATATATCTATACATCTAACAATTTTTAATTCTAAAATTTATTTTTATAAAATAATAATAATTAAATTAGATACAAATTTAAAATTATTATAAGTTATAAAATTTTAATATTTATATTGGTATCAATGTATTAAATTGTGTTATTTTGTTTCATATTTTTATTTATGTGATGTAGATTTTGGATCAAAATCTTTTTTATACTAATAACTAAATTAGGAAGTTTTGTATGTGAAATTAACACATTGTATTTGGACTGAAAAGAAATCACGTGGTACTAAAAGGATTATAAAAAAGGGGGTTTTGCCAAAACTAACCCACAACTTGATTTTAACCCCAAACTTATACCCGAACTTGAATCAAATGCAA…	T	.	PASS	SVTYPE=DEL;END=3604751;SVLEN=-5180	GT
Chr1	3635538	svim_asm.INS.86	A	ACCGTTTTATATTTCTTCTCATTAACGTTCTGCGTTTGGACTTAAGACT	.	PASS	SVTYPE=INS;END=3635538;SVLEN=48	GT
Chr1	3638176	svim_asm.INS.87	C	CTGTCTCTGTCGTACTGCTGTTTCCAGATGTCCCCGAAGTTCCTGGGGAATTATCCGTACTAGAATTTAATTTAATAACAGTCTCGTTCCTAACTTCACTGATCTTGCTTTGATCCACTTCATTGGAGGTTACATTTCCATTGAAATTTTCTGTTGAGCCAGCTCTAACATCCAAGGAGGAGTTATGCAGCTCTGGAGTAGGCTTGACGACAGCTTCTGTTTGGTTATTCTCAGGTTTCTTTTGATCCTCTTGTGATGACACATTTGAAGCCTCGCCATGAAAATCTTTTGACATCGAGACTGTAACATTTGGTGTTGTGGTAGTTTCATTCGGTTCTACAAAGAGGAGAGGTAATATTTTATCAAGACTGCTAATCCATGTACTTTCTCTACCGTCTA…	.	PASS	SVTYPE=INS;END=3638176;SVLEN=597	GT
Chr1	3643516	svim_asm.INS.88	C	CTCGTTGATCAAATTTAGGTAAACCCTATTTTCGTTTAACGTTTTTGTTTTTCATTTTTTTTATTGCGTAACGTCTAAGTTTCCTTCATACTTTTTTTTTGTAATTAATCTATTTCCAGTTATTTAGCTAACTACAATATATACTTGTAAACGCAATAAATATCTCATGTTTGACCAATTTT	.	PASS	SVTYPE=INS;END=3643516;SVLEN=181	GT
Chr1	3648728	svim_asm.INS.89	C	CTATATAATTATACACATGCTAACAAGATTACAAGGCAGACATTAATAACAGATTTAGACAGTATTTAAGGTACACATGAGCTATGGATTAGTCATAAACGAACAGCTAATATGCGGAACAAAACTGATATAAACAGAATAGTTATGTAAGAAACCATTCATGTCTACAAGATTCAAAGCTATATA	.	PASS	SVTYPE=INS;END=3648728;SVLEN=185	GT
Chr1	3709054	svim_asm.BND.11	N	N[Chr3:49343109[	.	PASS	SVTYPE=BND	GT
Chr1	3715274	svim_asm.BND.12	N	]Chr7:52972421]N	.	PASS	SVTYPE=BND	GT
Chr1	3715839	svim_asm.INS.90	T	TTATGTTTGACCTTCAGTTACAAAAAAAAAAAAAAAAAAAA	.	PASS	SVTYPE=INS;END=3715839;SVLEN=40	GT
Chr1	3728596	svim_asm.DEL.84	AATTATCAAAATTACCTAACTGGAGCCAAGCAGAGGAGACGTTCTTCGCGAGAGAGACAG	A	.	PASS	SVTYPE=DEL;END=3728655;SVLEN=-59	GT
Chr1	3752581	svim_asm.DEL.85	GAACGCTAAAACCGTTTTTCTGGGACGAAATTTTTGCATGAGGTGATAATGTAAGTTAAATTTACATGAACTCTAAGATCTTTAAACATCTAGGTTAATCACATAATAGAATCATATGAATGTTTATATAGTTACCTGGATTCATTTTGCCTGAGAGATCTTCCTGAATGGAAGATGAACGGTTCAATCTCTTCTTAGGCATGCTGAAACATTTCAGTGCCTCCGGTCTTCTCCAGAACTCTTAGGTTTTTCTCTGCCTCGTTGGTTGTTGCTTTTAGGATATCTTTATAATGGTCTAAAGATATGTATTTATAGGTGGAGAGAGGACCTAATTCCTATTTAGGGTTTCCTTTACATTAATCTCAACCGTCCATCAAGCTAGAAATAAATTAAGAATTA…	G	.	PASS	SVTYPE=DEL;END=3753015;SVLEN=-434	GT
Chr1	3753147	svim_asm.INS.91	A	ATCTAAGACCATGATTAATAGAGAGTTATTAGGGTGGGGTTCTTATATTCCGCTAAGAACCTCACCCTAATAACCTCCCTTAATTATGC	.	PASS	SVTYPE=INS;END=3753147;SVLEN=88	GT
Chr1	3755583	svim_asm.INS.92	C	CATCATAATCAGAGCCGTGCTCAATGTGTTAGCAAAAAGGCAAATGCCTCAGGCCCCTTGATTAACATACTCAATTTGGGGCTCCTATTTTTATATGCAATCAGTAAAAGAAAATTATATATGTTCTATGATTTTACTTTTGCCAATAGTTCCTACGAGTTTAATTATGCTACACGTTTACTATTTTGATTATGTTACAGATTTTAAATATTTATTCATTTATTGGTTTCTATACTTGTTTTATACGTATATTTCACAAAATCTTTCAAAATTTATTGGTATTATATATTTTGCGGTGTTGAATGAATCTGTATCTTTAGTTTTTATAGCTATAATTTATATATTTTAGCCAACACTGATATGAACTTTTTAAGGTTATTATAAAAACATGGAAACAAT…	.	PASS	SVTYPE=INS;END=3755583;SVLEN=623	GT
Chr1	3758074	svim_asm.DEL.86	CTTGATATTACGTGTATACGCACACCAATTAACCTAATGTGCACACTACCACAATCGAATAGCATGTCGATGTAGCACTTTAGGATCGAATCCACAGAGACCAACGATTACACTTTATCTTTATGGGATCAATACTTAGCTAAAACAATGATGGGGTTTTGAGATTAAGGTTTCGTAACAAGCAAGTAATAAGATTAATTAAAGATTTCAGATGATTAAAATGCTAGCCTAGGATGGTTTGGTCGGATGTTAAACAAGTGTGAGCCAAACAATTATTCAAGTTCGATTAAAGACCAGTCTAGAACTCGAATCACTTAAGATAGATCAGCCCACTGTCGTGGTGCTTCACCTTTTGTCAATCGATCTCAGTACCTAAACTTTCGTTTGGACTGAGATGCG…	C	.	PASS	SVTYPE=DEL;END=3759337;SVLEN=-1263	GT
Chr1	3764703	svim_asm.INS.93	A	ACATGTTTTTAGGAAAAATCGCATTTTAAACCTGAGATAGTCACATTCTCGCACTTTAAACACTGAACGTTTTTGACTAGGACTTTAAACCTTGAAACTGACATTTTTATCATAACAAACCTCCAATGAGGTTTACTTGTTTACCAAGTCAACGAGGTGATATGTACTGTTTATTTTGTGATGACGTGTTGGTTTTTTTTTTAATAAAAATAAAATACAAAGAAAATTCAAACAAATTCGAAAAAATCTATTTTTTTGAAAAATTAAAAAATATGAAAATAACATTTCAAAATTAAAAATAAAATAAAATATTCAAAAAAAAAATCCAATTATAAACCAAAAAATATATATAATATAATAACTTGAATGGTGATACTAGATTCTGTTTTTTTGGTTTTT…	.	PASS	SVTYPE=INS;END=3764703;SVLEN=1171	GT
Chr1	3766423	svim_asm.DEL.87	TATTCCCTCCAGTGTCGTGCGAAGGCTATTAGGGGCCTAGGGCAAAAATAATTTATTTTATATCAAATATGCGTATTAATTATTTTTAATATGAACCAGAAAATAAATTGTTTTCTTATCTTATATTTTAAAATTATTTTTAAGAAAAATTAATCTTATGAAAATTAATGGCAAAAATTATATTTTGGTTGCAACCGAAAATTGTATATACAAACTCAAATTATATGCAGGAAAATGTTTTTAACATTCAAAATAAAAAATATACAGTGAAATTAATATTCACAACAACTAAGCAGAAAGGATCATATTATTGAAAAGTATTAAGAGATAATTATAGTTTTTATCATATTATCATATATTGATTATATGATTTATGAATATGGAAGCCCCAAAATGTAC…	T	.	PASS	SVTYPE=DEL;END=3766880;SVLEN=-457	GT
Chr1	3769479	svim_asm.DEL.88	TAGCTTAAATTTCCTGCTTCTTTTTCGGCGGCCGCCGCCTCGTGCGGTCGCTGGATCCGCCTTTCGTCCTCTAGTGTGTCTATGTGTTTCTCTCAATCTCTTCTCTGTCCCCTTCGTTTTTCTGCAGTAGTGTCGTAGTGAATGAGTTTTTGCTTGAAGTTCAGTTCCGGTGTTGCTCTCTTCAGATCTGGAAGTTTCCGGCGTTTGGAGTTGCTTGAGGATGACCTCTCTCTCTGTCGTGTTCGTCCTCTATTCTTGTTGCAGACTCTGCGATTGGTTCTCTCTGTTCCAGCTGGTGCTTCGTGGGTCTCGCGATGGGTTGGGGTTCTAGGTTTCACCATTCGTGTAAGATTTGTGCTCTCTATTGGTTTGAGGTTCCTTTGTTGGTTCTCCGGGAGT…	T	.	PASS	SVTYPE=DEL;END=3770636;SVLEN=-1157	GT
Chr1	3808282	svim_asm.DEL.89	ACGACCAAACGAAAACAAATTAAATGCAAATAACTTTCAGAACTCTCCCTTTCTCCAAGTTTCTCAAAAGTTTAATTTTGTGCAATGATTTTCAAATTCTTTTGACGTGACCAAAAAAAAAAAAGAACTCAAATATTTCGTTTAAGAATTAAGATATGCTG	A	.	PASS	SVTYPE=DEL;END=3808442;SVLEN=-160	GT
Chr1	3835445	svim_asm.DEL.90	ATTTTTTTCTGGAAATAAAAAATAATGATATATCAAAACGTATCTAATACTTGT	A	.	PASS	SVTYPE=DEL;END=3835498;SVLEN=-53	GT
Chr1	3838303	svim_asm.DEL.91	CAAAAAACTACATTAAACATATGTAAGATTACCATTTTTCACTTAAAAAACACAGCGTATCTCCATAATGTAACATTACTGTTTTATAAAAAAAACA	C	.	PASS	SVTYPE=DEL;END=3838399;SVLEN=-96	GT
Chr1	3839056	svim_asm.DEL.92	ATTTTTTTTAAGTGAAAAATGGTAATCTTACATTATGGAGATAAGCCGTATTTTTTTTTAAGTGAAAAATGGTAATCTTACATATGTTTAATGTAGTTTTTTCGTTTTTATACTGTATGTTTACATGTTATTTATAATTTTCGAAATTAGTAATATTAAAATATAAAACTATATTTTATGCCACGTGTCATCTTTCGGGAGATTTTTTTTTTTTGCTGATGTGGACGCTCCATGGAGCCTCAAAATGTCTCTTTTATTAGTATAGATTTTTTATAAAACGGTAATGTTACATTATGGAGATAAGCCGTAT	A	.	PASS	SVTYPE=DEL;END=3839365;SVLEN=-309	GT
Chr1	3841064	svim_asm.DEL.93	TCAATGTCGAGTGATACATTAACACAAAAGGGTGTGAGCATAGTAGATGGAGTTATACAGTTTCTGCATGGTTGAGTTGTGCTTAGAATGCAATGTTCTATGACTGCTACTCAAACTAATTAATACTGATACAAACAAAAAAATTGTATAACAAATCATGATACGTCGTTCTGCCAGTATAACACTTGTCCGTAATTGTGTAAATCTCAAACAAAACTAGAATGTAAATCTCGAACCCACGACCTTTTGATCCGAAGTCAAACGCGCTAATCCACTGCGCTATGCGGTCATAATTGATGCTATTTCTGTTCTCTAAAACACGTCCTAATGACGATGATATTCTCTCACCATGTCATCTAGAACCTTTTATTTAAGAC	T	.	PASS	SVTYPE=DEL;END=3841440;SVLEN=-376	GT
Chr1	3842459	svim_asm.DEL.94	CAGTTTAAATGCTTATCTTCCAAGTAAGCTCTGACAATTTCGGGAGTTTACATCTAACCATGTAAACATGAATTTTGTTCAATATATACTTAAGTTCCTCGTTTGTTTTCTCTTAGAATTCTTGACATAAAACTATAA	C	.	PASS	SVTYPE=DEL;END=3842596;SVLEN=-137	GT
Chr1	3843089	svim_asm.INS.94	A	ACTTATATTCTCTGTTCAAAAACTCGCCCGAGTTGCCGAGTTTACGGCCGGATAATCGCTGATCGGAAGGTGACCGTGGCGACTAAGGGCTGATCGGAGTGGCTAGGCGGCGGACCGATTCTTTGCCGAGTTAACTGTGGAACTATTGAAATCAGCGCCTAAAATCTCAAACCGCGTTTGTTCGATTTGATAGTTCTGCAAAGTTTTGGTCTAAATAATTATCATATCAACGTGGAAGATTCTTGTTATAAGCAGCCAGAAAAAAAACTAAAAAAAACGAAGACAATCATATGTTATAGCAAAGTGCGGCGATTAGGTTGCAGAGGAAGCGACAAATTTCTGAGGAAAAGGATGAGGCTAGAGTAGTAATTTCATATTTAACTGATAAAATCAAATAAA…	.	PASS	SVTYPE=INS;END=3843089;SVLEN=640	GT
Chr1	3844315	svim_asm.INS.95	A	ATTTAAAGGTTGTAATTGACGGTTGGCTCATGGGTCTTGAT	.	PASS	SVTYPE=INS;END=3844315;SVLEN=40	GT
Chr1	3845536	svim_asm.INS.96	A	ACTATTAAAAGGGGTTTTCTGCAAAAAAACCCTTAATGTGATTTTTTTTTGCAAATTAATCCGCGAACTCAAAAACCCACGGGTCAACCCTCCAAGTGCCAGTCAAACCGCAATATAACCCTCGGCCATATTTATGTGTATTTGACTGTGTATAATTTTAACATTTTTTCAATACTAGGTCGTTTTGGCGCTAATTTTTTAATGAAAAAAATTTGTTGAACTCGTGGTTTGAAATTTGAACCTTAAATACCATGTGCATGCTATATAACCATCTCGGCCAACAAATATATTTGTTTAATTAACAAACGCAATTATATAGATTTCTAAAACGAAATGACCTTGTTTTTCTCGGACATGGGAGCTTGCGTAAATGCACAATGAAGGTGGGGTTCAACAAAT…	.	PASS	SVTYPE=INS;END=3845536;SVLEN=596	GT
Chr1	3846535	svim_asm.DEL.95	ACAAAAATCTAAACTTGAAAATTAAAAATTATCGGTAATTT	A	.	PASS	SVTYPE=DEL;END=3846575;SVLEN=-40	GT
Chr1	4411520	svim_asm.INS.97	A	ATATATAAATATGTTTGCTTCTCTCCTATGCTGCCACGTCAAAAAGTCATGCGTTCTGCAGCTGACACATGTTCAAATAAGTAAAACTCTGCGTTTCATTTAATCGAGTTATGTTTCGTTTGTTCACATGTTAATGGGCTTCTAAACATTTAATTGGCCCAACGGAGTGAGGTTGTCTTCCCCAATGGTGTGACCAAAAATTAAGGCTCGTGTCCTCTTCGATCAACACCAGCTATGGAGGAGATATGATGAATTGACTGAATCAAATCGACGTGAAAAACTTTTGTGCCAAGCTTTAATTGCGTCTTTTCGTCTTCTGTTGTAATCTTCCGAAACGTTACGTAACAACCTTCATAAATGCTTCCATGATTTCTCGTTCATTGTATCTCGCTTTATCCC…	.	PASS	SVTYPE=INS;END=4411520;SVLEN=1987	GT
Chr1	4420552	svim_asm.DEL.96	GTTTAACTTGTAGTAAAAACATATATACATATTTATTATTATATATATACACACATGCATA	G	.	PASS	SVTYPE=DEL;END=4420612;SVLEN=-60	GT
Chr1	4420822	svim_asm.DEL.97	TTAGGCATGGACGTTCGGGTATCCGTTGGCGTTTGGATCAGATTTTTTGGATTTCGGTTTTTTTCATAACACCTCATAGGTCTCATTCTAGTAAATTTACAAGTACGGGTCGGGTTCGGATATAACACATCGGGTTCAGGTCGGTTTTGTATCACATCATAGAACTCATAAAGTAACCATATATCATTCGGATTCGGGTTATATCGGATCGGTTCGGATATACCCGAAATAAAATCTAAAATTTAAAAGCAAAACATAAGAAATATATACTTATGTATATATTATGTATATATAATTAAGTATTTAAAGTAGTTATTTAAATTTTAAATACTTATTGTTAGATACCATATCAAAATAAATATGAAATTGAATATTTGAAATATATATTCATGTTTCATA…	T	.	PASS	SVTYPE=DEL;END=4421467;SVLEN=-645	GT
Chr1	4428622	svim_asm.DEL.98	AGGAAAATCTAGACTTTTTTTTTTTTTTTTGATAACTCTAATATCTCAGAAAGGATGTTAAATCCGTTGTGGCCAAGGCTCGAACCCGGGTGGCGGACAGTACAACTGTACCTCATTTACCACCAAGCTACGAGGGCTTGGTTTTATGGAGAATGAAGAACG	A	.	PASS	SVTYPE=DEL;END=4428783;SVLEN=-161	GT
Chr1	4431974	svim_asm.DEL.99	GGAGGTACCTGAGCAGTGTGTTGGCGGGCTGCTTGTGTGAGGAGACTTCGAGCTTGTCTTCTCCACTT	G	.	PASS	SVTYPE=DEL;END=4432041;SVLEN=-67	GT
Chr1	4434456	svim_asm.DEL.100	ATCCCCTATATATTAATTGAGAAGCATTTGAAAAATTAGAACCTTAATTTTGTATTAATTAAAAAAACCTCAAATCTTAGTTGGCACTCTAAATGCCTTCTAAATTTCATTTCAAAGAATTCTAGAGCATCTAATATAAAGTATAGTTTAATCTAATGGTGTCACATTATTCCATAATTATATAACACTAAAGAACATTATATTAACCTAAAATATATGAAGTGTGTATTCTTTCCTTAAATAAAAGCTACGGAATTACCTAATATGATTTACATATATACGGGAATTAATGATTATGAATAATAAAGATTTGATAACAATTTTTGCATCTTTCTTCATTTTTGTTTAAATTTATATTATTAAAAAAACTTAAACAATCACATTAACCATATAATAAAA…	A	.	PASS	SVTYPE=DEL;END=4436724;SVLEN=-2268	GT
Chr1	4438528	svim_asm.DEL.101	CACACCATAAAAGCACAGCAGAAACTTTATTTAAACGAGATCAACAA	C	.	PASS	SVTYPE=DEL;END=4438574;SVLEN=-46	GT
Chr1	4441309	svim_asm.INS.98	T	TAATCACTCTTTTCTCTCTCTCTCTCTCTCTCTCTCTCTCTCTCTCTC	.	PASS	SVTYPE=INS;END=4441309;SVLEN=47	GT
Chr1	4452418	svim_asm.INS.99	T	TTCAGTACTGGAACATGGAACCCGGCAGAGTCACAGGCAAAGATTTGGAGCCAGAGCTTTTCCAGTTCCGTTTCGAAACGGAGGAAGACCTTCTCTCCGTGCTGCGGAGAGGTCCGTATCA	.	PASS	SVTYPE=INS;END=4452418;SVLEN=120	GT
Chr1	4453949	svim_asm.INS.100	T	TAAATCAATTTGCCCGTATGGCCTTCAAAAGACTAGCATCTCCGCTTACTACGGAGCTTCATGCCCTTCTCTGGTCAGTAGAGTCTATGGTTTCTCACCATTCTCAACGTGTGATCTTTGAAACCTCCTCTTTGGATCTTCGGATGGCTCTTCTTCGACCAGATCTATTTCCCCAGTTTCATCTTCTGATCTCTGCCATCGTAGAGCGTTTGAGACTTTTCCAGGATTGGAGTGTTAACTTTATTAAGAATGAGAGAAATTTAGCTGCTAAGTTGATCGCAAATAGTGTGACATCGGACAACCGTTCTCAGTCTTATGTTGCATCAGGAGGACCTTTGTGGCTAAACGATCTGCTTATCAAAGAAGCTTCAGCCACGGCTTTGCGAGCTACCACTGTGG…	.	PASS	SVTYPE=INS;END=4453949;SVLEN=640	GT
Chr1	4454531	svim_asm.DEL.102	GAGTTGGAAGAACGGTCAAGTCGAGGCGGGTGCGACGCGTGTCGTTC	G	.	PASS	SVTYPE=DEL;END=4454577;SVLEN=-46	GT
Chr1	4454578	svim_asm.INS.101	T	TGTGGGAACCGAAATTCGCACTGTCGATTTCCGTTTAAATAAGGAAACTAGGAAAACCCTAATTTCCCAGAGGACCCGGATATCTGCTAATTACCACACGTCAAGCAATCAGAACACGAGAATAACAACGATAAGAATGAGAAATCGAAAAAGAGAGCAAAGTAGATCTTATTCCGAATTTGCGTATGAGCGTTTATAACAAGATATAAGCTCAACCTCGAGAGCTGTCGGCGAGATTCCTAGTTCTAAGAACCCTAAGACGGCTAAAACCTAATTGAGTCGCAGAGTTCGAAATAACAAAAAACGGAAGATTGCCTAAATTGCTCTAAGTGCTAAGTTTGCTCGAAAAGTGCTCCTGCCATGCTCCTCGCCTAGGACTCTTATATATACTAGCTCCAA…	.	PASS	SVTYPE=INS;END=4454578;SVLEN=1336	GT
Chr1	4458646	svim_asm.INS.102	A	AATAAACCCCAAACCCAAATATAAACTATAAATCTAAATATAAACCAAAATTAAAATAGAATGGAGCAAAATAAATAACATAGTAAATATTGATGAAATTATGAAAT	.	PASS	SVTYPE=INS;END=4458646;SVLEN=106	GT
Chr1	4459163	svim_asm.DEL.103	CCCCTATATAAAGGGAACTTATTATTCATAAATAAAACACACAGTTT	C	.	PASS	SVTYPE=DEL;END=4459209;SVLEN=-46	GT
Chr1	4468870	svim_asm.INS.103	C	CAACATTATTTTAAAAGTTACAAATTTTAGCAAAAAAAAAAAAAA	.	PASS	SVTYPE=INS;END=4468870;SVLEN=44	GT
Chr1	4516332	svim_asm.INS.104	A	ATCTTGTTACAATAAAGTATGCATCGAGTGTCGTGGTTATGATTTATCTTCTGAAAATCTATTTTCTCGTTAATTCAGGGCTTTGGTTACCATGTTTCACTCGAGGGTCG	.	PASS	SVTYPE=INS;END=4516332;SVLEN=109	GT
Chr1	4519522	svim_asm.DEL.104	ATGTAGTATTTTTGAATTTTTGTTTAGTTCAGTATGAAATATGCACTAC	A	.	PASS	SVTYPE=DEL;END=4519570;SVLEN=-48	GT
Chr1	4753446	svim_asm.DEL.105	ATATATATATTAGAGATATATATCCCACATCAGGAATTCGAAGGGACATTAAGTAATATATAAAGGGTTAGGGTCAATCCACTAATCACCAATTGGTTTTAAGTTGGAAGCCCATAATTAAACCTGAATCTAACATGGTATCAGGGCCAGGTTCTAAATACCTTAAACTCCTAATTAAAATTAAAAATTAAAATTAACACTTCCGACCGGGTATAAATGTCGTGATTAACCCTTCCAACCGGGTATAAAGGTTGTGTTAAACTCGCTCGACCGAATATAAATGTCCTAAAGTTCCGAGATTTCTAGCCGATAAGAGCCATCATCTCGAGGAGGGGTATTAGAGATATATATCCCACATCGAGAATTCTAATGGACATTAAGTAATATATAAAGGGCTAG…	A	.	PASS	SVTYPE=DEL;END=4753910;SVLEN=-464	GT
Chr1	4755837	svim_asm.INS.105	A	AGGTTAAGATAAATCAGAAATGATAAGAGGGAAGATGCAAAACGTATACTCGATATAGATAGATTTGAAGT	.	PASS	SVTYPE=INS;END=4755837;SVLEN=70	GT
Chr1	4755838	svim_asm.DEL.106	CGTGAAGATTAGTTAGAAATGATATGAAGGAAGATGTAAAAATTTAGTCT	C	.	PASS	SVTYPE=DEL;END=4755887;SVLEN=-49	GT
Chr1	4764360	svim_asm.INS.106	G	GTAAGAGCATGTTCAACACAGGCACGGAATCATACGTAGTTTTTTTGTTTTTTTTTCGTCTGCTAAAAAAAAAAAATTAAAAAGGGAACCAATCGCGGACCGCCACGTGTCAGTGGGGTCCGCAATCTGTGGAAAAAACAAAAAAAATCGATCCTTATTCTCTTACTTTTGTGATCGGTTTTTTTGGTTTCTGTGGGGCCTATGCATTTAGAAACCCACTTATTACCGACGATAAACATGGCC	.	PASS	SVTYPE=INS;END=4764360;SVLEN=242	GT
Chr1	4785190	svim_asm.INS.107	A	ATATTTTTTTTTTTTGAATGAACGTAAAATTATATTCAGTCAAAACTAGTTGG	.	PASS	SVTYPE=INS;END=4785190;SVLEN=52	GT
Chr1	4790861	svim_asm.BND.13	N	]Chr8:41127125]N	.	PASS	SVTYPE=BND	GT
Chr1	4791819	svim_asm.INS.108	T	TTTCTTTACTGTTATTACTACGATAAGACATGCGCCTTGCGCAGGGTGAATTTATTTTTATATATTATCGATAGTTTTTTTTATATATTTGATCATTTTATTTATATATATAAAATATTTTTTGTTGTTATTATATATTTTTTTTCCGACGGATCGGATCAATTTTTATTAAAAATAATGGAACAAAACTATAATTATTACATCATGGGTTGATCGGATTGGACATTAAACAAATTATGACATAAAAACCTTATTTTTTCCATCGAACACATTCTTGAAAAAAGTGAACAGTATTGATTTCACAGTTGAATTATTTTGACTTTTATCTTCCATATGGTTTTGAAAGCTTTCAAATCAACCATCGAATTGATACATGTTATTTTAATGTTTTAGTCGTAT…	.	PASS	SVTYPE=INS;END=4791819;SVLEN=2256	GT
Chr1	4793140	svim_asm.INS.109	C	CTGACTAGTCTACTGAAAATATGACCGAGGGATGAAATGATAGAGAGACCA	.	PASS	SVTYPE=INS;END=4793140;SVLEN=50	GT
Chr1	4799966	svim_asm.DEL.107	TAACTTCCACATAAAGAATGTTACAAAAAAAAAAAAAAAAAAAAAAAAAA	T	.	PASS	SVTYPE=DEL;END=4800015;SVLEN=-49	GT
Chr1	4802702	svim_asm.INS.110	T	TGTTTTTGTCTTTCAAACAAATTCGGCAGATAATCCTAACGCGTCGTTC	.	PASS	SVTYPE=INS;END=4802702;SVLEN=48	GT
Chr1	4834029	svim_asm.DEL.108	AGAGCATCAACATTAATGAACCATGAAGGGGATCATAATTTTAATTTTTTATTATTTTTTATTATTTTTTTCGTTTGATTTAAAAATAAAAAATAAATAAGCGGACCAATCGCGGGCCGCTACGTGACGTGGAGCCCGCGTTACAGGGGTGAACTCGTATCAGTGGAGAGAGCTCACACGAGCTGGGTTCACAATTTGTGGATTATTATAATAGTTTTTTTTTTGTAAATTGTGTGAACTTTATACATGATCCCTTAATGCTGATGCTCTAA	A	.	PASS	SVTYPE=DEL;END=4834300;SVLEN=-271	GT
Chr1	4834817	svim_asm.DEL.109	TAGTATTTGTTATAAAAGAACTGGAATTTTATTGTATCGCGAGAATTTAAATAAGGGCAAAATTTTATACCCGTAGAATATTTTAACACTGATAGAAAGAGTGTATTAGAGAGAAGAGAAGGTTGAGGTGTGTTCTTCTAAACGATCGAAAAGAGAAAAAAATCTACTGTACAAATAGTGCAGCGGGCCCCACATCTTTTTATATTTCAAACATTACGGCTCCTCCTTTAGACTTTCGTAACACTCCCCCTTGGGGGCCGGTGTCACTATCCGCTCTCGCTTAACGTCTTTGTTGCCTCGTTAAAAACCTTTCCAGGAAAACCCAATGGGAAAAACCATAGTAAGGTAAAAAGAGTACAACCACATAAGCTCCCCCTCGAATAAGCAGTCATAGATCCT…	T	.	PASS	SVTYPE=DEL;END=4841016;SVLEN=-6199	GT
Chr1	4848732	svim_asm.INS.111	A	ATATACTACTATGTGTTAGAAGCTTTTTCTAAGCGTTCGAATGTTTACATTTGAATAAACACGAACAAAGACGACCTTCTGTTAGTAATTACTCATCGTTTACTTCGACGAGGTTTGAAGACTTGATTATACACGCTACGGCCTCTATCTATCAAAGAGAAGGGTCTTCGTCTTCCAAACCTTAGATCGTGTTTACAAAATCATTACACATAATAGAAATTAGGACAAATAATCGAAACAAACAAAGTTCGAGGAATAGGAACACGATTAAACCTATATGCCATGATCTGCCGTAGTAATGAGTAGATCTATCTTCAGAAATCCTTTTTGTGAAACAATCATAGGCGTGTCAGAAAATCTCGCTAAGAACAATGATAAAGACCAATTTAAGAGATCGGT…	.	PASS	SVTYPE=INS;END=4848732;SVLEN=1005	GT
Chr1	4852003	svim_asm.DEL.110	TCAAGCATGCTTCAATATGTTTCGACAAGCATCAGCGAGCTATCTCAAGAGAGTCTGTTCTGACCACAACCCCGTTCTAACTCATTTGGTTGATCAAATTTGGAGAAGAAAAGCGACCTTTAAGTATGACCAGAGATGGATTAAGAAAGAGGGCTTCTCCGAATCAGTTACAAGAAGTTGGCAGCAGAGTAATGGGCAAGTGAGGCTAATGGATAAATTGGCTAAATGCAGTAAATCAATCTCAGAGTGGAAGCGGAGATCAAAACCTAACTCTGCACTGAGAATTCAGGAGCTCCAGTTCAAGATTGATGATGCGTTTAAGCAGCCTCATTTTGACAGTGAGGAAGTGAGTACTTGGAGAAAGGAGCTGAACGAAGAATACTACAATGAAGAAGTCTT…	T	.	PASS	SVTYPE=DEL;END=4852443;SVLEN=-440	GT
Chr1	4854758	svim_asm.INS.112	G	GCTATCAGTTCAATCATTCACTCGCTAGGAAGAGGGCGAAATGTC	.	PASS	SVTYPE=INS;END=4854758;SVLEN=44	GT
Chr1	4862503	svim_asm.DEL.111	ATGTTTATCCCCAGTGGCGGACGCAAGAGTCCATTTAGACGGGGACACATAATTTTATTTCATGATATTTAGTTGTAGGTTTAGAAAAGCATTACATGAATTGTATAGCTTATGAAAGGACCCC	A	.	PASS	SVTYPE=DEL;END=4862626;SVLEN=-123	GT
Chr1	4864133	svim_asm.INS.113	T	TTATATGGTACCCGCAGTTCGAATCCCACTGGCCACCCGGGCTAGGTTTAAATCCCAAGAATACGTGGAGTGCCGTGGGCCTCGCGGAATAGTCGGTTGACCACGGTCGCCGGAAACCCGCGGTTACCAAAAAAAAA	.	PASS	SVTYPE=INS;END=4864133;SVLEN=136	GT
Chr1	4864890	svim_asm.DEL.112	ACATTATACATGTTCGTTTACGTGTCGCGCTTGTTGTTCGTTTTGCTGTCGCGTAACATGCGACCTGCGATTGGTCGCATGTCGCAAGTCGCAGGTTGTTGTTCGTTTTGATGTCGCGCGATTGATCGCGCGACCAGTCGTGGGTTCCCATTCAAGTCGCCCGAAAAAACAGCGACTAAAAATTAAGAAAATTTTGATCGCGCGACTGGTCGCAGGTCGCAGATCGCAGGTCGCGCGACACGTAAACGAACATAGTTTTAGTCGCAGGTCGCAGGTTTAGTCGCGGGTCGCAAGTCGCAGGTCGCGCGACACGTAAACGAAAGTAATCTTAGTCGCAAGTCGCAGGTCGCAGGTCGCGCGACACGTAAACGAACATGCC	A	.	PASS	SVTYPE=DEL;END=4865268;SVLEN=-378	GT
Chr1	4866139	svim_asm.DEL.113	TTAAGGGGGACTTATTGGAAATATATACAATTTGTGTGAAGTTTGAAAATTCTAAGAATTAATAGATTTTTAAAAGTTAAGTAGATTTGATGAATTCTTACCCAAAGTATTGTATAAATTGTCATTGATTATTATATATTTTCATATATACTTTTCTTTCCAAACTTATCTTTCTATTATTTTTTTTTTTTTTAAAATTCTTTCATAAAATAGAACTATTTGAAATTAAATAATAATTTTGGTTTTTTAATATTTTGACATTTTGATTTCTCTTGTTTGATTTTTTTTTTAAAGTTTTTAAGATCAACCTATGAATTTTCTCATGATTTTATTTTAATATCAAATAGTTATATTTCATGAAAGATTTTTTTTTTTAAAATTATTATTTTTAATAACTTC…	T	.	PASS	SVTYPE=DEL;END=4866903;SVLEN=-764	GT
Chr1	4880763	svim_asm.DEL.114	GTTCCTTAAGCTCTGCAAACTTCTTCTTGCATTGAATCACCGTCCTCCCAGGAACAGCAGCAGCTACTCTCTCCCATCTCTGACTCGTCTCTTTAGGGAATGTCT	G	.	PASS	SVTYPE=DEL;END=4880867;SVLEN=-104	GT
Chr1	4902398	svim_asm.DEL.115	TATGTGTTCATTAAAAAAAAAAAAAAAAAAAAAAAAAAAAAAAAAAAAAAAAA	T	.	PASS	SVTYPE=DEL;END=4902450;SVLEN=-52	GT
Chr1	4903167	svim_asm.DEL.116	TGTCCCATTCAGGGCCGGATCTGAGAATATGGGGGTTTTAAACATTTCTTAAGAACATTTATAAAAAAAAAAAAAATTGTGATGATTTGGGGGTTTTTACCCATATAAAAATTGTCTAAAATTTTGGGGGGCATAAGACCAATGTTTCAATGGGCTTGCCCATATCCGACCCTG	T	.	PASS	SVTYPE=DEL;END=4903340;SVLEN=-173	GT
Chr1	4909812	svim_asm.DEL.117	GAAGAAAAAAAAATAAATGATGTCTTTTCTGTTTGACACGTGGAACAAAACCCACGTTATAATCGGTCCCCAAATTACCAAAATAAGGATCGATTATCTCCTTCTAATATCATTTACATTTAATTTAATGAGTTTATTTCTTTAAGAACCCTCTTTAACACCAGCGTTAAAGATGGTCTAAAAATCCAAAAGAGAGATGAGGCTCGAAGCCGACAAGATCAACGACGACGAAGGAGAAGATTAGGAAAGTAATGAGAAGAGAGATTCCGAGTAATGTATCTTTCTTGATCTTGAAGGTTGAGAAGAAATGAGATGAAGATAGAGAGAAGAGTTGCATCAGAGAACTCGATTGTTGATGATCATCTATGTCGGCAT	G	.	PASS	SVTYPE=DEL;END=4910186;SVLEN=-374	GT
Chr1	4913570	svim_asm.INS.114	A	AGACATTATCTATGACACATATCTTTAAAAACAGTAAGTGTATATATATCT	.	PASS	SVTYPE=INS;END=4913570;SVLEN=50	GT
Chr1	4937556	svim_asm.INS.115	T	TACTAGAGAGGGCGGGTATATTATTTGTATATATTATTTAAAATTAAATTTATATATTTATTTCTTTCCTTGTAATATATATGTATTTTTGTAATCATACTTGTGTTTTTATCAACAAACGTATTTGCGTAATTTAAAAAAATGATTAGTAAAGTATTTGTATAATTGTATTGAATTTATTATATTGTTAAATTATACATTTGTGTCATAGCCTTTAACACGTCAATATGGTACTTTATTTTCAAACTGTTATTTTGTTAAAAAATAACAAAATATTGTTACAGTTTTGTTTAGTAAAAAAATAGTAATTAAACAGATAGATTAAATAAATAAAATAAAAATAAAAATTAAACATGATTTAATTTCGCATATAATTATAATTACATTATTATTACACAT…	.	PASS	SVTYPE=INS;END=4937556;SVLEN=674	GT
Chr1	4939681	svim_asm.DEL.118	CTATAACTCTTTTTTTTTTTTTTTGATTAACCTGGGAGTATCCCAGACTCATGGAGAGACCCAGACTAATCCCCAAGGGGAGGTGTAGCCCACGGATAGACCCTCTCTCCGGATATTCAAATGAGCCATAAAGCATGGAACCATATCCATGTGAGGTGTCCAGAGACATCATGAGGTAGTTCCCTCCAACAAGGTTCGAACTCGCAACCTGGGTGCAGGAAGGAGCCCGTCCTTACCATTGGGCCATGATGTTCGGGACAACAATAG	C	.	PASS	SVTYPE=DEL;END=4939947;SVLEN=-266	GT
Chr1	4940367	svim_asm.DEL.119	CTCTCTCTGAGCAGCTCTATGTGTGTTTTGTTTTATAAAATGCCCTAGCGAGAACCATCAAAGACATCTCAATAAAACCAAAACCTCTTTCTCAACTCCCAAAGAGAGGATCGATGAGCAGGAGGAACAGGAACGGGCCTAAGCTGGAGCTGAAGCTGAATCTTTCGCCACCTTCTTCTCAAGGTAACCAGATGAATCTGGTTCGATCTCCAAGTCGTTCCAACACAACTTCACCGAACTCATGCGTTTCCTCTGAAACGATACAGGAGGAGATGGAGACAACAACTTCAATGGTTCTTGTCGGCTGCCCTCGTTGCCTTATGTACTTTATGCTCTCTCAAGATGACCCAAAGTGCCCAAAATGCAAAAGCACCGTCCTACTCGATTTCCTCCAGCAAA…	C	.	PASS	SVTYPE=DEL;END=4942149;SVLEN=-1782	GT
Chr1	4949883	svim_asm.DEL.120	ATATAATGCACCTCTTTGAAAATTTAAAAGGTGAAAGTAGCCGGGCATTTCCATCCCTACTCCATTTTTTTCTCTAAAATGGAGTAAAAGTGATTATGGAGTAAAGAATGCTCCAATCCAACCCCATATCTCACTCCATAATGAAGTAAAGTTTACTCCATAAATGGAGTAATCTATTTTTGTTTTGTTCATCACTCCATTATAGAGTGAGAAATAGAGTAGGATTGGAGAAATTTTACTCCATTTTCACTTTTA	A	.	PASS	SVTYPE=DEL;END=4950137;SVLEN=-254	GT
Chr1	4965744	svim_asm.INS.116	C	CAAGTTGTATTCCGATTGATTTGCATGTAACTTTTATATTTTAAATAAAAAGTAGGGGACTAATGTCTCCTGCAGCTTACCAAAAAAAAAAAAA	.	PASS	SVTYPE=INS;END=4965744;SVLEN=93	GT
Chr1	5005207	svim_asm.DEL.121	AACTATGCATCAATCAACCATATAGTATATGCTTCTAATCT	A	.	PASS	SVTYPE=DEL;END=5005247;SVLEN=-40	GT
Chr1	5005703	svim_asm.INS.117	G	GAGTGCTATCAACAACATTGAAGGGACCCCACGACTTGTAGATTGAGATACGTCCCCGTGACAATAAAGAAGCTTTGACCTCGTCGCACTAATTTCTTTTACATTGTTGACTTTTTTGTCTTCTTATATGGGCTTTTTAT	.	PASS	SVTYPE=INS;END=5005703;SVLEN=139	GT
Chr1	5008793	svim_asm.DEL.122	CGACACGTTAACTAACTAATGAGATTCAAGGAATGGTGTTGTCTGAACAGTAAATCATGTCAACAGATAAATTAATTCCAAATGACAGGAAAAAAGTTAATTGGATAATAAATTACTCTGTACAATCAGATCTGTTGACATGAT	C	.	PASS	SVTYPE=DEL;END=5008936;SVLEN=-143	GT
Chr1	5021417	svim_asm.DEL.123	GACGCTAACGTTCACGGTTAACTAATTTTACACATTTAAATCCGGCGGATTTGATTTTACTAAAAAAAAAAACGGAATATATTTAACACCGTTAAGCAGTCGCTTCCCTCCGTGAGATTCGGTTAGATGATGGATTCTAAAATCCGGTTCAT	G	.	PASS	SVTYPE=DEL;END=5021568;SVLEN=-151	GT
Chr1	5029090	svim_asm.DEL.124	CACTAGAGTTTATCCCGCACATAGTGCGGGTATATTTTCATTTTATAAATATTTAATTTTAATATTATTATATAAATTTAAATATACAATTTATATTTTAGTGTTTAGTATTTTATAACTTTTTAATTTTATTGTTTAAGTTTCTTATTACTTTATTAATATAGGGGTTTGTTTTATACATTTTATCTTTTTTATTACGTTTTCGAGTTTTCATAATTTGAAATCATCAAATAAAAAATATTCTTCAACATATGATTTTTGAAAATATATAGCTGTAGAAATAAATTTTTAACATATGTTAATAACATCATTTGTATAAAACAAATCTGACATGATTAAAAAATTTGAACCCGTTTTAGTGGTAGATGATAATTTATTTAAATGAAAGCATTATATTAT…	C	.	PASS	SVTYPE=DEL;END=5029729;SVLEN=-639	GT
Chr1	5036369	svim_asm.DEL.125	CATTTTTGCCTAGGCCTGGGATTTCGGGTATTCGGTTCGGTTTCGGGTAGGACCCGATCGGGTATGGGTATTTCGGTTATTTAAAATATGTATCCAATAGGTACTTGGAAGACTTACGGTTCGGTTTCGGTTCGGTACCGACCAGTTTCGGGTCGGATCGGTTTTTCAATAAAAGTAATCATATTCGATCCGAACAATTTGGTTATTTAACGGTTCGGATAAAATAGTACCCGCAATCTAAACCGAAACAATTTGGTACCCGATATCACAATGCCAAACTAAACCTGATTTTCGAACCAAACTCATTAACTTAAATGTCAAAGACAAAGTACTTGAAGAATTAAACAAGAACACAAACTTATAATGAAAAACAGAAAGTAGAACATAGTTTCAACCACC…	C	.	PASS	SVTYPE=DEL;END=5038051;SVLEN=-1682	GT
Chr1	5041635	svim_asm.INS.118	T	TACTAGCCTCTTCGAATTAAGGATATTTTAAAACAAACAAGTGGTTTACAAACAATCATATCGAAACTGGTTATGAGATTCTGGATGAAAGATGGATTGAAGCAAGATATATGGAAGAACGATTCAACACGTCATTGAATTAAATGTCCACCAAAACTATATTGACGAGAATAGGATGTTGCACAAAAGAAAAAGAAAAGATGTTAAGGACACGAAGAGAGACAAAAAGCGAGTGAGAGAATCTGATGAATGAACTTCAAAAAACCTCAACTGTACAGACTATTCTATTAATAACGTTATGAAAAGAGACGATTCTTGGGGTGTGAAAAGAGACGACTCTTGCTGATGATGACGGTTCTGCAATCTGTCTGAGCAGCGCCTTCGAGGAGTTGCGACTTT…	.	PASS	SVTYPE=INS;END=5041635;SVLEN=768	GT
Chr1	5062218	svim_asm.DEL.126	ATTGAAGAGCATGATTAACCCGGAGTTCTTAGGATTAGGCCTGGAACTTATTATCCGAGATCCGGATTCGATCCGAGATCCGCTCCGGATCCGCTCCGAAAATAGGATATCCGGGGTGCCCGGATCCGAATCCGGATAGTAAAATCTTGGATCCGTGCAAACCGAATCCGGATCCGGATATCTTAATTTTTAGGTCCGGATATCCGGATCCGGATCCGTATTTTTAAAATACATTAAATTTTTAAATTTTATTAATATTTATATTTGATATATTAATATTTATACATGAATTAATCTTATAATATTATAATTTAGCTTTTACAATATTATAAACATATATAAATATATTTATAAATATTTAATTTAGGTATTATATTAAAAAAATAGTATTTTTTGTTA…	A	.	PASS	SVTYPE=DEL;END=5062995;SVLEN=-777	GT
Chr1	5078615	svim_asm.INS.119	T	TTGTATTTAACCAGTACCGGTCCGTAGAAAATGTGGGCTGCAAGCAAATCATAATTATGGGCCTGTTAATTAAAAATAAAACACACACAAACAAAATATTATCTAAAGGGCTTCGAACCTCTCACTTTTGATAAGCAGAATTTCAAAGTTTACCAACTCAGCTACAGAAACTTTTATGGTTAACACGGCCGAAATTTTACTTATTATAAACCGGGCCGGAAGCCTATGCTTCTGCCGCTTCTACCCAGGGCCGGTAC	.	PASS	SVTYPE=INS;END=5078615;SVLEN=256	GT
Chr1	5081993	svim_asm.INS.120	A	AAGTCTCACATAAACTTTTGTGATCAAGATTTGGATTTTTTTTCTATTTTAAGATATAATGATTATAAGACCAAAT	.	PASS	SVTYPE=INS;END=5081993;SVLEN=75	GT
Chr1	5090094	svim_asm.DEL.127	GACACTTAAGAAACTTCTTAACCATCTTAGGTTCTTCAATCTCTTC	G	.	PASS	SVTYPE=DEL;END=5090139;SVLEN=-45	GT
Chr1	5090239	svim_asm.DEL.128	TAGTGTCTGCAAGCGAGCCTCCTTTACTCTCTCCGCTCCGACGTACCTCGCCTTGATTGCGTCCCATATTTTCTTTGTTGTGCTAAGCTTGCCAACTTGTAGGATA	T	.	PASS	SVTYPE=DEL;END=5090344;SVLEN=-105	GT
Chr1	5166912	svim_asm.INS.121	T	TTCTCCTCTTTCACAGTTTTTTTTTTTTTTGGTAATCCAGGGTTCCCAGTTTCGCGGGTCATTCCCTGGGTCCGGTCAGGCAGCGGGTCGGCTTCACCCGGGAGGGTATGTCCTGAGCCCGAAGGTCCAGTACCCGCTTCGTGACATGGATGAGCAGTTCGGCTCCGGCTGGCGTCGAACCCGCAAGCATGACAATTGGCCCTCAAGGTTCTAACTAGTAGAACTGACTCATCCCG	.	PASS	SVTYPE=INS;END=5166912;SVLEN=235	GT
Chr1	5166963	svim_asm.INS.122	T	TCTTCTTCTCTATTGGATTCGCATGTACTCTTTTCTTAAGGGAGTCAATTTTCACTCTTTAAAAGATGAAGCCGCCGATGAATAGGCTCTGAGTGAAGTTTCCTGGATAGAAAGGTGGAGTAATCTCGATTTGATTTGATGAAGATTTAGATGAATCGGCATCCTCTCGGAGATGGTCCGATAAAGATCTTTA	.	PASS	SVTYPE=INS;END=5166963;SVLEN=192	GT
Chr1	5214754	svim_asm.INS.123	A	ATCTATCTGTATATATATAAATTTGGTTTTTTCCCTTTCTTATGACATGTGGAAGGGGAGTTTGTTGACATGTGGAAGGGGGTTTGTTGACATGTGTCCTCATATTTTTTTTTTATTTTAAATCCTTTTACTTTTAAATTATTGTAATTTGTTCCATCAATCTCTAATTATGTAACATCTAATCCTTCTCACACTTATTAGTCCCTAAAATTCAAGAAATAAATAAAATAATATAAATATATTTTAAATATTTAATTTATTTACAATTAAAAATAGCATAAACTTTCACCATTTTATTATTTTTACTAATTTTTATTATTTCATTTACAAATTATATATTTATTTCACTATCAATATCATAAGATAATTAAACTAATAATAAGAAACTAAAGCACCAAC…	.	PASS	SVTYPE=INS;END=5214754;SVLEN=1632	GT
Chr1	5219121	svim_asm.DEL.129	AAGGGCTTTTTGCAGAATTGACCTATAACTTAAAGTCAAACACAAAACTAATTTCATTTTTTTTTGAAAATTGGTTTTGCCCTATTCACCCCACAAGTTCATATAATTTACGAAAATGTCATCAATTTTTTTTTTTTTTTTTTTCGAAAATGACATTTTTACTCTCTCACCCTCATCATCTTCAAGTAATTACAAGATTGCCATTGTCATCAATACCACAACCACCATGAACAACCAATTTGAAGCTCTTAATGCTCCCAAAATCGATTTACCCTTCTTCTTTTTTCCATTCTTGTGAACTAAACACAACATATCTCTCACTTTCTCTCCACAATGAGCTAAAAAAACCCAAGATTTTGATTCTAAATTTTTTTATGGTTCATAGAGTCATATAAGCTA…	A	.	PASS	SVTYPE=DEL;END=5222495;SVLEN=-3374	GT
Chr1	5223232	svim_asm.BND.14	N	]Chr8:21487821]N	.	PASS	SVTYPE=BND	GT
Chr1	5227980	svim_asm.DEL.130	TACTTGTCGTTTCAGTTAGTATATGATCTTGCACCATTCTTCATTGATTTGTGTTTCTTTTGTGTTGCATCAACGTTAGGCTATATTGTTGCTTCAAGTTTTTAACCCATATATTTATATTGGCTTCATCAGATTTCACATGTCTGAATATATGGTTCTTATTGTGCTTCTTCTCTACAGAATGGTTTACAAAGCATCTCCCTTGTTTTAATTTTCATGTGAATCAACTCGTAGATAGATTGATTTTTTACTCATATTTTGAAAGGATTTAGTATCTAAACTTTGTTTCTCTTGTCTTGTTCTTTTCTCTGTAGGAAGAAACATTATCTGCTGTAGCTTCATC	T	.	PASS	SVTYPE=DEL;END=5228322;SVLEN=-342	GT
Chr1	5268321	svim_asm.BND.15	N	N[Chr8:6800981[	.	PASS	SVTYPE=BND	GT
Chr1	5410211	svim_asm.DEL.131	TTAATGACTCCAGATTCTTTCATTTCCATGTAAAGATCATTTCCATG	T	.	PASS	SVTYPE=DEL;END=5410257;SVLEN=-46	GT
Chr1	5432508	svim_asm.DEL.132	TACATGTGACTCGTGTGGTCCTACCAGAAGCATTAAGCATCTCCTCCTCTGTCCAGATACTTGATCTGCCTTTAGTTTTTCTCTGAGGCCATACTCACAATCAAAAATTGTTGCAGGTGATCTAATTAACTTATATACTACTAATATTTTACGTGTAACTTTTTTTAATAACTGTATTTCACATATAACCTTGATAAGAAAATAATATTTTTGACCAAAACCAGTTCTTCTCCAGCATTTATGACCTAGATAGATCTCGTAGTTCGCACCGTCTAG	T	.	PASS	SVTYPE=DEL;END=5432783;SVLEN=-275	GT
Chr1	5443425	svim_asm.INS.124	G	GAAACAAGGTTCAATTTGATGTTTTCTAAGGGAGAATTGGAACACAGAGGCGACCTAAGTAAAGCAATGGATAGTTTTTCTCCTATTGAAAAGACAATTGTTATGAATTAATGTATAAGAAAGTCGAAGTTGAATCTCTTTTTAT	.	PASS	SVTYPE=INS;END=5443425;SVLEN=144	GT
Chr1	5449585	svim_asm.DEL.133	TTTGTAAATATCATTTATCTTATATGGCAAGTGATAGTAATTAGTTTTATATTTGCCTTTTATTTTAGATATAATTAAAATAATTTTTTTTAAAAGTTCCATTTATTATATTATGTAGTTTATGAATAAAAATAATAATTAATCAAGTGTTAATATTCTTTCTATAATTTCAACAATTAGTTA	T	.	PASS	SVTYPE=DEL;END=5449767;SVLEN=-182	GT
Chr1	5453015	svim_asm.INS.125	A	AATAAAAAAATAAAAAAAGAGAAATTCTTGGGTTCACCCCCTAGGGTGAACCTCTAGATTCACCAACCAATAGTGTTTGAGTATTTGATATTTGATATATTTTAAAAAAGGAAATAAAATTAAATATCTAAATTAGATTATATTTTTAAAATAAAATAATAAAATACATAAAAATAGTTACAAAAAATAAATAAATTAATATTGTTAAATCTTCAGCAAAATATTTAGGGTATATGATTTAATATTTTGCTAACGGTTTAACAATATTTATTTATTTATTTTTTGTAACTATTTTTATGTATTTTTATTGTTTTATTTTAAATATATAATCTTATTTAGAAATTCAATTTTGTTTCCTTTTTTAAAAGATATCAAATATCAAATACTCAACCACTATTA…	.	PASS	SVTYPE=INS;END=5453015;SVLEN=436	GT
Chr1	5498100	svim_asm.DEL.134	TTTTTTTTTTTTTTTTTTTGAATGAATGTAAAATTATATTAAGTCAAAACTGTGTTACATCTAGTGTTTCTGTTTTTATTTATATACTTAATCAACTAAAATAAAAGAAATCTTCTATTTTCTATATTGGATTTGGAACTTGCCTTGTTCCAAACCAAGTGCGTAAACTCCTTTTCAAGTATGCATGACCCGTGGCTTTGATAGCAAGAAGGTGAAGCCTTATCGTTTTGTCGATAAGCTTACTCAGTATGGCAGCCGCTTTTGGTTCCTCTCCATGCTTTCTACCATTTATTTCTCTCCAAATGATATGGACTGCAACCTGAAGAGAGTATCTGATAAAAAACATTTCTATTGGAGGGTAGCTTCTACCAGAAACCATTTTCCCAATATCATCCCAGT…	T	.	PASS	SVTYPE=DEL;END=5498661;SVLEN=-561	GT
Chr1	5501168	svim_asm.INS.126	C	CATTTTCCTTAGGCCGGAGAATTTTATCAGAAATCCGGATTTGATCCGAGATTCAATCCGGATCCGATCCGAAAATTCGGTATCCGGAGGGACCGAATCCGGATCCGGATAGTAAAATGTTGGATCCGTCAAAACCGGATCCGGATCCGGATATCTTGATTTTTTAGTCCGGATATCCGGATCCGTAAGTTTTATTAATAACTATTTCAAAAATAGTAATATCTATATATAAAAACTAACTTTATTTAATATATTTTCATTTTTATAATAGTATATGTAAATTTTGTAATATTATACATAGAAATAATTAAAAACATTTTTTTATTTTTAAATTGTTTTTAATATTTTATATATATTAATATTATTATTTTTATTTATTTTAAGGATCCAAATCCAGAT…	.	PASS	SVTYPE=INS;END=5501168;SVLEN=576	GT
Chr1	5541659	svim_asm.INS.127	G	GATTCGCTAAATAGGAATGTCCATTTTTTTCATAGATCTCTTTGCTTTATTAGCTATTCT	.	PASS	SVTYPE=INS;END=5541659;SVLEN=59	GT
Chr1	5552114	svim_asm.INS.128	C	CTCTCTCTCTCTCTCTCTCTCTCTCTCTCTCTCTCTCTCTCTCTCTCTCTCTCTCTCTCTCTCTCTCTCTCTCTCTCTCTTCTCTCTCTCTCTCTCTCTCTCTCTCTCTCTCTCTCTCTCTCTCTCTCTCTCTCTCTCTCTCTCTCTCTCTCT	.	PASS	SVTYPE=INS;END=5552114;SVLEN=152	GT
Chr1	5652080	svim_asm.DEL.135	GGTTGTTACTAGCCCTGGGACGGATCCGGATATCCGGAAAATTTAGGGTATCAGGATCCGGATCCGGATCCGTCGGATCCGTTGATTTAATATCCGGATCCGGATTCGTGGCATCCGGATATCCGAGTTTCGGATATCCGTCTCGATATTCTATTATCCGCGGATATCCGGATCCGGATCCGTCAAAATAATTAAAAATATTTTTTTTAACAAAAAATATTATTTTTTTAATATAATACATAAATTAAATATTTATAAATATATTTATATATGTTTATAATATTGTAAAAACTAAAATATAATATTATAAGATTAATTCATGTATAAATATTAATATATCAAATATAAATATTAATAAAATTTAAAATTTTAATGTATTTTAAAAATACGGATCCGGAT…	G	.	PASS	SVTYPE=DEL;END=5652650;SVLEN=-570	GT
Chr1	5699690	svim_asm.INS.129	T	TCTCTTCCCTGATCTTCTTTTGCTTCATCTCTGCAGCTCGTTTCCTCATCTTCTCTTCCCTGATCTTCTTTTGTTTCATCTCTTCAGCTTGTTTCCTCATCTC	.	PASS	SVTYPE=INS;END=5699690;SVLEN=102	GT
Chr1	5707573	svim_asm.DEL.136	ATCTATCTATATATATAAAGTTGGGTTTTTTCCTTCTTATGACATGTGGAAAGGGGGTTTGTTGACATGTGTCATGTTTTTTTTTGTATTTAAATTCTTCTTCTTTTAAATTATTGCAATTTTCTCCATCAATTTCTAATTGTGTATTATCTAATCCTTCTCACACTTATTGGTCTCTAAAATTCAAGAAATAAATAAAATAATATAAATATATTTTAAATATTTAATTTATTCATACCTAAAAATAGCAAGACTTTTCATCATTTTATTATTTTTACTAATTTTTATTATTTCATTTACAAATTATATTTATTTCACTATTAGTATCATAAGATAATCAAATTAAGAATAAAAAACTAGATAACCAACACATAAACTAAGAAAGCGGACCAAAGGGAG…	A	.	PASS	SVTYPE=DEL;END=5709204;SVLEN=-1631	GT
Chr1	5714402	svim_asm.INS.130	C	CAGCTTCCCTAACTTGATCTCATAATGACTGAGACCGTTTCAATGTTCATGGATGAAGCAAAAAAA	.	PASS	SVTYPE=INS;END=5714402;SVLEN=65	GT
Chr1	5714751	svim_asm.DEL.137	TTTTTTTTTTTTTTGTTAACCGTGGGGATCCGGCGACCGAGGTCAACCGACTAATCCCACGAGGCCCGCAGCAGCCACGTAATTTCCTCCCCAGGAATTAGCAGGGAGGGCCCGGGTGGCCAACGCGAGTCGAACCTGCGGGGAGCGTATTGGGTTTTCTTCCTCAACTACCACGAGGCCAACTGCGTTGGTTAATGAGTTTATAATTTG	T	.	PASS	SVTYPE=DEL;END=5714960;SVLEN=-209	GT
Chr1	5714991	svim_asm.DEL.138	AGAGCAGGTTTAACCCTGTCTCTTATTGGTGTATCATAAGTAAATTGGGATTAAAATTAAATGAGAAAAATAGATTAAGGCAATATACGCCTCCTAATTAGGAGTTAGAAGAAGCGTATACAGATGGACACCTGTCAAAGCGTGATTGGCCAGAGGATAAGTTGAAGCGGTCTCGCCTCTCTCCTCTCTGTCTTTCTTCTCTCGTTCTCTCTTCTCTCCTTCTGTTGATTCTCTCTCGAGACGGCGATTCTCTACGCCGATGGCGACTTCTCCTCTCGTCGGCGGCTGTCTGGTTTCTCTCTCTCTCTCTTGGTGGATCTCGGTTTCTATTTCTTTCGGTGTCTCTCGGTGGCTACATCTTTTTCGGTGTCTCTGTCGACTCTTTCTCTTGTTTCTCTC…	A	.	PASS	SVTYPE=DEL;END=5719564;SVLEN=-4573	GT
Chr1	5730631	svim_asm.DEL.139	GTTTCAAATTGGGCAAATATCCAAAATAGCACATTTCTAAGTTTATATCACAAAAATAGCACACAAAAACTAAAATGACCAAAATAGCATTTTACCTTTTCAAAATTTTAATTTTTTTATTTTTTAAAATTAGAAATCTTATCCTCAAAACCTCATTTGTCAACTCTAAACCCCAAACCCTAAACCCTAAACCCTAAACTCTAAACCATAAACCCTAAACCCTAAACTATAAACCCTAAACTATAAACCCTAAACCCTAAACAATAAACCCTAAACTCTAAACCCTAAACCCTAAACCCTAAACTCTAAATCCTAAACTCCACCCTTTAACTCTAAACCCTAAGTTTGTGACTTTTGATAAAACATTAAGTGCTATTTTTGTGACTTTTGACCTTGAAT…	G	.	PASS	SVTYPE=DEL;END=5731079;SVLEN=-448	GT
Chr1	5846852	svim_asm.DEL.140	TGGGCTTTTTGCAAAAGTGACTCAAAACTTGGAGTCAAACAGAAAACTAACCTTTTCTTTTGACTCCTTTTTTTTTTGAGATTTTAACCCCACACCTGCACTTTATCTACGAAAATGCCATTAACATTTTTTTTTTTTTTTTTTTCGAAAATGGCTTCTTTACTGTCTCAACCTCATCTTCTTCAAGTATTTACAATACTGCCACTGCAATGAATAGTGGCAACAACCTTGTACGAACTGTTTGGAGCTTTTAATGCCCTTTAATGCACGTAAATCTCTTTACACTCTCTCTGTTTCAATTGTTATGAACTAAAAACAACATTTCTTTCACTTTCTCTCTATATTCATCCAAAAAACTCAAGCTTTTGATTCAAAATATGGGCTATGGTTGCAGAGCCA…	T	.	PASS	SVTYPE=DEL;END=5856244;SVLEN=-9392	GT
Chr1	5871587	svim_asm.INS.131	A	AGTTATAAAAAGGGGTTTTTGCCAAAACTAACCCACAACTTGATTTTAACCCCAAACCTATACCCAAACTTGAATCAAATGCAAAACTAACCTAAAAGCCTAGTGAAATTACAGCTCAGCCCCTTGTGACCAAACAAAAAAACAGAAGCCATTTTTACGAATATAGCCCTAGTAAATCGTCTGAGTCGCCCCGAGATGTTGGAAGTCGCCCGACGACTGAAGTGTAAGTCGTCTGGTACCGGTTTATTTTAAAAATAATTTATAAATCTTGTAAAAAAATATTTTGATGCGTGAAAAATAAAAATCAAGTAATTATAAACAGTTTTAAGTGATATAAATTAAGATATGATAAAATTGATTTGTTTTGAAGATAGATGAGTGGAAGTAGTGAATCATGAA…	.	PASS	SVTYPE=INS;END=5871587;SVLEN=4284	GT
Chr1	5878766	svim_asm.DEL.141	TAAGTCATGTTTTATTATATAAGTCATCTCATGTAAGTGATATTTTATTATATAAGTCAT	T	.	PASS	SVTYPE=DEL;END=5878825;SVLEN=-59	GT
Chr1	5881307	svim_asm.INS.132	T	TTAAGCCGGTTTGGGATCGGGGATCATTATTGCTCTGTTTGGTGGC	.	PASS	SVTYPE=INS;END=5881307;SVLEN=45	GT
Chr1	5896754	svim_asm.INS.133	A	ATCACTAACAATTGTATTAGAGCATCAGCATTAGTGAATCCCATGAACCCCATTAAAGGGGTTCACTAAGTATTTTTTTATTATTATTTTTTTTTCTGTTTGATTTTTGTTTTTTAAAAAAAAATTTATTAATCGGACCAATCGCGGGCCGCCACGTGTCGTGGGGCCCATGCTACAGTGATGATCCGGGTTCAGTGCAGTGAACTCCCAAGAAGCAGATTCATTGCTTTTGTTTATTTTAATATTTTTTGTTTTTCGAAAACTGTGTGAACTCCCCATGGAATT	.	PASS	SVTYPE=INS;END=5896754;SVLEN=284	GT
Chr1	5897032	svim_asm.DEL.142	AACAACATGTTAATGTAGTGAGGCCAAATGCAGAAATAAACAAGACACAAGTTTTTCTCTTTTCGAATTCACTAGAACAAGAAAATCTTACACCAATCTTTTCTATTACAAGAATACTTTAGGATTACCCCAATTCTAAGGTAAAACTCACTCTAGAGCCTAGACTTTTGTTTATCAGAATCTTCCCGACCCCGAGCTAAACTCCCCCTGAATCTAGACTTCAATCTTCCAACTCCTCGGAAGTACTTCACCAACTACGTCAGCACCTAGCGCAGTGCAGTGATACCAAAGGCTTGATCACACAAGCACAAAACAGTGATCTCTCGACTTTTTCTTTTTCCCAGAGACAACTCTCTTCATAGAGGCACGTCCTCCATGCATACATAACCAGAACTTGCT…	A	.	PASS	SVTYPE=DEL;END=5897682;SVLEN=-650	GT
Chr1	5919260	svim_asm.INS.134	G	GTAGGATGGCACTTCTCAAAGTTGTATTGCAGTTCAGAGGTACAATCCGACAATTCAACGCTCATTCGAGCCATAACCAGCAAATCTCAGTCAAAAGAAATCATTGGAATCGTGAGTGATATCCAAGTGATCTCCTCTGAGTTCGCAAACATCTCTTTCTCTCGTATTCTCCGATCGGAAAATTCTGTAGCCGATGGGGTCGCTAAAGCGGTGCTCCTTTCTTCTCTTAATGTGTAATGGACCTTGGGTTGGGCCACGTTTAAGCCCATCTCCTCTTTTATTTAGTTTAATGAAAGTTTTAAGTGACAAAAAAAAAAAAAAGAATGACACTATTTTATTTATGAAGCTTT	.	PASS	SVTYPE=INS;END=5919260;SVLEN=349	GT
Chr1	5930414	svim_asm.INS.135	A	ATTAGAGCATGATTAACCCGGGGTTTTTAGGATGAAGTTTTTAGCGGAAGTTAACAAACTGTTTTTTAACTTTTAACTAAAAAAACTAAGAACCGGTTCTTAAATAAAGACTTTAAGAACCGGTTCTTAGCTTTTTTAGTTAAAAGTTAAGAAATCGTTTCTTAACTTCCGTTAAAAACTTCATTCTAAGAACTCCGGGTTAATCATGGTC	.	PASS	SVTYPE=INS;END=5930414;SVLEN=210	GT
Chr1	5946509	svim_asm.INS.136	A	AAAGAGAGTTAAGTTACCAAAAAAAAAAAAAAAAAAAAAAAAAAAAACAAG	.	PASS	SVTYPE=INS;END=5946509;SVLEN=50	GT
Chr1	5981001	svim_asm.DEL.143	TCTTAAAATTTTAAAAGTCAAATCCCCAATCATAATCCAACACTTTTTCCGCTTTGCTCGCCTGAGAACATCCG	T	.	PASS	SVTYPE=DEL;END=5981074;SVLEN=-73	GT
Chr1	5981144	svim_asm.INS.137	G	GAAAGGAGAAAACTAAAAGCAGACCACTAGAACTGAGGAAACTTTCTCTCCACTTTCTCTCTAAGTTCAAAGCTCAGATCTAGTTTTCGCTTCTTTTCTCCGACGCCGGCGGTCCCTTTGGCCGGTGTCGGGGAACCTCCGGTGTTCTCCTTTCTGTTTCTCTGCTGTTTCTCTCCTTTCTAATCGGTCTTTGCTATCTACTCTGGATCTCGTTTATTTGCTTCTTTCTCCTCTTCTACTCGCGATAGATAGATCGTGAGAAGAAGCTTTGGTGCTATGGGCTTTGGTGTGGTGGCGATTTTAGGCAAGGGTTTGCCCGGTGAGTCGGCTTCGTGGGAGGTTGGTGCTTTCAGATCTGTTGCTGCGGTAGCTTCGTGGAGCTGGCGGTACCAAAGTGGT…	.	PASS	SVTYPE=INS;END=5981144;SVLEN=1111	GT
Chr1	6109387	svim_asm.BND.16	N	N]Chr8:47891511]	.	PASS	SVTYPE=BND	GT
Chr1	6751377	svim_asm.BND.17	N	]Chr9:40479319]N	.	PASS	SVTYPE=BND	GT
Chr1	6755975	svim_asm.BND.18	N	N[Chr7:54810462[	.	PASS	SVTYPE=BND	GT
Chr1	7261523	svim_asm.DEL.144	CCAAAACTTCAAATTTGAAGTTTTGAGGAGTGAAACTCTATATTTGAAGTTTCACTACT	C	.	PASS	SVTYPE=DEL;END=7261581;SVLEN=-58	GT
Chr1	7677180	svim_asm.DEL.145	CTTTTTTTTTTGATAGATCTTTTTTTTTTTTTTCTTTTCTTTTCTCTTT	C	.	PASS	SVTYPE=DEL;END=7677228;SVLEN=-48	GT
Chr1	7754736	svim_asm.DEL.146	GGCTCGGTCGCTAACCGAGCTCTCACTGAAGCTCGGTCGCTACGTAGCGACCGAGCCGTGTACGTGCTCGGCCGCTACGTAGCGACCGAGCTTCGGTGAGA	G	.	PASS	SVTYPE=DEL;END=7754836;SVLEN=-100	GT
Chr1	8113118	svim_asm.INS.138	G	GCCATCTTAGTAATCGATCGATTTGTTTTTGTTCAAAAACGCATCGATCGATCGTTTTAAAAAAATATAAAGATTTTCGAGGGCATTCCGAGGAACAATTCAGATTCTCGATCGATCGATGGGATACTCTCATCGATCGATCCAATCTCTGACCCTGTCCATCTTAATGTCGATCGATTTGTTTTGTTCAAAAACGCATCGATCGATCGTTTTAAAAAACATACAAGATTTTCCGAGGAAATTCGAGGAACAATTCAGATTGTCGATCGATCGATGGGATACTCTCATCGATCGATCACAATCTTCTGACCGAACCATCTTAGTAATCGATCGATTTGTTTTGTTCAAAAACGCGTCGATCGATCGTTTAAAACATACAAGATTTTCCGAGGGCATTCC…	.	PASS	SVTYPE=INS;END=8113118;SVLEN=469	GT
Chr1	8211350	svim_asm.DEL.147	TTAAGTCGTCTGGAAAGTCTTCCAACTGGACGACTTAGTAGATGACTTAAATATAAGTCGTCCATTTGGAAGACTTTCCAGACGACTTAATTA	T	.	PASS	SVTYPE=DEL;END=8211442;SVLEN=-92	GT
Chr1	8352932	svim_asm.BND.19	N	]Chr2:10745660]N	.	PASS	SVTYPE=BND	GT
Chr1	8379254	svim_asm.DEL.148	GAGGTAAGGAACCCTAGTTTTCGTTTCCTCCATCTCTTTGTTCTCTTTTATCTTGGATCTCTCATCCCGGATTATTTGGTGGT	G	.	PASS	SVTYPE=DEL;END=8379336;SVLEN=-82	GT
Chr1	8384893	svim_asm.INS.139	C	CTTGATTGCGTGAAGGCGTGAGACAGCGTGATGTCGTGGAGACAA	.	PASS	SVTYPE=INS;END=8384893;SVLEN=44	GT
Chr1	8387253	svim_asm.DEL.149	CTTGATTGCGTGAAGGCGTGAGACAGCGTGATGTCGTGGAGACAA	C	.	PASS	SVTYPE=DEL;END=8387297;SVLEN=-44	GT
Chr1	8387719	svim_asm.BND.20	N	N]Chr7:19504801]	.	PASS	SVTYPE=BND	GT
Chr1	8442983	svim_asm.DEL.150	TCTGAAAATAAATAAATATGATGATTCTGGCAAAACTGAACCCTAGAGAAAGCAGATGAATAACTCAAGAACTGAC	T	.	PASS	SVTYPE=DEL;END=8443058;SVLEN=-75	GT
Chr1	8448481	svim_asm.DEL.151	TCTGAAAATAAATAAATATGATGATTCTGGCAAAACTGAACCCTAGAGAAAGCAGATGAATAACTCAAGAACTGAC	T	.	PASS	SVTYPE=DEL;END=8448556;SVLEN=-75	GT
Chr1	8449568	svim_asm.BND.21	N	N[Chr5:25636348[	.	PASS	SVTYPE=BND	GT
Chr1	8482644	svim_asm.DEL.152	TATTCCGAGGGACCCGTTCCTCGGAATTTTCCGAGGGAGTTGTCCCTCGGAAA	T	.	PASS	SVTYPE=DEL;END=8482696;SVLEN=-52	GT
Chr1	8519125	svim_asm.DEL.153	CTAAAATTGTTAATTATGATTCAAAAAATACAAGTTATGTAATGTTAATTCAAAAAATACAAGTTATGTAATGATTCAGAAATAGAAGTTATATAATGTCAATTATGCTAAGCAGTAAAGCGACCAAGTAATGTTTGTTTCCTTTGTTACCAT	C	.	PASS	SVTYPE=DEL;END=8519277;SVLEN=-152	GT
Chr1	8520084	svim_asm.INS.140	G	GGAAAGTTGTAGCTTTAAAAACATAGACACCGTTCACATTAAAACCATACAAACCAAACTGACAGAAAACACACAAAGGTTGTAGCAGATATTTCTCTAAATATACTCGGCGAGGAGCTTGTTTTTGGCTGCTTCTTCAGCCTCACT	.	PASS	SVTYPE=INS;END=8520084;SVLEN=146	GT
Chr1	8520084	svim_asm.INS.141	G	GGAGGGTTTTAGCTTTAAAAACATAGACACCGTTCACATTAAAACCATACAAACCAAACTGACAGAAAATACACAAAGGTTGTAGCAGATATTTCTCTAAATATACTCGGCGAGGAGCTTGTTTTTGGCTGCTTCTTCAGCGTCACT	.	PASS	SVTYPE=INS;END=8520084;SVLEN=146	GT
Chr1	8521578	svim_asm.DEL.154	TCTCACCTCACGTACACAATCTATATCACAACTATAATCTACGATCGAAATCCCTAAAC	T	.	PASS	SVTYPE=DEL;END=8521636;SVLEN=-58	GT
Chr1	8522265	svim_asm.BND.22	N	N[Chr8:19528989[	.	PASS	SVTYPE=BND	GT
Chr1	8537210	svim_asm.DEL.155	CCGAGGAAATTCCGACGGCCACTTAAATATCCGTCGGAATTTCCTCGGAATATTTTCATTAATT	C	.	PASS	SVTYPE=DEL;END=8537273;SVLEN=-63	GT
Chr1	8566609	svim_asm.INS.142	T	TAGGGTATGAGGAGCCTGAAATCAGCTTTTTCATCTCAGAAAATGGAGACAGGAACTCTTTGATTAGTGCTCCTCTTGACCATTCCAATTCTGAAGGAAAACACTTGTAGCTTGGCTCAACTTCAG	.	PASS	SVTYPE=INS;END=8566609;SVLEN=125	GT
Chr1	8658741	svim_asm.DEL.156	TATTTCCTCGGAATATTCCGAGGAAATTCCGACGGATAGTAAATTATCCGTCGGA	T	.	PASS	SVTYPE=DEL;END=8658795;SVLEN=-54	GT
Chr1	8739866	svim_asm.BND.23	N	]Chr3:64515045]N	.	PASS	SVTYPE=BND	GT
Chr1	8785115	svim_asm.INS.143	A	ACCTGAGCAGTTACAACCTTTGAGAAGGAGTACAAGGATCAGGAAACCTTCACACTGGATCAACACAAGAGTTTACTTCAATGTTGAAGCTGTAGCTCACCCAATAAGTGCAGTATGCTCCCTTGCTCAATATCCAGAAGAGCATCAAGT	.	PASS	SVTYPE=INS;END=8785115;SVLEN=149	GT
Chr1	9820702	svim_asm.BND.24	N	[Chr2:18944331[N	.	PASS	SVTYPE=BND	GT
Chr1	9822238	svim_asm.INS.144	T	TCACAATTGACTGCACCAGACCACATGAAAGATATGCTTTAAGGCCAACTTAAAATCTTCTCTCATTGACTCGTATGAATGTGTTACTTCTACTAACATGGCCGTCTTCTTTAGAAAATTTTATGATGCTATGTTAAATAAAAGAAATAGTTTGCATATGACCTTCAATTAGTGTGACTGAACAAGACATATACATTCGATATTTATATTTACCGCATACGCAATCGTAAAGAGCCTGATATTCCATCCTAATTTCCATTCCTTCAAATCGCAATTCCAGCAAAGAGCAATAATAACAGCCACAACGCTTCCCGTCAGGTTCATTAGCGTCGCGTTCCAGTAAGCCCCTCCAAATAGTTTGCTTACTTTTACCTGTAAACCAAAAAACGTTATCATAAA…	.	PASS	SVTYPE=INS;END=9822238;SVLEN=7751	GT
Chr1	9825881	svim_asm.BND.25	N	N]Chr2:18944343]	.	PASS	SVTYPE=BND	GT
Chr1	9879267	svim_asm.DEL.157	TTTCCTCGGAATTTCCTCGGAATATACCGACGGAATTCCGAGGAAAACTGTG	T	.	PASS	SVTYPE=DEL;END=9879318;SVLEN=-51	GT
Chr1	10058084	svim_asm.DEL.158	GAATATTCCGAGGAAATTCCGAGGAAAAACATGTGTTCCTCGGAATTTCCTCGA	G	.	PASS	SVTYPE=DEL;END=10058137;SVLEN=-53	GT
Chr1	10092175	svim_asm.BND.26	N	]Chr6:23024510]N	.	PASS	SVTYPE=BND	GT
Chr1	10171222	svim_asm.DEL.159	ACACTACAAGAAAACAGCGGCATACTGAGGGAAAAAATCGTCGGTATGTCGTCGGAATAACGCTATTCCGACGACATACCGACGAAAAAAGTCCTCGGAAATAACTCCTCGGAAATTCATTTTTCCTCGGAAATTTCCGACGGAATTCCGAAGAAATGAATTTCCGAGGAAATTCCGAGGACCACAAGTTCGTCGGAAAGTCCTCGGAATATTTCGAGGAGATGTCGTCGGAATATCCCGAGGGATAAACTTCCTCGGACCGTCGGAAAGTCCTCGGAATATTACGAGGAAGATGTCGTCGGAATATCCCGAGGGATAAACTTCCTCGGAATATTTCCAAAATTAAAAAAAAAAATTATAAATTTATTTTTTTAAATTGAAATTCGAAAATATAAAATT…	A	.	PASS	SVTYPE=DEL;END=10174126;SVLEN=-2904	GT
Chr1	10270570	svim_asm.DEL.160	CGGTATATTCCGAGGAAATTCCGAGGAAATCCAATTTTGTGTTTCCTCGGAATTTCCTCGGAAATTCCTT	C	.	PASS	SVTYPE=DEL;END=10270639;SVLEN=-69	GT
Chr1	10539715	svim_asm.DEL.161	CTTTTGTTTATACCGCAATTCATGGAATCATAAGTAGCAAAAAAATTAAGTAATGGAAGTGAGAAATAAATATTAACTTTTTTGAGAGAGAAAATAAAATAAAATATTTACTTTTCAGTAAATTTGGATTTTCTTATTTAAATTTATATTTAGTCAACTCTCTTCTGTCCAAAGATTACAACTCTCCTCTTCTTGGTCTTATGTCCAAAGGATAAACCAATTAATCGTTTTCTTTAATGTAAGACTTCGATATCCCCCCCCCCCCTATAAAACATTTTGTGATTACCAAAAAAAGTATAAAACATTTTGTTATTTAATTAAGATCAAT	C	.	PASS	SVTYPE=DEL;END=10540042;SVLEN=-327	GT
Chr1	10829378	svim_asm.INS.145	A	AGAAGAAGCCTAGGATTCTCACTTTGATTGCTAATGCTCGTCCGCCC	.	PASS	SVTYPE=INS;END=10829378;SVLEN=46	GT
Chr1	10876278	svim_asm.DEL.162	ATCCTCGGAATATCCCGAGGAAATTCCGAGGAAACACAAAATTTGGTTTCCTCGGAATT	A	.	PASS	SVTYPE=DEL;END=10876336;SVLEN=-58	GT
Chr1	11199764	svim_asm.DEL.163	TTAAGGGAGAATTGCCAAGTGTGACTCAAAACTTGGAGTCAAACCCAAAACCCAAAACTTTATATTAAGTCGTCTGGTTAAAGTTAAAGTTAAATTATGAAGTTTTATTTTTCAATTACAAAACTAACCTAGGACGACTTACACGTAAGTCGTCAAGTTTTCATAAAATATTGAAATTTTAACTTTCCCAGAGACGACTGAATTATAAGTCGTCCAGAAATAGTCAAAGATCTGACACGATTCGGTCAAATGCAAAACTAGCCCGTTTCTCGTAGACGACTTATATATAAGTCGTCTGGAGTGTTTTTTTTAACAAACAAAGCTGGACGACTTAATTTAAGTCGTCCGTTTGACCAGAAGACTCATCAGTAAGTCTTCTACATACAGATGACTTACTAG…	T	.	PASS	SVTYPE=DEL;END=11200700;SVLEN=-936	GT
Chr1	11813573	svim_asm.DEL.164	TCAAAAGGTGTTTTAACAGGAATTAAAGAGCATGAATTCAAAGGAGAGGAGCCACCAGGCGCCACACTAGTGATGAGCCAGGAGAAGGTTCAAGACACAATGCAGTCCATGTTGCTTAGAGAAGCAAAACCAGTAAATAAAGTATCAAACCAAGGTAAGTGTCTAACACCACCTAGAGAAACTGGTATTGACGTGTGTGTTCTTGATGTAGAGAGTAAAAATGAAAGCTATTTGCTTACTGAAGTTCCAAGGAAAGAACCAGACCATAAGCCCAGCCATGAACCACCTCACAAGTGGAATTCTAGTGTTGAACAATGTGTTCACATGCCAAGGCTTAAGGTAATCTTCTCTGATCTTAAAACGTCCAAGACACTTGATTATCCAGATATAATGCACTTG…	T	.	PASS	SVTYPE=DEL;END=11813978;SVLEN=-405	GT
Chr1	11814855	svim_asm.DEL.165	AGAGGAATTTATCAGCTTTCCAGAAAACCCAAGATCAGGAGAAATGGCCACGGAAATTAGGAGTTATGATCAATTCCCCAGAACTGGC	A	.	PASS	SVTYPE=DEL;END=11814942;SVLEN=-87	GT
Chr1	12147149	svim_asm.DEL.166	TTTCCGAGGAACAAAGTTTTCCTCGGAATTTCCTCGGAATATTCCGACGGACTGTAGTTTCCTCGGAATTCCGTCGGTATATTCCGAGGAAA	T	.	PASS	SVTYPE=DEL;END=12147240;SVLEN=-91	GT
Chr1	12277854	svim_asm.DEL.167	CGCTCGGTCGCTACGTAGCGGCCGAGCGGGACGAGCGCTCGGTCGCTACGTAGCGACCGAGCTGGGGCTCGA	C	.	PASS	SVTYPE=DEL;END=12277925;SVLEN=-71	GT
Chr1	12286434	svim_asm.DEL.168	ATGTTGGGGTCAAAATCGGTCACGACAAAATCAATGTCTGAAAGTCCGTAAAAATCGGCATGAACGTTTTTACGAAAAATAAATTTTCGGTAAAGATTTATTCTTACGAAGAGCCTTGCGGAAGAAACACGAGACATCAGAGAAAAGCCCAAAAAAGGTCACACGGTCGCTACGCTCGAGCCAAGCTCGGTCGCCACGTAGCGACCGAGCACACGTCCCGCTCGGTCGCGCGGTCGCTACGTAGCGACCGAGCGTCTGTCCCGCTCAGTCGCTACGTAGCGCTCAAGCCAAGCTCGGTCGCAACGTAGCGACCGAGCGTCCATCCCGCTCAGTCGCTACGTAGCGACCGAGCGTCCGTCTCGTTCGGTCGCTACGTAGGTGCCGAGCTCGAGCCAAGCT…	A	.	PASS	SVTYPE=DEL;END=12294252;SVLEN=-7818	GT
Chr1	12296770	svim_asm.DEL.169	GGGGTTCAAAGATATTGAGGATTTCAACCAAGCACTTCAAGCTAAACAAGCATGGTGGTTAGGCCTGGGTGTTCGGATATCGGTTCGGGTTCGGGTCGGGTTATTCGGGTTTTAGGTTTTTGGATTAAATGTCCCATTCTAAAATTTATTTAAAACGGGTCGGTGTCGGGTAATATCACTTCGGGTTTGGTGTAATATTTTATTGCATTGTAAAACTCATAAAGTAATCAAATATCAATCGGTTTCGGGTTTTTTCTGTTTGGTTCGGGTTATACCGAACTAAAATACACATTTTTGAAAAAAAATATGAAACAATGTTTCATATTTTTGCCGCTTCCTCTTTAGCCGAAAAACACCAAAGACAAAGCTTAAGAACATAACAAAGAGTGAAAGAAATAA…	G	.	PASS	SVTYPE=DEL;END=12308373;SVLEN=-11603	GT
Chr1	12471885	svim_asm.BND.27	N	N]Chr4:58999137]	.	PASS	SVTYPE=BND	GT
Chr1	12548407	svim_asm.INS.146	A	AATGAAAATATCTTTAAAGTGTTGCAGGATGAAATGAGTTAGTGTAACGTCGGATGGCTTTTTTTTTTTTTTTTTTGAAACACAACTTCTATTAATTTAAACGTACTTAAACAGAGTTTTTTCTTGCCATAATGGTCAGCTCCGATGATAAAACATTTTTTGCCAATCCATCCGCAACACTGTTTCTCTCACGCGAGATCCAGGTAAACGAAATGGATTCAAAGGAGGATGCAATAGAGTAAATGTCAGCTAAAATATCATACAAACCAACGAGTGGGGAGCGCAAATTTATGGCTTTGATCAAGATAGCAGAATCCGATTCACATCTGAGCTTTGACAGGCCAATTTCTCTGCATCTCAGGAGAGCTTCCCTCATAGCAAATCCTTCTGCTGCAAGTG…	.	PASS	SVTYPE=INS;END=12548407;SVLEN=3284	GT
Chr1	12556796	svim_asm.INS.147	C	CGTCCAGAAGGTCGTCCAGTGTTTAGTCTTCCAGAAGACCTTCATTTAAGTT	.	PASS	SVTYPE=INS;END=12556796;SVLEN=51	GT
Chr1	12593390	svim_asm.BND.28	N	[Chr6:27663230[N	.	PASS	SVTYPE=BND	GT
Chr1	12595925	svim_asm.DEL.170	GTTGAGAAGCTTGGAGAATACTTTCTAAACATACATAAATAAATTGATTTTTTTTTAATAAGAA	G	.	PASS	SVTYPE=DEL;END=12595988;SVLEN=-63	GT
Chr1	13174628	svim_asm.BND.29	N	]Chr3:52197685]N	.	PASS	SVTYPE=BND	GT
Chr1	13178896	svim_asm.BND.30	N	N[Chr3:52197718[	.	PASS	SVTYPE=BND	GT
Chr1	13459003	svim_asm.BND.31	N	]Chr3:39396677]N	.	PASS	SVTYPE=BND	GT
Chr1	13550722	svim_asm.DEL.171	AAGTTCACATATCATTTTTTTTTTGGCTCGGAAAGGGTTATTGTTT	A	.	PASS	SVTYPE=DEL;END=13550767;SVLEN=-45	GT
Chr1	14431262	svim_asm.BND.32	N	]Chr6:1726701]N	.	PASS	SVTYPE=BND	GT
Chr1	14431500	svim_asm.INS.148	A	AGAGCGACTTGACCGGAGCAACACAGCGAGGTCGCTCGCGTCTCCATCACCCG	.	PASS	SVTYPE=INS;END=14431500;SVLEN=52	GT
Chr1	14533088	svim_asm.INS.149	A	AAACGTAATGGTTAGAAAAGCAGAGCATACAATGTAATTTGAAGCGAGAATTC	.	PASS	SVTYPE=INS;END=14533088;SVLEN=52	GT
Chr1	14534640	svim_asm.BND.33	N	N]Chr9:13984114]	.	PASS	SVTYPE=BND	GT
Chr1	14574093	svim_asm.BND.34	N	]Chr6:24264738]N	.	PASS	SVTYPE=BND	GT
Chr1	14726323	svim_asm.DEL.172	CAAACCTTCTAGACGACTTATTTGTAAGTCGTCCAGTTGGA	C	.	PASS	SVTYPE=DEL;END=14726363;SVLEN=-40	GT
Chr1	15182418	svim_asm.INS.150	A	ATTTTAGTAATCTTTGTTTTTATGTTTTTTTAAAAAAAATTATGTTTCAAATGTTATCT	.	PASS	SVTYPE=INS;END=15182418;SVLEN=58	GT
Chr1	15437034	svim_asm.DEL.173	ATGTGTTTATTACGTGTGTGTCATTTCCTAGGTGTCATCACCACATGCACTCTTACCTCATTTTTTT	A	.	PASS	SVTYPE=DEL;END=15437100;SVLEN=-66	GT
Chr1	15572216	svim_asm.BND.35	N	[Chr2:8993462[N	.	PASS	SVTYPE=BND	GT
Chr1	15574978	svim_asm.DEL.174	TTTGGAAGTCACTCTAGAAACAGCAACATATAACTGACCATGTGAAAAGACAGGTCTTGGTAGATAAAGACCTACTTTAGATAGTGATTGCCCTTGACTTTTGTTGATTGTGATTGCAAAAGCCACAGCAAGAGGCAGTTGCCTTCTCCTCATTTTGAAAGGCAATCTGGTGTCAGAAGGGGTTATTAGCAATCTAGGAATATCAACTATCTCCCCAATCCTCTCTCCTGTTATAATCCTAGCTTGAACCATAAAATCCATTAGCTGAGTGATCTGCAGTCTCGTCCCATTCATTAAGCCATCAGTAGGAGCTATGTTTCTCAGAACCATAACAGGACAACCAACCTTCAGTCTAAGACTATGGTTTGGTAAACCAGGAACCTTAATTGTGTTTAGAAA…	T	.	PASS	SVTYPE=DEL;END=15583836;SVLEN=-8858	GT
Chr1	15584473	svim_asm.BND.36	N	N]Chr2:8993462]	.	PASS	SVTYPE=BND	GT
Chr1	15808122	svim_asm.DEL.175	GTTTTGTAAAATTCAAAAAATCGAATTTATATACAAAAATCA	G	.	PASS	SVTYPE=DEL;END=15808163;SVLEN=-41	GT
Chr1	15808763	svim_asm.DEL.176	TATTTCATTTCTTATACAATTGTAATGCATACCATTGAGGTTTCTTTGTATAGATGATCATAAACCATGAAATAACAAAATTTCAAAACGAATTGTAAGTATTCCCTTTATCGTTCATTAAAGTGTATAAGTGTTTCTCTTATGTTGTGGGGATTTCGTTCATACAATCGGAAAAGTGTTTATTATAGGGTAAGGAACAAATTTTTGACTTCATAATCAGTCTAAGACACTTAATAAGGGTTATATAAGTGTTATTCAAACCGCAAAACGTTGTTTTCGGTTTAAAAACCCTACTTCCTTGGAATTTCCTCGGAATATTCTGAGAGAATTCCGAGGAAACCCTTATCTTCCTCGGAATTCCGTCGGAATATTCCGAGGTAATTCCGAGGAACTAGTGTT…	T	.	PASS	SVTYPE=DEL;END=15809194;SVLEN=-431	GT
Chr1	16697118	svim_asm.INS.151	T	TGACAACGTCCAAGTTTGTTTCAAACCAGAGAGATGTATTTCTCAAAAAAAAACCGAGAGAAGTTTTTTTTTTGTTTTAAAACCAAGAAGAAATGAATTTGTTTAATATTTAATATATTAAACCAAGGTTGTAGCCATTGCTTCTATATTGCGTGTTAGAGAAG	.	PASS	SVTYPE=INS;END=16697118;SVLEN=163	GT
Chr1	17128030	svim_asm.BND.37	N	]Chr7:5266752]N	.	PASS	SVTYPE=BND	GT
Chr1	17379872	svim_asm.DEL.177	TAGACGACTTATAATTAAGTCGTCTGGAAAGTCGTCCAACTGGACGACTTTCC	T	.	PASS	SVTYPE=DEL;END=17379924;SVLEN=-52	GT
Chr1	17386861	svim_asm.BND.38	N	]Chr9:68786306]N	.	PASS	SVTYPE=BND	GT
Chr1	17393590	svim_asm.BND.39	N	N[Chr9:68788399[	.	PASS	SVTYPE=BND	GT
Chr1	17495892	svim_asm.INS.152	T	TGTTTTAACCCCTGTTCGGAACTACGCTAGGCGCTAGTCGGGCGGCAATCCCGGGCCTAGCGAGTTACCAAAAAATCGGGGATTAATCGGGGTATACGCGGGGATTAGTTTTTTTCTATTTTTAATTATAAATATATATATATATATTATTAAATGTGAGAGTTTGACGTAGAAACATCAGTAGTCTAGTGGCGTAGGTCGCTTGTAGAGCTTTTAGAGGTACACGGTTCGATTTCTCCCTGTCGCAAGTTTTATTTTGTTTTTATTAGAGCACGAGTTTAAAAAAAATTAAAACACCACTTGTATTTGTCCCACATCGGTTAGCTCTGACTAAAGGGAGTCTTGAAGTTTGCTAAAAATACACATAGACCAGGAGTAACCCCTTTCAAGACGAATGGG…	.	PASS	SVTYPE=INS;END=17495892;SVLEN=602	GT
Chr1	17498304	svim_asm.DEL.178	GAGTAACGATTCAGATGGAGTCTTAATACACTCCTAGGATGCTTCTCTGGTTGGAATGGGATAGATCCTTGCAAACAGAGAATCAAAGACTCAATCTGCTTCAAGGTTTGTGGAATGAATGGTGACACAAAGAGATGTGAGAGGTCTCCTTGATACTCCTAAGTGAATCCCTTGGATATGACACACCAAGACAATCACTCTTGTGGTTTTGTTAGATATGACACACTAACAAAGACTCAAGAAATCTCAGATCTACAAGACAAGCTTGCGGCCGACTAGAGAGAAACAAGAGTTTAGAAATAAAGATTGGATAGTTCTATTAGGGTTTTCAGACACATATTTATAGAGAAGGCAAGGAACAGGCTCCTTGGTCTCTAAATAAGCCTTAAAAATAAACCT…	G	.	PASS	SVTYPE=DEL;END=17503122;SVLEN=-4818	GT
Chr1	17552979	svim_asm.INS.153	G	GCCCAACCCAGCCTATGCCTAGAAACTCTATCGTCTTCAAACGT	.	PASS	SVTYPE=INS;END=17552979;SVLEN=43	GT
Chr1	17552980	svim_asm.INS.154	C	CCCAACCCAGCCTATGCCTAGAAACTCTATCGTCTTCAAACGTG	.	PASS	SVTYPE=INS;END=17552980;SVLEN=43	GT
Chr1	18511803	svim_asm.BND.40	N	]Chr4:62706544]N	.	PASS	SVTYPE=BND	GT
Chr1	18891449	svim_asm.DEL.179	TGTTTGAGTCTCTTAATTTGGTCAGAGAAGATGTCTCCACCCAATTCTGTTTTTGTACCCGAGATCCAAGCTCTTCAACCGGTCTTTTTTTTTTTTTTTTTTTTTTTTTAATAAAATATATTTTATTCATTTCTTCCCCGAAGGGCATCGGAACAGAACAATACAGCCGGTACACCGGAGAAACTTCAATCCTAGATTACAGGTGATTTAAGCTAGGCTAAAAATTACAGGTTTAAGCAGAGAAGATATAAGGTTGTGGGGAAGAAGACTGAGGAAGCACGCTCCCTCCTCCGTTAGACACCGCAGCCACCAGATCCAGTTTCCAGAGACTTCTCACGGCAGGGGTGTCGGATGCCCGCCAGATCCATCGCCAGTTACCATCAACGGAGCCATCCACGG…	T	.	PASS	SVTYPE=DEL;END=18892814;SVLEN=-1365	GT
Chr1	19046449	svim_asm.DEL.180	AAGCCTTCTACATTGAAGAGATGGGCACTCTTGCTGATGAGCACCTTGAAGAGTTACCACCTGAGGACGACGAGGAGGGAGCATCTCCC	A	.	PASS	SVTYPE=DEL;END=19046537;SVLEN=-88	GT
Chr1	19554283	svim_asm.DEL.181	ACGGACTAAATCCATCTGTGCATAGTCCGAGATACACATTCCGGCTATTG	A	.	PASS	SVTYPE=DEL;END=19554332;SVLEN=-49	GT
Chr1	19667379	svim_asm.DEL.182	TGAGCTTCGGGGAGAGCTCGGTCGCTACGTAGCGACCGAGCCGTGTATGTGCTCGGTCGATACGTAGCGACC	T	.	PASS	SVTYPE=DEL;END=19667450;SVLEN=-71	GT
Chr1	19829370	svim_asm.INS.155	T	TTTACGGTTCGACTGGTGACCATTCTGGAAACAAGAGGAACAAATAGAAAATGAACGTAAAGGAATAAAATTGCAGGAATGAAAAGGAACGGTTGTTCCTTCCCAAATTTAACAAGGAATACTTTTGTTCTTGATTTCTCTACAAAAAAAAGGAATGGTAGGGAATGAGAAGAAAAAAATATTCCTTGTGAATGATGATATTTTTTAGGAACGTTAGAGAATGCATTATTCCTCGCCGTTCTCTGGTTACCATTCATACTC	.	PASS	SVTYPE=INS;END=19829370;SVLEN=260	GT
Chr1	19883090	svim_asm.DEL.183	AATCGATCGATGCATATATAAAAAAACATACAAGATTTTCCGAGGACATTCCGAGGAACAATTCAGATTCTCGATCGATCGATCGGATACTCTCATCGATCGATCACAATCTTACGGCCCGGTCCATCTTAGTGATCGATCGATGCGTTTTGTTCTATAACGCATCGATCGATGCGTTTTTAAAAAAACATACAAGATTTTCCGAGGACATTCCGAGGAACAATTAAGATTCTCGATCGATCGATCGGATACTCTCATCGATCGATCACAATCTTACGGCCCGGTCCATCTTAGTGATCGATCGATGCGTTTTTGTTCTATAACGC	A	.	PASS	SVTYPE=DEL;END=19883415;SVLEN=-325	GT
Chr1	19945264	svim_asm.INS.156	C	CACGAGCCAACTATTCTATATAAAGATAATGCAAATGTGTTGCTCAAACAAAGGACGGATATATTAAAAGCGATAGAGCGAAGCATATTCATCCGAAGTTCTTCTCATACACTCAAGAGCTCATAAAGAAGAAAGAGATTGAAGTAAGATATGTCCAATCATGCGACAATGCAGCTGACCTCTTCACAAAATCACTTCCGACTTCGGTATTCAGAAAACATGTTCGTAACATTGGAATGTGTCATCAGAAGGATCTATGACTGCTCATTCAAGGGGGAGCTTACGTAGTTGTACTCTTTTTACCTTACTATGGTTTTTTCCATTGGGTTTTCCTAGAAAGGTTTTTAACGAGGCAACAAAGACGTTAAGCGAGAGCGGAAAGTGACACCGGTCCCCAAG…	.	PASS	SVTYPE=INS;END=19945264;SVLEN=7838	GT
Chr1	19948130	svim_asm.BND.41	N	N]Chr6:19965077]	.	PASS	SVTYPE=BND	GT
Chr1	20043750	svim_asm.DEL.184	TACTAAACCCTAAATACTAATCACTAAACCCTAAATACTAATCACTAAAC	T	.	PASS	SVTYPE=DEL;END=20043799;SVLEN=-49	GT
Chr1	21048736	svim_asm.DEL.185	ACCCATTGGAGTTCTAAAGATTCATATGTGTATAAGTATATGTTGTATATGTGTATGTCCACAAAATAATGGACCCCACACCTACATACACATATACAACATATACTTATACACATATGAATCTTTAGAACTCCAATGGGTAGAACCC	A	.	PASS	SVTYPE=DEL;END=21048883;SVLEN=-147	GT
Chr1	21256627	svim_asm.DEL.186	TCCATAGGAGATGTGGCCAATCCACAAGAATATGGGGTAGAAGCCTAGTTGGGGCTACCCACTGTTGAAAAGGACGAAAAGATGAAAAGGATGTGCATTGTAGGGTTTTTAGCTCATGGTCGGGTAACAGGGAGTTAAAGGTGTCATAGGATCGAGTCGGTCTGGTATGATGAGTCGGTTAAGTCTAGGGTTTAACGTGTGTGGCAATGAGTGAGTTCATTGTAATGATTGATCACTAGGTTGCTAGAAATGTATGGAATTGAATGTGGACAATTAGTGATGACAGTATGAAATGATTAAAGTACATTACCTGATTGTAGTGGCTAGTCAGTCCTAGTTCCCGCATAGAGTAGTATAGAGTGTCATGCGGGCAGGCTGGTCTAGAGCCACTTCACTGAG…	T	.	PASS	SVTYPE=DEL;END=21258680;SVLEN=-2053	GT
Chr1	21614501	svim_asm.INS.157	A	AAAATAGTAACCTTCCGAAAATAACTTATTTCCTAAACTAGAAAATTTCCTAAAATATTCCTATAACTAGAAATAAGGAGGCGACAAACTTACTAGAAAAATTCGCCGGAAGCTCGTCAAGAAATCCCGTCGGAAGCTCGCCCAAAAATCTTGCCGGAAGTTCACCCGGAAATCCCACCGGAAAAATTCACTAGTGACTGGTCAGATAATTCAACAACAACTCATCACGTGCAAAGAAATACTTTGACTTGATGAGAATGAAAAGAAAGGGTAGAGTCCCTTATATAGGAGAATGGAAGAGAGGAAGGTTTTCTAAACTTCCAATGTGGGACAAAATAAAACGAAAAGGGGATTTTGGGTTTTAATTAAAAAAAAAATGGGCTTTCCCATATTGGGTCA…	.	PASS	SVTYPE=INS;END=21614501;SVLEN=1756	GT
Chr1	21623250	svim_asm.DEL.187	TGCCGAGCTGAATCCGTGCTGGGTCCAGCTCGGCCGTTCGCCGAACTGGACTGGTCCAGCTCGGCGAACG	T	.	PASS	SVTYPE=DEL;END=21623319;SVLEN=-69	GT
Chr1	21857018	svim_asm.INS.158	A	ACTCTCAGAACATTTATCCACGTTCATAACTTAGTCCAACAATGGCGAATTCCTGCATCTTGCGTGCGGATTTGAAAGCTGGCAGCTGTGCAACCACAACCGAGGTCCACTCTCTGCTTGGATTCTGGGAGGTGAGGAATGCGAAAAAAGGAGCGAGCTAATTAATGGATGTGGACATGCTCCTCCTTGACGAGAAAAGGTAATCACCACAGTCTCATATTAACGCTTTATACGAAACTGCTATTTTCCAATCTTAATATTTACTCCTGCCAAGCAGGATGCGCTTATCAAGATGTTTTCAGTGAAGCTTCAGTTTACACGTTAATCTGTTTCGACGTGACATCAGCTGTTTTCATAGCTCAAGTCTTCCTCCAATACACAAAAGAAATGCTTCTGCTA…	.	PASS	SVTYPE=INS;END=21857018;SVLEN=895	GT
Chr1	22158335	svim_asm.BND.42	N	[Chr5:15762845[N	.	PASS	SVTYPE=BND	GT
Chr1	22159880	svim_asm.DEL.188	GTTTTTATGGATGCAGACTTTATCCCAGGAGAACCAATGAATACTT	G	.	PASS	SVTYPE=DEL;END=22159925;SVLEN=-45	GT
Chr1	22160418	svim_asm.BND.43	N	N]Chr5:15749807]	.	PASS	SVTYPE=BND	GT
Chr1	22215755	svim_asm.DEL.189	TCAAATAATTTTTACAAACAAATATAAGCTAAAAAGTAAAAGCTAAAACTTGATTGGATGAAAAATAGGTTTTGCAAAAATCGAAAACTAAACAAAAACCACAGATCACCTAAGTTATCCCATAATTTCTCACAAAACAAAAGTAACATTTAGAAGAAGCATTGCAAGTAAAGAAAAAAAGAGAACCCTAGGCGTCGCCCTCCCCTAACGCATTCGATGTTGTGTTAGTCGCTCCTTTTCTTTTATCTGACTTTTCATTTTTATCTGATGGCGCTTCCTTTAGACCTCTTCGGTTCTTCATATTTCATATCTGGCCGTGAAAAACTCGATTCAAGAGTTTCTCGAACTTCTGGAGGCATGGCGAACTGAGTCAGGAAGGTGGTTGTCGCCAGAGGCGGC…	T	.	PASS	SVTYPE=DEL;END=22220678;SVLEN=-4923	GT
Chr1	22295809	svim_asm.DEL.190	AAAAACGTAATTGGTATTTCAAAACATTCTCTAAACAACAAACTATTGAGTTTAGATAAAATGGTATAATTGTATGATTCTAAAAGAAATAAATATTCCATTTTTATATGGTTTGAAACATATTCAATCGTCTATAATATCAATTACACATTTAAAAAGATTAATATGGGGGTAGTATGGGATCTGTAGTAGGACAAAAAATGGCAGTCTAATTGAACTCCACTCGTTTAGAAGAAGCCTTCCCCCCCCCCCCCCCCCCCCCCACACAGGCGCCACAC	A	.	PASS	SVTYPE=DEL;END=22296086;SVLEN=-277	GT
Chr1	22750046	svim_asm.DEL.191	AGGCGAGCTGGCTCGTGTCACGGCCGAGCTCGCCGGCGAGTCGACCGGCAACACGGTCGTGCTCGCC	A	.	PASS	SVTYPE=DEL;END=22750112;SVLEN=-66	GT
Chr1	22877737	svim_asm.INS.159	C	CAATTTACATATTGTCTATGAAGAAGCTATCCACTTAAGAAGCTGTCCACGAAACTGGCCCACGAGGAAGCTATCCAAGAAGATGCTATCCAAGAAGAAGCTATCCACGATTCAACTATCCATGATCAAGAAGGAATGCAACAAGAAGTTCAACCATTAAGGAGGAGTACAAGGATGAAGAAACCTTCTCAGTGGCTGAACACCAAAGTATACTTTAACAACAATGCCATTGCTCATCCCATCCAAGCAACCTGTTCTTTAGCAAGTTAACCTCAAGAGCATGTAGTCTTCATCAGCAATCTGGATCAAGAGTATATTCCAAAGACTTATGAAGAGGCAATGGAGCTAGATGAGTGGAGAGAGTTAGTTGGAGATGAAATCGGTGCCATGATCAAGAAT…	.	PASS	SVTYPE=INS;END=22877737;SVLEN=3092	GT
Chr1	23335979	svim_asm.DEL.192	TCAGCAGCCATTCCGCAACTGCTGTGCGACCCTTCATTCCACCAGTTCTCCTTCGGAGTTCATATCCAAACCTTACCGGTCGAGTGTTCCTATCTTAGGGCGTATCAAGTGGTATCAACGCCACTCAACCGGTACTATCTATCCATCTTCTCATCTACCCATCTATCCTTCATATTTTCAACAACATGTCATTCAAGAGGCGGAATGATATAGTCACTGTTTAAGAATTCATAAGTGAATTTATGCAGATGATCGATGCTAAGTTTGCTGCGATCCACAAAATAATTGATCAGTTGGAGACACAAAAAAAGCGATATGTGCCTAGCCATGAAAAACCAGAATCAAGGAGGCTAGCATGGGAAGACTGGTTTGTAGATCCGGAAAACCAGGCTCAAGGTT…	T	.	PASS	SVTYPE=DEL;END=23337704;SVLEN=-1725	GT
Chr1	23702861	svim_asm.DEL.193	GCCGGAGCTCGGTCGCTACGTAGCGACCTAGCTCGAGCCGGAGCTTGGTCGCTACGTAACGACCGAGCTTGAA	G	.	PASS	SVTYPE=DEL;END=23702933;SVLEN=-72	GT
Chr1	23827953	svim_asm.DEL.194	ACCTAACAGACTTATATTTGGGTTGTGGAAATTTGGTAGATTTAAATCAAAAATGTCAAAACGCAAC	A	.	PASS	SVTYPE=DEL;END=23828019;SVLEN=-66	GT
Chr1	29408718	svim_asm.DEL.195	AACCAACTCACAGAACTACCCTAAATTCCAAGTGGAATTCACACAAG	A	.	PASS	SVTYPE=DEL;END=29408764;SVLEN=-46	GT
Chr1	29734488	svim_asm.INS.160	A	ATGTATAATTTTAGCTCACGAAAAACGCTATAATATGTCTTTCATAGCGTTTTATCATATGATATGTCATATAGTGTAAAAATGTGCTGTCTAGCTAACATACTCTATACATATGTGTTAGCAAAAAAAATCATGATTAATCGAAAAATATTCAAAAATTAGTTGTACGTAATTTTCTTAATATTTAGATGAAACTGTATATATTAATCAGTTCATATGAATGTAACAAAAAGTTTATTGTGGCCTAGTGGTAATAAAATAGTATTTTAGACATCAACTCCTTAGTTCAAATCTCCAGCGCAATTTTGTTACCTTTATATTTTTTAATTAATGGTAAAAGACAATTATATCATCTTCTACCTCACGATTTGTTTTTAAGTTTTTTGCATAATTTCCACA…	.	PASS	SVTYPE=INS;END=29734488;SVLEN=981	GT
Chr1	30572584	svim_asm.DEL.196	TATATTCCGAGGAAATTCCGAGGAAACCCAATTTTGTGTTTCCTCGGAAATTCCTCGGA	T	.	PASS	SVTYPE=DEL;END=30572642;SVLEN=-58	GT
Chr1	30785884	svim_asm.INS.161	C	CGCAGCGTGACGAGTTAGTGGCTGAACTGGTCTTGGTCGTGGAGTAAATTTTGTGACTTTGACTTCCTAGCCCGTCACGTAGCGCTTCCGGACCATAGTGTTGGGTTGGACGGTCAGTCATGTTCTTTTTTGATTTTTGGCTGGCCGATTGGCTCTTTCATCTCTAACCTTGGCTGTTGGACGGTCGATCGGTCATGTTCTTGTTTGATTGTTGGCCGGTTGATCAACCATATCGCTAGGACGGTTCGGAGGTGTTACAGAGGTGGTATTAGAGCGTGGTTTCGTCCATGCTTCCGGAACTCATGATTTAATTTGGGTTTAAATATTTATCCAGTCAAAATGAGTCACAAAAGGCATTAGGGAAACCGGTCACGTCCAGCGATAAGATTTGTGATTTAA…	.	PASS	SVTYPE=INS;END=30785884;SVLEN=1707	GT
Chr1	31167134	svim_asm.DEL.197	TGACCGAGCCGTGTGCGTGCTCGGTCGCTACGTAGCGACCGAGCTTTGGCTCGAGCTCGGTCGCTACGTAGC	T	.	PASS	SVTYPE=DEL;END=31167205;SVLEN=-71	GT
Chr1	31194715	svim_asm.INS.162	C	CAATCAGTTTCAAGGCTAATTTTAGCAAAACTAGAATATAGATTTCAAGCATGAATTTCAATG	.	PASS	SVTYPE=INS;END=31194715;SVLEN=62	GT
Chr1	31238202	svim_asm.BND.44	N	]Chr6:9970344]N	.	PASS	SVTYPE=BND	GT
Chr1	31272614	svim_asm.BND.45	N	[Chr2:36331385[N	.	PASS	SVTYPE=BND	GT
Chr1	31275410	svim_asm.BND.46	N	N]Chr2:36331392]	.	PASS	SVTYPE=BND	GT
Chr1	31541263	svim_asm.DEL.198	GTGGCGACCGAGCACGCTGCGTGGCGACCGAGCACGCTGCGTGGCGACCGAGCACGCTGCGT	G	.	PASS	SVTYPE=DEL;END=31541324;SVLEN=-61	GT
Chr1	31541332	svim_asm.INS.163	G	GAAAGCACGCCAAGTGCGTGGCCGAAAGCACGCCGCCGAGCGTGGTGGCGACCGAA	.	PASS	SVTYPE=INS;END=31541332;SVLEN=55	GT
Chr1	31541652	svim_asm.INS.164	G	GAAAGCACGCTTCGCGGGCGACCGAAAGCACGCTTCGCGTGGCGACCGAAAGCACGCCACGGCGACCGAA	.	PASS	SVTYPE=INS;END=31541652;SVLEN=69	GT
Chr1	31610708	svim_asm.DEL.199	TTCTCTCTCTCTCTCTCTCTCTCTCTCTCTCTCTCTCTCTC	T	.	PASS	SVTYPE=DEL;END=31610748;SVLEN=-40	GT
Chr1	31754527	svim_asm.INS.165	C	CAAGCAAGCAAACAAGTTCCAAGAAGAGTTTTCAAGGCTCG	.	PASS	SVTYPE=INS;END=31754527;SVLEN=40	GT
Chr1	31757777	svim_asm.BND.47	N	N]Chr7:43718883]	.	PASS	SVTYPE=BND	GT
Chr1	31869773	svim_asm.DEL.200	TGACCGAGCACGCTGCGTAGCGACCGAGCACACTGCGTAGC	T	.	PASS	SVTYPE=DEL;END=31869813;SVLEN=-40	GT
Chr1	31889098	svim_asm.BND.48	N	]Chr9:61318674]N	.	PASS	SVTYPE=BND	GT
Chr1	31889909	svim_asm.DEL.201	AGCTTCATCGGCTATTTCCAGGCCAACGACTTCAAGTGGATCTTCAAGACCCTTGTGCATCTACAGAAC	A	.	PASS	SVTYPE=DEL;END=31889977;SVLEN=-68	GT
Chr1	32297223	svim_asm.DEL.202	TAGAGATAGGAGAGAGAGAGAGAGGAGAGAGAGAGAGAGAG	T	.	PASS	SVTYPE=DEL;END=32297263;SVLEN=-40	GT
Chr1	32849493	svim_asm.DEL.203	AACTTCCTCGGAAAAGCCTCGGAATATTCCGAGGAAATTCCGAGGAACACTTGGATTTCCTCGGAATTTCCTCGGAATATTCCGAGGCTTTTCCGAGGAACACATGTTTGGGGTTTCAAAACATCAAATTTTTTTGTCCTATATCATTTCTTATACAAATGCAATGCATACCATAGAGGAATCTTTGTATAGATGATCATAAATTATGAAATAACAAAATTTCAAAACGAATTGTAAGTATTCATTTTCCAGTTCATTAAAGTGTATAAGTGTTTCTCTTATGTTGTGGGGATTTCGTTCATACAATCGGAAAAGTGTTTATTATAGGGTAAGGAACAAAGTTTTGACTTCATAATCAGTCTAAGACACTTAATAAGGGTTATATAAGTGTTATTCAAA…	A	.	PASS	SVTYPE=DEL;END=32849923;SVLEN=-430	GT
Chr1	33217063	svim_asm.INS.166	A	ACAAAATAGAAATACGAGATCTGTTCTCAGTGCTGCAGCTTCGCGCTCACACTTAATCAAATTTG	.	PASS	SVTYPE=INS;END=33217063;SVLEN=64	GT
Chr1	33221075	svim_asm.INS.167	A	ATCGACGAGCTCGGGATATCAGGATATGTGCTCGAGATCTCCACCGGCAAGCTCGGAGCTACCG	.	PASS	SVTYPE=INS;END=33221075;SVLEN=63	GT
Chr1	33475842	svim_asm.DEL.204	ATAGCGACCGAGCGTCCATCCCGCTCGGTCGCTACGTAGCGACCAAGCTCGAGCCAAGCTTGGTCGCTACG	A	.	PASS	SVTYPE=DEL;END=33475912;SVLEN=-70	GT
Chr1	34054040	svim_asm.DEL.205	CAACTTGGTGGTCGAACCGCGGGCGGTAAGGATCGATCGGCAAATTTCGAAG	C	.	PASS	SVTYPE=DEL;END=34054091;SVLEN=-51	GT
Chr1	34360019	svim_asm.DEL.206	AGATCCGGTGAATCCGGATCCGGATCCGGTGAATCCGGATCCG	A	.	PASS	SVTYPE=DEL;END=34360061;SVLEN=-42	GT
Chr1	34450595	svim_asm.DEL.207	AGAAAGTTGCACTTAATGTTATGGAAGATGTCCATATCCATGTTGCCTTGGAGTCTAGGGTTTCAAGAACGTGGAGAATAATATAAGATAGCTATGAGTTGTCTGTAGAGAGACATAGACTTATAGAAAGAGAAAAACTCTTGGAAGTGTTCTGGGTCGTGCTGAAGCAGTGGCTGAAGTATTTGACAGAAGATAGACATAAGCGGGTAGCTTAGGAATCTTTTAGTAGCATTTGTTATGGTGTAACAGACTGTGTAAAGCTGATTAAGCAGATCTTGTAACAGAGTGTTCAAGGCGATTTCTAATAATGCATAAGTGTTGCTTGTAGTTGTTTTGTCTCTTTGATTTATCTTCTGCAGTACTATTGTGTTTGCATCTTGCACTAACAAGTGGTATCAG…	A	.	PASS	SVTYPE=DEL;END=34451410;SVLEN=-815	GT
Chr1	34607282	svim_asm.BND.49	N	[Chr3:47832191[N	.	PASS	SVTYPE=BND	GT
Chr1	34608400	svim_asm.INS.168	A	ACTCTCCTAGGCTTTTAGTATACTTTGCCAAAGACATTTGTTGTTAAAGATGCTAAGATAGCTAAAAGACTTGTTCGTAATGATTGCTTTCATATTATTCAACCAAAGACATTTGATGTTTGAGATATGTTAGCAAATGAGCATTCATCTAGACATAGAGCTTGCTTAGAATTGTGTCTAGGCTTAAGGTTGATAGTTTGATTGATCATTTGCCATCCTTAGTTCGATACTTGATCACCCAAGGTCTAATCCCTATGTCCATGAGTTCTCTTTTCCCTCAGTCAAGAAGTATCATTCTGTTATTGCTTTCTAGTTTTAGTCATAGCTTAAAACCCATCTAAATCATTGGTTGCACTTAGATTAAGTGAGTACTTGCATTCTCAGTGCTTTGATATCCCT…	.	PASS	SVTYPE=INS;END=34608400;SVLEN=708	GT
Chr1	34609736	svim_asm.BND.50	N	N]Chr3:47832164]	.	PASS	SVTYPE=BND	GT
Chr1	34933648	svim_asm.INS.169	G	GAGGTCGCTCCCGAAGCCTGGAGCGACCTTACCAGAGCGACGTGGAGAAGTCGCTCGCGTTTTCATCGCTCGGAGACACGAAAACTGGCCCGGAGCGACGTCTCGCAGCGACCCCTCC	.	PASS	SVTYPE=INS;END=34933648;SVLEN=117	GT
Chr1	34933666	svim_asm.INS.170	T	TGGAGCGACCTTACCAGAGCGACGTGGAGAAGTCGCTCGCGTTTTCATCGCTCGGAGACATGAAAACGGGCCCGGTGCGACGTCTCGCAGCGACCCCTCCAGGTCGCTCCCAAAGCGA	.	PASS	SVTYPE=INS;END=34933666;SVLEN=117	GT
Chr1	35303078	svim_asm.INS.171	T	TAAGCATCTGGAACTTTATCTCTAGGTTAGGTTCTAGATTGAGTTTGTGTTGTGTGAGTGCGCCGACAGTATGTGCGTAACCCGCCCATACTAGGCTTGTTTAGGGGTGATTAGTGTTTCCTCGGCCTCGTACCCTGCGGGTTCAAGGAAACCCCTTATTCGC	.	PASS	SVTYPE=INS;END=35303078;SVLEN=162	GT
Chr1	35350021	svim_asm.BND.51	N	[Chr4:13283689[N	.	PASS	SVTYPE=BND	GT
Chr1	35354670	svim_asm.BND.52	N	N]Chr4:13283687]	.	PASS	SVTYPE=BND	GT
Chr1	35489634	svim_asm.BND.53	N	[Chr8:9626713[N	.	PASS	SVTYPE=BND	GT
Chr1	35616704	svim_asm.INS.172	C	CAAGACAACTATTTTCCCGCCAAATGGTCTGTTATCTTTGTTTCCAATTATATCTGCCATGCTTCTATCCA	.	PASS	SVTYPE=INS;END=35616704;SVLEN=70	GT
Chr1	35876744	svim_asm.DEL.208	AAATTATTAGTCAAATATATAAATATAACAACATTTTTTGTCAT	A	.	PASS	SVTYPE=DEL;END=35876787;SVLEN=-43	GT
Chr1	35948579	svim_asm.BND.54	N	]Chr5:55914315]N	.	PASS	SVTYPE=BND	GT
Chr1	36218071	svim_asm.INS.173	C	CTTTCTGGTCATTCATGACTACAGGGTCTTTACTGGTGTTAAGCCACGCACCAATGAGGATTTTATCCTCATTCGGAGACCATTTCCTCCTCTCCTTCATAGCAGACTCGACACTAGGCTGGATACAAGACTCGACACCAGGCTGGACACAAGACTTGACACCAGGCTGGACACAAGACTCGACAGGACCTTGGCTACCGAACCAAGCAGGTTCGGGTGACTCAA	.	PASS	SVTYPE=INS;END=36218071;SVLEN=224	GT
Chr1	36283862	svim_asm.DEL.209	CACCGAGCACGCACACAGCTCGGTCACGACGTAACGACCGAGCTCCAGCAAAGCTCGGTCGCTACGTAGTG	C	.	PASS	SVTYPE=DEL;END=36283932;SVLEN=-70	GT
Chr1	36305808	svim_asm.DEL.210	TTTTTTTGATTTATAAACACTATTTTATTATTTTTTGTATTTATAAAAACTATTTTGTATTTATAGAAAGATGATTTCATATCTATAAAAATATTTATATTTATAAAACTAATTTTGTATTTATAAAACA	T	.	PASS	SVTYPE=DEL;END=36305937;SVLEN=-129	GT
Chr1	36351683	svim_asm.BND.55	N	[Chr5:8438636[N	.	PASS	SVTYPE=BND	GT
Chr1	36526571	svim_asm.DUP_TANDEM.2	N	<DUP:TANDEM>	.	PASS	SVTYPE=DUP:TANDEM;END=36527905;SVLEN=1335	GT:CN
Chr1	36526571	svim_asm.DUP_TANDEM.3	N	<DUP:TANDEM>	.	PASS	SVTYPE=DUP:TANDEM;END=36527905;SVLEN=1335	GT:CN
Chr1	36859768	svim_asm.DEL.211	ATAGCGACCGAGCTCGATCCAAGCTCGGTCGCTACGTAGCGACCGAGCTTGGCTCGAGCTCGATCGCTATTGCTACG	A	.	PASS	SVTYPE=DEL;END=36859844;SVLEN=-76	GT
Chr1	36977689	svim_asm.DEL.212	TATTTCACTATCGCATTCCCTCTGGTTATAGAATGTTATTTCTAGTAGCAGTCAAAATTGAATTTTTTTTTTTTTTTTTTTACGTCAAAAGGCTATTACTCAAACTTGAGGTGGTCTGGGTAACCAGACCGGAATAGAACAACCAACAAAGTGTAACTCTCTACGGAAAGATCTAGCAGTTTTAGCTAAAAAATCTGCAGTTTGATTATACGCCCGTGGAACGTAAGTGATGTTGAAGTCCGGGAAGCAGATTTGTAGCGTCTCTATTCTCTCCAATTCCGTCGCAAAGCTTGGCCACGCCTAGGGATCCTTAACCATAGCAATCAGTTCCTTACAGTCTGTCCCAAAGCTCTGGCAGGTCGAGTGCTGCAGCATATTCTCCATCGCCCACCGCAGTGC…	T	.	PASS	SVTYPE=DEL;END=36980422;SVLEN=-2733	GT
Chr1	37299415	svim_asm.DEL.213	TACAGAGTCTATATGAGTCTGTTTTGTTGCTGACAAAAAAAAAAAAAAAAAAAAAAAAAAA	T	.	PASS	SVTYPE=DEL;END=37299475;SVLEN=-60	GT
Chr1	37643561	svim_asm.DEL.214	ATCTATACTATTATTTATGAAGTGATTTGCTTACTTGTCATATTTTCCATGATTTTAGTTAATTTTGATTATATGTCATTGTTTATTATTTATTTATCTTATTTTCCATAATTTTAGGAAATTTAATTATTTTTATGTTTTAATAATTTTAATTTTGTTTATTTGCCATGCTTTCCACAGTTTAAATTATATATTTCTTTTTCATATTCTTAATAATTTAATTGATAATTTGATTTATTTGTAATAAATAATTCTATGTGAGATTTTGCTTATTTGTCATATTTTTCATGATTTTATGTAATTTTGATTATTTATCATATTGATTATTTATCTTGTTTTCCATAATCTTAGGCAATTTAGTTATTTGTTATGTTTTGATAATTTTAATTTTGTTTGTTT…	A	.	PASS	SVTYPE=DEL;END=37644943;SVLEN=-1382	GT
Chr1	37728318	svim_asm.INS.174	T	TCCATAGATCTTATTATCACAACTTATGCCATGAGTGCCTTCTTGA	.	PASS	SVTYPE=INS;END=37728318;SVLEN=45	GT
Chr1	38003450	svim_asm.BND.56	N	[Chr9:37783189[N	.	PASS	SVTYPE=BND	GT
Chr1	38003479	svim_asm.BND.57	N	]Chr5:23901731]N	.	PASS	SVTYPE=BND	GT
Chr1	38004891	svim_asm.DEL.215	CTTGTTTGGTCCTACGGAATATATAATAGCCAGACAGTTAAAATATATATTTCCTCACAGATTA	C	.	PASS	SVTYPE=DEL;END=38004954;SVLEN=-63	GT
Chr1	38009487	svim_asm.DEL.216	GACGGACTCTATAATTTTTATGGTCTGATAGGAATACGAACGTTGCCATCATCAAAAAAGGAACTAAAAATCCACAATTTCACATGCTTTTCTATTTTCTGTAGTATAAAAATTATCTTTTAAAAAAAAATCATTTTGTTCATCTCATTGTTTTAAACGTCATAGCTTCATACTCTCCATTTTTTTTATAGAAATCAA	G	.	PASS	SVTYPE=DEL;END=38009684;SVLEN=-197	GT
Chr1	38010466	svim_asm.BND.58	N	N]Chr2:44265451]	.	PASS	SVTYPE=BND	GT
Chr1	38022832	svim_asm.DUP_TANDEM.4	N	<DUP:TANDEM>	.	PASS	SVTYPE=DUP:TANDEM;END=38026602;SVLEN=3771	GT:CN
Chr1	38502517	svim_asm.DEL.217	GCCTCTTCCTCAGGCTCTACCACTTCTTCCTCCACCATTTTTTCACCCTCTTCCTCAGGTTCTTCCACCTCTTCCTCCACCATTTTTTCAC	G	.	PASS	SVTYPE=DEL;END=38502607;SVLEN=-90	GT
Chr1	38506067	svim_asm.BND.59	N	N]Chr9:64396032]	.	PASS	SVTYPE=BND	GT
Chr1	39404224	svim_asm.DEL.218	CGAGGAAATTCCGAGGAAACCCAATTTTGTGTTTCCTCGGAATTTCCTCGGAAATTCCTCGGGATATT	C	.	PASS	SVTYPE=DEL;END=39404291;SVLEN=-67	GT
Chr1	39689887	svim_asm.DEL.219	TGGATCCTCTAACTTCTCTGGAACATCAAGCCTTTGGATGATGGCACTGCACTCATGGGTAAGAATCATCATGCTTTCCATTTCCTTCTTCTTTGCAGCTACAACATCTTTCAGGAACTTGTTGTATTGAGGAATCAACATGAAAGCATCGATGATGGGCATTGCAACCTGAGCTTCACTCATTTGCTTGTCAAACAAAGCCTTGTACTTCTCTAGCAGCTGCCTCTTGAATCTACCAGGGAATGGTAGTTTGGGTTCATAGGGAGGAGGAACAAAAGAATTCTCACTTGCTGAAGCAATAACTTCACCATCTTTTACTGTTTTCTTCTCTTCCCCAACCTTTCCTTTACCCTTGGCTTCCACAATCTTCTCCAAGATTTCATCATTGATTTTCTCATC…	T	.	PASS	SVTYPE=DEL;END=39705362;SVLEN=-15475	GT
Chr1	39697761	svim_asm.DEL.220	ATACCGACGACATTCCGACGAACTGGACAAGTTCGTCGGAATGTCGTCTGTATATTCCGACGAAT	A	.	PASS	SVTYPE=DEL;END=39697825;SVLEN=-64	GT
Chr1	40013105	svim_asm.INV.1	ATGGGGTTGACTACTCGGAGAAGAGTACTAGGTCTAGACTATTACAAATAAGGACCTAAACTATCTATATTTACATATATCTTCTATACGCCCCCTCAAGATGGAGGGGACTTGTGCACTCCAATCTTGTTGCAAGCTTGTTGAAAGTGGTCCGCGGGAGTGGTTTCGTCAACGCATCAGCAAGTTGGTCACGAGTGGAGACATGTGAGACGCGTAGCTGCCCAGCCTGGATCATGTTTCTCGTGAAGTGGTAATCGAGTGCAATATGTTTCATACGAGAGTGAAACACAGGGTTTGCGCACAAGTATGTTGCACCCACATTATCGCAATATATAACCGGGGCAGTAGGTATGTCGATGCAAAGATCAGAGAGCAACGAGCAGAGCCAGGTTACCTCAG…	CACTCAATCTTGGCCTATCAAGCAGTTGGACGTTAACAATGCCTTCCTTCAGGGCGAACTTACGGAAGTGGTATACATGCGCCAACCGCCTGGTTTCCTTGACAAAGATAACCCCACGCACGTATGTCGACTTCGTGAACTGATCTACGGTCTCAAGCAAGCACCACGCTCCTGGTATCTCTCCCTCCGACAACACCTTCTTGCAACTGGATTCGCAAACTCCACTGCTGATGCCTCTCTCTTTGTTCATCGACATGGGCAAACTATCACATATGTTCTGGTCAATGTTGATGACAAACTGGTCACTGGAAATAACCCTCTGGTTGTTGACAAGGTCCTTCATTCGTTTGCTGAACGATTTTCCATCAAAGACCCTGTTGATCTTCATTACTTTCTTGG…	.	incomplete_inversion	SVTYPE=INV;END=40014435	GT
Chr1	40203788	svim_asm.BND.60	N	N[Chr2:44718700[	.	PASS	SVTYPE=BND	GT
Chr1	40355582	svim_asm.DEL.221	TGGTTAGTTTTTGGAGACAAAAGCTCCAAGTTTTTTCACGGTTCAGTCAAAACCAGAAGATCCAAGAATTACATTTCAAAACTCAA	T	.	PASS	SVTYPE=DEL;END=40355667;SVLEN=-85	GT
Chr1	40358855	svim_asm.BND.61	N	N[Chr6:24270428[	.	PASS	SVTYPE=BND	GT
Chr1	40788684	svim_asm.DEL.222	ACACTACAAGAAAACACATGTTTAACGACGAAAGTTAACGAGGAAAAACAATCCTCGTAAATTTGCGTCGAGTTTACGACGAATTTACGTGAAAAACTAAAGTCATCGTTATTTCCTCGTAACGTAACGACAAAACTGTTTCGTCGTAAAGTGGATGTAATTTTACGAGTATTTTACAAGGAAAAACTATTTCCTTGTAAATACGACGTAAACTTTGCGTGGTATTTACGAGAGAATAGTTTACGTGTATTTAGCGAGGAAATTTTTGAATCCACCAACTTTATAGGTGTTACACGTTTTTTTTGCCCACCTAATTAATTTTCGTCGTAAATTCATAGCAAAATTACAACTACCAGATTCGAATTTTCCTATAAATATGGATGTTTGAACATCATTTTA…	A	.	PASS	SVTYPE=DEL;END=40794476;SVLEN=-5792	GT
Chr1	40832380	svim_asm.BND.62	N	]Chr2:17591498]N	.	PASS	SVTYPE=BND	GT
Chr1	40832380	svim_asm.DUP_INT.1	N	<DUP:INT>	.	PASS	SVTYPE=DUP:INT;END=40837846;SVLEN=5467	GT
Chr1	40837846	svim_asm.BND.63	N	N[Chr2:17591495[	.	PASS	SVTYPE=BND	GT
Chr1	40908796	svim_asm.DEL.223	ACACTGGACGACTAACTTGAAGGTCTTCTGGAAGAAAAAACCCTGGACGACTAACTGGACGACCTTCTGGACGACTTAATTGAAGGTTTTCTGGAAGACTAATCACTGGACGACTAACTTGAAGGTCTTCTGGAAGAAAAACCCTGGACGACTAACTGGACGACCTTCTGGACGACTTAATTGAAGGTCTTCTGGAAGACTAAT	A	.	PASS	SVTYPE=DEL;END=40908999;SVLEN=-203	GT
Chr1	41564488	svim_asm.DEL.224	TATATATATTTAAATTAACCAGGCCTCGTAGTCTGGTGGTAAAAGAACCTCGGCTGAGGTGCCCGCCACCCGACTTCGAGCCCCGGCCACGGGGGGTATTTACATGGGCTGCCTCCCGCTCTCCAGACCACTTCGCGTAACCAGGGGCCCTTAAGTGGACGCTTAAAAATCCTGTAATGGCTTGGGCTTCGGCCCGGTGGACTAGTCGATCACGCAAAGTGGTCGGATACTGGATTATCAAAAAAAAAAAA	T	.	PASS	SVTYPE=DEL;END=41564738;SVLEN=-250	GT
Chr1	41571732	svim_asm.DEL.225	ATGTTCAATAAAATATAGAAATTTATAAATCTATCAAATAATGTTAACCCGTC	A	.	PASS	SVTYPE=DEL;END=41571784;SVLEN=-52	GT
Chr1	41586495	svim_asm.INS.175	A	ATCTCATCGCTTTGTTGAGAAAGATGGAATTTTTTTGAGAAGTGTTT	.	PASS	SVTYPE=INS;END=41586495;SVLEN=46	GT
Chr1	41594015	svim_asm.BND.64	N	[Chr5:4676722[N	.	PASS	SVTYPE=BND	GT
Chr1	41594020	svim_asm.BND.65	N	N]Chr5:4681388]	.	PASS	SVTYPE=BND	GT
Chr1	41599341	svim_asm.DEL.226	ATTAGTTTTACCATGGATATTATGTGACCAATAAAATAATGTTAGATTTTTAATAATTGGTTGAATTAATTGGTTAAATAATATATTGTTTTAAATAACAATTTTCTAAATATTTGTGATTTTAAGCAAAACTACTTACGATTAAAAACGGAGGTATTACTATTTTAAAGCTACTGTCTGAATTTAACAACTTTTTGTGGGGGGAGGGGGTGGTGGGGCTAACATTAAATAGTATGTCG	A	.	PASS	SVTYPE=DEL;END=41599579;SVLEN=-238	GT
Chr1	41699169	svim_asm.DEL.227	TCCTCACTACAAGAAAACAGGGGGATTCTGATGGCCTAAATCGTCGGAAATTCGTCGGAATCGGTCTATTCCGACGAATTTCCGACGAACCCGTCCGTCGGTATCGTTTCGTCGGAAAAAAAAAATTCGTCGGAATTTCGTCAGAAATTCCGACGACTTTCTGACGAATACCAAGAAACGTCATTCTGACGAACTTCCGACGATATTACGATGCGGCTACACGAGACCAGAGTTCATCGGAAAACTACAATTCCGACGAACGTGGTTCCTCGGTTTATTCCGACGAACTTTGGGCGTCGGAATTTACCGACGGACATCGGTCGTCGGAATATACCGACGAACCACGTTCGTCGGTATATTCCGACGGAAATGAGTTTGTCGGTAAATTCCGACGGATAT…	T	.	PASS	SVTYPE=DEL;END=41707057;SVLEN=-7888	GT
Chr1	41710113	svim_asm.DEL.228	AGAGTTAAGCGTGCTTGAGCTGGAGTAGTGAAAGGATGGGTGACCTATCGGGAAGTGATTCGCGATAGCGTGAGAGTGAGGCCAAAGCATGTGAAAAGGTCGGGTGGTGATTGCAGGGTCAGTAAACAATGATTTCGAGCCTTGGAAAATTAACGGACCGACCGTCGGATGGGATGGGGCCCACAGGCCGAGTGAGTGGGCGTGGGTGGCCCATTAGCCGTGGGCGGTCGGGGCGTTATAAGTGGTATCAGAGCTGGTTAGCCATCTCAGTTCTGACCTGAGAGGCATCTTGAGACCTGTCGTGGGGCGCAACGAGGATGTTGCGTTTTTTGAGAGGGGGTGAATTGTAACATCCCGAGTTGTGATATATGGAAAAGGCTTTAAAAGAATTGATTTGAC…	A	.	PASS	SVTYPE=DEL;END=41710568;SVLEN=-455	GT
Chr1	41723031	svim_asm.DEL.229	CTTGATCATTGTTTTTTTTTTTTGTCAGCAATAAACAGATTCATATAGAGTTTATAAACCAAACTCGTAACTGGACAAGAGGGGGTTGATTTCTTACGCT	C	.	PASS	SVTYPE=DEL;END=41723130;SVLEN=-99	GT
Chr1	41736705	svim_asm.DEL.230	TCACTACAAGAAAACACATGCTTAACGACGAAAATTAACGAGGAAAAATAATCCTCGTAAATTTGCGTCGAGTTTACGACGAATTTACGTGAAAAACTAAAGTCATCGTTATTTCCTCGTAACGTAACGACAAAACTGTTTCGTCGTAAAGTGGACGTAATTTTACGAGTATTTTACGAGGAAAAACTATTTCCTCGTAAATACGACGTAAATTTTACGTGGTATTTACGAGGGAATAGTTTACGTGTATTTAGCGAGGACATTTTTGAATCCACCAACTTCATAGGTGTTACACGTTTTTTTTTGCCCACCTAATTAATTTTCGTCGTAAATTCATAGCAAAATTACAACTACCAGATTCGAATTTTCCTATAAATATGGATGTTTGAACATCATTTT…	T	.	PASS	SVTYPE=DEL;END=41745124;SVLEN=-8419	GT
Chr1	41772436	svim_asm.DEL.231	CAGAAGAAAGGTTTACAAGTAATAGTATTGTCGCTTATCGAATCGTCTATGTAATCTTTCTCATAAATGTAATGTCATAATAAATCA	C	.	PASS	SVTYPE=DEL;END=41772522;SVLEN=-86	GT
Chr1	41778222	svim_asm.DEL.232	CAAATTCACTATGATAACAGTATCCATAAAATTCACTATGATAACCGGGGCGTCTAGCTCTGGTGGTAAAGGACTCACAGCTGTGAGCACCGTCACCTGGGTTCGATTCCCGGCCACTGCGGATTTAACATTCGGGCCGCAGTGACACAGATTAGTCTCTTGGGCCTGGAAAGCCGTTAGAGAAACTTTGTTTAATCAAAAAAAAAAAAAAAAAA	C	.	PASS	SVTYPE=DEL;END=41778436;SVLEN=-214	GT
Chr1	41778612	svim_asm.INS.176	C	CGGACTTTACTCTGGATTGCCCCAATAACTCCTATGTTCATTCTATTTTATCCCACCAATTAAAAACAATATAATATTTAATATATTTTAATCGAAACGCAGTGAAAATCGAAATTGCCCTTTAATGAAACCAAGTATTTACATGATCCAACCTAAACTATTTGACTCGACCCACTATTAGCCGGATCCTTAACCAGATCCGCGCGTTCCTTTCCCTTTTCTCTTCCTTTGTCGTCTCTCACTCTCTTCTAAACCTTCTAAACCTGAAAATTGAAAAAAAATCCTAGACCCGACGAAAACGATGAAGCTCACCGCATTGACTGCTTCCTTCACTGCTTCTTCTCTGATCTTCCCTTAGTCCCTCGTGCCTTTCCTTGTTACTCTGATTTCATCATTTCC…	.	PASS	SVTYPE=INS;END=41778612;SVLEN=8314	GT
Chr1	41788636	svim_asm.INS.177	C	CACTGGATTTTGATCCGCGCTTTGGATTTATTTTTATTTTTTTTCAATTTTCAAAATATTTAGTAAATGTCATGTTTAAATTTTTTATCTTTTTTTTATCGTGTTTTATTTTAAATGACTATTTATGTTTAAAAAATTAAACTGTATTTCTTGAATGAATTAAGTTGGTATAACTCTGATAAATTAATTTTATTATGTGGTTAATATTTTTAATAAAAATAACTATATACTTTTAATAAAGATTTATACTTTTCAATGAAAAAATCAATTTTTTTATGAATGCTTAAATTATATTAAGAAAAGAAAAAAAAATAATTAAGAATGGTTGGAAAAAAAAATATTTGAACTTGGACTCAATGGCCTAAAGGAAAAAAAAGTGAGAATTGGATCTGATTTCTT…	.	PASS	SVTYPE=INS;END=41788636;SVLEN=1045	GT
Chr1	41791790	svim_asm.DEL.233	TATGTCACTCATTAGCTTGCCCTGGTAACATAAATGTATCAGAAGTTCAATAATTAAGTACCAATAATTTTAATGAAAATATATTA	T	.	PASS	SVTYPE=DEL;END=41791875;SVLEN=-85	GT
Chr1	41792462	svim_asm.INS.178	A	AGTTCTCTCTTCGAAAACGCGGACACCTAGGCGCCCGGCTAATCGCTGTTCGGACACCTTCCGAGGCGATTTTGACATAATCGGCCAACAAAATCGTTAGCCACTTAGTCGGCTCGTTAAACCGATTACTCGGCCCAATTACTGATTAATCGGTCATTTAACCGATTAATCGGTCCAATTTAATAGGCTTAAATGGTAAACTATGAAGGTGTTATATTGGGCCTCTTAGGAAATCTGAAGCCCATATTCCTTGAGTTTGCATTGTATGTGTATTCTATATATAGAGTCAGACTTTGCCCCTCTTTTTTCCCGTAAGCGATGTGGGACTTTGTCAAAGGAGAGGAAATAATACGAAAATAAATAAAAAGCACTAAGAGGAATCGAATCCGGGTTGTTCAG…	.	PASS	SVTYPE=INS;END=41792462;SVLEN=742	GT
Chr1	41793632	svim_asm.DEL.234	TCATCAACATCGGGCTGTCACATACTCCCACTACTATTCGATCCATGGCTAGCTCAACCGCCTAATTTCGCCATCCC	T	.	PASS	SVTYPE=DEL;END=41793708;SVLEN=-76	GT
Chr1	41814715	svim_asm.INS.179	T	TTTTTTTTTACGGCAAACGGCTATTCTATTACTCAAACTTGAGGTGGTCTGGGAAGCCAGACCGGAATAGAACAACCAATAAAACATAAGGATCTATGAAAAGAACGTGCATTCCTAGCTAACGAATCCGCAATCTCGTTCTGCGTCTTTGGAACGTAGCTTATCTTGAAATACGAAAAGAACCGGTCAAAGACTGTTTA	.	PASS	SVTYPE=INS;END=41814715;SVLEN=199	GT
Chr1	41815695	svim_asm.DEL.235	TTGATATCTTGCATATTTACATTGTTTTATCCATTCACCCATGTGTATTTTGATCGTATAGACTAGGATTTAGCCATGTTTAGGTTGCATTTTGCATACATGAGTCTTTATCAGGTATTAGAGTACCACATGGAGTTCTTGGAGACATGTGGGTGCGTTTGGAGCTCAAAAGAGGTGATTAAGGTGATCATTGGACGAGCAATGCATGGGAGCGACCTACCGGAGCGACGCCATGAACTCGCTCGCCATTTACGCTTTGGAGCGACCTCCTAGAGCGACACCCTAAGGTCGCTCGCGTCTATGGTTTCTGAGAAAGCCCGGAGCGACGTCTTCAGAGCGACACAACCAGGTCGCTCGCGAAGAGACGACCCGAGAGCGACGTCTTCGGAGCGACACAGC…	T	.	PASS	SVTYPE=DEL;END=41822588;SVLEN=-6893	GT
Chr1	41824961	svim_asm.BND.66	N	]Chr9:41692082]N	.	PASS	SVTYPE=BND	GT
Chr1	41830608	svim_asm.DEL.236	ATTAAATCAAGGGCTTTTTGCAGAATTGACCTATAACTTAAAGTCAAACACAAAACTAACCTCTTTTTTTTTTAAAAAATTGGTTTTGCCCTATTCACCCCACAAGTTCATATAATTTACGAAAATGCCATCAATTTTTTTTTTCTTTTTTTTTCGAAAATGACATTTTTACTCTCTCACCCTCATCATCTTCAAGTAATTACAAGATTGCCATTGTCATCAATACCACAACCACCATGAACAACCAATTTGAAGCTCTTAATGCTCCCAAAATCGATTTACCCTTCTTCTTTTTCCATTCTTGTGAACTAAACACAACATATCTCTCACTTTCTCTCCACAATGAGCTAAAAAAACCCAAGATTTTGATTCTAAATTTTTTATGGTTCATAGAGTCAT…	A	.	PASS	SVTYPE=DEL;END=41834867;SVLEN=-4259	GT
Chr1	41854981	svim_asm.DEL.237	ACCCATAGGCAGGGCCGGCCCTGAAAAACCTTAAAAATATTTGGGCCAGAAGCATAAAATAGATATGGGCCGAACTAAAAAAAGGATAAGCAATGATAAATGGAAATGTTATTAGGAAGGTTTGAACTTTGCACCTCATAAGTAGACTCATTTAAATTTAACCAACTGAGCTAATGCGCATATTGTCAAACAAATGGCCGAAAATATATATGTTTTATAAAAGGCTGGAAGCAAATGCTTCCACCGCTTCTGCCCAAGGCCGCTACTG	A	.	PASS	SVTYPE=DEL;END=41855248;SVLEN=-267	GT
Chr1	41860872	svim_asm.INS.180	A	AAACGATTTTTTTATAAAAAATTAAAAATTATTTAATAGTATTTTTCTAAAATTTTTGTTTTAAAATTTCTAAACAAAAAAATTGTAAATTAATTTTCTTAATACAAATTTTTTTTTTTCTAAAATTCTAAAGAAAACAATTGTAAAACAATATTTGATAGTGATTGTCATTTTCTAAAATCTTAAAGATAAGAAAATTGTAAAAGAGTGTTTAAAAGTAGTTTTATTTTCTTCAAATCCTAAAAAAAAGATTTGTAGAATAATTATTTCAAATATTTCCTAGATATCCTGATCTTCGCATGTTTTCTTTTCTTAAACTGATTTTGTTTTTTTTTTTATAATTTTCATACTGATGTACGTCAATTATTGCTACAATTATACTTAGGCATTTGTACATAT…	.	PASS	SVTYPE=INS;END=41860872;SVLEN=652	GT
Chr1	41884068	svim_asm.INS.181	C	CAATTACTCAAAATATTCAGTTACAAAAAAAAAAAAAAAAAAAAAAAAAA	.	PASS	SVTYPE=INS;END=41884068;SVLEN=49	GT
Chr1	41905120	svim_asm.INS.182	T	TTTGGCTCGAGCTCGGTCGCGACCGAGCTTTGGCTCGAGCTCGATGGCTACGTAGCGACCGAGCGGAACGAACGCTCGGCTGCTACATAGCGAACAAGC	.	PASS	SVTYPE=INS;END=41905120;SVLEN=98	GT
Chr1	41923009	svim_asm.DEL.238	GGCTCGGAATATTCCGAGGAAATTCCGAGGAACACTAGTTTTTCCTCGGAATTT	G	.	PASS	SVTYPE=DEL;END=41923062;SVLEN=-53	GT
Chr1	41933762	svim_asm.DEL.239	CTTCCATGGTGTAGCCCTGGATAGGACTGTAACTCCCTGGATCTCTTGTAGGTGGGTAAATGCTTTGATAATCCTTGCAAACAGAGAATCAAAGACTCGATCTGTATCAAGGCGTGTGGGTAGATGATAGATGATGATGATGGACTTTGCTAAAGAGCTATGGATTGCTCAGAAGCTGTTTTGCTACTCAAAGACACAAGATCACCTTGTATTGTCTAAGATGAGATTCACAAAGAATTCCTTCCTTTAAGTGAGATCAATGTTCCTTAAGCTGAACAGAGAAAGCAAGAGATAAAGCAAGCAAAGCTGCTGGAAAATTCTTAGATTCAAAAACTGAGAAAGCAAAGCTGCCTCCCTCATGTCTTAAAGAAATCGACAGAAAACCCTAGAAGTAAACCA…	C	.	PASS	SVTYPE=DEL;END=41937338;SVLEN=-3576	GT
Chr1	41943087	svim_asm.DEL.240	ATTTATTTTAGGGCTTTTTGCAAAAGTGACTCAAAACTTGGAGTCAAACAGAAAACTAATCTTTTTTTTTTACTCCTTTTTTTTTTGAGATTTTAACCCCACACCTGCAGTTTATCTACGAAAATGCTATTAACATTTTTTTTTTTTTTTTCGAAAATGGCTTCTTTACTGTCTCAACCTCATCTTCTTCAAGTATTTACAATATTGCCACTGCAATGAATAGTGGCAACAACCTTGTACGAACTGTTTGGAGCTTTTAATGCCCTTTAATGCACGTAAATCTCTTTACACTCTCTCTGTTTCAATTGTTATGAACTAAAAACAACATTTCTTTCACTTTCTCTCTATATTCATCCAAAAAACTCAAGCTTTTGATTCAAAATATGGGCTATGGTTGAC…	A	.	PASS	SVTYPE=DEL;END=41952417;SVLEN=-9330	GT
Chr1	41952928	svim_asm.DEL.241	TAAGCTATGGGACCACTTTAAAATATAAACAAATAAATCTTAAATATTTTTTATTTTCATAAGAAAAGTAAGAAAAACAACGATTGACAATTTTAATGTTGTAAGTTAAGTTCTGGAAATTTTTTAAGAAAAAAATATGAACTATTTAGGGCCTTGGTTGGATCCCAAATATCTAAAAACCGGTACTGCATATATGCAATGTCGGGTTTTGCCTTAATTCTCATGAAACAAATGAATGGTGCCTAGAAATTTTTGGAAAAATTTGATGACCATTGATTTGATTTGTTGTTAGTAGGTATGTAGCAACATATGCAATTTTAGAAGAATACTAGATCTCGATCTGCGCGACCGCGCGGATTTTTGTTTTATTTATCTTTATATAAATATTTTGTTTTTAAT…	T	.	PASS	SVTYPE=DEL;END=41954094;SVLEN=-1166	GT
Chr1	41954094	svim_asm.INS.183	C	CAAGCTATGGGACCACTTTAAAATATAAACAAATAAATCTTAAATATTTTTTATTTTCATAAGAAAAGTAAGAAAAACAACGATTGACAATTTTAATGTTGTAAGTTAAGTTCTGGAAATTTTTTAAGAAAAAAATATGAACTATTTAGGGCCTTGGTTGGATCCCAAATATCTAAAAACCGGTACTGCATATATGCAATGTCGGGTTTTGCCTTAATTCTCATGAAACAAATGAATGGTGCCTAGAAATTTTTGGAAAAATTTGATGACCATTGATTTGATTTGTTGTTAGTAGGTATGTAGCAACATATGCAATTTTAGAAGAATACTAGATCTCGATCTGCGCGACCGCGCGGATTTTTGTTTTATTTATTTTTATATAAATATTTTGTTTTTAAT…	.	PASS	SVTYPE=INS;END=41954094;SVLEN=1169	GT
Chr1	41955342	svim_asm.DEL.242	TTGAGAAATTGCATACACACACAAGTTATTCCATATTTAGCTATATACACATGAAGGTGTTTCATTGTTTTTGTCAAAAAATCATGGACCATTATACCCCTATTCTTATTTCATAACATATATATTGTATGCGTATTTATTTGATAACAATACACTAAAGCTCCTCTCTCATACCACTTGACATATTATATTATTTTCGTAGTTTTTCCCCATAAAATTAAATTCTCGTATCTGGAAACCTCTTTCTTACTCCTTTATAATCAGGTTTTTGTCTGTTCGTTGTTTCCATTATCAATTAACAGTATCAATTTCTTAGTTCTCTCATTCCTAACCACCAGCAAAAGCTAAGATTTCTATGGCTCCTAGCACTGGTGTAATCCCTCATCCTCCATTTCCTCA…	T	.	PASS	SVTYPE=DEL;END=41957827;SVLEN=-2485	GT
Chr1	41961284	svim_asm.INS.184	T	TGTATTGAAACCTACATTTAATTCCGAATTTGTATTATTTTTTAAAAAAGAAAAATGTCAAA	.	PASS	SVTYPE=INS;END=41961284;SVLEN=61	GT
Chr1	41961334	svim_asm.DEL.243	ATACTCCCTCCGTTCCTAAAAGATCCATGTTATAGTTTTTTCACACTTATTAAGAAAACATTTAAAATTGTATTTTTCAATACATTGTTTTCCTTAATTAGCTATATTCAATAACTTTTAACCAATGAAATTTTATTAAACACAATTGTATTTTTTGAAAAGTACAATTTTTCATTAATTAATGTCTTGAAAATGTAAAAAATGTATCTTTTTAAAACAATTTTTTTTTCTAAAAAATAGATCTATAAGGAACAGAGGGAG	A	.	PASS	SVTYPE=DEL;END=41961594;SVLEN=-260	GT
Chr1	41969603	svim_asm.DEL.244	TAGCCACTACAAGAAAACAGCGGTATTCTGACGGAAATTCCGACGGAAAATGAAATCCTCGGAATATACCGAGGAATTTCCGAGGAAATTCCGAGGAAACACAAAATTGGGGTTCCTCGGAATTTCCTCGGAATATACCGACGGAATTCCGAGGAAACCTCAGTCCGTCGGAATATTCCGAGGAACAATGTGTTCCTCGGAAAAAACCGATGAATTCCGAGGAAATATTATAGCCGTTGGAGAGCCGTTGGGGGATTTTACAAAATTCCGAGGAAATTCCGACGAACTAGCCTTTTCCGTCGGAATTCTGTCGGAATTTCCTCGGTATGTCGGCAGGATTTAATCTATATAAACAAGCACTCCTGTTCCTCTTCATTCACTCCATATCTTCATCCTCCT…	T	.	PASS	SVTYPE=DEL;END=41974561;SVLEN=-4958	GT
Chr1	41975498	svim_asm.DEL.245	TGAACTTGAGACATCACGAAGTGGGAAACATTCTTATCTCACTCAATACAAAGACAAGTGCTATAAGAGAATGAACTTGATAGAGAGTAAAAAGTGAGAGAAGTGTTATTTCATAAAATGATACAATGCAAACATATATAGAGAGTTTGAAACCATATTACATCATCCGTGAATCAAGTTGTGACTGACACAATACATAGTACATAATCCGTGAATGAAAATAAGTGTAGCAAGAAACAAAACACTACACTTTCCCGTGACCAAAGCTGGTCTAAAGTCTTACTACCCGCAACATACATAAAAAAAACAACTAGGCTTCACCTGCAACAACTGCTCACCTCCAACACCTTTACTCCAACCCGTGACCTGCACTTTCTGACCTCCAACATCATTTATTTT…	T	.	PASS	SVTYPE=DEL;END=41976250;SVLEN=-752	GT
Chr1	42006892	svim_asm.BND.67	N	[Chr7:21641459[N	.	PASS	SVTYPE=BND	GT
Chr1	42009677	svim_asm.BND.68	N	[Chr4:42375683[N	.	PASS	SVTYPE=BND	GT
Chr1	42045120	svim_asm.DEL.246	TTTAAGGTTCCCTTTACCAGACCTCGAAGACATTGAGATGTAAAATACCTTCA	T	.	PASS	SVTYPE=DEL;END=42045172;SVLEN=-52	GT
Chr1	42060537	svim_asm.INS.185	T	TAAAGCAACTCGCAACTTGATCTGGAGTTTCAGATCTTATTTACATTTCTTATAA	.	PASS	SVTYPE=INS;END=42060537;SVLEN=54	GT
Chr1	42076830	svim_asm.INS.186	C	CCCCTCTGATGCGCCCTTGAGTAGCGCACCGGGCAAAACAGACATGCATGGCTTGATCATGGAAAGCAGTAATGATATATGTTCATTGTTTGACTCATATCTTCCAACAAACGAGTCCTCTTCGCATGAAATCACTTGGAGAATGTTCTCAACTCAATTACGGAGCTCCTCGAAGAAGAATCAGATTAAACGGAGTTCAGATGTGGGAGTTATGCAATTTGCAAATCAGGAGACCTTCAGTTCTCGCGAATTTGGGCCGTATGGATCGTCCCTGCTCACATCTTGATCCTTACCAAATGAACTACTTGGTTCAGATGAACCTGGGCGTTAGAAGAAGAGTCTCTTTGACCAGATCTGAGATCCAAGAGTTTTAATACATTGTCTTTAAATTTCTCATCT…	.	PASS	SVTYPE=INS;END=42076830;SVLEN=3129	GT
Chr1	42128791	svim_asm.BND.69	N	]Chr4:12965477]N	.	PASS	SVTYPE=BND	GT
Chr1	42130310	svim_asm.BND.70	N	N[Chr4:11793490[	.	PASS	SVTYPE=BND	GT
Chr1	42130365	svim_asm.BND.71	N	]Chr4:11799487]N	.	PASS	SVTYPE=BND	GT
Chr1	42133662	svim_asm.INS.187	T	TTACCCAAGTCCATAAAATTATCAATCTATATCGCCAGCTCTATGTAACTTTTCTATTTTACATTTTGCAAACTCAATAGATATCTAGAAAGTAATTTGATCAATAACACATTGAGAGTGAAAGAAAATATGTCTTGTGGCAAGTGATTTTCCAATTTTGTTGCGTCCCTAAGTTGTTGCTTTGCTTGTAGTAAGGCTTTGTTTAGATTAGATTGAGTTTTAGATTAGTTTGTGTAGTTTTTTCTGCATTATGTTTCTTATCATCTTTATAATTCTGTCAAAAACAAAAATTGATAATAAAATTTAACATTTA	.	PASS	SVTYPE=INS;END=42133662;SVLEN=312	GT
Chr1	42145759	svim_asm.DEL.247	TCTTCATGGTAATCATTTATTTCCATACGCATTACAGGATGGTGGTCGTGTACCTCTCTTTGTGGGATGATGCTGCATCAATATGTTTAGGGGTCTCATTAGCTCA	T	.	PASS	SVTYPE=DEL;END=42145864;SVLEN=-105	GT
Chr1	42159464	svim_asm.INS.188	T	TACAACGATAATTAAATTGAAAGGGAGGGTGTATAATACTTTTCAATTAAATTGTTGATCCTTA	.	PASS	SVTYPE=INS;END=42159464;SVLEN=63	GT
Chr1	42187267	svim_asm.INS.189	C	CAACATAAGATATTACTGACGGGATGAGTCAGCTCTACTGGTTAGAGCTTTGGGGGCCAATTATCATGCTTCCGAGTTCGACGCCAGCCGGAGGCGAACTGCTCATCCATGTCACGAAGCGGGTACTGGGCCTTTGGGCTCAGGACATACCCTCCCGGGTGAAGCCGGTCCGCTGCCTGACCGGACCCAGAGAATGATCCGCGAAGCGGGGAACCCTGGATTACCAAAAAAAAAAAAAT	.	PASS	SVTYPE=INS;END=42187267;SVLEN=238	GT
Chr1	42200917	svim_asm.INS.190	T	TTAAGGGGATGTATTCAATTTAACATTTGATGTGATTTGATTTTTAATGGGGTTTTAGATGATTTCAATAAGTTGCAGAGATTGAAATGACTTTTGTTAAACTACTCTAGAATATCACCTAAAACTATGGGATTTGAGTTTTAATTTTTTTAACTAAGAAATCATACCCAAACACCCTAAAATCACCTGAAAACTTTAAAACTCCACAACTTAAAATATTTTCAATAACAGTGGATTTCAGAGTACTTTAAAAAATGTCAAATTCAATAACAGTGGATTTTAAATGAGTTTTTAAAATTTATGTTTCAATAACAGTGGATTTGTCATTTTAATACAAATCACCTGAAACTCTCAGTTGAATACATCCCCC	.	PASS	SVTYPE=INS;END=42200917;SVLEN=369	GT
Chr1	42209844	svim_asm.DEL.248	TATATATGTTAGGAAATACGCGGTCAAATTTTGCGGAAAGCCAGAATTTATGGGAGCGGGAAAGAAGCACACACACCAAATTGTTAACGGAGTTCGGCCAATGATGCCTACGTCTCCGGACCTGCTACAGATCTTTTATTATTAACCAGAGAATTTTTACAAGCTCACAACTCACACCCCGATCCCAAATACACTCAGAAATTACTAGTAATTTCTTAAAGAAGATTTTTTGTGAGAAAAAAAAAGTTTTTTTTTTTTTTCTTTCTTCTTTTTTCTTCTCCTCTCCTCTCTCGTTCTTTCTCTCTGTTTTCTTGTTTTGGGATACGTTTCAGAAACCAGAAGCTTGTATATTTATAGGAAGGGCTTGAGGAGTAGGTGGACACAATTGTTGACAAAACC…	T	.	PASS	SVTYPE=DEL;END=42214964;SVLEN=-5120	GT
Chr1	42234236	svim_asm.INS.191	G	GAAAGAACACAAAAACATAGACGTCGAATTCAACTTCATTCTTTTAAACAATCAGACGTTTCATACTCCATGAGATCGTCTTGTTGATGATTGAAATCA	.	PASS	SVTYPE=INS;END=42234236;SVLEN=98	GT
Chr1	42248552	svim_asm.BND.72	N	N[Chr2:41373270[	.	PASS	SVTYPE=BND	GT
Chr1	42260305	svim_asm.DEL.249	CCGCGCGTAGCGCGGATCAACCCTAGTTAATTATAAAAAAATAATG	C	.	PASS	SVTYPE=DEL;END=42260350;SVLEN=-45	GT
Chr1	42263997	svim_asm.BND.73	N	]Chr2:39980921]N	.	PASS	SVTYPE=BND	GT
Chr1	42554067	svim_asm.DEL.250	GTCGGTATATTCCGAGGAAATTCCGAGGAAACCCAATTTTGTGTTTCCTCGGAATTTCCTCGGAAATTCC	G	.	PASS	SVTYPE=DEL;END=42554136;SVLEN=-69	GT
Chr1	43457230	svim_asm.DEL.251	ATCCAATATCATGTGAGCTTTCTAGAGGGGATGAGGATATGAAGAAATCCATCTTCAAGCTCGCCAGTTTCTTGATCTGATTCTTTCTGATTGCTCATGTTTATTAACTAGAAACATCGAACTATTTTATACTAATCAGAGTC	A	.	PASS	SVTYPE=DEL;END=43457372;SVLEN=-142	GT
Chr1	43574091	svim_asm.DEL.252	ACTTTCATTATCCAGTGGACCATATAAATATGCAGTCACTACATCAACTTG	A	.	PASS	SVTYPE=DEL;END=43574141;SVLEN=-50	GT
Chr1	43711761	svim_asm.INS.192	G	GCCCCACAACAAGACGTTTTTTACCCCTTAAGAATCGCGTTTGAAAAAAAATCCAGACGATTTTTGGAGATAAGAAACAATTTGTTTCTAATGGGTTTGATGTTGTGCAGAAACGAAGGAATAAACAAAACAGGTACGATGATGAGAAGTGGGTCAGAAGTGGTGATTGTCCCTTCACCAAAACCAAGAGGAGCAGCCGTGATGTGACTGACCAGAACGAAATTCAGACTTATGCTAGCTTGGAGAAGATGTTGCATAAGGCAATTCATGCTGTCCGGCAACTCAAAAAGAAGGGAAACACCTACACTTCATCAGCACCAAAACAGCAATGTAAGTCTTCGTATCTTTCAAATTCTGATTTGAAAACTAATAAGATTTCTTTTGATAAAAGCAAAGCTG…	.	PASS	SVTYPE=INS;END=43711761;SVLEN=1950	GT
Chr1	43898275	svim_asm.BND.74	N	N]Chr7:43602490]	.	PASS	SVTYPE=BND	GT
Chr1	44019742	svim_asm.BND.75	N	]Chr4:51680551]N	.	PASS	SVTYPE=BND	GT
Chr1	44056734	svim_asm.DEL.253	GATTAAGAAAAGAAAAAAATAATAATTAAGAATAGTTGAAAAAAAATTATTTGAACCTGGACTCAATGGTCCAAAGGAAAAAAAAAGGTGAGAATTGAATCTGATTTTTTAATAGGCCCAAATGGCCCAAGAGAGATTTGATTTGGGCTGGATCCAAAAATAATGACCCAATATAGATTTGTTATTAATATTACTTAATTGCCCTTAATGAAACATGCAATGTTAGTGAAGGAAACATGCCCCTAAGGTAATTATGACAATAGGATCCTGCTTTAATAGTATAGACTAGATTTTGACCCGCGCTTTGAAAGCGCGGATTTATTTTTGTGTTTTTTTTCAATTGACAAATATTTAGTAAATGTCACATTTTCATATATTTGTGTTTTATTTTATAAAAGA…	G	.	PASS	SVTYPE=DEL;END=44057352;SVLEN=-618	GT
Chr1	44069648	svim_asm.BND.76	N	N[Chr7:30956536[	.	PASS	SVTYPE=BND	GT
Chr1	44305802	svim_asm.DEL.254	GCGACCTCTCGCAGCGACACAGCGAGGTCGCTCCCGAAGCATGGAGCGACTTCACGGAGCGACAGGGAAGAGTCGCTCGCGTTTTGATCACCCGGAGACGCGAGAACGAGTCTGGAA	G	.	PASS	SVTYPE=DEL;END=44305918;SVLEN=-116	GT
Chr1	44822298	svim_asm.BND.77	N	N[Chr2:35159798[	.	PASS	SVTYPE=BND	GT
Chr1	44837701	svim_asm.DEL.255	CATTCAATACGGCACGAGATTGCTAGCTCGCGGGGGCGATGAAGAGAAATAACTGACCAAAGGGAAATCCTTTG	C	.	PASS	SVTYPE=DEL;END=44837774;SVLEN=-73	GT
Chr1	44857953	svim_asm.DEL.256	AAGGAAACATAAAAATTATTAAAAAAAGAGCAGTGACGGTTTTAAGAAAGCTTCGAACTTGAATTAGGTGGGACACATAAAGCTACTTAAGCCAAAATAACTAGATATTTTTTTCTGTTTTTAAAGATCACAAAAAGTTATATAATCAGTACGTGGGCACGTGCCACACCCTTCTTAAGGTGGGTCCCCTGGTTGTATTTGTATTTCTTTTGTCACACATTTGTATGTTGTATGTAAGAGAAACTGATAGAACTGGATTTTGGTTGAGCTACACAGCATGAGTTTTAAGGTAGAGAGTTATGCCAGATATCATCAACTCAGATATTTTTCTTTTAACACTTTCATTAATGAAAAGGAAGGATACAAGGATGAAACTTCAATGGAGGATACAAAGGTGAC…	A	.	PASS	SVTYPE=DEL;END=44859042;SVLEN=-1089	GT
Chr1	44990411	svim_asm.INS.193	T	TGAAAACTCAAACAATACGACAAAAAAAAAAAAAAAAAAAAA	.	PASS	SVTYPE=INS;END=44990411;SVLEN=41	GT
Chr1	44993067	svim_asm.INS.194	C	CAGTGATTATTTCTCTAACAAAAGATAATGAATACAAGAAAAGGTTAACAAGATCAGTAATAAGGTTTAG	.	PASS	SVTYPE=INS;END=44993067;SVLEN=69	GT
Chr1	45007715	svim_asm.INS.195	A	AAGTTATGTTTTTTTTTTTTTTTTTTTTTTTGTCACTGGGCGCTCTCTGGAACCCCGGAGGAGTCGAACCCGTGTGCCTTGGGATCCAGTTCACTCTAGTGGTTTACCACTAGGCTATTCTGTCCCGGC	.	PASS	SVTYPE=INS;END=45007715;SVLEN=128	GT
Chr1	45009995	svim_asm.DEL.257	ATAGGCATAGGCATAAAATCCATAATCCGAACCGAACCCGAACCGAAAAACCCGATCCGTATCCGGTCCGAAATGCAAAAAATAGCCGAATGGATCTTGTAAAGTGGTACAAAACATATCCGAACTCGAAATGTTATTAACCGAACCCGAACGGATAACCCGAAAAATCGAAAAAACCAAAAAATCCGAAAAGATATCCGAAGAAACCGTTCCGAATGTCCAAACTAATATACAATATAATTATATGAAACATGAATATATACTTCAGATATTCAATTTCATATTTATTTTGATATGGTATCTAACAAAAAGTATTTAAAATTTAAATAACTACTTTAAATACTTAATTATATATACATAAGTATATATTTCTTATGTTTTGCTTTTAAATTTTAGATT…	A	.	PASS	SVTYPE=DEL;END=45010634;SVLEN=-639	GT
Chr1	45013310	svim_asm.DEL.258	GTAAGTGTTATGATTTTTTTTTTTTTTTTTTTTTTTATTAACCAGGTGTTGACCTTGCGGCCCACCACCTAGCCCCGGCGCCAGCCTTTGTCTGTACCTTCTTACGGGCCCTGGACACGCTTCTCCCTCCCCGCGAGTCAAACCGGTCACCTCCCCTCTCCAAGGAGGATACCACTGGACTACGAGGTCCTGGGT	G	.	PASS	SVTYPE=DEL;END=45013504;SVLEN=-194	GT
Chr1	45014290	svim_asm.DEL.259	CATTAAGTATCAAATTTTTTTTGCCAAAATGTGAATTTCATATAAATATAAGAAGGGTTTGTAAAGATACAAAAGTTTAAACCAAAGTTAAGTTAGTCTTGGCAAAAAATAAACAAGACTAAGCTAACATCCAATGAGTTCCAAAAGATTACTCATAACGTATCCAAAGCTGCATCAAAGGTTAGAAATTTCTTGAGCTTCATTTTGCCAAGGATAACATCTTTGCCGAGACTAAGCTAACATCCAA	C	.	PASS	SVTYPE=DEL;END=45014536;SVLEN=-246	GT
Chr1	45030049	svim_asm.DEL.260	TTATATATATATATATATATATACACATATATATATATATATATA	T	.	PASS	SVTYPE=DEL;END=45030093;SVLEN=-44	GT
Chr1	45030413	svim_asm.INS.196	T	TTTGATTGTTATAAATTAATTGGTGGATGTCCATAATCGGTCCAGTCCATAACCGGTTCATACACTTAGATAGAGAGACGGTCCAACCCTAGAGAGAGAGAGGCGGCCGCGAGATTTGGAGAGGAGAGAGAGGCGGCTACAACTTGTCTATTTCCTAATTCGTTTATGTTTATGATTTATAATCTTTTCTATTATTGTATTTCCATTTATCTCTCTTGTAACCCCTATATAAAGGGAACACTTATTCATTAATAATATACAGAAACTTACAGTTCTAAATCCCTAAGTTTACAACACGTTATCAGCACGATAGTCTCTAACACTCTAAGCCTAAAACCAAATCAACAAAACCCTAAAACCCTAAAACGAAAAGGAATCTGCCTTGGAACTTCAAAGAGA…	.	PASS	SVTYPE=INS;END=45030413;SVLEN=5494	GT
Chr1	45031622	svim_asm.INS.197	G	GTAAAAAAAGATAAAGATATAGTGCACAATGACTACTATATGTCCATGATATTGTCTTTTGAGCCGACGGCAAACCGTGGCGATTTGCACTGATTCGGCATGTTCCTCGGATTTTTTTCTTTAAAACGATTGTTTTGTAGGTTGTAAGCCCAGAATCACCTATTATATCATAGATATGTTTAATATATGTTCATATCGACAATTATCAACCAAAAACATCATGAAATCGTAAAAAAAAAAAAAGTGAAAAAGTGGCGGTAAAATCGCAGGTATGGAACTATGGAAGTTGAAGAAGAGAGTATTTTTGTCATTTCAGGTTTAATTAAACCTAGTTCCAAAAAAAAAATCAAAAAAGGTTGTGGTTACCTTTGAACCCGTGTCCTATGCGATATTTGGAGA…	.	PASS	SVTYPE=INS;END=45031622;SVLEN=639	GT
Chr1	45031813	svim_asm.INS.198	G	GCAGAGTGATAGGCCATGGAGGGTTTATACAAGAAGAGTTGGAAGAAGAAAGCAATGAGATATTAGAGAGTAAATGGCGGGAGTTTGTTACAAGTTAAAATAAACAAATAATAGATCATTGTACTTGGGCCTTGACTATAAAAGGACCCAAGATTACTTTACGGGGATTATGCAAACAATTGGATTTGTATGGGCTTGCTATCTCAATTGGAGATACAAGATAGGCTTAGATCTCTGATCTGTAGAGTCTAAGAGGAGTGGCTGGGCGGTTAAACATCAATATACACTATAGTTCTTATCA	.	PASS	SVTYPE=INS;END=45031813;SVLEN=300	GT
Chr1	45041823	svim_asm.INS.199	T	TCTCTAGAAGGTGATATAGTGGGAGTCTTTAAGTTCTGTAACG	.	PASS	SVTYPE=INS;END=45041823;SVLEN=42	GT
Chr1	45068896	svim_asm.DEL.261	ATTAGCACTGGTATATTTATTTTTTTTGTTTTTTTTGGTAACATT	A	.	PASS	SVTYPE=DEL;END=45068940;SVLEN=-44	GT
Chr1	45069958	svim_asm.INS.200	G	GTTCTTGTACCTAGGTCTGGAACTTTTATCCGAGATCCGGATTCGATCCGAGATTCGATCCGGATCCGATCCGAAAATCCGGATATCCGGAGGAGCCGAATCCGGATCCGGATAATAAAATGTTGGATCTGTCAAAGCCGGATCCGGATCCGGATATCTTGATTTTTTAGTCCGGATATCCGGATCCGTAAGTTTTATTAATAATTATTTCAAAAATAGTAATATCTATATATAAAAACTAACTTTATTTAATATATTTTCATTTTTATAATAGTATATGTAAATTTTATGTAAATTTTGTAATATTATACATAGAAATAATTAAAAACATTATATATTTATTATTTTTAAATTATTTTTAATATTTTATATATATTATATATATTATTTTATTTATTT…	.	PASS	SVTYPE=INS;END=45069958;SVLEN=577	GT
Chr1	45074640	svim_asm.DEL.262	AATTGAGAAACATTTGAAAAGATGTAACCTTAATTTTGTATTAATTAAAATAAGCTCCAATGCATAGGTGGCACTCAATTAGGTAGTCAATTACATTCAATTGAAAAATAAGTAGGTCCACATTCAATTTTTATATGTTGTTAGATACATAAGTTGGTCAAACTATATGATATAATGATATGATATGTTATTTTCTTTCCTTAAATAAAACCTACGGAATTACCATAAATGACTAATATATATATGACAATTAATGATTTTAATAATAAAGATTTGATAACAATTTATATCTCCTCCATCATTTTTTGTTTAATTTTATATTATTAAAATAAATTAAACAATCAAATTAGCTATAAAAGTAAAATTTAGATTTTTTTGTATATGTTATATTTTGAATTT…	A	.	PASS	SVTYPE=DEL;END=45076955;SVLEN=-2315	GT
Chr1	45087205	svim_asm.DEL.263	TATGATAAGTTCTATTTTGTTTAGATATTTAATTTTCATTAAAAAAATTCAATTCGTATAAAA	T	.	PASS	SVTYPE=DEL;END=45087267;SVLEN=-62	GT
Chr1	45115809	svim_asm.INS.201	G	GAATACCATTATAGCTGTCAAATGGTCCGTCCATGGTCCAAATGGGCATGACCAGTTGGACCATTTCAGTTTTGGGCACTAATGGGTGGTCCATATTGGATAATGGTCCATATTGGACAATGGTCCAAACAAATGTCCAAGACCAATAGAGATCATGTCCAAATGGGCATGCCCATGGACACCCAATAAAATTTATAATTATTTTTTAATTATTAGTCTAAATCTTATTTCTAAAATTTTGAAATTATGTTTACTTTCCAAATTATAAAAGTATTTTTTTCTTGTCAAAACTGTAAAACTATGTTTTCCTTTCAAAATCGAGAAATTTCATTTTTCTGTCGAAACCGAGAAATTATGTTTTCCCGCCAAAACTAGAAATTCGTTTTCCCGCCAAAACCG…	.	PASS	SVTYPE=INS;END=45115809;SVLEN=1272	GT
Chr1	45156492	svim_asm.DEL.264	ACTCGTCGATGTATATGTGATGTATGTTGATGATGATGTATATGTGATGTATGTTGATAATATATACTCGTTGATGTATATGTGATGTGTGTGATGTGAAAACTCGTATTATTCTCACATCGCAATTGATAACTCGTACATGTGTATGTGTATTTACGTGAAAACTCGTCGATGTATATGTGATGTATGTTGATGATGATGTATATGTGATGTAAGTTGATAATGTATACTCGTTGATGTATATGTGATGTATGTGATGTGAAAACTCGTATTATTCTCACATCGCAATTGATAACTCGTACATGTGTATGTGTATTTACGTGAAAACTCGTCGATGTATATGTGATGTATGTTGATGATGATGTATATGTGATGTATGTTGATAATGTATACTCGTTG…	A	.	PASS	SVTYPE=DEL;END=45158277;SVLEN=-1785	GT
Chr1	45160542	svim_asm.INS.202	G	GATGTATATGTAATGTATGTTGATGATGATGTATATGTGATGTATGTTGATAATGTATACCGTTGATGTATATGTGATGTATGTGATGTGAAAACTTCATTATTATTCTCACCCATGATTGAATTGATACATGTGTATGTGTATTTGCATGAAA	.	PASS	SVTYPE=INS;END=45160542;SVLEN=153	GT
Chr1	45166415	svim_asm.INS.203	T	TTCATTACATGTGTGTGTATTTACGTGAAAACTTCGTCGATGTATATGTGATGTATGTTGATGATGATGTATATGTGATATATGTTGATAATGTATATTTCGTTGATGTATATGTGATGTATGTGATGTGAAAACATTCAGATTATTCTCACATCGCAATTGATAACT	.	PASS	SVTYPE=INS;END=45166415;SVLEN=167	GT
Chr1	45166802	svim_asm.INS.204	A	ATTCGTTGATGTATATGTGATGTATGTGATGTGAAAACTTCATTATTATTCTCACATCGCAATTGATAACTTCATTACATGTATATGTATTTACGTGAAAACTTCGTCGATGTATATGTGATGTATGTTGATGATGATGTATATGTGATGTATGTTGATAATGTAT	.	PASS	SVTYPE=INS;END=45166802;SVLEN=165	GT
Chr1	45772708	svim_asm.DEL.265	GAAGTTAAGAAACTGTTTCTTAACTTTTAACTTAAAAAGTTAAGAACCGGTTCTTAAAGTCCTTATTTAAGAACCGGTTCTTAAGTTTTTTAGTTAA	G	.	PASS	SVTYPE=DEL;END=45772804;SVLEN=-96	GT
Chr1	45935867	svim_asm.INS.205	C	CTGTTGCAGTCAGAGATCCAGACTACTCAAGGCTTGACTGAGGTTCACGAGTTCGGATTGGACAGGTCGAACAGATGGCCACGGGAACGGCTGGACGAGTGCGATGGGGGAGGAGGATCGGCCGGTTTGTACCTGAAACAAGAGGAAGTGATTTTTATGAGTTTTATGGAATAAAAATGAAGAACAGAGAGTATATTAACTGAGAAATAAAGAACAGAAACAAATATGAATTTTTATGAGTTTTATTTCCAGTGGCCGATTCTGAAACAAGAGATGCAATGGAACAAATAAAACAAGAGAAGGGTAGAGATGGCTGATGGATTCAAGTTGCTGGACGTGTGTCTCTCTCAACAAGAACAGGGGATGGTTTGAAGGACAGATATGGATCCGATTCTCGCT…	.	PASS	SVTYPE=INS;END=45935867;SVLEN=7046	GT
Chr1	45936890	svim_asm.BND.78	N	N[Chr6:26058778[	.	PASS	SVTYPE=BND	GT
Chr1	46002168	svim_asm.DEL.266	TCCCTTAGGCTGGGCCCTTAAGCGTAGGGTCCCTTAACTTTTAACTAAAAACGCTAAAGGACTTCTCTAAAGTCCCTTATTTAAGGGCCGTTCCTTAGCGTTTTTAGTTAAAAGCTAAGGGACCCTACACTGAAGGACCCAGCCTAAGGGACCACCTATAATGTTG	T	.	PASS	SVTYPE=DEL;END=46002333;SVLEN=-165	GT
Chr1	46528929	svim_asm.DEL.267	CAATTCCAAAAATCCTCGCCATTCGAAAATCAGCAACTTTCCAGTTCATATCGGCATCCAAAAGGATGTTACCCGCTTTAAGGTCAGGATATATGATTGTGAATCGTGAATCTTGATGAAGATATAATATCCCTCTAGCAATTCCTCCAACGATTTTGTATCTTTTTGTCCAGTCTAGCTGGCTTTGCATCTTAGAGTCTGCTCATGCATGCTTAAAATTGTCAAAACAAAGAATGCAATTTGAAAATATTTAGGCTAAGTATTGAACTTAACTGACCAAAAAGGAAGTAATCGAGGCTTTTGTAGGGCACAAACTCATATACAAGTATCTTTTCTTCTCCTTCCAAACAAAACCCAAGCAACCTTTCCAAATGTCGGTGCTGTAGCTTTGCCACAACA…	C	.	PASS	SVTYPE=DEL;END=46529745;SVLEN=-816	GT
Chr1	46530378	svim_asm.INS.206	C	CAGAAAGATATTTTCATTCGAACTGAGAAGGTAGCTTTGTCACTGGAGTACA	.	PASS	SVTYPE=INS;END=46530378;SVLEN=51	GT
Chr1	46531542	svim_asm.DEL.268	AGAATCTTTAAAGAGAAAAAAACAAAAATAGCATTAAATCAAATTTTTGTTCCTGAACTAGCACTCAAGTTCAAAAGTCACAAAAATAGCACTTAATGTTTTATCAAAAGTCACAAACTTAGGGTTTAGAGTTAAAGGGTGGGGTTTAGGATTTAGGGTTTAGGGTTTAGGGTTTAGAGTTTAGGGTTTAGGGTTTAGGGTTTAGAGTTTAGGGTTTAGGGTTTAGAGTTGAGAAATGAGGTTTTGGGGATAAGATTTCAAATTTTGAAAAATAAAAAAATTAAAATTTTCAAATGATAAACTTAGAAAGGTGCTATTTTGATCATTTTAGTTTTTGAGTGCTATTTTTGTGATATAAACTTAGAAATATGCTATTTTGGAGATTTGC	A	.	PASS	SVTYPE=DEL;END=46531929;SVLEN=-387	GT
Chr1	46531979	svim_asm.BND.79	N	[Chr6:22897169[N	.	PASS	SVTYPE=BND	GT
Chr1	46532882	svim_asm.DEL.269	AGGAAATCCCAAAGTAAAAAGTTCACCCTAATAGTACCTGCCAGTTCC	A	.	PASS	SVTYPE=DEL;END=46532929;SVLEN=-47	GT
Chr1	46532882	svim_asm.DEL.270	AGGAAATCCCAAAGTAAAAAGTTCACCCTAATAGTACCTGCCAGTTCC	A	.	PASS	SVTYPE=DEL;END=46532929;SVLEN=-47	GT
Chr1	46533488	svim_asm.INS.207	G	GCTCTTCAGATCTGTTAATCTCGGTATGAAAAGACCACCGGAAGATCCATACCGTCAACCACCGCAAACATACCTTCTCTCACAACGGTTTGCAAATTTGGCATCCAATGTAGGGGGAAATCCACTCCGGCGTCCAGATTTTAGCCATCAAAAACTAGTAAGGCCATGTTGTCGGCGCACAACTCTCAC	.	PASS	SVTYPE=INS;END=46533488;SVLEN=188	GT
Chr1	46621907	svim_asm.DEL.271	TTAGTCGTCGCTCGACCTTTTAGTCGTCGCTCGACCTTTTAGTCGTCACTCGACACTTGACCGTTCTGTCGTCGGTTAAGCGTTCTGTCGTAGCTCGACTGTTTAGTCATCAC	T	.	PASS	SVTYPE=DEL;END=46622019;SVLEN=-112	GT
Chr1	46622074	svim_asm.DEL.272	AAAAAAAAAAAAGGAGTGGGACCTACCATGCTTTATTTCCCTCGGCAAT	A	.	PASS	SVTYPE=DEL;END=46622122;SVLEN=-48	GT
Chr1	46630998	svim_asm.BND.80	N	N]Chr3:51926254]	.	PASS	SVTYPE=BND	GT
Chr1	46689992	svim_asm.INS.208	A	AATATATATATATATATATATATATATATATATATATATATATATATATATATATAT	.	PASS	SVTYPE=INS;END=46689992;SVLEN=56	GT
Chr1	46693503	svim_asm.BND.81	N	[Chr3:60473051[N	.	PASS	SVTYPE=BND	GT
Chr1	46695628	svim_asm.DEL.273	CATAGTAAAACACATCTGAGTTACTTATAAAGAAAATCATATGAGAGAGAGAGAGGCCAATACTCAAACTTCATCTA	C	.	PASS	SVTYPE=DEL;END=46695704;SVLEN=-76	GT
Chr1	46696668	svim_asm.INS.209	G	GATTATACGGCACAGCTGCGGTAAGTTTTGGTTCAACAAATGTGAAAAGAAAGGATTCAACAAACAGGTTTAAAATATCTCATTCAAAAGATCTTTTAATGAAA	.	PASS	SVTYPE=INS;END=46696668;SVLEN=103	GT
Chr1	46697224	svim_asm.BND.82	N	N]Chr3:60473051]	.	PASS	SVTYPE=BND	GT
Chr1	46771136	svim_asm.INS.210	A	ATGCATAAATCTGTTAGGTGTGCAGCAACATGAAGAATTTCATTTACCATTCGTTTCTTCCGAAATACTTTTGAGGGAACAAATATAGTTGCAGTTATTAGCAGCATAAGAACACCGGTGAAAGTCACATATGACTTCTATGCTACGTGCACAAAGGCACTCCAAACTGTTGCAAAGAAACTCCCC	.	PASS	SVTYPE=INS;END=46771136;SVLEN=185	GT
Chr1	46776115	svim_asm.DEL.274	CAGTCGTCTGGACTTCCTGGAAGTCGTCTGGACTTCCTGGA	C	.	PASS	SVTYPE=DEL;END=46776155;SVLEN=-40	GT
Chr1	46779921	svim_asm.DEL.275	CCTAAGGGTATCTTTAACGCTGAAACCCTTTGAAGGTTTCTAAAAAAATATATATATTAATATTTAATTATTTTAATGTTCTGAAACATTGCAGGAGTGACAACTGTCTCTAAATATGTGGAACCGGTTCCAAAACTAACTAAATAGAAACCTGTAGGCTGTTTCTCTCTCATGATTTATTAATTTTCATTTAATTTTAATTCTTAAGAACTCATTTATATCTTTGCGTTAAAGGTGCT	C	.	PASS	SVTYPE=DEL;END=46780159;SVLEN=-238	GT
Chr1	46785175	svim_asm.DEL.276	TTTAAAATTACCCGGATATCCGATCCGTACCAGACCTATCAGCAGTACTCTTCTTTTTACAAATTTGTCTGTATACA	T	.	PASS	SVTYPE=DEL;END=46785251;SVLEN=-76	GT
Chr1	46785303	svim_asm.DEL.277	AGGTTATGAAATAAGTTTTTTTTTTTTTTTTTTTTTTAAAACACTTTCTTTTTTTTTAGGGGTGCAACACGAGTATTTTCTGGGGGACACCCATCCTATTACTACTCTCGCCCAAGCACGCTTAACTGCGGAGTTCTGATGGGATCCGGTGCATTAGCGCCGGTATGATAGCACCC	A	.	PASS	SVTYPE=DEL;END=46785478;SVLEN=-175	GT
Chr1	46791743	svim_asm.DEL.278	TTATGAAATAACTTATAATTTATAGTATCGAAAAATTTAAATAATAGTAGAATTTAATACCCGTAGGAAGCAAATAACACTAATATAAGGAAGATAGTTTATTATAAGGAAGAAGAAGAAGATGTAATGGTGTACAAAAGAGTGAGATGAGTGATGATATTTATAGTGAGCAATAATACATAAAATAACAAAGATGGTGCTTGATTTGGTAAATGAGTGGGTGATCATAGTGCTTGGTGAGTAGATGATCATAGTGCTTGAGTTGGTAAAGTAGTGGATGATCATCTCAATGTTTATCTTATAACACTCCCCCTTGATCATCCATCTTGTATTAAATTAAGTTTCGTAACACTCCCCCTTGGGGACCGGTGTCACTCTCCGCTCTCGCTTAACGTCTTC…	T	.	PASS	SVTYPE=DEL;END=46797850;SVLEN=-6107	GT
Chr1	46804080	svim_asm.DEL.279	ATCTAATCTATTAAAACTGAAGTACAAATTTGAATTAACCCATAATTTACTTTAATATTTACAACTCATGCCACTCCCTTTAATTAAAGATTTTCTAATTAAATATATAACATACGATTGGGCTCAAAATCTTTGCAAATGGGCTCAAAATTACTTGCGTTTGTTTAAATTCATTTGGGACAAACTTTTTTCGTGTTAATTAGTTCGTATGAACTGTATAACCAATCGTATATGTTTGGTTATCAAAACAATTATAAATCAAAGTGATCGGATTTATATCAAATGTATTTAATTCCTTGATCATGGCATTAGCTCATAAGTCATAATGGAATCATTTGCTAAACCAGCTAGACAATTCTTGCGTTCAAATTTTTAAAAGAACCATTATAATTTTCGTAC…	A	.	PASS	SVTYPE=DEL;END=46806539;SVLEN=-2459	GT
Chr1	46820828	svim_asm.DEL.280	AAAAATAAGTTTTAATAAATAAAAAATAGTTTAATAATTACAAAG	A	.	PASS	SVTYPE=DEL;END=46820872;SVLEN=-44	GT
Chr1	46825696	svim_asm.DEL.281	GCATTTTTTTTTTCAGCAAGAAATTTACCTCATGTTAGACTCTGTAAATCATATTGGTAACTTCGCATCCATGTGAACGACAAAGGACAATTGCTTGCGTGCATTACATGCTAAGCTATCCGCCCGAAGGTTCGCCGTCCGAGGTACATGTACGATGTCTGAGTTGAGGAAGCTTCTTTGAGAAGCTTGATATCTTCCAAATAGCTTTCAAATGCTGGTCATTCTTCTGGTTCCGAAATCATCTAAAACCAA	G	.	PASS	SVTYPE=DEL;END=46825947;SVLEN=-251	GT
Chr1	46835296	svim_asm.INS.211	A	ATATATAGCCCTGTTCGTTTAATAAACTCTAGCGTTAGCGGCTGCGATTTGAAAAAACAACTATGACCATGGCAAATGCATCACCCTTACGGCAAAACAGATTTTCTTTTTCAGCCGCAACAATAATTAATAACGGCGAGATGTGACGCTGGAATTAACAGCGGCAGCGGCAACTCCATTTTCTTGTATCCGATCGTTTCTTGGCGACTGACGCCGGTTTTAACATCAATAAAGTTACTCTGGTTGTAGGTTTATTTTTCGCTGACGCCAGAGTTTATTAAACGAACAGGGC	.	PASS	SVTYPE=INS;END=46835296;SVLEN=291	GT
Chr1	46836354	svim_asm.DEL.282	AATATGGATTGTTAATGATATTATTAACTAGGGGTCGCGCGGAATTAGGATTTGTGTTAATTTATTTGTTATTCTTGTTTTGTTATTGGTGGTAGATTTCTTTTGTAGTTCTGTCATTCGGACCGTGATAGTAAATTGCCGTGGTGAGATGGGGTTGGTTGGTCTCTTTTGAACGTTTATAAACGTGGTGAAGGTATGAGTATATGGATGTTGAAATATAGGAAAAATGTGTTAAAAAGGTGGTTTTATTCACCACATACGTGTTACTTATCAAGTTGTTGTAGGTTGACATACGGAATGTGGGATTGTCCAATAAGGGTAAATAAAATTTAGTCTCAGTGAGCCACAAAAATTGTATGTCATTCAGTTTGTCAAGATGAAAGCTAAGCTAAGAATGAA…	A	.	PASS	SVTYPE=DEL;END=46851007;SVLEN=-14653	GT
Chr1	46855552	svim_asm.INS.212	A	ATGTTGAACCACATGACTAGGAATATTGACGTAATAAAAGTTTCTATCTCTTTGGAGCGACTAGTTTAAAGATAAGGTTCCCTAACCCTTGTCTCACCGCCTGTCGGCCTCACACCGTGCCGACGAGAACTCTCTCCCCTACCCCGGTCTTCCTGTCTCTGCTCATGTCACCATGTTACCGAAAAAGAAGAAGTATCGCTCGCCGTTCATGGTTTCGTCCAAGCTTGCCAAGTTCGTCGGGACCCCTCGTCTCTCTTATGTAGTTAAATCGAAAGGAAAACCCCTCTCTACCGCGGGTCGCTCAGTGGCCGATGCCGTAGTTACCGGATTTGTTGGTTCTTCGGATTTATCCTTTCACCTTGTAAATCCAGTCAATTTGTTGATTGGATCTGATATCTC…	.	PASS	SVTYPE=INS;END=46855552;SVLEN=5890	GT
Chr1	46896774	svim_asm.DEL.283	GCTTGGTGATAGAGAGCGGAAGCCGTATAAGTCGAAGATCTAGGGTTTGATCTCGACTTCGGTAACTTGTTAACGAAGGTAACTTCGATAACAATGAAAGGGATGCGAATACTCTTCGCAGTGCTTGTTAAAGCTCTTAGAGGGCGCGAATACTCTTCGCAGTGCTTGTTTAAAGCTCTTAAAGAAACTCAATATCTTATAAAATCAATCGTGTCTTCATACAAGCTAGCGATGCCTATTTATATATGAATCACATATTCCTTTTTGAACAAGAAAAAGGATATATGTATGATCTAAAAATAAAAGAAAGCCAATAAAAGAAAAAGGAAAATACGAATACTAATTAGAAAAGGAAGAGGACGTCGGTTTATGCTGCATCAGGTCCCTCCGGTTGAGAAG…	G	.	PASS	SVTYPE=DEL;END=46902203;SVLEN=-5429	GT
Chr1	46905767	svim_asm.DEL.284	TTGTTGGTCAAAAATCAACACATGCAAGTTGGTGATGGTGAAGAACACGTTTTTTCTCTTTGGTTTTTGGTTGGTAAGTTTGGTTGTTACACCAACTCACCACCAACACACAAATCCCCTCCTATAAATACATGCATGAAGGAGAAGGAGAAAATCATCCCAAACAAGAAAAACAGATAGAAGAAGAAGAGAAAAACGTGAGAGAGAGAAAAAAAAAAAATTTCTTTTTTCACAAATATCTTCCGTAAGAAATTACGAGTAATTTCTGATTGTATTTGGGATTGGGGTTGAGTTGAGAGCTTGTAAAAATTTCCTGGTGATAATAAAAAGATCTGTAGCAGATCCGGAGACGTAGGCAAAAGTTGGCCGAACTCCGTTAACAATTTTGTGTGTGTTTTC…	T	.	PASS	SVTYPE=DEL;END=46915540;SVLEN=-9773	GT
Chr1	46919223	svim_asm.INS.213	A	ATTCTAAACTGAGTTGAGCTAAGGCATAGAGAATACATGAAATAAGATTTATACAAAAATTTACAACGAATGAACGTGTAGTTTTAGACTTTAAAGTATGATT	.	PASS	SVTYPE=INS;END=46919223;SVLEN=102	GT
Chr1	46929265	svim_asm.INS.214	A	ATACTCCCTCCGTTCCTAAAAGATGTATGTTCTGGAAAAAAAAATTGTTTCAAAAAAATACATTTTTTACTTTTTCAATGTATGATTTTATGAAAAATTGTAAATTTCAAAAAAATTAATGGTGTTTATTGAATTTCTATTGGCTAAAAATTATGAAAAATTGTTATTCACAAAAAACAATGCATATTTAATGAGTTTTCTTAATATATGTGAAAAGTCTAGAATATGCATCTTTTAAAAACAGAGGGAG	.	PASS	SVTYPE=INS;END=46929265;SVLEN=249	GT
Chr1	46954373	svim_asm.BND.83	N	N]Chr3:46958413]	.	PASS	SVTYPE=BND	GT
Chr1	46963920	svim_asm.INS.215	T	TTGAAAGAATGTGAGGATAAAGAGATGTAGATGAAGAACATTAAAGAAGAGAGAGAGAGAGAAAGTCTATTCCCTTAAAATTCAAATTGTGGATCTGTATCCAAGTCTTTTAAAGGCAAGTTGCCTCTATTCATAATACAATAAAATATTTATTGTTTAAAAATACTCAACGGTCTTCTTCTTTTTTCTTCTTCTTCTTTGTTTCTCAAGTCTGGTCTTCTATTTCTAAACTCAAGTCTGGTGCTTCTTATAAAGTCTTATAAAACCTTTATAAAACCTTATAAAACCTTTATAAGACCTTATAAAACCTTATAAGTATTTTCAAGTCTGGCAGCTTAATTCTCAAGTCTAGCTGCTTAATTCTGCTTCATGTCAACGCTCCCCCTCAAGCTTGACCAT…	.	PASS	SVTYPE=INS;END=46963920;SVLEN=5436	GT
Chr1	46965096	svim_asm.BND.84	N	]Chr8:22062803]N	.	PASS	SVTYPE=BND	GT
Chr1	46975296	svim_asm.DEL.285	GAAGTTTCGGTTTATTTTTGTTGATTATGCTTTTCATAAGCTCTGCTTTGTATATGATTCGTTTATCTTTTTAC	G	.	PASS	SVTYPE=DEL;END=46975369;SVLEN=-73	GT
Chr1	46975578	svim_asm.INS.216	A	AATCGTGAAAGAGTTATTCTTGGTTCACCCCTAGTTAGGTTCATCAGCCAATAGAAAATTGTCATTTTAAATCTAGTATCTTTTAATTAAGGAAACCAAATAACTTGCAAATTATATTATTTTTTCAAAATAAAATTTAAAAATAAATAAAAATAATATATAAAAAACGAATTCAAAAAAAAAAATGTTGTCAACAAAACACTAAATCCTAAGCTCTAATACTAAACCCTAAACTCAAATCCTAAACCCTAAATCTTTGGGTAAACCCTAAATCCTTGGGTAAACCCCTAAACCCTTGGAAAAACACTAAACATGTTGTCAACAAAACACTAAACCCTAAACTCTAATCCTAAACCCTAAACCCTTGGGAAAACCTTAAACCCTTGGGTAAACCCTAAA…	.	PASS	SVTYPE=INS;END=46975578;SVLEN=684	GT
Chr1	47012620	svim_asm.INS.217	T	TAATGTTTATCTCCCTTTTTTTTTTTTTTTTTTTTTTTTGATCAAA	.	PASS	SVTYPE=INS;END=47012620;SVLEN=45	GT
Chr1	47015153	svim_asm.INS.218	C	CATAGCTAAGGAGAAGACAAGAAACAGTAAACCAGTTACGAATTAAAGG	.	PASS	SVTYPE=INS;END=47015153;SVLEN=48	GT
Chr1	47015678	svim_asm.DEL.286	TAATCGCTTTCTTTTTTTTTTTTTTTTCCGACGATAATTTTATTGATTTTCATACAGGTTAGATGTCCCCAAACACACCTAACCACGACTACAAACCAAGAACCACATAGAGCAGAGCCGTTGCAAACTGACGAAAGGACCAAATACCGTAAAGAGGATCATGGTGCCTTGCGCCATTACAACTGGTCTCCCACAAAGAAATACACTCTGCTGGAACCTGAAACTAAAAAACTAGATATGTCTACTTTCGTTAACAAAAAATTCATACAACCAATTAGGGTGGCCACTCGACACATAAGATTGCGTCAATCCCTTTCTTGTCACACTTTGCGCAATAAGCATGGCTCCTCTGTTTTCTTCTCGTGATACTTTCTGAAATATAATACCAGAGGTGCCCAC…	T	.	PASS	SVTYPE=DEL;END=47021786;SVLEN=-6108	GT
Chr1	47022354	svim_asm.DEL.287	TATAAATTATAACTGTAAAACACGAGTTGTTTCAGTGGCTATATGATCTACTATGAAGCTCTCAGTTCGTGGGTTCGAAATTTCTGTGCACCAATTTGTTTAACCAAGCGCTTGTAGTTTGGTGGTAAAGGAGGTACAACTGTATTGTCCGCCACTCGGGTTCGAGTCTTGGCCACAACGGATTTAACATCCCTTCCGTTGGGGCGCTGGACCTCTTTCGGAAAGATAGTTGGGAATGTGGCTGCCCAAATACCAGAGTTATCAAAAAAAAATAAATAA	T	.	PASS	SVTYPE=DEL;END=47022632;SVLEN=-278	GT
Chr1	47030393	svim_asm.DEL.288	ATAGATTATAGGGAGTTTATCAAAACCAACCCACTTTTTCAAGTCAAATCCAAAATCAACCCTTTTTTTTGTCCATACTATTCATCAATAAAATTTTCATATTATCCCTATGTTTTTGAATTATTCACAAAATTGCCATTTTTATTTAATTTTTTATTAATTTCGAAATTAACAAAAAACCAAATACACCCTAACCATTTATTCTTATTTACAAAAATGCCATCATCATCATCAATTTTTCCAACCACCATGAACCACCATTTTTGAGCTCTAAAGCTTTAGAATTCAATTTTCAACCACTTTTTTTTCTCATTCTAATCCAAAAAACTTCATTTCCTCTCATCTCCTCTACATTTCCATCTAAAAAACTCTCATAACTTTCAATTTCACAATCAAAAA…	A	.	PASS	SVTYPE=DEL;END=47040030;SVLEN=-9637	GT
Chr1	47046853	svim_asm.DEL.289	CTTACACTAGTAAAAAACAGGGCCACAGCCACGTTAATTTTCGTGGGTATGACCAAATTTTCGTGGCTATACGGAGCAGAAGCCACGAAATGCTACGAAACGCAAAACGTACGTATACGAGGGTAGCAAAAACAGCGCGTGTCAAAAAACGTAGCAAAATGCCACGTATTGCCACGAAACTTTTCGTAGCAACTTTGCTACGATTTGAGACGAAACATGCGTGGCAATGTGCTACGGTTTGACACGGATGGTAATGTAGCAATAAGCTACGGTTTGCTACGATTGTTTTCGTGGGTAGTTTTAATAATTATAAAAAAAAATAAAAACAATTATAAAGCACCAATTTGAAATTTTTATAAAATGCAAAATGCGAATTAAAAGCTAAAATATCATAGAAAC…	C	.	PASS	SVTYPE=DEL;END=47054850;SVLEN=-7997	GT
Chr1	47058911	svim_asm.INS.219	A	ACGAACACTACAAGAAAACACCGGTATTCCGACGACAAATATCGTCGGAAATTTCTCGTCGGAAAGTAAAATTTCCTCGAAAAATTCCGAGAGAATACCGAGAATTAAAAATTCCGAGGACATTCCGAAGAAACATTTCCTAGGACTGTTCGTCGGTATCTCCTCGGATATTTCCGATGGAACGGTCCTCGGAAACATTCTGAGAGAAAAGAGGTATCGGAATATTCCGACGAACTTTGGCCGTCGGAATATTCCGAGAAACATTTGCCGTCGGAATATTCCGAGGAGATATGCCCTCGGAATATTCCGAGGAACTACGGCCGTCGGAATATTCTGAGAAACCTTTGCCGTCGGAATATTCCGAGGAAGTGTATCTGTCGGGATATTCCGAGGAGATAT…	.	PASS	SVTYPE=INS;END=47058911;SVLEN=4948	GT
Chr1	47059494	svim_asm.INS.220	A	ATTAGAGCATGTTTAACCCTAGGATCCCATTAGGTTTCTTAATAACTATTTAATCAATAAATTATAGTTAAAAATTGAGTTAAAAATCACCTGATTTTTGAGCTCCAACGGTGATTTCTTAATGTGGGGTTCTTGCAATCAAACTCCATCGTCTTCTACCAATTCTCAAAATCTCTAATCTCCTATCCAAACATACACAGGTCAACCATGAACACACACACAAACAATCAAAAGACCGACACAAACGAGGTAGATGACACAAACGAGAGATGAAAAACCTTGACGGCGCTATAGACACGTGAGTTTTGAAATCCTCTAATAATCGGTCACCAAATTTCTTATTTAGGGATCGGTAATACATCTTTTCTTTTGTTTTCATTTAATTAAATCACTTATTAA…	.	PASS	SVTYPE=INS;END=47059494;SVLEN=437	GT
Chr1	47061678	svim_asm.INS.221	A	AACATGCTATGGTGCCCCGGGGTGGGTAGGAGCTATTTACTTGCATAAACTG	.	PASS	SVTYPE=INS;END=47061678;SVLEN=51	GT
Chr1	47063630	svim_asm.DEL.290	AGAACATGTTTATTGCAGCTCTCTTAGGTTGAGTCTTTTATTGCAACTTTTTTAGTTAAAAGATAAGAGACCGTATCTTATATTACGTTAAAAGACTCAACCTAAAAGATCTGCAATAAACATGCTCT	A	.	PASS	SVTYPE=DEL;END=47063757;SVLEN=-127	GT
Chr1	47111786	svim_asm.INS.222	T	TACCGCCTCTAGGGCTGGGTGGCGGGTCAAACCCTCCCCGCTGACCCGCCAACCTGCGGGTTACAAAGTTTTTTTTTTGTCAAAAAATCCGACCCGCACAACCCGCGAACAAATAAATTTGTACCCGCACCGCTTAATTTTGCGGATAACCCGCGGGACCCGCGGGTTATATTTTTATTTAAAAAAATATTTATTTAATTTAAATTTTGTAAAATATAATATAAATAATATATTTATAATTAAAATTTTAAATATTTTAAAATATTTTGATTATTATTTTTTAAAATTCCCATATTTTCTTTACAAAATATACATTTTTACAAAAAAAAAGTATATATTTTTTTAAAAAATGTAAAGAGAAAAAAAATTGCGGGTTGGTGGGTACCTGCGTTTCAAAAT…	.	PASS	SVTYPE=INS;END=47111786;SVLEN=547	GT
Chr1	47131397	svim_asm.BND.85	N	N]Chr6:21996540]	.	PASS	SVTYPE=BND	GT
Chr1	47135270	svim_asm.INS.223	C	CAGAGTTCCGTTTTAATTAGTATTCTTAATAGGAAATTCCCTGTTCGTGGATTGCTGATGTCA	.	PASS	SVTYPE=INS;END=47135270;SVLEN=62	GT
Chr1	47140941	svim_asm.INS.224	G	GAGAGAGAGAGAGAGAGAGAGAGAGAGAGAGAGGGAGAAAAAA	.	PASS	SVTYPE=INS;END=47140941;SVLEN=42	GT
Chr1	47143403	svim_asm.INS.225	C	CAGAGAGAGAGAGAGAGAGAGAGAGAGAGAGAGAGAGAGAGAGAGAGAGAGAGAGAGAG	.	PASS	SVTYPE=INS;END=47143403;SVLEN=58	GT
Chr1	47165318	svim_asm.INS.226	T	TACACTATTTATGAGAAAGAAAAACAACAACACTTATCTGCAGCCCACCTTTGTCTTTTTATAATAATTTTAAATATGCGAAATTCAAATAATTAAACATCACCCACTTTCAGTTTTTCTACTTATTCTATTTATTGTTTATAAGTTCCTTTTGGTTTATTAATATTTCTCCCATTGGATTCCAGCTAAAAACACGAATCTCTGTATGTGCCACAAAATATTGCTTTCTCC	.	PASS	SVTYPE=INS;END=47165318;SVLEN=230	GT
Chr1	47165598	svim_asm.INS.227	T	TAAATATTTTCATTTTAAATCTTGATATTTCCAAATTCATAATC	.	PASS	SVTYPE=INS;END=47165598;SVLEN=43	GT
Chr1	47173011	svim_asm.INS.228	T	TAAATATATTTTTTTTTGCAGTAAAGTGATAAATATGCATATACAGAG	.	PASS	SVTYPE=INS;END=47173011;SVLEN=47	GT
Chr1	47174171	svim_asm.INS.229	T	TATCTATACTATTAATATTAAAGCATAATCTTTCTTAAGATTATGACCCTGAATTTTCC	.	PASS	SVTYPE=INS;END=47174171;SVLEN=58	GT
Chr1	47175778	svim_asm.DEL.291	GTCAGGAGAATTGATTTTTTTTTTTTTTTTTTTTTTTTTTTTTTTT	G	.	PASS	SVTYPE=DEL;END=47175823;SVLEN=-45	GT
Chr1	47177274	svim_asm.DEL.292	GTATTGTTTTAGAGCATCATTGTCCACGGTTTCTTAGGGCGGGGTTCTTAGGGAAATATAAGAATCTGTTCCTTAATTTTCAACTAAAAAGTTAAGAAACTGTTTCTTAAAGTAATACTTAT	G	.	PASS	SVTYPE=DEL;END=47177395;SVLEN=-121	GT
Chr1	47183052	svim_asm.DEL.293	TAAAACTGTTGGGCCTAATTATTAAGCCTAATGGCTCAAATAATATATGGCAAAATGTGAAAACAAATGGGCCTATGGGTTCTTATAAAAAGCCTTGTTGGCTTTAATGAAATGAAGTTAACAACATCCCACATTGGTTGGGAGAGTTGATTTTGAGGAGTATATATATGTCTTCATGACATGAGAGGTTAAACATCTCAGAGGAAGAGAGAGCTCCCCACGCGCGCGCCGCCGCCGCCGTCCGGCCGGCTCGGTCTCGGTCTCGGGTCTCGGGTCTCGGGTCTCGGGTCTCTCGGGTCTCTTGGTGGAGGGCCTCCGGTTTTGCCATTTAATTCTCAAAAAACGACATGCATTTTATTTTAAACAACACGTAGTTCGTTTAAAAACAACACGCTGTCT…	T	.	PASS	SVTYPE=DEL;END=47183944;SVLEN=-892	GT
Chr1	47186501	svim_asm.DEL.294	ATTTATATATAGGAGAATTGCCAAGTGTGACTCAAAACTTGGAGTCAAACCCAAAACAATACCCCAACTTGGGTCAAAGGCAAAAGTAACCTAAAAGACTATTGAAATTACAACTATCCCCTTGTGACCAAACAAAAAAACAGAATTTTTTTTACGTTTCTACCCCTCGCAAGTCGTCTGTTTAGACGACTTGAAAATAAGTCGTCCAGACGACTTAACTGAAAGTCGTCTGGACAGTTAGTCTTAAACATAATTTAAAAATTTTGTAAAAAATATTTTGATAAGTGAAAAATGGGAATTATGTAATTAACATATGTCTTAGGAGGTATAAATTAAGATATAACAAATTTCAATAGTTTTCAGCATAGATGAGTGAAAGTAGTGAGTCATGATATTCTT…	A	.	PASS	SVTYPE=DEL;END=47194258;SVLEN=-7757	GT
Chr1	47194735	svim_asm.DEL.295	TGCAACATCCAGTGCCGGTCCTTGGACCACGCGGAAGAAGCGGTTGCTTCTGGCCGTTCAATTTGTAAATAAATATCGGCCACAATATCTTAATATTCCCTTTATTCTAGTGGTCCAGTGCATCTGTCTACAATATTATCAATCCAGATTCGACCACCACCTTCTCCATATCAGTTAATAATTTTTTTTCTTTAAAAAGTGGCCAATTTTTTCATTTTTGCTTCCAGCCACTGAATTTCTAGGACCGGCTCTG	T	.	PASS	SVTYPE=DEL;END=47194987;SVLEN=-252	GT
Chr1	47203429	svim_asm.DEL.296	AAAACACTACAAGAAAACTAGTATATAGCCACGGCCCAACCACAAACATTTTCTGGCGACAAAAATATAGCCACAAACTATCCGCAAAATAGCTACAACGCAAATTTGTGGCTATTATGTAGTTTTTTGTGGCCATTTAGCTACAAAATATTATTTGTGGCTGTCCGAAGACGCAAAACCACAATTTAGCTACAATATAAATTGTGGAATTAAATAACCACAAAATTCCACAATATAATTTGTAGCCAATATAGCCACAACAGTGTCCGTAGCTATCCAGAGCAATAATATTTAAAAATATTAAAAGTAATTACAAACTTAGTTGTGGTTATTTGTGGTCATTTAAAATACGTGACTGCGGAAAAAATTTGTGGCTATCCGTGGCAAATAGTGTAACAT…	A	.	PASS	SVTYPE=DEL;END=47210468;SVLEN=-7039	GT
Chr1	47217882	svim_asm.INS.230	T	TTTAGAGCATGATTATCCCTAGAAACCCATAAGGTTTCTTAAGTACACTTTAATGAATATTTAACTATTAAATTTTAGCTAAGGATCTTGGTTAAGAATCACATAATTTTTGTGCTACAATGGTAGTTTCTTAATTTGGGTTTCTTAAAAAAAAAAATTAACTTTTTATGAGATCCTAGTGTTGGACCTATCAAATGAATTCAAAGCAAAACTTCTCGGTCAGCAAGAGTTTATCATGTAATTTGGTTCATATTTATGACAGCAAGAGAAACCAAAAGAACGAGGTTTTTACATGATATGATCACTTACACATGCAGTCATCATATTCATATTACATATGCTTCTGAAAGGCAGTAAAAAGAGAGGTAAGACCTGACCATACTCAGATAAAGACCGGTA…	.	PASS	SVTYPE=INS;END=47217882;SVLEN=1885	GT
Chr1	47218231	svim_asm.INS.231	T	TAGCTAGATAAGTTAGTTCTGGTCATGATGCCTTATTAGCTGAGTCAA	.	PASS	SVTYPE=INS;END=47218231;SVLEN=47	GT
Chr1	47222181	svim_asm.BND.86	N	N[Chr4:4213356[	.	PASS	SVTYPE=BND	GT
Chr1	47237797	svim_asm.DEL.297	CGCACAGGCAAAACATGAATGCAAATGCTATGGTGACCTATGAACAATGGCAACCACAAACTCAAGGTTACAGTTTCCAAGTAATTAAAGAGATTGTTTTGTTTCTATGTAACTTGACTTGTCTGTTTATGTTTCTGCAGTCAG	C	.	PASS	SVTYPE=DEL;END=47237940;SVLEN=-143	GT
Chr1	47239071	svim_asm.INS.232	T	TAGACACTACAAGAAAACAGCAAGGATTCTGAGGGAAAAAAGCGTCGGAATTTCGTAGGAATATCGTTATTCCGACGACATACCAACGAAACAAGTCGTCGGAAATAATTCCTCGGAATTTCTTCTTTCTTCGGAAATCCCTCGGAATTTCCCGACGGAATTCCGAGGAAACAAACTTCCGAGGAAATTCCGAGGATCACTAGTTTGTCAGAAATGTCCTCGGAATATACCGAGGGAGAACTTCGTCGGGATATTTCCTCGGACGTTCATCGATCGATGCGTTTTTGGACATAAATACATCGATCGATAGGAATATACCGACGGACATATTCCTCGGAATATTTCGAGGAAAATGTCCCTCGGTATATTCCGAGGAACCGGTTCCTCGGTATATACCGA…	.	PASS	SVTYPE=INS;END=47239071;SVLEN=8871	GT
Chr1	47251173	svim_asm.INS.233	G	GTCTGATGTCTAGTTTTGGAGGAGACTCTTTTGATGGTTTTGGTGCCCCTAACAATGAACC	.	PASS	SVTYPE=INS;END=47251173;SVLEN=60	GT
Chr1	47251732	svim_asm.INS.234	T	TAACTTGACGTGAAAAAAAAAAAAAAAAAAAAAAAAAAAAAAAA	.	PASS	SVTYPE=INS;END=47251732;SVLEN=43	GT
Chr1	47252527	svim_asm.DEL.298	TCTTGCTGTAGATGAATTGGCTGGTTTTGAACAGTCTTGGAGTAGCAATGCTGGAATGCAAATGCAATTCCCCAGTCTGTCTGGTTCCTTTGGCAGTAAGTAGTCGAACTTACGTTGTAGTTTTCTCGTTTGTTTATTATGTTCCTTTCCGAAACAAGAAGAAACACACTCTTTTTGACATTTTTTTCAGGTGGCTTTGTTAACAGAGAGCAACCAATGCTGCCTCCTCCGACTGATCCAAGCTCTTCTCGTGCAAGAAGAGGGC	T	.	PASS	SVTYPE=DEL;END=47252791;SVLEN=-264	GT
Chr1	47253021	svim_asm.DEL.299	ACACTACAAGAAAACAGCGATATTCTGACGGACATTCCGACGGAAAATGAAATCCTCGGAATATATCGAGGAATTTCCGAGGAAATTCCGAGGAAACACAAAATTGGGTTTCCTCGGAATTTCCTCGGAATATACCGACGGGATTCCGAGGAAACTACAGTCCGTCGGAATATTCCGAGGAAATTCCGAGGAAAACTCTGTTCCTCGGAAAAAACCGTTGAATTCCGAGGAAATATTATAGCCGTTGGAGAGCCGTTGGGGGATTTTACAAAATTCCGAGGAAATTCCGACGAACTAGTTTTGTCCGTCGGAATTCCGTCGGAATTTCCTCGGTATGTCGGCAGGATTTAAACTATAAATACAAGCACTCCTCTTCCTCTTCATTCACTTCATATCTTC…	A	.	PASS	SVTYPE=DEL;END=47263577;SVLEN=-10556	GT
Chr1	47263649	svim_asm.INS.235	T	TCATTATAAAAGAGATTCTACCTCATGTAGTCGTCAGAGTAATGTCTAGATTTCACCTTCCGGGTATTGTAGAATA	.	PASS	SVTYPE=INS;END=47263649;SVLEN=75	GT
Chr1	47267853	svim_asm.DEL.300	AACCCGACCCAATCTTTTTCTTCTTCCCTTTTTCTTCTCCATTAATAGTTCTATC	A	.	PASS	SVTYPE=DEL;END=47267907;SVLEN=-54	GT
Chr1	47271189	svim_asm.INS.236	G	GTCTGATGTCTAGTTCTGGAGGAGACTCTTTTGATGGTTTTGGTGCCCCTAACAATGAACC	.	PASS	SVTYPE=INS;END=47271189;SVLEN=60	GT
Chr1	47277229	svim_asm.DEL.301	CGATGAAAATTCCGAGGAACGGGTCCCTCGGAAAATTCCGAGGAACGTGGTCCCTCGGAATATTCCGAG	C	.	PASS	SVTYPE=DEL;END=47277297;SVLEN=-68	GT
Chr1	47281564	svim_asm.DEL.302	TCCGAGGAAATTCCGAGGAAACCCTTATCTTCCTCGGAATTCCGTCGGAATATG	T	.	PASS	SVTYPE=DEL;END=47281617;SVLEN=-53	GT
Chr1	47290635	svim_asm.INS.237	G	GTCTGATGTCTAGTTCTGGAGGAGACTCTTTTGATGGTTTTGGTGCCCCTAACAATGAACC	.	PASS	SVTYPE=INS;END=47290635;SVLEN=60	GT
Chr1	47291194	svim_asm.INS.238	T	TAACTTGACGAAAAAAAAAAAAAAAAAAAAAAAAAAAAAAAAAAAAA	.	PASS	SVTYPE=INS;END=47291194;SVLEN=46	GT
Chr1	47296797	svim_asm.DEL.303	ATAGTTACATCTAGGGGTGTTCAATCCGGATATCGGTTCGGTTTCGGTTCGGTTTTTTCGGTTTTTCGATATTTCGGTTAGTAAAATATAACTACCATTCTAAATCCATATTTACTTCGGTTCGGTTCGGTTTATATACCGTCGGTTTTCGGTTTATTCGGTTTTATACCAAAAAACATAATTCTTTATTTTGGGATCATATTATATGAATTTTAGAGTCTTGTTGTCAACACATTCATTTATTAAAAAATATTATAAGTTTAAATAAAAGAACAAAAATAAAAAATGTTTCTATCATCTAATAAAATAATCAAATCTATAATTAAAATCAAAGCTCAAAATTTTGATGATAAAAATAAAAAACAAAAAGAACTCAGAAGCACGAAGCACAAAAAATAA…	A	.	PASS	SVTYPE=DEL;END=47297727;SVLEN=-930	GT
Chr1	47296797	svim_asm.DEL.304	ATAGTTACATCTAGGGGTGTTCAATCCGGATATCGGTTCGGTTTCGGTTCGGTTTTTTCGGTTTTTCGATATTTCGGTTAGTAAAATATAACTACCATTCTAAATCCATATTTACTTCGGTTCGGTTCGGTTTATATACCGTCGGTTTTCGGTTTATTCGGTTTTATACCAAAAAACATAATTCTTTATTTTGGGATCATATTATATGAATTTTAGAGTCTTGTTGTCAACACATTCATTTATTAAAAAATATTATAAGTTTAAATAAAAGAACAAAAATAAAAAATGTTTCTATCATCTAATAAAATAATCAAATCTATAATTAAAATCAAAGCTCAAAATTTTGATGATAAAAATAAAAAACAAAAAGAACTCAGAAGCACGAAGCACAAAAAATAA…	A	.	PASS	SVTYPE=DEL;END=47297727;SVLEN=-930	GT
Chr1	47305533	svim_asm.DEL.305	AGAGAGCAACCAATGCTGCCTCCTCCGACTGATCCAAGCTCTTCTCGTGCAAGAAGAGGGCCTTACTGTCACAGAAGAAGGAATGCAACGGATTTAAACAGGCTGGGTTTCTAAAGGCTCCAAGTGAATGTAACCAAGAGACTATTATATACTTTACTTTGGTTGCATGGTTACTGTAACCTCTGTATGATGACATGATTT	A	.	PASS	SVTYPE=DEL;END=47305733;SVLEN=-200	GT
Chr1	47307075	svim_asm.DEL.306	TAAGTAAACCCGATTGAACCCGGTACAGACCCGGTCGAACCACAATGATCCATTACC	T	.	PASS	SVTYPE=DEL;END=47307131;SVLEN=-56	GT
Chr1	47307688	svim_asm.INS.239	T	TATTATAAAAGAAGGGTTTTTGCCAAAACTAACCCACAACTTGATTTTAATCCCAAACCTATACCCAAACTTGAATCAAATGCAAAACTAACCTAAAAGCCTAGTGAAATTACAGCTCAACCCCTTGTGACCAAACAAAAAAATAGAAGCCATTTTTACGAATATAGCCCCAGTAAATCGTCTGAGTCGTCTGAGATGTTGGAAGTCGTCTGGACGACTGAAGTTTAAGTCGTCTGGTACCAGTTTATTTTAAAAATAATTTATAAATCTTGTAAAAAAATATTTTGATACGTGAAAAATAAAAATCAAGTAATTATAAACAGTTTTAAGTGATATAGATTAAGATATGATAAAATTGATTTGTTTTGAAGATAGATGACTGGGAGTAGTGAATCATGA…	.	PASS	SVTYPE=INS;END=47307688;SVLEN=4267	GT
Chr1	47354138	svim_asm.INS.240	G	GTCTGATGTCTAGTTCTGGAGGAGACTCTTTTGATGGTTTTGGTGCCCCTAACAATGAACC	.	PASS	SVTYPE=INS;END=47354138;SVLEN=60	GT
Chr1	47354921	svim_asm.INS.241	A	ATCAGACACAGGGAAAACATGAATGAATATGCTATGGTGGACAATGAACAATGGCGGCCACAAACTCAAGGTTATTGTTTCTATGGGAGGATATTGTTTTGTTTTTATGTAACTTGACTTCCATGTCTATGTTTCCGCAGAGAGAAGGATTGCATACATGCAAAACATGAATGCAAATGCTATGGAGAACAATGGACAATGGCAGCCACTAACTCAAGGTTATAGTTTCCAAGTTAGGAGATTGTTTTGTTTCTTTGTAACTTGACTTGTGTGTTTATGTTTCCACAGAGAGAAGGTTCACGCACAGGCAAAACATGAATGCAAATGCTATGGTGACCTATGAACAATGGCAACCACAAACTCAAGGTTACATTTCCAAGTAATTAAAGAGATTGTTTT…	.	PASS	SVTYPE=INS;END=47354921;SVLEN=438	GT
Chr1	47356268	svim_asm.DEL.307	CATACACTACAAGAAAACAGCGGTATTCTGAAGGACATTCCGACGGAAAATGAAATCCTCAGAATATTCCGAGGAATTTCCGAGGAAATTCCGAAGAAGCACAAAATTCGGTTTCCTCGGAATTTCCTCGGAATATACCGACGGAATTCCGAGGAATTATCTATCCGTCGGAATATTTCGAGGAAATTCCGAGGGAAAATGGGTTCCTCGGAAAAAACCGATGAATTCCGAGGAAATATTATAGCCATTGGAGAGCCGTTGGGGGATTTTACAAAATTCCGAGGAAATTCCGACAAACTAGCCTTTTCCGTCGGAATTCCGTCGGAATTTCCTTGGTCTGTCGGCAGGATTTAAACTATAAATACAAGCACTCTTCTTCCTCTTCATTAAACTATTTTT…	C	.	PASS	SVTYPE=DEL;END=47358241;SVLEN=-1973	GT
Chr1	47359368	svim_asm.DEL.308	GCGGGAAAACTCGATTTTGTGGTTTTGGCGGAAAACTCGATTTCCGGTTTTGGCGGAAAAAATCAATTTTTGGTTTTGA	G	.	PASS	SVTYPE=DEL;END=47359446;SVLEN=-78	GT
Chr1	47368657	svim_asm.DEL.309	AACATAGTGTTTTATCCATTCATCCATGAGCATTTTCATCATATAGATTAGGATTTAGCCATGTCTAGGTTGCATTTTGCATTTTGCATTCATTGTCCTTATTAGGTGTTGGAGTGTGCCATGGAGTGATTTGAGATGTTTGGGAGCATTATGATCCAAAGGGAGGTGAAAGATGAGCATGGATGGAGCCTTTAGAGAAATCTTCTGTTGCAAATATTTTGTGGAGACACAGAAAATTGAGTTAGCTTTCTAATGGAAGTGGTTTCAAGTCATTTGGAGATGTAATGAAGGAGTTATGATCAATTTACTAGAGGCATATCCATCCTGGTCGAGCATCGCAGAGTGACCTCTCAGAGCGACCTACCGAGGTCGCTCCCAGCCAGAGCGACCAGCCAGAGC…	A	.	PASS	SVTYPE=DEL;END=47375657;SVLEN=-7000	GT
Chr1	47388115	svim_asm.BND.87	N	[Chr9:8794595[N	.	PASS	SVTYPE=BND	GT
Chr1	47392615	svim_asm.DEL.310	TACTAGGTGATAACCCGCGCCTTGCGCGGAATGAGATGATTAAATTTGTATTTTGCGAGATAAAAAGACATTAAATCTGATTAATTTGGATATTAGTTTGTTTTGCATTGATTGTTTCGGGTGTTAATGAGGAGGATAAAGATTGGCGACGTTAATATAGTTGAAGTTTTTGATTTTATGTCATAACCGGAAGACTATAACTACTTATTTGGTTTCATGTTATATGAAGTTTAGACAATATTGATGTTAAGCTTTCATATCATATTCAAATTTCTAAACAGATGCAAAATTAAATCAATTCGAGATAATTGTTGCGGAAAAAAAGAATTTAAAAAATACATTTCATTACAATTTAGTTAATAGTCAAATGAACCATTAAAATTCTGTTTTTTGTTTTCA…	T	.	PASS	SVTYPE=DEL;END=47395114;SVLEN=-2499	GT
Chr1	47395620	svim_asm.DEL.311	GTTAGAGCAAGAGTATCACTGAACCTCTTTGGAATTCATCTTTTCAATTTTTTATTATTAATTTTTTCTTTTTTCTTTTTGATTTTAAAAAAGAAAAAAAAAAATTGACCAATCGCGGACCGCCACGACACGTGGAGCCCGCACTACAGTGTTGAATTTTAAGAGAGAGGGATTCACGCTGGAGAGGCATGACGAGCCGACTTCATCGGTTATGATTATTTTAATTTTTTGCGCATGCCC	G	.	PASS	SVTYPE=DEL;END=47395859;SVLEN=-239	GT
Chr1	47424645	svim_asm.DEL.312	GAATATATTTGAGTTGATTACATCGACGGGCACTTTTTGTCTTTCTCTTACACTCAGAGACACATCTTACATGTGATACACTTTGTTGTGGGCCAACAGTAGATTCTGGATAATTTTATCCTTAATGAACATTTTTGTGGATGGATGATGCGTGGACGGGATATATGGACATGTGATGTGTGGACAGGTGATGTGTGTACGGGTGATGTTGAGATGGTGTCTATATGAGATAGTGGTGTATAAAACGGTCATGTGTGGATGGGTTTTACATAGATGGATGAAGTTGCAGCATGATAGTTTTGTCCACTTATGTTTTTGCCAAATACAATTCAAACACTCGTCCACACAATTTTTGTTGTATGTTTGTGTTACGAAAAAAAAAATTAGTGGACATGTGTT…	G	.	PASS	SVTYPE=DEL;END=47426402;SVLEN=-1757	GT
Chr1	47431369	svim_asm.DEL.313	TACTAGGAAACAAACCCGCGCGAATGCGCGCGGACTATTGAATTCTTTACTACATTTTGTATTTATTTAGTTTAATAAAATATATTTAATTTATTTATTATTTATAAAAACTTATCTGTGTTTTATTTTTCTCCCACATTTATTAGCTTTATATTTTTATTATACACAAGTTGTGGAATGTACTATACGCATATGCAAAATTAGTTTGAGTTATTTTTAAATTTATTTTAAATTTTATTTTAAAATACTGATCAATTAAGAAATTTATGAATAAAAAAGATAAAATTGACAATGTTATGTATCCAAAAATAACAAAAATAATCGTAGAGGTGTATTAATAATCTACGAAAAATACATTTAGAACAAATAGAATCTTTTAAGCAAATCCATTTACAATTA…	T	.	PASS	SVTYPE=DEL;END=47438702;SVLEN=-7333	GT
Chr1	47443716	svim_asm.DEL.314	ACAAAATCAATGAGAATTCGGCCAAAAAAAACCTTAACTTTGCACAAATTGCCAAAAGAAACATGAATTTTTGGGCTCACCAAAAAAACACCAAACTTTCATTGACTTTAGAATTAATTAACAATGTTTTCGCTGACTTGCCAATTTAGCACGCCGTCAACAAATTTAACAGAAATATTTGACGTCGTTTATTGTTGGCGTTAAGTGAAACGACGTCGTTTTCAAATGAGATGAAACGACGTCGTTTTACGTGATTTGAAATTAAAAATATGTAGACCCCTGGATTCGAACACAGGTTGTTTGGTCAAATGGCAAGGTCTTTTACCATTAGGCTAGTGGAACTTTCAATGTACTTACTAACATGTTTAATTTTATTTGGTACTAATTGAATATAAAAAT…	A	.	PASS	SVTYPE=DEL;END=47445270;SVLEN=-1554	GT
Chr1	47460222	svim_asm.DEL.315	AAAAAAAAGAACTAAGACACAAAAATTGTTATCAAATATTTATTATTCATAATAATTAATTTTCATATATACGTTAATCATATTAGGTAATTTCGTAGCTTCTAATTAAGGAAAGTGCAAAAAAAATTTTGGTAGATTATTTATCAATTAGATAGTTAGTTTAATAAAAAATATAATGTAAGTCAAGATGGACCAACCTATTTTTCTAAGAATAGTATATTTTATATAGTCATTTATTAAATGAGAATTTATAATCATACAGTTCTATGATCATTCATATCATTTTATAACTGAATATTTAAATAATCGATAACAAAAATTTCAATGTGAAATCTTTAATAAGTTTATAATTTATAAATGTTTTTGAAAATTCATTGAAAGTTTTAATATTAAAATATT…	A	.	PASS	SVTYPE=DEL;END=47460962;SVLEN=-740	GT
Chr1	47463079	svim_asm.INS.242	A	AAGAACCGAGTTTGTTTTTTTTTTTTTTTTTTTTTTTGTAATCCAGGGTTCCCCGCGAAATCCCTGGGCCCGGTCAGGCAGCAAGCCAGCTTCACCCGGGAGGTTTTACCCTGAGCCCGAAGACCCAGTACCCGCTTTGGTGTCCAGATGAGGCAGGGTAGTTTCCGCATAGGGGGGATCGAACCCGGATGGTGGTTGCCACCACAGGCCCGTCCTTCCACTTGGACTACCTCGTCCGGAC	.	PASS	SVTYPE=INS;END=47463079;SVLEN=240	GT
Chr1	47506452	svim_asm.DEL.316	TCTTTTTGTCAAAAGGCCCATACGAACGCTTTTCATGGATTATGATCTTCTTCGTC	T	.	PASS	SVTYPE=DEL;END=47506507;SVLEN=-55	GT
Chr1	47524290	svim_asm.INS.243	C	CTACTAAGAAAGAAACACTACACAAGTTTAATATTGTCGGTTTTTTTATTGTTGAAAAAAGTGTAGATAATTTTTTTTTGTAACTTTGGGA	.	PASS	SVTYPE=INS;END=47524290;SVLEN=90	GT
Chr1	47541193	svim_asm.INS.244	T	TAATTTGTGGTAGGCTCGTGAAATGGACTTTTCAAGGGTCCAATAATCAAATCATTATAGTAATTAAGATGTCAAACCATTTCTAAGAGTTTTGAATCAAAAAGAATTCAGGTTTTCAATTAAGCTAAATGCAATCAATAAGATGAGGTGATTCAATCAAACTAACAAGTTTCAAGAATAACTAACAAGCAACTTTCAATCAAATAGATAAAGGAGGAATCATGGGCATAGAATTTTGATTTCAGATGACTAAGATTTAATCTAAAATAGCAAGATTTCAATCAACACATTCCCCTAAGTCACTTGAAACTTACGCATATTGATATCTTTGGTAGGCTCGTTACTTTGCTTATGACATTGTTAATCACTTGCTTGTGCTTGTGAAACTGTGTGGTTTTG…	.	PASS	SVTYPE=INS;END=47541193;SVLEN=23618	GT
Chr1	47549706	svim_asm.BND.88	N	N]Chr4:57128540]	.	PASS	SVTYPE=BND	GT
Chr1	47549763	svim_asm.BND.89	N	[Chr4:57125691[N	.	PASS	SVTYPE=BND	GT
Chr1	47550162	svim_asm.INS.245	G	GGATGTAACTCATAAACCTCGTATCTGTAACCAAAGATTCTATAATTTTAGCACC	.	PASS	SVTYPE=INS;END=47550162;SVLEN=54	GT
Chr1	47553456	svim_asm.DEL.317	TGAGAAAATGACTAGAATACCACTAAAAAAGTTTGTCACAAATATAGCATATAAGAATAAAAATGACTAAAATAGCATTTAATGTTTTATCAAAAGAGATAAATATACACTTATACCTCAATGGTAAATTAATTTAGACATTAGGTTTTAGAGTTAAAGGATGGGATTTAGGGTTTAAGGTTTAGAGTTTATGGTTTAGGGTTTAGAGATGAGGTTTAGAGTTTAGGGTTTAGAGTTAAGGGATGGGGTTTAGGATTTAGGGTGTTTAAGATTTAGGGTTTAGAGTTTAGGTTTTAGGGTTTAGAGTTGGATTTTGGCATAAGATTTCAAATTTTGAAAAATAAAAAAAATTTAAAAGATAAAATGCTATATTGATCATTTTAGTTTTTGAAGACTATT…	T	.	PASS	SVTYPE=DEL;END=47553867;SVLEN=-411	GT
Chr1	47556884	svim_asm.DEL.318	GTGATATCTTGCATATTTCTAATGTTTTATCCATTCACCCATGTGCATTTTGATCATATAGATTAGGATTTAGCCATGTTTAGGTTGCATTTTGCATGCATGAGTCCTTATCAGGTATTGGAGTACCACATGGAGTTCTTGGAGACATTTGGGTGCAATTGGAGTCCCAAAGAAGTGTTTAAAGTGATTATTGGGCGAGCACCTTACCGGAGCGACCAGTCCGGAACGATTCCGTCAAGTCACTCTGATCTCTCTATCAGAGCGACCTTACCAGAGCGACGAGCGGAGGTCACTCGCGTTTTGATCACTCGGAAACGCGAGAACGAGTCCGGAGCGACCTCTCGCAGCGACACAGCGAGGTCGCTCCCGAAGCACGGAGCGACTACTCGGAGCGACGAG…	G	.	PASS	SVTYPE=DEL;END=47573109;SVLEN=-16225	GT
Chr1	47576457	svim_asm.INS.246	T	TAATAAAACGTCCAAAGTTGGGTCATAGAGATGTCTGCCAACTAAATTTTAAGAGACTAACCTCATACTTTCTTTCTCAAGAGCTAAAGCACAATTTATGCTCCAGTAACCCAACCCAAGTGCACCTGGATGAGCTGTGAAAATAATAATTAAGCACGAGTC	.	PASS	SVTYPE=INS;END=47576457;SVLEN=161	GT
Chr1	47578323	svim_asm.INS.247	G	GGATCTTGAGATTCTTAGCATCTCAAAGTTTTGAACTTTTGGTTT	.	PASS	SVTYPE=INS;END=47578323;SVLEN=44	GT
Chr1	47582838	svim_asm.DEL.319	ATCTAAACAAAAATCATTGTTAGTTGTATTTATCAGAGTTCGTAACTTACTCTGCTTTTTTGTTTAGGTAATT	A	.	PASS	SVTYPE=DEL;END=47582910;SVLEN=-72	GT
Chr1	47586519	svim_asm.DEL.320	TTAGTTGCATGCTTCGTTGATTACCATACATATAATGTGTTCATGAGTCTTTTTCTTAAAATGTTTGTTTTAAGAACTTGCTAACCTCTAACATTAAATGTTGGATTAATCACCTAATACTTGTTAACTTCTTGGTCCCTC	T	.	PASS	SVTYPE=DEL;END=47586659;SVLEN=-140	GT
Chr1	47591685	svim_asm.INS.248	G	GGATACACTACAAGAAAATTAGCTTATTGTGACGAAATTTTAAGACTATAATTATCCGTAACAAATTTGTGATGTATTAGGGACAATTTTGTGACTACTTTTTTATATCACAAATTAGTAGCTTGTTTGTCACAATGTTTTGACGGATTATGGCGTAACCAATTTTGGTCACAAATAATTACAAAAGTGTGACAAAAATAGGAGACGTAATAAGTGTGACAAACTTGTGACTGTAGTTATTGTTGCATCCGTAACGAATTTGTGGCAGACTCCCGAGTTTCAATTTGTGACAATAGAAAGACTTATCGTTACTAACTAATTGTTTAATCAAAACTCTAAACCCCAAATAAAAGTTTTTAAACCGTAAGCTATAAACAGAAAAAGTAATTACTTTAATAC…	.	PASS	SVTYPE=INS;END=47591685;SVLEN=2601	GT
Chr1	47592210	svim_asm.INS.249	G	GATGGTTGATATCTTGCATATTTCTAATGTTTTATCCATTCACCCATTTGCATTTTGATCATATAGATTAGGATTTAGCCATGTTTAGGTTGCATTTTGCATACATGAGTCCTTATCAGGTATTAGAGTACCAAATGGAGTTCTTGGAGACATTTGGGTGCAATTGGAGTCCAAAAGGCGTGTTTAAAGTGATCATTGGGCGAGCACCTTACCGGGGGCGACCAGTCCGGAGCGACACCGTCAAAGTCGCTCGATCTCCCTATCGAGCGACCTTTACCAGGCGACAGGGAAGAGTCGCTCGTGTTTTGATCACCCGGAGATGCGAGAACGAGTCCGGAGCGACCTCTCGCAGCGACACAGTGAGGTCGCTCCCGAAGCATGGAGCGACTACTCGGAGCG…	.	PASS	SVTYPE=INS;END=47592210;SVLEN=7743	GT
Chr1	47594417	svim_asm.INS.250	A	ACTGTTCGTTTGTATCTAGATGTCTTCTCCAGATGCTCCATCTGGGTGTTGTTCGTTTCTTCATTTTGTCCATGCATCCAGATGAATCATCTGAATGCAACTATGTTCGTTTGCTTTTCATTTTTTAACTTCCATCTACATCCAGGTGGACTTGTTAATAAAATGATTAAAATAAAAAATTTTACGTTTCAGCGAAAAAATAGCATTTTTACGGTTTTGGCGGAATATATTTTTGCGGTTTTGAGGAAGAATGTGTTTTTGGCGAAAAAGTGCATTTTTGTTGTTTTGGCGGAAAAATACGTTTTGCGGTTTGGACGAAAAAAGTGTGTTTTGCGGTTTTGGCGGGAAAATGCGTTTTTCCGGTTTTGGCGGGAAAATTCTGTTTTCCGGTTTTGGCGG…	.	PASS	SVTYPE=INS;END=47594417;SVLEN=1402	GT
Chr1	47594579	svim_asm.DEL.321	GCATCTTGTGAGTTTGACAAGACCAAAGCCAAGTCATATGGGCCAGAGTTGGGCCTACAGATTTACAAGAAGAAGAAAAAGAGAGATATGGGTTAGACATATTGTCGAAGCCCAATAATGCAATAAGACGTTAGGTTAAATGTATAGATGCATATATATGTTTAGCTCTTATGTCTTGTAACGTATGCAAGCAAGATTAAGCGGCTATCTCTCTAGGGTTCTTGTTAGCAAAGAACAAGCTTGTATTACTCAGATTCATAGTGAAAGTTGAGGGCAAGAGATCCCTCTCCAGACGTACCGGTTTGAGGCCGGGAACTGGGTTAACAAACTTGTTGTGTTCTTGCCTTTACTGCTTGTTTAGTGTGTGTTGCAGGAGATCAAAATCTCTACA	G	.	PASS	SVTYPE=DEL;END=47594969;SVLEN=-390	GT
Chr1	47595674	svim_asm.DEL.322	GGAGACTCCACCACCACCTCCTCCAAATTCAGAACCACCAATGCCTCCACCGCAGACTTCACAACCAACCCCTCCACCA	G	.	PASS	SVTYPE=DEL;END=47595752;SVLEN=-78	GT
Chr1	47597241	svim_asm.INS.251	A	ATTAGGCCTTGATTGGTAGAGCATTAACATTAGCAGTAGCAGTATGCTATAGAAGCAGTATGCTGCAGGAGCTGTATGTTTTTGTTAAACTGTGTAATTAGATGATTGATAGAGCAGTATGAGTATGCTATTTAAAATTATTATAAAAATTAGTATTTAATATATAATATATTTCTTTTTAATTAATATATTTCTAATATATATATAAATATATTAACATATAAAATTAAAATGATATATAATTGATTTATTTTATTTAATAATTTAAAAATTATGTTTATATCGAAAAATATTATTTTAAAATAAAATTTATAATTAAAATATCTATTTTTAAAATACTTTTTCACATTTAAAATAAATTAAATTATATAAAATAAATTATATAGATTAAATTATATT…	.	PASS	SVTYPE=INS;END=47597241;SVLEN=708	GT
Chr1	47599277	svim_asm.DEL.323	ATTGAGACACAATAAACCTAGACAAAACGCTTCCAGGCCCGCCTCCCTAGACGCCGCCCCTGTATGGCCCCTCTCCGATCCAGCTCCAACGTTCAGTCCACCACCCTCTGAAGAAGCTCGTGCCCCTCTTACGGTCTCGATGGTGAAAGCTCCGCCAAAGCCACGTTCAAGGCCTCCGCCGGATCCGCCGCCGTGTAAACTTTCTGTACCGCTCGAGACTCTAACTCCAAGCGAACCGCCTGAGCCTCCAGACCCTCCAGGCGCAGTCTTCACCCTCTTTTTTCTCCCCTTCGTCGATGAATCCCTATACACCTCTCCTCATATGGTTACCAAAGTTGTGGATCTGGAGTCCTCTGTCTCAGATATGGAGGATGAAACTACTGGTGGTGTCTTCCTTGG…	A	.	PASS	SVTYPE=DEL;END=47609898;SVLEN=-10621	GT
Chr1	47612559	svim_asm.INS.252	A	ATCTATATTATTAAAGTTGAAGTACACATTGAGAATGTTTGGAAACAAGGATAGTAGCCTAAATGAAAACTTTTTATAAACAAGGATAATTAATGTCCCTTTGTAATTTCATTAACATAAGCTTTTAACCAAAATCGAAATAAAAAATTTACAACAGTTACCGGTTAACTTACCCCGACTATCGGCTTACCAAGTGGATATTAATTAATCAAACAATTAAAGTAACATAATATTACTTTATTCCTGAAAATATCTTTAAAATATATAGAGTTTGGAAAATTATGTTAGACGTGATTGTCTGGATTCTCGGTGAAATCTTTGCAATAAATTATTAGCTAAATTTTCTAAACTAAACTTCATTCCCACGTCTTTTATTTCTCCAAGCTAAATATCTCCAAA…	.	PASS	SVTYPE=INS;END=47612559;SVLEN=1768	GT
Chr1	47613332	svim_asm.INS.253	G	GAACAGCGGGGTCCTGAAACTCACCTATATATCTGTTACTAACAACTGAGTTAC	.	PASS	SVTYPE=INS;END=47613332;SVLEN=53	GT
Chr1	47615867	svim_asm.INS.254	T	TTAGCCCTGGGACGGATCCGGATATCCGAGAAATTTAGGATATCCGGATCCGTCGTATCCGTGGATTTAATATCCGGATCCGGATTCGTGGTTTCCGGATATCCAGGTTTCGGATATCCGTCTCGATATTCTATTATCCGCGGATATCCGGATCCGGATCCGGATCCGTCAAAATAATTAAAAATATTTTTTTTAACAAAAAAATATTAATTTTTTTAATATAATACATAAATTAAATATTTATAAATATATTTATATATGTTTATAATATTGTAAAAACTAAAATATAATATTATAAGATTAATTCATGTATAAATATTAATATATCAAATATAAATATTAATAAAATTTAAAAATTTAATGTATTTTAAAAATACGGAACCGGATCCGGATAGCCGG…	.	PASS	SVTYPE=INS;END=47615867;SVLEN=622	GT
Chr1	47616496	svim_asm.INS.255	G	GATGCGTTGTTGGGGGTGGATTTTGATCTTCTAGCAAGGCCCACAAGACAAGGAACTAGACTCATTTGGCTAGGAAGCCCTAGACTTTATCACTGTATAAATAAGGAGATTTTTCTCTTGATTAGGGATCTCTTCTCCCATTTTATACATAAAACACTTCTTACAAAGAATTTATAGATTTAGATTTACTTGATCACTCTTGTAATACAATCTTTGATCTATAAATTCTTTTTGATGTTCATTTCTCATTTGATTCTTCAAGATTTCTCCTAAACCTCAAGAATCTAATCTTTTATTTTTAGATTCTTTTATTGTATTGATTCAACAAACATTTCAGCATAAACAGTATTTTTGGATCAAACAATTGGCGCTAGAAGGAGGGGGTTTCAAGGAAAACTA…	.	PASS	SVTYPE=INS;END=47616496;SVLEN=3293	GT
Chr1	47616986	svim_asm.DEL.324	TGAAATATTATATTTTAAAAATGTAAAAAATGTAAAAAATGTGCAAAAAATTTTATACTAGATTTGAAATATTATA	T	.	PASS	SVTYPE=DEL;END=47617061;SVLEN=-75	GT
Chr1	47619290	svim_asm.INS.256	C	CAAACATATACGTGGGACCACCCAGACGAACTAGCTCAACTGGTAATACCTCAGGCTCCGGTCTTAGAGGTCACAAGTTCGAGTCTCGGACGGGAAAGAGTGTCCAGGGCCGTAATGGTACAGACAAAGACTGGCTCCAGGCCTAGGGGGGGATTAGGGCCCAAGGCTTGAACCCCCTGGTTAAGCAAAAAAAAAAAAAAGAAAAAA	.	PASS	SVTYPE=INS;END=47619290;SVLEN=206	GT
Chr1	47633066	svim_asm.DEL.325	ATATAATTATGACTTTTTCTTGGGTTCACCCCCTATGGTGAACCTTTAGGTTCACCAACCAATAGAAAGTTGTCATTTTAGATCTAGTATCTTTTAATTAAGGAAACAAAATAACTTGCCAAATTATATTATGCTTTTAAAATAAAAAATAAAAAATTAAATAAATAAAAATAACAATAGTTCTAAAAAAATATTATTTAAAAAAAATATTTATTTTTAAGATTTAGAGTTTAGTGTTTAAGATTTATAATTTAGAATTTATCCAAATGTTTAGTGTTTTTCCAAGGGTTTAGGGTTTACCTAAGGATTTAGGGTTTACCCAAGGGTTTAGGGTTTACCCAAGGGTTTAAGGTTTTCCCAAGGGTTTAGGGTTTAGGGTTTAGGATTAGAGTTTAGGGT…	A	.	PASS	SVTYPE=DEL;END=47633800;SVLEN=-734	GT
Chr1	47636328	svim_asm.INS.257	A	ATACATTTGATGGAGGTAGCAAGATCAATGATGTTCCACATGAATGTTCCAAAAAGATTCTGGAGTAATGATGTGATGTCTGCTACTTATCTGATCAATAGAACTCCAACTAAAGTCCCCAACGACATGTCTCCTTTTGAGGTCCTAAACAAGACCAAACCATCTTTGGACCACTTGCGTGTGTTTGGATGCCTCTGTTTTGTGATGATACCTGGGGAGCTGAGGAACAAGCTTGATGCTAAAAGCTCAAAAGCTATGTTCATTGGTTACTCTCCAACTCAGAAGGAGTATAAGTGTTATGATCCAGAGTCAAGAAGGGTTCTTGTCTCAAGGGATGTGAAGTTTGTAGAATCTAGAGGCTATTATGATGGAAAGAGTTGGGATGAGCTCAATGATCTT…	.	PASS	SVTYPE=INS;END=47636328;SVLEN=6390	GT
Chr1	47644409	svim_asm.INS.258	T	TTAGAAATTTGGGATTTTTGCCAAAACTAACCCACAACTTGATTTTAATCCCAAACATATACCCAAACTTGAATCAAATGCAAAACTAACCTAAAAGCCTAGTGAAATTACAGCTCAACCCCTTGTGACCAAACAAAAAAACAGAAGCCATTTTTACGAATATAGCCCCAGTAAATCGTCTGAGTTGTCTGAGATGTTGGAAGTCGTCTGGACGACTGAAGTGTAAGTCGTCTGGACGACTGAAGTGTAAGTCGTCTGGTACCAGTTTATTTTAAAAATAATTTATAAATCTTGTAAAAAAATATTTTGATGCGTGAAAAATAAAAATCAAGTAATTATAAACAGTTTTAAGTGATATAAATTAAGATATGATAAAATTGATTTGTTTTGAAGATAGAT…	.	PASS	SVTYPE=INS;END=47644409;SVLEN=4315	GT
Chr1	47648257	svim_asm.INS.259	T	TGACTTCCAGGAAGTCCATATGACTTCCAGGAAGTCCATATGACTTCCAGGAAGTCCAGAC	.	PASS	SVTYPE=INS;END=47648257;SVLEN=60	GT
Chr1	47660423	svim_asm.INS.260	A	AGATCCTTTATCTACATTTTTTTTTTGAATAAAGGCTTTCTTAAATTTAAAACAAAAGACCCAAAATATTTTACAAGCCAAAGGCTATAGTAAGGCTATAGTAAAGATCATATAATTTATCTACAAGCCAAAGCCAAAGGCTATAGTAAAGAATAT	.	PASS	SVTYPE=INS;END=47660423;SVLEN=155	GT
Chr1	47661086	svim_asm.BND.90	N	[Chr7:47391838[N	.	PASS	SVTYPE=BND	GT
Chr1	47662643	svim_asm.DEL.326	GAAAGCATTTCGTCGATTTCAATTCAGCTTTGAATTATTCTGTTCCGAGAATGTATTAACAGAGACTTCAATTCATATGACATACAGAGTGTGATTCTTTGTGTGTTTGTACAATCAAAGTTGTTATACATTTTTTTTTTTTTTTTTAAGTGGAGATCGTAGCAACATATTAATTCCAATCCTAGAATTTAAACATGGCTCTAGCGACAACAGTCATATCCCAGATTAGTTGAGCAATTTATAATAAAAAAAATCGACCATCAAAAAGGAAAAGGAGTATAATCGAAATCGATGCAAAAAAAAACAAAGCTATGATCATGGAACCATGACTCACTGGTTTTAGGACCGGCAGGGTGATTCCAGAGAGCTTGAAGCTTCAAAGTCGCCATCGATTATTTT…	G	.	PASS	SVTYPE=DEL;END=47663118;SVLEN=-475	GT
Chr1	47666854	svim_asm.INS.261	C	CTAACACTACAAGAAAACAACGGCATACTGAGGGAAAAAATCGTCGGTATGTCGTCGGAATAACGCTATTCCGACGACATACCGACGAAAAAAATCCTCGGAAATCCCTCGGAAATTTCCGACGGAATATTCCGAGGACTTTTTTCGTCGGAAATTCCTCGGAATATTCCGAGGGATACACTTCCTCGGAATATTTCCAAAATTCAAAAAAAATTATAAATTTATTTTTTTAAATTGAAATTCAAAAATATAAAATTAAAATTGAAATAGAAAACATATTTAAAATACAAAAAATAATAAAATAGTTTTTATAAATAAAAAAATGTTTTATAAATACAAAATTAGTTTTAATAAATATAAATATTTTTATAAATATGAAATCATCTTTTTATAAATACA…	.	PASS	SVTYPE=INS;END=47666854;SVLEN=2585	GT
Chr1	47685903	svim_asm.DEL.327	GTCTCTCTCTCTCTCTCTCTCTCTCTCTCTCTATCTCTCTCTCTCTC	G	.	PASS	SVTYPE=DEL;END=47685949;SVLEN=-46	GT
Chr1	47694132	svim_asm.DEL.328	TACTAGATTTTGAACCGCGCTTTTATTTTTGTTTTTTTTTTCAATTGATAAATATTTAGTAAATGTCACATTTTCATATATTTGTGTTTTATTTTATAAAAGACTTAAAAATTTTATCTTTATTTATCGTATTTCATTTTAACTGACTATTTATGTTAAAAAAATTAAACTTTATTTTTTTAATGAATTAAGTTGGTATAACTCTGATAAATTAATTTTATTATGGGGTTAATATTTTAATTAAAAAATTATATACTTTTAATAAAGATTTATACTTTTCAATAAAAAAATTCAATTATTTTTATGAATGCTTAAATTATATTAAGAAAAGAAAAAAATAATAATTAAGAATAGTTGAAAAAAAATTATTTGAACTTGGACTCAATGGTCCAAAGGAAA…	T	.	PASS	SVTYPE=DEL;END=47694725;SVLEN=-593	GT
Chr1	47753045	svim_asm.INS.262	G	GGTTAGGCCTGGGCATTTTAACCTGGACCCGAAGACCCGAACCGGAACCGACCCAAAAATACCCGACCCGGAACCGGACAAAAAATTTACAAGTACCTTTTGGGTCTAAATTTTTTTTACCCGAAAGAACCGAAACCGAAAAGGAACCGACCCGAATAGACCCGGACCCGAAAAGAACCGATCCGAATAGACCCGACCCGATAAAAACCGATTTGTACCCGACATAAAAACATGTATATCTAAAACTATGATGTTTTTGTGTTCTATTTTATATATATTATTTTATGATTTAGTTGAAATATCTTTTGTTAACAACATTTGTTATTATTTTTTAACATTTTTAAAGTAATATAAAGCTTTAAAATGTAAAATTTAGAGTTTTAAAATGTTTTATTTTAA…	.	PASS	SVTYPE=INS;END=47753045;SVLEN=732	GT
Chr1	47756442	svim_asm.DEL.329	TTATAGACTAGGGTCGGCCCGCCCTACGGGCGAGAAGTTATAATAAAAACTATTTTTATTATGTTGAATATTGTTTATCTTTCTGTTTAAAAACCAATTTTAAGTTAGTACTTAGTGTTTTAACCCAAAAATAGTACTTAGAGTTATGATATAACATAATTCTATTTGTAATAGTTTTCGAATGGTGTCGTGAATTTGTATTTAGTCATTTGATGATGTTGCAATTTGTTTAAAATGAGGAAGTTGTTATTAGGACAGTCGCAACACTTTTGAGAGTCACATATTTAGTTACCATTAGGAATTCTATAATGTATTTGAGGAAATATTATTTATTGAGAAAATGCGATGTGTGTATATTTGTTGTGTAGACGAATAATTTTAGTACTATTTGATTAAATA…	T	.	PASS	SVTYPE=DEL;END=47761418;SVLEN=-4976	GT
Chr1	47768663	svim_asm.INS.263	A	ATAATATGACACTTTTAGAACTGGTAAGCACCCTATACGTGCTTCTTTGTTATTGGCTAATGTCTTCTCTCTGTTTCTCTTCCTCTTCGTCGATGTTGGAGAAACAAGAGCCTGAATCGTCAACATCGGAGGAGGCGCAAGCTGTGACTCCGTGGGTCGTCTCCGGTAATGTCGATCACGGGAAGGTGATCGAAAAGTTCGGCTGCGATAGGATAGACGAGTCGCTGATTTGCGTGTTTGATGATTCGGTTTTTTTTTTGTGTGTTTGATGATTCGGTTTTTGATTTGCATTGATGGGGATGTTAAAAGTTGTGTTCTTTTGGCTGAGTGAGGATGAATGGGTTGAACAAAGTAACCAGGAGAGGGGAGAACAAAGTAACCAGGACTCTTGGGTCTCGG…	.	PASS	SVTYPE=INS;END=47768663;SVLEN=1771	GT
Chr1	47777042	svim_asm.DEL.330	CTACAAGAAAACACAAATTTAACGACGGCCAAAATCGTCGTTATTTCCTCGGAAAAGAAGACTTACGAGGAAATGGCGATGAAAGGCGTTTCGTCGTTATATGATTGTCGTAAGAGAAGATTCGTCGCCATTTCCTCGTTAATTAGCGAGATTATATTTTCCTCGTAAAGAAGAATTAAGTTTTCGTCGTAAAGACCACGTGGGGTTTCCACGTAACGCGGTCGTTGTGGTTCCTCGTAAGAAACTCGTAAATGATTCGTCGTAAAATACCCGCAAAAACCTCTAAATAAATTCGTCGTAATAACAACGAAAGGAACACGAAAACAATTCGTCGTAATAGAATCGTAACTAAATCCACGTAAAATCCTCGTTAAGTTTTCCTCGACATTTCGTCGTTAA…	C	.	PASS	SVTYPE=DEL;END=47784922;SVLEN=-7880	GT
Chr1	47791509	svim_asm.DEL.331	TTCTGTTATTTAGAACATCATTAACGGGGTTCTTAGGACGGAGCTCTTAGCGAAATATAAGAATCCGACTCTTAATTTTTAACTGAAAATGCTAAGAGTCGGCGAGATTTAAGAGCCGACTCTTAACTTTTTCAGTTAAAAATTAAGAGTCGGATTCTTATATTCTTCTAAGAACCATATACTAAGAACCCTGCGTTAATG	T	.	PASS	SVTYPE=DEL;END=47791709;SVLEN=-200	GT
Chr1	47795524	svim_asm.INS.264	T	TTTCTTTGTTATAAATCATATTGTGGATGGTCCATAACCATAGCATCTTCCAAGACCATACTCGGCCCATACACATAGGCGGCTAAGTCTTTGGGATGTTTTTCCTTTTTCTTGTTTTAGTAGTTTTCCTAATCCTAGTTGGTTTAGGTTTTAGATATTTTCCATATTTTTATATCTTGTAATCCTTATATAAAGGAACCATATGTTTTATGAATAAATATACAAACTATTCCCCTTAGTTTTATAACACGTTATCAGCACGATATCCTCTAAAACCCTAAAGCTAAAACCAAAAATCGATAAACCCTAATCCTACCCGGTGAACACCCTAATCCCGATTGCATCCCGATCCTACGCATTCCTGATCAGCAACCCCGCGTTCCCGATCAGCAACCCCGC…	.	PASS	SVTYPE=INS;END=47795524;SVLEN=5730	GT
Chr1	47838176	svim_asm.DEL.332	CGTGTTAGAAAAAAAGCAAATGATTTTTGGAAATAAGAAACAGTTTGCTTCTAATGGGTTTGATTTTGTGCAG	C	.	PASS	SVTYPE=DEL;END=47838248;SVLEN=-72	GT
Chr1	47848235	svim_asm.DEL.333	GTCCAGACGACTTTCAGACGACTTCCGGACGACTTCCAGACGACTTCCAGACGACTTCCAGACGACT	G	.	PASS	SVTYPE=DEL;END=47848301;SVLEN=-66	GT
Chr1	47966300	svim_asm.INS.265	T	TTAGTTATCATTAGTGCTGGGTTCGCGGGTCAACCCGCCCCGACCCGCCCCGCCCCGCCGCGGATCGAATCATTTTTTCGATTCAAAAACTCGATCCGCATAACCCGCAAACAAAAACTTTTATATCCGCACCCGCCCCGCCAAAACCCGCGGGTAACCCGCCAAACCCGCGGGTAATATTAATTATATTACAAAAAGTTATTTTAATTAAAAATGATTATTTTCTAATTATATAATAATTATTTTAATTAAAAATAATTATTTTTTATTTATATAATAGTTATTTTTTAAAAATACTATTAAAAAAATATATTTATAATTAAAATTATACAAATATTTATTGTTTTTTATATATTTTACGAAAAAATGTTTTTTTTTTTCAAAAATGTTTTTTATTTT…	.	PASS	SVTYPE=INS;END=47966300;SVLEN=583	GT
Chr1	47985529	svim_asm.DEL.334	CGTAGCGACCAAACTTTGGTTCAAGCTCGGTCGCTACGTAGCGACCGAGCAAACGCTCGGTCGCTAA	C	.	PASS	SVTYPE=DEL;END=47985595;SVLEN=-66	GT
Chr1	47990261	svim_asm.INS.266	A	ACGTCTTCATCATTCCAGATATATGATGGCTTGTTCGAATTCAACACCATTGGGAAATAACTAATCCTCGCTTCCATCTTAGATTCATCTACCTTTGTCTTTCTGAAAATACGCTCAACCAAACAAGTGTATGTCACCTCCTCCACTGATTTTTTCAACACAATCGTGTGAATTTCATCTTCTCCTTCACCATCTCCCGATATCCATTTTATTTCAGCCCCATCCTTCATATAATATCCCCCGTAATAAAAAAAAATGATTGTGCATGTGGGAACCAAAATTCGCACTGTCGATTTCCGTTTAAATAAGGAAACTAGGAAAACCCTAATTTCCAGAGGTCCCGGATATCTGCTAATACCACACGCCAAGCAAATCAGAACACAATAATGACAACGAAGA…	.	PASS	SVTYPE=INS;END=47990261;SVLEN=1305	GT
Chr1	47992993	svim_asm.INS.267	G	GTGTTATAAATCCATGATATGGATATGTGGATTGCCATTAACCATCAGGGAGGTTTACATCTGACCCGACTATCCGGTCCGTCTACACCCGTCTCCGGTTCGTCTCATCCGTCCAAGACTAGTCAAGATGAAGACTCATTCAACCGGAGCATTTATGAGCTTTGACCAAGTCTAGATATTTGTAGTCAAATGTATTAAATGTGTAGATTCTCTCCTTTGTGTAAACCCTTATGAACCTCCACTATATATTGATAGTGAGAGCTAATGAAAAAGACACAACTTTCAAAGCAACACTTCTCTCATATTTCTAACACGTTATCAGCACGATTGTGCTCTCCACCTGAGAAATCTCTCTCAGCCGGCGATCCTCTTTCCGGCCAGCTCCTCCGGTGCTCAGCC…	.	PASS	SVTYPE=INS;END=47992993;SVLEN=7110	GT
Chr1	47993601	svim_asm.DEL.335	TGTAACATCCCGGGCCCGGCCCAAAAGGAAACTCAAGTGCAGGAGGCCCAAGGAGAAGAAACCCTAGACATAACCCCTCCCATTGCTTATAAAAGGAGAAGTTTCCCTAGGGTTCAGCCACAAGAGAGACAGCAAGCGAAGCCCTGCCTGAGCAGAACCCCGCCGCCGCCTCCGCCTCAAGCCGCCGCCGCTCCATCTCCGGCGAAGCCAGCCGCCAGCCGCCCGCGAAGCCCTAGCCGCTGCAACCGAGCTCCTAGCCGCCGCCTCCTTGATTCAGTTTCGTGCAAGCAACTGAGATCTGAACCCTAAAGGTAAAACTAAGATCTCTAGCTCTAAGTCATTGGAAAATGACAGATTCTAAACCCATCTCTCTCTTGTGTGAATCCGATTCTCAAATCA…	T	.	PASS	SVTYPE=DEL;END=48001125;SVLEN=-7524	GT
Chr1	48003251	svim_asm.INS.268	A	ATTGCAAATAGATTTTTTTTTGGGTTCACCTTTCCGACCAATAGAAATTTATCATTTTAGATCTAGTATCTTTTAATTAAGGAAACAAAATAGCTTGCCAAATTATATTATGTTTTTAAAATAAAAAATAAAAAATTAAATAAATAAAAATAACAATAGTTCTAAAAAAAGATAATTTAAAAAAAATATTTATTTTTAAGATTTAGAGTTTAGTGTTTAAGATTTATAATTTAGAATTTATCCAAATGTTTAGTGTTTTTCCAAGGGTTTAGGGTTTACCTAAGGGTTTAGGGTTTTTCCAAGGGTTTAGGGTTTAGGATTAGAGTTTAGGGTTTAGTGTTTAGTGTTTTTCCAAGGGTTTAGGGGTTTACCCAAGAATTTAGGGTTTACCCAAGGATT…	.	PASS	SVTYPE=INS;END=48003251;SVLEN=652	GT
Chr1	48006937	svim_asm.DEL.336	TTTGTCCTCCTTCTTCTTCTCTTCATTCATTCATATCCTCCTCATTCTTCTTCTTGGCCTTTTTTTTTTTTTCTTCTTCTCTCCGACAGCCTCATCTTTTCCTTTTATCCTCCATCTTCCTTTTCTTCCTCATTTTTTTTGTTTGGGTTGACTAAGACCTTTGATAATTGGAGATTATAATATGATTTGGCCCTTATTATGTTATGTGGGTTGGGTGTCTTCTTTTTAAACTTGGATTGACTAGTGGCAGTTGATAATTGATTGTTCTGTATTATTTGTCAAACACTTATAGTATAGTACAATTTTTACGTTTCATA	T	.	PASS	SVTYPE=DEL;END=48007253;SVLEN=-316	GT
Chr1	48010338	svim_asm.INS.269	A	ATATTATTATTATTATTTTTTTTTATTTTTTTTTTTAACCAGGTGTTGACCTTGCGGCCCACCACCTAGGCCCGGCGCCAGCCTTTGTCTGTACCTTCTTACGGGCCCTGGACACGCCTCCCCCTCCCCGCGAGTCGAACCGGTCACCTCCCCTTCCCAAGGAGGATACCACTGGACTACGAGGTCCTGGGTAGAGAGC	.	PASS	SVTYPE=INS;END=48010338;SVLEN=198	GT
Chr1	48011922	svim_asm.INS.270	C	CTTTTTTTTTTTTTTTTTTTTTTTGTAAATCAGGGGTTTCCGCCATGGGTCAATCCCCTGGTCAGTCAAAAAGAAAATGCCTTTCACCCGTGGGTTTTTCCCCGAGGCCAGAAGGCCCCAGCTTTGGTGTCGGATGAAGCAGGGTAGTTTCCGCATGGAGGGGATCGAACCCGGATGGTGATTGCCACCAGAGGCCCTATCTTTA	.	PASS	SVTYPE=INS;END=48011922;SVLEN=204	GT
Chr1	48014724	svim_asm.INS.271	T	TATGCCTGGTCTCGCCGGGACAGAATAGCCTAGTGGTAACACTAGAGTGAACTGGATCCCAAGGCACCAGGTTCGAGTCCCCTTGGGATTAGGAGACCACAAAAAAAAAAAAAAAAAAAAAAAAAAAAAAAAAAAAAAAAAAA	.	PASS	SVTYPE=INS;END=48014724;SVLEN=142	GT
Chr1	48015533	svim_asm.DEL.337	TACTAGGATAAGATCCGTGCCTTGCACGGAATTAAGTTATTATTTTTATTATATTTTGGAGAATGAAACAATAGTTTGGTTTCATTTGGATTAGGGGTGTTCAATCCAGATATCGGGTTGGTTTCGATTCGATTCGGTTTTTTTCGGTATTTTGGTTAGTAAAATATAACTACTATTCTAAATCCATATTTACTTTGACTTTAGCCTTTCAAATACTTTTGAAAGATTTCAACTGGACAACTAAATTGATCAGTCAATCTTGTTGCTTTAAATCATTAGTATATATATATATATATATATATATATATATATATATATATATATAAATATATATATTATTTAGTTTGAATATTTATTAAATAAAAATTCATATGCGTTATATTTTATGATCATTTGTAA…	T	.	PASS	SVTYPE=DEL;END=48017858;SVLEN=-2325	GT
Chr1	48023103	svim_asm.DEL.338	ACATGCATTCAGCGGCGGATCTAGAAATTTAGTTAGACTGTGGCACACAAATATTTAATTATAATTGATGAAATAATTAATATAATATATTTATTATATATGTGAAATCTAATATTAAAAATAACAATAAACTGAAATATTTTATGACATTAAAACCATAAAACTCTATAAGAAATTAAGAATCTCTAAATGATTTTGATCCAAAAGAATTGAAGTAAATTCTCTAAATTAGCTTTTCGATGTTGATACACACTGTTTTTAAATTATATTTCCACTGTTACTTTAAAACGTTATATTTGCAAGAGATAAATAATGAAAAAAAATATTAAAGATGGTGTATAAACTCATTTATGATGAAGAAATAATTTTTATAAATAAGATTTTTTTGCTTTGATTATC…	A	.	PASS	SVTYPE=DEL;END=48023854;SVLEN=-751	GT
Chr1	48030324	svim_asm.INS.272	T	TACTAGGGGTTGGCCCGCCCTACGGGCGGGTGAGTTTACACTAAAATTATTTTATATTAAAATATATTTTAATTTTATAAAATATTTAGAAATTTACTTTATATTGAAAATAATAAATAATGGAAATGTAATGGTTTATATTTTTCTTATTTGATTTTATTTCAATTTGACAGTGAAGAAAATCTAAAGTAAGAATAACTAATATTTTTATAGTGTTGTTAATTATTTTTCCTATTGATTGATTTGGCTTTCATGTGTGTTTTCTTTACGTAAAGTTGGTACGATATTTAGTGTACTTAATTTTATAGTATTGTCATGTTTGTTTGATTGTGATGTGTTACAAATCTTTCCGGTGATTGTAGATGTTCTATTTTAGTTTTATATAGTGTTTGTTTTATT…	.	PASS	SVTYPE=INS;END=48030324;SVLEN=2879	GT
Chr1	48045060	svim_asm.DEL.339	TAACTAGTTGTCCAGACGATTTATATTTAAGTCGTCCAGGGTC	T	.	PASS	SVTYPE=DEL;END=48045102;SVLEN=-42	GT
Chr1	48095200	svim_asm.DEL.340	GGCGCATGCTCCCTGAATTGTTCACTGCCCAGTCCGTACACATATCCCCTCTTACTCTTA	G	.	PASS	SVTYPE=DEL;END=48095259;SVLEN=-59	GT
Chr1	48103797	svim_asm.INS.273	A	AGGCTAGAGCTTGGGAACAAGATGATGGCATATGAAGGAGAAGGCAAGAAGGT	.	PASS	SVTYPE=INS;END=48103797;SVLEN=52	GT
Chr1	48255921	svim_asm.INV.2	TTCAGTTGATGTGTCAGACATTCTAACACGAATCAAGTGGCTGTGACAATAGACACAAGAAATGGTGCAGAAGCAGTTTGATTACAGAAAACCTAACAAAGTCTAGTTGTGGGAATGCACTGATCAATGCACTTCACACAAAACTAAACACATAAACACATAAACACAACATAGTTTGAAACACAAACTAACAAAGTCATCTGCTGGTTATGAGC	GCTCATAACCAGCAGATGACTTTGTTAGTTTGTGTTTCAAACTATGTTGTGTTTATGTGTTTATGTGTTTAGTTTTGTGTGAAGTGCATTGATCAGTGCATTCCCACAACTAGACTTTGTTAGGTTTTCTGTAATCAAACTGCTTCTGCACCATTTCTTGTGTCTATTGTCACAGCCACTTGATTCGTGTTAGAATGTCTGACACATCAACTGAA	.	PASS	SVTYPE=INV;END=48256135	GT
Chr1	48291786	svim_asm.BND.91	N	[Chr9:63272741[N	.	PASS	SVTYPE=BND	GT
Chr1	48300260	svim_asm.BND.92	N	N]Chr9:63272739]	.	PASS	SVTYPE=BND	GT
Chr1	48305750	svim_asm.DEL.341	GAGGTGTTACAAAAAAAAAAAAAAAAAAAGAATCATATTAGTA	G	.	PASS	SVTYPE=DEL;END=48305792;SVLEN=-42	GT
Chr1	48310408	svim_asm.INS.274	A	ATATTATATAAAGTAATGTTTCCTTCCCTCACAGCGCGCCACGTCAGCATCAGGTAGGAAAATCGGCGTCCGTCGTCTCGACACGTGTCCTCGGTGTGCTAAACGCACCGTTTCATTTATTCGCTACGTTTGTGGGCTTTGTCGCGTGTTGTGAAG	.	PASS	SVTYPE=INS;END=48310408;SVLEN=155	GT
Chr1	48311824	svim_asm.INS.275	C	CGATAATGATGTGTCGAGTTTTAACCCGATTATCTAACTGCAAGTGCACAGTAAAGTACGCAGTAGTAATGCGGGATCGAATCCACAGGGACCGATGATCACACGTAGAGTTGCAGACAAGTTAATAGCTACAGCGAACGAAGATATATTTTTGATGGTTTTTTATTTAATTTTCTTTAGTGTCACAAAACATAAACAAGCTGTAAAAAAAATGATTTAAACGATTTGAAAACTATTTTAAAACAAACGTTGGGCATTGGGAATTCTCAGGGATTTCTTTTTAATCAAGATACAATTAATGGCAGACACAAGGATATATTAAAAACCGTCTAGAACTCAAACACGATATTAGAATTAACCTACTTCCGTAGCGCTAATTCTCTATGTTATAGAAATCTC…	.	PASS	SVTYPE=INS;END=48311824;SVLEN=10180	GT
Chr1	48313252	svim_asm.DEL.342	TTATATTGATATCCTGCATATTTCCATTGTCTTATCCATTCACCCATGTGCATTTTGATCATATAGACTAGGTTTTAGCCATGTTTAGATTGCATTTTGCATACATGAGTCCTTATTAGGTATTGGAGTACCACATGGAGTTCTTGGAGACATTTAGATGCATTTGGAGCTCACAAGAGGTGATAAAAGGGATCATTGGACGAGCAGTGCATGGGAGCGACCTCATGGGAGCGACCTCACCGGAGCGACACCGTGAAGTCGCTGTGACACCCTTTCAGAGCGACTTGACCGGAGCGACACAACGAGGTCGCTCGCGTCTCCATCTCCCGGAGCGACGTGACCGGAGCGATACAGCGAGGTCGCTCGCGTCTCCATCACCCGGAGCGACGTGACCGGAGC…	T	.	PASS	SVTYPE=DEL;END=48314768;SVLEN=-1516	GT
Chr1	48315350	svim_asm.DEL.343	CAAATCATAATAGGATAGGGTTTGTTCAAAAAAAAAAAAAAAAA	C	.	PASS	SVTYPE=DEL;END=48315393;SVLEN=-43	GT
Chr1	48315994	svim_asm.INS.276	T	TTCGATTCTTTTTCATTCAATTCGTTCAAAGTTCGATACTTTATGTGTTCATGTTCTTCTTCAAGTAATGGGTAATGCTCAAAGTTCGATTCTTTTTCATTCAATTCGTTCAAAGTTCGATACTTTATGTGTTCATGTTCTTTTTCAAGTAATGGGTACTCTTAAAGC	.	PASS	SVTYPE=INS;END=48315994;SVLEN=167	GT
Chr1	48318345	svim_asm.DEL.344	CGGTATAACCAGTACCGGTCCTGAAATGAAAAAGACCACAAGCAATTTTAAAAAAAATTGGCCACTTTTATAAATTTTGTAGATAATTTTTTTTAAAAAAGACAGATTTATGCAAATTTTTTTTGTGGGCTAGAAGTGGATGCTTGTAATGCTTCTCCTCATGGCCGCCACTG	C	.	PASS	SVTYPE=DEL;END=48318517;SVLEN=-172	GT
Chr1	48330894	svim_asm.INS.277	T	TAAGTTGGCAAACTCATTTGTTCAAAAAAAAAAAAAAAAAAAAAAAAAAAAA	.	PASS	SVTYPE=INS;END=48330894;SVLEN=51	GT
Chr1	48350209	svim_asm.INS.278	C	CCTCGTGAATTTTTTTTTTGTAAAAGATTAAAAAAAAAGTTAAATCCGGATCTATTAAAGACACAGACCTAATCCCCGGGTGGAGGTACAGCCCACAGATAGACCCTCTCCTGGGCATTCAAATGAGCCTAAAGCAATAACCCATATCCGTGTGGCCAGCGGAGTTCGAACCAGAGTTCGTCGTATTAGGTTTATTCCCTCAAGCGCCACTGGACTACCACCACTGGTTTT	.	PASS	SVTYPE=INS;END=48350209;SVLEN=230	GT
Chr1	48351046	svim_asm.INS.279	G	GTGTTGCGAATGAAGAGGGGAACTTGTGTTATTATTATTGTCGACCAGAAGGTCCATATATATACAAGGTATTAGACCGTCATAAGGTCATGTTTATCCTAACAAAATAAAGATAAGGATAAACACTATGTTACAGATATACATGGAATATATACTAGATAAACACATAGTCTCTGGTTGTTTTTATCATGTCCGGATTGGGCCTGCAGATGCGGGCTGGTCCATGGTCGATCATCATTTGGTTTTAACACTCCCCCTTGATCGACACATCCGGTACAGGTTCGTTGCATGCTTAATGTAAGCCTCATTAAAACCTCTGAAAAACCCCAAAACCAATGTGGCAAAATGGGAAACCAAGGACAGGAAAAAGAGTACAACACATGAACTCCCCGGATGAAT…	.	PASS	SVTYPE=INS;END=48351046;SVLEN=5892	GT
Chr1	48384858	svim_asm.INS.280	A	ACACCACAAGAAAACACTCCTAATTCCGACGGAGCTTCCGACGGACACCAAGGTCGTCGGACATTTGCGACGGAATACTGACAAATTTCCGACCAAATCCAAAAAAATGAAGTCGTCGGAATTCCGTCGGCCATTTCCGCCGGAATTCCGACGACATACGGTTCGTCGGAATTTTCCGACGACTTTTCGACGACATTCCGATAAAAAATGTAACCGTTGTAGTGCCGGAAGTTCGTCGGTATATTCGGACGAAATTCGACGACATTCCGATTAACATCAAAGTCGCCGGAATTCCATCGGTATTTTTAAAACGGAATTCGAACGAACCATGTGACCGTTGCCGACAAATACATATGACCGTTGTATAGCCGTTTGGGATTGGACAATTCGGATTGAATT…	.	PASS	SVTYPE=INS;END=48384858;SVLEN=7807	GT
Chr1	48389997	svim_asm.BND.93	N	N[Chr3:49630538[	.	PASS	SVTYPE=BND	GT
Chr1	48404803	svim_asm.INS.281	T	TAATAGTGTTAAGAAATAACTTATAATTTATAGTATCGAGAAATTTAAATAAGAGTAGAATTTGATACCCGTAGGAAGCAAATAACACTAGTATAAGGGAGAGAATTTATTATAAGGAAGAAGAATAAGATGTAATGGTTCTTTGATTATAAACTCTTGTTTTTGTTTATGGTGTACAAAAGAGTGAGATGAGTGATGGTATTTATAGTGAACAACAATACATAAAATAACAAAGATAGTGCTTAATTTGGTAAATGAGTGGGTGATCATAGTGCTTGATGAGTAGATGATCATAGTGCTTGAGTTGGTAAAGGAGTGGATGATCATAGTGCTTGAGTTTGGTAAAGAAGTGGAGGATCATTTCAAAGTTTATCTTATAACACTCCCCCTTGATCATCC…	.	PASS	SVTYPE=INS;END=48404803;SVLEN=5717	GT
Chr1	48416136	svim_asm.INS.282	A	ATCCCTTATATATTAATTGAGAAGCATTTTAAAAATTAGAATCTTAATTTTGTATTAATTAAAAAAACTCCAAATCCTAGGTGACACTCAAAATGACTTCTAAATTTCATTTTAAAGAATTCTAGAGCATCTAATATAAAGTATAGTTTAATCTAATGGTGTCACATTATTTCATAATTATATAACATTATATTAACCTAAAATATATGAAGTGTGTATTCTTTCCTTAAATAAAAGCTACGGAATTACCTAATATGATTTACATATATACAGAAATTAATGATTAATAATAAAGATTTGATAACAATTTTTGCATCCTTTTTCATTTTTGTTTAAATTTATATTATTAAAAAAACTTAAACAATCACATTAACCATATAATAAAAAAAATAGATTTTT…	.	PASS	SVTYPE=INS;END=48416136;SVLEN=2205	GT
Chr1	48427681	svim_asm.DEL.345	GAGGAGGAGGCAGCTCCCTATTGCAGTTGCATTTGCTATTACAATTAATAAGAGTC	G	.	PASS	SVTYPE=DEL;END=48427736;SVLEN=-55	GT
Chr1	48434079	svim_asm.INS.283	T	TAAAAGGTTAGGCTGAGTCATTCTCGCGGGATGGAAGTTGGAGGACTTGCCTCCGGAGGCGAATATTATGGAGCATATTGTTAGTTGTAGAAAAGCTTTAAGCCATTGGAGGACACAAAACAATGTGAATTCCGCAAAGTTAGTCGAGGAACTCAAAGAAAAGGTAGAGGACCTATACTCGAATGACGACGCTACCTGCCCTGAAGGAATTATCTACTGCTCTTAAGGCAGAGGAGATGTTCTGGAGACAGAAAAGTAGGGTTCTCTGGTTAAGGGAAGGTGATAGGAACTCAAAATACTTCCATGCGTTGGTAAAGCAGAGAAGAGCAAAGAATAGGATAACACAACTTCTGGATGAAAATGGGAATGTCGTGGAAGATGAGGAAGGATTAGTAGCCA…	.	PASS	SVTYPE=INS;END=48434079;SVLEN=3299	GT
Chr1	48434172	svim_asm.INS.284	T	TCCCATGATCAGAGCCGGTCCTAGGTTTTAGAAGGCTGGAAGCAAAAAAAAAAAATGTGGCTACTTATCAAAAAAAAAAGAAAAAATTTCTTAATACAGCAGATTCGAACCTAAGACGCCGCAAAGAAGTCTATTATTTGTATGCTATACCACTAGACTAAAGAAGTTTTTATGAATTTTGTGGCCGAAAATACTTGATTAAATTTTGTGGCCGGAAGCATGGACTTCATTGGCTTGGCCCAAGGGCCGGCTCTG	.	PASS	SVTYPE=INS;END=48434172;SVLEN=254	GT
Chr1	48438531	svim_asm.DEL.346	GTTTAGACGAGAATATACATGTTTGTGTGTTTAGAGAAAAAGACAAAAATAGCACTAAATCAAGTTTTTGTTCCCAAACTAGCATTCAAGATCAAAAGTCACAAAAATAGCACTTAATGTTTTATCAAAAGTCACAAACTTAGGGTTTAGAGTTAAAGGATGGGGTTTAGGATTTAGGGTTTAGGGTTTAGGGTTTAGAGTTTAGGGTTTAGGGTTTAGAGTTTAGGGTTTATGATTTAGGGTTTAGAATTTAGGGTTTAGAGTTTAGGGTTTAGGGTTTAGGTTTAGAGTTTAGGGTTTAGGGTTTAGGGTTTAGGGTTTAGAGTTGAGAAATGAGGTTTTGGGGATAAGATTTCAAATTTTGAAAAATAAAAAAATTAAAATTTTCAAAGGATAAAC…	G	.	PASS	SVTYPE=DEL;END=48439017;SVLEN=-486	GT
Chr1	48450377	svim_asm.INS.285	T	TTGAAGATCGAGGCGCGTAGCGGACAATTATGCCATTCGGAAGAAGTCTTC	.	PASS	SVTYPE=INS;END=48450377;SVLEN=50	GT
Chr1	48451144	svim_asm.DEL.347	GATGGTTTATATGAACCCAGGACCTCGTAGTCCAGTGGTACTACCTCCTTAGGGAGGGGAGGTCGGCTGTTCGACTCGCGAAGAGGAGGAGGCGTGTCCAGGGTCCGTAAAAAGGTACAGACAAAGATTGGCGCCGGGCCTAGGTGGTGGGCCGCAAGGTCAACACCAGGTTAAAAAAAAAAAAA	G	.	PASS	SVTYPE=DEL;END=48451328;SVLEN=-184	GT
Chr1	48451986	svim_asm.DEL.348	TTCCAGATCCCCCCCCCCCCCCCCCCCCCCTTCCCGCCCCAAAATGTGTGTTCTTGCATAGCCTAATGAGATCATAGTCGGTCTTAAGATTTTAAGAGAGATAAACAGTTTAGTAAGTATTTTAATAGAGAAAACTTTTAACAATTTTGGGAAATATATGTTCATACATATTTATTCAATTTTTTGGGAATCTAGAATCAATATTTCAATTAGCTATGCGGAAGACTGATCAATGAGATTATGAAAGTGATCGACACCAAACCAATTATCAAAAACAAAACAAAAAAATAAC	T	.	PASS	SVTYPE=DEL;END=48452277;SVLEN=-291	GT
Chr1	48453467	svim_asm.INS.286	A	AGTTAGCCATTATGCAACGTATCACTACAAGAAAACAGGGGGATTCTGATGGCCGAAATCGTCGGAAATTCGTCGGAATAGACCGATTCCGACGAATTTCTGACGAACCCGTCCGTCGGTATCGTTTCGTCGAAAAAAAAAAAATCGTCAGAATTTCGTCAGAACTTCCGACGACTTTCTGACAAATACCGAGAAACGTCATTCTGACGAACTTCCGACGATATTACGATGCGGATACACGAGACCAGAGTTCATCGGAAAAACTACGAACCGACGGAGAACATTCCTCGGACACTTTCGACGCAGAGTGTTCCTCGGTACATTCCGACGACCGTTGTCCGTCGGTAAATTCCGACGAACAAGGTTCGTCGGTAAATTCCGACGGATATGTCCGTCGGT…	.	PASS	SVTYPE=INS;END=48453467;SVLEN=5837	GT
Chr1	48455297	svim_asm.INS.287	A	AGTTAAAGTTAGTGATTTTTTTTTTTTTGTAACACTTTTTTTTTTTGTAACACAGTTAAAGTTAGT	.	PASS	SVTYPE=INS;END=48455297;SVLEN=65	GT
Chr1	48673551	svim_asm.DEL.349	AGCTGTGTCCTCTGAGTATCATCAAAAGGAGCTGCTTTATTAAAGAGAGAATTTTTAATTGAAAATCTCTTTCGTTGAGATATTAAGGGTATCCTGATCAAT	A	.	PASS	SVTYPE=DEL;END=48673652;SVLEN=-101	GT
Chr1	48691280	svim_asm.DEL.350	TCCGTATATTTAGGGGAAAATGGCATATTCCCCTATGAACTAGCTGTTCCCGGTTTTTTCACACATGAACTTTTAAATCATGCCAAAAACCACATGAACAATGGAAAAATGACTTATTTCCCTATGAACTAATTGTTTCCGGCTATTTCACACACGAACTTTTACGCCATGCCAAAAGCCACATGAACAACTATATTTTTTTTAATTACATACACAAACTATCGATTTTAAACTAATTCCGCTAAAACCGTAAATGATGTTATTTAAAAGTTAACTTGGATTATATGATAGGAGGAGAGACGGTTTAATTTGGGTTGATAAAAACATAATACTACGTCGTTTTTTTTTCTTCAATTTCTTCTTTTTGTCAACTTCTCTTCTTCTTCAAAAATTGTTTTA…	T	.	PASS	SVTYPE=DEL;END=48692402;SVLEN=-1122	GT
Chr1	48693317	svim_asm.INS.288	A	AATCTTCTTTCCTCATATATGTGTGCTCATGTCATGTGGTTTGACTTCAGCAGTG	.	PASS	SVTYPE=INS;END=48693317;SVLEN=54	GT
Chr1	48697264	svim_asm.DEL.351	GGTACAACAAATTCGAGCCTTTCATCTTAGCTTCACAAGCAGACCAA	G	.	PASS	SVTYPE=DEL;END=48697310;SVLEN=-46	GT
Chr1	48709461	svim_asm.INS.289	A	ACACCTCTTGTTTTGAGAAATTTGTTCACAAGTCGTTCATTCTCCTTCAGAATTCATACC	.	PASS	SVTYPE=INS;END=48709461;SVLEN=59	GT
Chr1	48710860	svim_asm.BND.94	N	[Chr2:62746693[N	.	PASS	SVTYPE=BND	GT
Chr1	48712373	svim_asm.DEL.352	TGGGGGTTATTGGTTGTAGTATTTTAATGAATTTAGGATTCTTTCTTGGATTTAGAAATTTTTGATAAATACATAGATTTTAGTCAAATAAGTAGATTTCAGAATCAATGATATAGATTTCAAAATCAAAATAACTGGATTATCGTAAATCAGCCAAATAGTTAAGGAGAGATACCCTAATGATAACGTGTTAATATTATTATCCCCCGATAGTGCCTACAGGTTCTTATATCACTGTTTACATCATTATATACAAGTTGTATCTTCGTATGAAAGTGAATTAACCTCCACTCTGTATATACATAATAGACTAACCCTAAAGGGATAAAGATTGGCTATGTAGGATGTTCCAGACAAGAAACTGTTAAAGCCATGTGATGCATAGAAGAGACCATACTG…	T	.	PASS	SVTYPE=DEL;END=48714584;SVLEN=-2211	GT
Chr1	48803666	svim_asm.BND.95	N	N]Chr3:52850506]	.	PASS	SVTYPE=BND	GT
Chr1	48806059	svim_asm.DEL.353	GCACTACAAGAAAACATCAAGGATACTGAAGGAAAAAATCGTCGGAATTTCGTCGGAATAACGTTATTCCGACGACATACCGACGAAACAAGTCCTCGGAAATAATTCCTCGGAATTTCTTCTTTCCTCGGAAATCCCTCGGAATTTTCCGACGGAATTCCGAGGAAACAAATTTCCGAGGAAATTCCGAGGATCATTAGTTTGTCGGAAATCTCCTCGGAATATACCGAGGGAGAACTTCGTCCGGATATTTCCTCGGAAGCTCATCGATCGATGCGTTTTTGGACATATATCCATCGATCGATCGGAATATACCAAGGGAAATCTTCCTCGGAATATTCCGAGGAACATGTCCCTCAGTATATTCCGAGGAACCAGTCCCTCGGTATATTCCGAGGA…	G	.	PASS	SVTYPE=DEL;END=48817000;SVLEN=-10941	GT
Chr1	48818045	svim_asm.INS.290	G	GTGTTGGGAAAATTACCCAATATCGATGAGATGAAGATGGGATTAGACAACTAAAAGATTTAAGAAGAAGACTCTTTATAATTTTGGAAAGGGTTTACAAAGATTTTATTTTGAGAACTCTCTCTTACAAATGTTTTCTCTCTTTGTTTTCTTGATGTTTGGATGATGTTACAAAGGGACTCTACACTCTTATTTATACTAGTGTAGGGTAACTACAAGCTAATTCTAGAGACTTCTCCATCTTCTTTTTTTAAACACTTCAACACACTTCTACACACTTCTCAATCCACACTCTTCTTCTCCTTCTAGATATTTCTTCTTCTTGGACTAAGGCTTGATTTGTTTTGGGCTTAAGGAGGGAACTCCAACAAATCTCCCCCTTCCCGATTTAGCCCGAAA…	.	PASS	SVTYPE=INS;END=48818045;SVLEN=4776	GT
Chr1	48827283	svim_asm.INS.291	A	AAATAAGAGAAAAAAGATAAAAATAACACTAAATCAAGTTTTTGTTCCTAAACTAGCACTCAAGGTCAAAAGTCACAAAAATAGCACTTAATGTTTTATCAAAAGTCACAAACTTAGGGTTTAGAGTTAAAGGGTGGGGTTTAGGATTTAGGGTTTAGGGTTTAGGGTTTAGAGTTTAGGGTTTAGGGTTTAGAGTTTAGGGTTTAAGGTTTATAGTTTAGGATTTAGGGTTTAGGGTTTAGAGTTTAGGGTTTAGAGTTGAGAAATGAGGTTTTGGGATAAAATTTCAAAATTTTGAAAAATAAAAAAATTAAAATTTTCAAAAGATAAACTTAGAAATGTGCTATTTTGGTCATTTTAGTTTTTAAGTGCTATTTTTGTGATATAAACTTAAAAATG…	.	PASS	SVTYPE=INS;END=48827283;SVLEN=423	GT
Chr1	48835823	svim_asm.INS.292	T	TACAAAAACCCAAGTAGAGTCGACTATTGTTTGGTGACTTGTATCACTTTTTGTGTGTTTTGTGGTACCTAAACCCCCTCCCCCGCGATAAACATGGTCCTAACTCCACGTTTTTACTTCACATATATTGGTTGTTACTATTCCAGATCACAACTTTGAAAATGCCTACATTTTTGACTCTTAGCTTAACGTTTGTTTTAGCTACTCGTCAAGATAATCATACGTTTGTTTTAGCTACTCGTCAAGATAATCATATTATATTTCTAATGACGTCTATTAAATATTCAATTCAAATAAACACCCTTGAAACTGAAATCTTTGTATTCTGCTAGAGCCTTCTTTATTTGCTAACTCATCCAGTCTGTCAACACAAGTCTCAAGAAACTCTCTAAACCAGAC…	.	PASS	SVTYPE=INS;END=48835823;SVLEN=1872	GT
Chr1	48856033	svim_asm.INS.293	T	TGGTATTGTAGGCACCAAATTTACTAGATAGGCAAATTTGATATGTAAAGCAAAAAATTACAAATAACATGAATAAAAAATACAACAATATAATACCGTAGTTGGAAAAGAACTAGGTTGAAGCAGAGTCGAGATTAGATCTCTTTCCTTAATCCTTTAAACGTCCGTAGTGTGCCGGTTTGATACGTTTAAGAATCCCAGGATACAACTGCCTATATCTTTAGTCTCACAACACTTGAGAACCAAAGCCTGTCGAACCTATTTCTATGTTATACTCTCAGACACAAAACAAAAAAAAATAGGAGAAAGTGGTTTTGTTTGTATTGGATGTGTGTCTTTAGAATGAGAAGAGCATGACCTTTATATAGAATATAAAGTCTAACGTGTGCTACTGCAAGC…	.	PASS	SVTYPE=INS;END=48856033;SVLEN=5568	GT
Chr1	48860021	svim_asm.INS.294	T	TTTGTGTGTTTTTGTGTGTTTAAAATTTGAATTTGATAGCG	.	PASS	SVTYPE=INS;END=48860021;SVLEN=40	GT
Chr1	48862175	svim_asm.INS.295	G	GTAACACTTTTTTTTTTTGTCAACTATTTTTCATTAGGTCTCACGGACTTAAAAAGAATACAAGTTAAGATAAAGCTCACACACATAACCCACTAAGGTAAGGATGATACAACACAAGAGTTATACGTGTAAGCCCTAGGAGAAGTCTCTGCTACGTGGCCTTCATTTATGAATTGTGTTGTCTCCACTCCACCGCCAGTGAAACTGTTACCGCCGGTAAAGCTTCTTCCATCCAACCACCGCGAGATCGACGACTCTTAAATCTTGTATTCCTTTGTTCCTTTTGCGGTTTGTTGCCGGAATCGACAGTGAGATCCTGAATAATCACCAGTCTTTCAATCCAGAATTTTCCGTTGGATCCAGAGAGCAAGGAATTTGTTGAGACGCCTTGAACAGACC…	.	PASS	SVTYPE=INS;END=48862175;SVLEN=924	GT
Chr1	48896685	svim_asm.DEL.354	TAAACTTGTAATGACCCACCATCTCCATCTTCTTTAAAGCTTGAGAAAGAGAGAGAGAGAGAGAGAAAGAGAGAGAGAAGAAGGAGAAGAAGGGAGAAAGCTCACCTGAGCTCGTCGCCGGAGCAACAGTGCGCCATGACCACGTTCAGCTTGCCACCACCGATAAACACCTTAGGTAATCGCCGGAAACCGCATTCCTTAAGCTCAGTTTCGTGTCCGTTTAGTAAATCGCCCATAACTTCCTAACCATTGATCATCTCGTGCATTCAAGACCACCATCGTGTTCCTCTCGTCGAGACGAAGCCGTAGACACCAACCACGCCTCAATCGGAGCCCGGACGAAGCCGCACGCGCCTCCGGAAGTTTCGCCTCTGCGCGCGCGTGAGGTACACGCGCCGC…	T	.	PASS	SVTYPE=DEL;END=48902946;SVLEN=-6261	GT
Chr1	48911161	svim_asm.INS.296	A	ATCTTTATTAATAAAGTAGAGATATCTGCTCTCTCAGGCCACCACATCAGCAAGAAGGGTTGGGGGTTTTGCGCCACCTGGCACTATAAAAAATTAAGACATCGACTGATTTTGTAACTCATATGTGCTGGACCATTGCATCCTTTTCATAATCTCTCACCCAACAAATTCAACAAAGCAGCCTAACTCTAAAACCTCGACAAAGCCCATTTGTTGAAACCCTTCTTCTTTGATTGTCTTCGCCCGATCACATCCTCCTCACTCACGGCGATAACAAATTGGAGTTGTAACGTCTTTCGTCCTCATTGAATCCTTTTCATAAATTTTACCCACTAACTCTTTCATTCAAATTCTCCCAAGACGTTGCTTTTAGTTTCCCATGACCTCAGCCCCACCGCA…	.	PASS	SVTYPE=INS;END=48911161;SVLEN=5693	GT
Chr1	48915836	svim_asm.DEL.355	ATCTCCCTTTTTCCATATCCATGACAGGGAGTCGTCCCCCAGTATGTTGTAGGTCCAAAAGG	A	.	PASS	SVTYPE=DEL;END=48915897;SVLEN=-61	GT
Chr1	48916367	svim_asm.INS.297	G	GGAGACATGTGTTAAGACGTGAGCCATGGCTATTTAAATAAACCCA	.	PASS	SVTYPE=INS;END=48916367;SVLEN=45	GT
Chr1	48916718	svim_asm.DEL.356	CAAGTTACATGATACCACCCGGGTTTTAGTGGTAAAGGGTAAAGGGGTTGCGGCTGTAACTTCCGCCACCCGGGTTCGATTCGCGCTGGGAGGGACTATTTACATTTTTGGTTAAAACACCTTTTTTTAACCAAAAAAAAAAAAA	C	.	PASS	SVTYPE=DEL;END=48916862;SVLEN=-144	GT
Chr1	48917213	svim_asm.INS.298	T	TTGATGTGTCGAGTTTTAACCCGATTATCTAACTGCAAATGCACAGTAAAGTACGCAGTAGTAATGCGGGATCGAATCCACAGGGACCGATGATCACACGTAGAGTTGCAAACAAGTTAATAGCTACAGCGAACAAAGATATAATTTTGATGGTTTTTATTTAATTTTCTTTAGTGTCACAAAACATAAACAAGCTGTAAAAAGATGATTTAAACGATTTGAAAACTATTTTAAAACAAACGTTGGGCATTGGGAATTCTCAGGGATTTCTTTTTAATCAAGATATAATTAATGGCAGACACAGGGATATATTAAGAACCGTCTAGAACTCAAACACGATATTAGAATTAACCTACTTCCGTAGCGCTAATTCTCTATGTTATAGAAATCTTCACACTA…	.	PASS	SVTYPE=INS;END=48917213;SVLEN=10717	GT
Chr1	48918231	svim_asm.DEL.357	ATAAAATTAAGGGAAAATTTGGAAAAATACATTTATATAAGATTATAATTTGAAAATTACACCATGATTTATTTATTTTGAAAACTACACTTTTGTATATGGAAATTGACCAAATTATCCAATATCAATATTTAATAAACACTATTAACATTATGTTTTTCAAAATTCAGAAAATGTGCACTAATTCTCACAAATTTCTTTATCTCGATTTTTTATTTGGTTCTGTTATGATTATAGAATATGAATTTGGTTCTCTCATGGTTTTAAAATTAGATTTACCTATTCTAATTGTGCTTGTTGTTTTGTTCTCAAGATAGTTCTGCTTTTGTGTTTTTAGGAAATACTAAGCAAAGAGAAAGTGAGTGTCTTAAAGAAGGAGACTTGTCACAAGTAATGATA…	A	.	PASS	SVTYPE=DEL;END=48919561;SVLEN=-1330	GT
Chr1	48936543	svim_asm.INS.299	T	TCACACATTGATATTCCGTGTTTTTAACGGTTTTAAACTCGTTTTGGAGCAAATAAATGGTCGGTTTTAATTAATGTTTTGTTCTATTTGATGCGTTTTGGTGTTCTTAAGTGTAATATGCAGGTTACTAGATAGCTTGAAAGAAAAGAACGCATTCGGGATTTATTCAGAAGCAAGATGGACCGAACAATGGACCGAATGAAGTATTGATCGCACAGAGCACGAGATCGACCGATCCGGTCTACCTGGATCGACCGATCCCAGGCTTTCACACACGAGATCGACCGATCCGAGCCATGTGGATCGACCGATCTCAGGCGCTACGGGCTCCACACGCACAAACGAGCTTTTCACTCCTTTTTACCCACTTCCCTCAATAATTCAGAAAAAAGAACTCGA…	.	PASS	SVTYPE=INS;END=48936543;SVLEN=10169	GT
Chr1	48943100	svim_asm.DEL.358	ATTAAACCCGAAATCGCAACCGTAAAAAGCAAAGACACGAAGAACTAACCTTGGCCTTGGAATATTCATTCTCGCCAACTCGATTCTCACTCTGAAACGCACACTCAAATCATGGATTCATCAATTTGAAGGTTAGGGTTCATCAATAGTGTTGAAATTAAGGTTGATTTGGGGGAAATTGAGAGACTTGCCCGACATAAGGATTGGTT	A	.	PASS	SVTYPE=DEL;END=48943308;SVLEN=-208	GT
Chr1	48968415	svim_asm.DEL.359	TTAAGGGCGGGTTATTGGTTTAAGAATTTTTAAAGAATTATAAAATTTTAAGAATTCATGGTTATTGGTTTATGGATTTTAAAAGTCTTTCCAAAATCCATTGTTATTGGTTTAAAGACTTTTAAATTATATTCAAATCCTTTGTTATTCAAAAAGTTTAGTTTTTATTGATTTTGCTATTCTATTAAATTCTATGGTTATTGGGAACTAAATTCTTTATATTTTTACTCATAAGCTAGACTTTGAAAATAGCATGACTACTCATAAGATTTCTGAAATCTGTGTACTAATAAATACATTCCCACACTTTATGATATTTTTCTTGTTTGACATGTGATTTTCAGAATATCTCTTTGTCGAAAAGTTTCGTATTTGGTGTTTTCTAACATAATTTTTCGT…	T	.	PASS	SVTYPE=DEL;END=48972232;SVLEN=-3817	GT
Chr1	48973996	svim_asm.INS.300	T	TACATATTTTATAGTTGTATTATTTAAATTAATAAATTATTGACTCAGCTGAAAACTATTAATAAAACTATTTATAAATTAGTGACTCAACTTAAACTTAATTAAACCATGACAAATAAGCAAAATTACCTAAAATCATGGAAATCATGACAAATAAGCTAAATCACTTTAAAACTATTTATAGATAATGATTCAGCTTAAACCTAATTAAAACATGACAAATAAGCAAAATTATCTAAAATCAAGGAAATCATGACAAATAAGCTAAATAACTTCGTAAATAATAGTATAGATGAGTGAATCTATTCATCGATAATTAGCTTTAAACAGAAATTCATTAAGTTTTTAAGA	.	PASS	SVTYPE=INS;END=48973996;SVLEN=350	GT
Chr1	48973997	svim_asm.DEL.360	GAAGTTACTAAGGTCCCCCCCCCCCCCCCCCCGTAAGGTGAGTGAATCATACTTGCATTCGAATGCTATAATTATTTATGCTTGTATGAAATTTTCTATTTCTTTTGTTGTAACCAAAAAGTTCAGAAACTAAACCCTTCATGATTTCCTCACGCTATAACTATTAACAAATTCTCTTTTTATATCTAAATACTATCATTGGAAAACACTTAAAATTGTTTTCTATAGGGGTTATTTGTGAAATAACCAAAAAAAAACTAAAATTAGTCTTTA	G	.	PASS	SVTYPE=DEL;END=48974269;SVLEN=-272	GT
Chr1	48980939	svim_asm.DEL.361	GTTAGAGCATGCGCAACGGTGAGACTCATTGGAGTCCTTAGCGACAAGGGCATTTCGGATTAATCTTGGATATTTTAGAATTTTTTTTAAAAAAAAAAAAAAAATGACCATTCACGGGCCGCCACGTAGTCGTGGGGACCCACAAATAGTGCAAGGATTCACTAAAAAAGAGTCTTTATTTAGGAATTTTAATGGTTGAATCCTTAGTTTTTGGTGGGGTCCACTGATTATTTAATTATTTTTTTCCTAAGTACTCTCACTTAATGATTCCCGTTGCCATGCTC	G	.	PASS	SVTYPE=DEL;END=48981222;SVLEN=-283	GT
Chr1	49009118	svim_asm.DEL.362	TAGTTTGTGTATCTTATCATGTTTTTCGCTTGTGCAGGATATGTTGCGGTATGTCACCCAATGGAATCTACAAAATCTCCAGAAAAGCGTTGATTGCTGCACAGCTGCCTCTATTATTCACCAGAGAGTCTAACTGGAGAGGTCCATTTCCCA	T	.	PASS	SVTYPE=DEL;END=49009270;SVLEN=-152	GT
Chr1	49018645	svim_asm.DEL.363	TTTACAAACTTTTTAAATTCATTTACGGTGGATATAAACTCGTTAA	T	.	PASS	SVTYPE=DEL;END=49018690;SVLEN=-45	GT
Chr1	49026129	svim_asm.DEL.364	TACAAGTCGGACTAAGCATAAATATTTATTGCTCCGTCCTTATTTACTTTGCTCCATTATA	T	.	PASS	SVTYPE=DEL;END=49026189;SVLEN=-60	GT
Chr1	49026874	svim_asm.DEL.365	GTTATTTTTTTTTTATTTTTTTTTTGTCAGCAGCAAAACAGATTCATATAAACTCTGCGAACCATTCCGGTAACTCTGCATCCATATGAACGACAAACGACGGTTGTTTCCTTGCACTGCGTGCTAGACTATCCGCCTTTGAGTTATGTGTCCGTGGTATATGAATGATCTCTGAGCTGTTGAAACTTCTCTTCAAGAACTTTATGTCTTCCAAATAACTTGCAAAGGCTGGCCACTCTTCTGTTTCTGAAACCATCTTCACCAATTGAGCACAATCCGTTGCAAAAGTAACACAAGACTGTCGAAGATTCCTCATGCATTTCATTGCCCATATGAGAGCCTCTATCTCTCTGTGTAGTGGCGACTGACTCGCTCTCGTATTCCTTGCTCCCATTAGTC…	G	.	PASS	SVTYPE=DEL;END=49028485;SVLEN=-1611	GT
Chr1	49119478	svim_asm.INS.301	A	ATAACACTACAAGAAAACACAAATTTAACGACGGCCAAAATCGTCGTTATTTCCTCGGAAAAGAAGGCTTACGAGGAAATGGCGATGAAAGGCGTTTCGTCGTTATATGATTGTCGTAAGAGAAGATTCGTCGCCATTTCCTCGTTAATTAGCGAGGTTATATTTTCCTCGTAAAGAAGAATTAAGTTTTCGTCGTAAAGACCACGTGGGGTTTCCAATGCGGTGTCGTTGTGCTTCCTCGTAGAAGAAACTCGTAAATGATTGTAAGTAAAAGACACGCAAAAAACCTCTAAATAAATTCGTCAGTAATAAAAACGTAAGAAACACGAAAACAATTAAATTAAGTAATAGAATCGTAGTAACTAAATCCCGTAAAATCCTCGATAATTGTTCCTCGAT…	.	PASS	SVTYPE=INS;END=49119478;SVLEN=8016	GT
Chr1	49134106	svim_asm.DEL.366	ATCCCTTTCTTATTAATGGATGAACATTTTGAAAGAATAACCTTTAAAATGTAAATTATTTACATGAGTGCCATGCTGACGTGGCAGCACCATATTCACTCTCAGCCCATATATAGAATTATCTTTGCTCCCCTAGAAAAATTACATCACATGCCATTGTCATTCCAAACTAATAGTTGTCATCATGTATCATATTCTCATAAACATTACCTTTTCTTAACCATAGCTTTTACCTTACGTGAAAGTGAAATTATTTATATTATTGATATATAAATGACGTCGTTTTATAATATGAGCGAACACCATCTTCTCCTACGTTATGGCCTCATTTTATTATTCAAGATGTTGTGAATGTAACATTAGTTTTCTTTTTACATCACTGATTCGTTTATATCATTG…	A	.	PASS	SVTYPE=DEL;END=49138851;SVLEN=-4745	GT
Chr1	49142500	svim_asm.DEL.367	AAACGGGCGGGTATATTTTCTGTTTTATATCTTTTTAGGTTTTTTCAATTGGTAATTTAAATATAGGTCTAATGGCATAAAGCATAATAAATAATATTCAAAATAGTGATAAAGATAAAAGAAATAATAGTTGGACCATACTTTTATCAATGGGTCACACTGCTATTTTAATAGAATAGATTTAAATATATGTCTAATGGCATAAAGCATAATAAATAATATTCTAAATAATGATAAAGATAAAAGAAATAATAGTTGGACCATACTTTTATCAATGGGTCACACTGCTATTTTAATAGAATAG	A	.	PASS	SVTYPE=DEL;END=49142803;SVLEN=-303	GT
Chr1	49158059	svim_asm.DEL.368	ACAACACTACAAGAAAACAGCGATATTCTGACGGACATTCCGACGGAAAATGAAATCCTCGGAATATACCGAGGAATTTCCGAGGATATTCCGAGGAAACTCAAAATTGGGTTTCCTCGGAATTTCCTCGGAATATACCGACGGAATTCCGAGGAAACTACAGTCCGTCGGAATATTCCGAGGAAATTCCGAGGAAAACTGTGTTCCTCGGAAAAAACCGATGAATTTCGAGGAAATATTATAGCCGTTGGAGAGCCGTTGGGGGATTTTACAAAATTCCGAGGAAATTCCGACGAACTAGTTTTGTCCGTCGGAATTCTGTCGGAATTTCCTCGGTATGTCGGCAGGATTTAAACTAAAAATACAAGCACTCCTCTTCCTCTTCATTCACTTCATATC…	A	.	PASS	SVTYPE=DEL;END=49168789;SVLEN=-10730	GT
Chr1	49181228	svim_asm.INS.302	A	AATGGATTATTAATACTTTTTTTTTCCGGAGGACTCGAACCCAGGTGCCTTGGGATCCAATTCACTCTAGTGTTACCACTAGGCTATTCTGTCACGGCT	.	PASS	SVTYPE=INS;END=49181228;SVLEN=98	GT
Chr1	49184211	svim_asm.INS.303	T	TGTATATATATACTTGCTCGAGTTTCAAAAAAAAAAAAAATATACTTGCTCATGATCATGGTAGTAAAAAGTTAA	.	PASS	SVTYPE=INS;END=49184211;SVLEN=74	GT
Chr1	49308032	svim_asm.DEL.369	GAGGATTGTTAGATTCGGGTTTAATTATGGGCTTCCAACTTAAAACCAATTGGTAATTAGTGGATTGACCCTAACCCTTTATATATTACTTAATGTCCCTTAGAATTCCCGATGTGGGATATATATCCCTAATA	G	.	PASS	SVTYPE=DEL;END=49308165;SVLEN=-133	GT
Chr1	49311994	svim_asm.DEL.370	AAATACTTTGATCATTTTTTTTTTTTTTTTTTTTTTTGTCATCAGCATTACAGACTCATGTTGACTCTGTGAACCAAACCGGGTGAGCCGAATCCATGTGAACGACAAAAGACGATTGCTTCCTAGCACTGCGTGCCAGACTATCCGCCTTTGAATTTTGCGTCCGTGGTACATAGATAATGTCTGCTCTTATGAAGCTCTCCTTCAGGATCGTGATGTCTTCTAAATAATTTGCAAAAGCTGGCCATTCTTCTGGTTCCGAAACCATCTTCACCAATTGAGAACAATCCGTTGCAAACGTAACCTGAAATTGACGTAAATTCCTCATGCATTCCATTGCCCAGAGTAACGCTTCTATTTCCGCATGAAGAGGCGAAAGACTAGCCCTGATATTTCTCG…	A	.	PASS	SVTYPE=DEL;END=49319269;SVLEN=-7275	GT
Chr1	49330307	svim_asm.INS.304	T	TACTAGTGGTACTCCGGCGCTACGCGCCGGGTTCATATGTTTTATTCTCTAATGAGTTCAAATTTGTTTTTTTTTGTTTCATTTGATAATGGTTAGTGATTGTAGTGTTTTATTTTGTTTTGAAGTTGTTTAAGTAAAAAAAAAAGAATAACGTAATTGGTTTTCATTGATATATTCAATAAAAATAGAATAAATAGCTGATAGTTGTACTAAGTAAATATACTTGACCTTAAAAACATAAAGTAAAGTCGATGTTCCAAAAGAAAAACATGTAATGCATGTGTTTGTTTTGTGATTATCTTGTTTGAATGAAGATAACAAATTCTTTCATCCTCTTAAAATCGTAACAATTCATGCTTTGTCTCATGGATATGGTAATCTTGCAATCCGTTATGGTTT…	.	PASS	SVTYPE=INS;END=49330307;SVLEN=3894	GT
Chr1	49333252	svim_asm.DEL.371	GAGAGAGAGAGAGAGAGAGAGAGAGAGAGAGAGAGAGAGAGAGAGAGAGAGAGAGAGAGAGAGAGAGAGAGAGAGAGAGAGAGAGAGAGAGAGAGA	G	.	PASS	SVTYPE=DEL;END=49333347;SVLEN=-95	GT
Chr1	49340410	svim_asm.DEL.372	TAGAAACCTATCATCAAAACATGCATGGCATATCATCAAAACTGATTTGGTTGCAATGGTGAATAATTTTTTGATCACAGGAGACATGGATTCAAGGTTAAATATTATCAATATTTGTATGATCCCGAAAACGGAAAGGCCTACAAGGATGTCTGAGTTGAGGCCAATTAGCTTGTGCAATGTAGGGTACAAGATTATTTCGAAGGTTTTATGTCAGCGGTTGAAATTATGCCTCCCACGGTTAATATCGGAGACACAATCAGCATTTGTACCAGGAAGGTTGATTTCAGATAATATTCTTATTGCTTAGGAAATGTTTCATGGACTGCGGACTAATAAAGCTTGCCAAAGTAAATATATGGCGATAAAGACATATATGAGCAAAGCGTATGATCGGGT…	T	.	PASS	SVTYPE=DEL;END=49343088;SVLEN=-2678	GT
Chr1	49345110	svim_asm.INS.305	T	TTGTGGACACGAAAAGTTGTGGACGAGTTAGATATAAACATACACATTGTGGATGGTAAAATTATGGACACGAAAAAA	.	PASS	SVTYPE=INS;END=49345110;SVLEN=77	GT
Chr1	49351742	svim_asm.INS.306	C	CAATATGGAGTTACACTAATACCTAATTAAAAAACTTGACTTCTCGTTTTTCTCTCGCGACAAGTCGGGCGAATTTCTGATTCTCCATGCTTGCTTCCGGTTCGTGCCCTCCCGCCTCAGTCGGAGACCTTTCCCGACCTCCTCCCTCCCCCCCTGACCCCCCTGACCCCTTCCATTCCTCCCACCTTGCCTCCTCCTCTATCTCTTCCCCTCTGTCCCCATCCACTGTCCTTCCTCCCCGCGCAAACTCGCCGGAATTTGGAGTTCTTCCTCTTCCCCGTCCCTCTACCTGTCCAATTGGTGTATCAGCTGCTGATCTCCTTGCCTCTTTCCTCATTACCCCAAAATCTACTGTTCAAATCCCTAGCTCGGGTACTGTTCAAATACCAAAATTTGCTT…	.	PASS	SVTYPE=INS;END=49351742;SVLEN=5920	GT
Chr1	49360122	svim_asm.DEL.373	TACTAGGATGTGGACCCCCGCGAAATCGCGGGGGAAAGTTAATATTAAATTTTCAATATTAATTTAAACTGATTAAATCTAACTATTTTTAAAAAAATATATATATAAACTGATATAGTTTAAATAGAAATTAAATATGAAAAATAAGATATTAGAAATTTATTATAAATAAATTTATTGAAAACACTAATGTCAAAGTGATGCAACCCTTCAAAAGTATTAGGTTTAATAATCACTATTAAATTTTCAATATTATTTTAGAAATTATTATACATTAAATGTTTAAAACCAAAATGATAATATATAAAATGTTTTAAAATATATATAACTGATATATTTAAAATGAAAAGATGAAGATGAAAAATAAGAGTATTAGAATTGTATTATAAATAAAAGATA…	T	.	PASS	SVTYPE=DEL;END=49365304;SVLEN=-5182	GT
Chr1	49365886	svim_asm.INS.307	A	ATACTCCCTCCGGATACGAATGTAAGATGTTCTATATTTTTATCTTGTATACAAATGTATGATGTTTTGAGATATAATTAATGCATTTATTTTTAAAATTTAAACATAAATTAAAAAGTAAAATTATGAGTGGTGAAACTTTATTGATATAATCAAAAAGTAACAACTAAAATATTGTATTTATTGTTTCTTAATATGTGTGTAAAACCTTAAACATCTTATATTTAAATCCAGAGGGAG	.	PASS	SVTYPE=INS;END=49365886;SVLEN=239	GT
Chr1	49372600	svim_asm.DEL.374	ATCCCCTATATATTATTTGTGAAACATTACAACTTCTTTTTGTAGCCACGTGTCATCACTAGGATGATTCTTAGAATTATTAGAGAAATATGTTGGTCCATCTAATTATATAATAATTTTTTTATTAAACTAACCATAAATTCATTATTAATGTCATTTATTATTTCCTTAAATAAAGATTACGGAATTGCCTAATGTGGCTAAAGTATATATGACAATTAATGATTTTGAATAATAAAGATCTGGTAAAAAAATAATATATCGTCTATCAAATTTGTTTAATTTTAAACTATTAAAATAATTTAAAAAAATCACAATAACCATATTATAAAAAATTTAGATTTTTCTGTATATGTTATATTTTGAATTTTAAAAAATGACTATAAATTACTAAAACTG…	A	.	PASS	SVTYPE=DEL;END=49373639;SVLEN=-1039	GT
Chr1	49387057	svim_asm.DEL.375	TTTGGAAACGGTTTTCAGTGAGGGCTTTGAATCGTATGAAGGTTGCTTTGACATCAGATTTTCGTTTGAGGGGATAAAACCAGGTGTATCGGGTGTAGTGATCAACTAAGATTAAGTAATATTTGTAGTGATCAACCGATGGTATTAGAGAGATCCAAAGATCAGTAAATATATATTGAAGTGGTTGAGAGGAAGAGATTGAGGTTTGGGCAAAGGAGAGTTTGTGACTTTTATTAGAAAGACAATCAAAGCAAGACAAAGAGTTTGGTACTGAATTAGACAACGGTAAAGAAAACTTTGAGATAATAGTTTTTAGGATATGAAGAGATGGGTGGCCAAGCCGTGCATGCCAATCTTGAGCTGAAGCTTTAACAGTCGGGGTTGAAAAGAGAGAGACAT…	T	.	PASS	SVTYPE=DEL;END=49387778;SVLEN=-721	GT
Chr1	49388092	svim_asm.DEL.376	GAGGGTGTTAATCTATTTCAAGACCAAGACTTAATTTAGATTTGACTTAATTCAATCCTAACATGATTCTAAAGAAGGTAGGAACACTAACCTTGATCTATGCTTGGATGCAATCCCACCAATTGATGTTCTCCTCTTTAACCTTCTTTCTTTGGTGGTTTCCTTGATGGACAAGAAACCCCAAACCTTCCTTTAATCTCTCCTTCAATAATCAGTATTTTTCTTGTGTATCTTTTTAGAAAGACTCTCGTCTTACGTGAAGAAGAAAATAATGAACGAGTGTTGTGTTTTATATTAGTCAAAGAGACATGAGTCTTAACCAACACAACTCTCTAAGACTTCATCACAACCATTCGTTATATTAACGGTACCACAACGTACGTATACTGATATATATAT…	G	.	PASS	SVTYPE=DEL;END=49394822;SVLEN=-6730	GT
Chr1	49395360	svim_asm.DEL.377	AACTTGGTGCTGTGTTTATTAGATCCGTGGGAGCATGTGGTGGGTATTGG	A	.	PASS	SVTYPE=DEL;END=49395409;SVLEN=-49	GT
Chr1	49403409	svim_asm.INS.308	A	ATCTATATTATAATAGATCAGTTGTTGCTCACTCCTCAGCGCGCCACGTCATTGTTTCGTGGGCCCCACATTTAAAAAGTGTAAAAAAGTGTCAAGCCTATAGTTCGAACCCGGATTATTGAGATATAAACACCAACATTTATACCACTAAGCTAACTGATACCTCTGTACATTGATGGCCGAACCTAATATATATTTATGAAGGTCGGAAGCCCTTGCTTCTTCGGCTTCCTCTGAGGGTCGGACCTACAAGTGTGTTATGGGTTTCATTTTTAAATGGGAATCACTTTATATGAAAAAAAACTTAAGTTTGCAACAATTATGGTTTTCCTATATTGTAAACTGTTATAGTTTAATATGAGTTATTTTCATCATTGTCTCAAACAAGTCTGAGTTACA…	.	PASS	SVTYPE=INS;END=49403409;SVLEN=4057	GT
Chr1	49492516	svim_asm.DEL.378	GACGACACAAAACGAAGCCGGGAGCGACGTCTTCAGAGCGACACAGCCAGGTCGCTCGCGAAGAA	G	.	PASS	SVTYPE=DEL;END=49492580;SVLEN=-64	GT
Chr1	49514725	svim_asm.INS.309	A	AGTGACCAGTGCCGGTCCACTTAATCTGTGGGCCATAAGCTCAAAGAAAATTTTGGGCCGGACAATAAGAACATTTAAAAAATATAAAGAATTGTGAAGGGAAGGGGCTCGAACTCCTTACATTAAGACAATATTTCTACTTCTCAGCCATTATGCTATAGAAAACCTTTAAAAAATAAAAGACCGGTTTAATTTATATATTATTTAGGGTCGGAAGCCCCAGCTTCTAGTGCTTCCTATCAGGGCCGCTACT	.	PASS	SVTYPE=INS;END=49514725;SVLEN=252	GT
Chr1	49528306	svim_asm.DEL.379	CAATCAAAATCCAACCATTTGATCAAAAAAAAAAAAAAAAAAA	C	.	PASS	SVTYPE=DEL;END=49528348;SVLEN=-42	GT
Chr1	49548279	svim_asm.INS.310	T	TATGGAGGTAGGCCTGGGCAAAATAACCGGAACCGAAGAACCGAACCGGAACCGAACCGGAACCGAACCGAAATACCCGAAATCGGAACCGGACTAATACCTTCAAATACCCGAACGGTTCCTATATTTTTATATCCGAAATAGCCGAACCGAACCGGAACCGAACCGAGAACCGAATGGGTACCCGAATATATAAAAATATTAATTATATATACATATAACATCACTAAATATATATTTTTAATTTAAAATTCTATTAAAAGTATCTGAAAATAGTTGAAGATAACTAAATTATTATAAAGTATTCAAACTACCCGAAAGTATCCGAAACTATCCAGATAGTTTTATCCGAAATATCCAAAGTAATCCGAAATATCCAATTTTTTTATCTAAATCATC…	.	PASS	SVTYPE=INS;END=49548279;SVLEN=685	GT
Chr1	49550160	svim_asm.INS.311	G	GTTCCTTGTTATGAATCAAGAAGTGGATAGTCCATAAGCTAGACCATACAAGTTCAAGACTAGAGTCTATTGGGAGTTTACATCTAGCCACATGGAAGACCTATTCAACCTTATGTCTTTATGAGTTTGACCATGTCATTATGTAGAGTATCTTTGTAATCAATTCTCCCTTTGACTTCACCTTGTATGAACCACTATATATAGTGGTGTAAGAAATAAGAAATATACAACACATTCTCACAAATCTTCTCTCAAATCTTAACACGTTATCAGCACGAGACTCTCTCTCCACCTGAGCAATCCCATCCATGGGTGATCATCTCTTTTCCGCCATCTCTTCCCGCCCTCAGCCTTGCTCCGCTTGACCAAGTCTATCCTTCTCACGGTTTTCCGGCCAGC…	.	PASS	SVTYPE=INS;END=49550160;SVLEN=11506	GT
Chr1	49623867	svim_asm.INS.312	C	CTTCTGACTAAACGTAGCTTTTTTTTTTTTCCATCTAGTAATTTATTAAAGGACTAAGCCCAAACGGACTCAACAACAAAACAAAAGCCCAAACGAAAAGGGCCAACCTAAAAAAGGAAAAACAATGGGCGAAGCCCAACCCGTTAACGAAACGGCGCCAAACCCTCCCGCCGCGCCCGTGAAAACGCCGTTTGAAAATACGTGTTGAAACCCACCCTTTCGAGAACACGCGTCACTGGTCACACCACCGCTGACCGCACCGAGAAGACACATCGCCGTTAAGACGAAACCACCTATAGTTTCGTGAGCACGCCGAAACCGAGACCATTCACCCATTTTTCGCCTGGACTCTTCAACGGAGAGCTACATCGAGACTAACTCGAGATCTCCTATAGAGCC…	.	PASS	SVTYPE=INS;END=49623867;SVLEN=788	GT
Chr1	49641690	svim_asm.DEL.380	AATAATATAAGAACAAGACTTAGGTTCACCCCCTAGGGTGAATCTTTAAATTCACCTCTCTTTCTATGACCAATCAAATTGCCATGTAGATAATTAATTAAAAAATATTAAACTTATTTAAAAATAACTAAAAAAACAGAATAATGCCAATTTTAATGCCGATGACGCCGTTACTTAAACCGTAAACCCTAAATTTTAAATTCTAAACCCTAAACCTTAAATCCTAAACCCAAACCCTAAACCCAAACCCTAAACCCTAAACCCTATACCCAAATCCTATACCCTAAACCCAAATTATATACCCTAAACTCAAATTGTATACCCTAAACCCAAAAAATAAACCCTAAACCATAAACCCTAAACCCAAACCATAAACCCTAAACCCAAACCATAAACCCA…	A	.	PASS	SVTYPE=DEL;END=49642523;SVLEN=-833	GT
Chr1	49666602	svim_asm.DEL.381	CATGTATCTTTTTTTTTTTTTTTTGCTAAAAAGATACCATGTATCTTGTAAAGG	C	.	PASS	SVTYPE=DEL;END=49666655;SVLEN=-53	GT
Chr1	49669357	svim_asm.INS.313	T	TTCTAAGAGTATGATTATTGGGGGTTCTTAGAGTAGAGTTCTTAGCAGAATATAAGAACCCGTCTCTTAACTTTTAACTAAAAAAGTTAAGAACCGGTTCTTAAAACTCTTATTTAAAAACCGGTTTTTAGCTTTTTTAGTTAAAAGTTGAGAGACAGGTTCTTATATTCCGTTAAGAACTCCACCCTAAGAACCCCCAATAATCATGC	.	PASS	SVTYPE=INS;END=49669357;SVLEN=208	GT
Chr1	49670180	svim_asm.INS.314	A	AATAATTTTACTATAATAGGTGTTTATGTTAATATAAACACACACAC	.	PASS	SVTYPE=INS;END=49670180;SVLEN=46	GT
Chr1	49670528	svim_asm.INS.315	T	TACTAGGTGATGATCCGCGCCCTGCGCGGGGTGAGTAGACTAAAAAAAATTATAAATTTAATCAATAGATATTGAATAGGTAAAAGCAATAGTGAGATATTATACATGGTTTAGATTTAGGAGTTCAATCCGGTAAAACCGAACTGAAATAGAAAAAATGTTTTGAATTTGGTAATACCGAATATACCGAATTGATGTTATTTTTTTAAAAAATACGATATATGGATATGGTTTGACATATAAACTAATTATACTGATCAAAGCGAATAAAATGAAAATATGTTGTATAATTATATGTAAATTCTATAATATAATTAGTAACATATACATAATTTATTTATTGATATGGTCTTCATACTTAAAATTTTTATTTTACTAATTTAATATTTTGTTTTAAGT…	.	PASS	SVTYPE=INS;END=49670528;SVLEN=3645	GT
Chr1	49679493	svim_asm.DEL.382	ATGTTCCAATGATTTGAACAATACTTAGGTTCACCCCTGTGGTGAATGGTTAAATTCACCACAGTGTTCATAACCAATCAAAATACCATGTATTAGTAGTTAAAAAAAACAATAAAAATAAAAATAAAATAGCTGGAAAAAAACAACACCGCCATTAATTAACGCCGTCTAAAAACTTAAACTCTAAAACCATAAATCATAAATCTGAAACACTAAACCATAAATATCAATCCTAAAATCTAAACCCTAAATCTTAAACCTTAAACTCAAACTCTAAACAATAAACCTTAAATCCTAAAATCTAAACCCTAAACCCAAAACTCTAAACCATAAACCCTAAAATCTAAACCCTAAATCCTAAACCCTAAACTCAAATCCTAAACTTTAAACCCAAAACTT…	A	.	PASS	SVTYPE=DEL;END=49680498;SVLEN=-1005	GT
Chr1	49680541	svim_asm.INS.316	T	TAACAAATAATTCTAGACGGGATGTGGTAGCTCGTTTGGTAAGGATCTTGGGGGCCAATTGTCATGCTCCCGGGTTCGACGCCAGGCGGAGGGGAACTGCCCATCCTATCATCAAATGCGGTACTGGGTGTTGGACCTTGTCCTCAGCCCAGGTAAAACCCTCCCGGGTGAAGTGGACCGCTGCCTAACCAGGCCCAGGGGAATGACCCACGTAAGTGGAAAACCCCTGGATTATCAAAAAAAAAAAAAAAA	.	PASS	SVTYPE=INS;END=49680541;SVLEN=251	GT
Chr1	49706683	svim_asm.DEL.383	CGTCTATATGAGTCTGTTTGTTGATGACAAAAAAAAAAAAAAAAAAAAGAATCCAATCAGCTCCATTAAAATATTCTTACTAACGATTATTATCCCCTAGACTATATTTGCGAAGTGATTTTGTCACGTGTCCTTTATACAATCAATTTCACAAAACAAATATGACATGACTACTGAAATTGATGACATGTCTTATAGCTTAATATGATATGGACAATTGCATTTAATGTTAATTTATATTTTTGGTAAACTTTTTAAAATATGGTAATAACTCATATATTACATTTAATGTCAATTTATATTTTTGAAAATTTTTTAGAATATGGAAATAACTCATAAATCATCATTAAAATAAATATATTCAAATATGGCATTATAAATTTCGAAATATAATTTAAT…	C	.	PASS	SVTYPE=DEL;END=49707459;SVLEN=-776	GT
Chr1	49707987	svim_asm.INS.317	C	CAATAGATCATAGTTAAAACGTACTTTAGGATTATACATTACATCATCTAAAAACGTAATTTA	.	PASS	SVTYPE=INS;END=49707987;SVLEN=62	GT
Chr1	49719545	svim_asm.INS.318	T	TGTGACAACCTATGTTACATGGAAACGGAAGCGGGTACGTGGAAGCAGAAGCGTAAGGAAGCGCAGAAGCGAGAATTTTTAAAATATTAGGAAGCGGGTACGTGTTGGAAGCGTATATCCATATATAAATATTTTATATATATATATATATAAAAAAAAATTAGGACTAAAAATTATATGATTTAAATTTGAAATAAAGCATTTATTCATTTATAATAATTTTGAAATGATTTTATATTAAAACTGTAAAAATACACATAAATTAAGTTTACAAAAAAATATTATATTAATTATTTTTAATACTTCATAAATAATTGACACAATATATTTCAATATGTGCTATATCTTTAATAAAAAATCTCAATGCATAAAGAAAATTTATAGTATTATTTTTAATTT…	.	PASS	SVTYPE=INS;END=49719545;SVLEN=668	GT
Chr1	49769953	svim_asm.INS.319	T	TATATTCATCTATGTAGCACGGGGACGTAGATTTAGGTGCTGTACCGGTACCGGAAACGTTTCGGGGACGGGTACTTCACGGGGACAGCACTGGTACGGCTTTGGCTTGGGGACTGTTAGAAAACATAGCTACGAGTAAGACTAGTTTTCACTGGACATAATGCTTGTGCAATTGTTTTTTAACTGTCACTGTTATCTTGATTCTAATTTTAATTGGCAAAATAGACATATTATAGTAAATTATATCTAATTATGTTAGATTCACTATATAAATTTATTTTTTTATAAATATTTTATATTTTTTACTAGTATATATTTGTCGTACCCGTACCCATAATTTTTAAATTTTCCCGTTTCTCGTCCCCGCTTCCGTCCCGGTGCATCATAG	.	PASS	SVTYPE=INS;END=49769953;SVLEN=387	GT
Chr1	49783628	svim_asm.DEL.384	ACACGAGTAAAAAGAACTATATACAATGATCCCAACTCCCAAGTAGACAAAAAGAAGGCTCTTAAATAATATGCATCATGACAGATATCTTTG	A	.	PASS	SVTYPE=DEL;END=49783720;SVLEN=-92	GT
Chr1	49784165	svim_asm.INS.320	T	TTTGTTCACCATTATAAACCAAGTTTTGTAAAGCCATTAAAGAACTATTGGGATATATATAAAACAAGGAGAACCCACCAATTTCACCTTTTTGTTTGCCAATAACTCCAACTATATTACTCATGTCCTAAAACGACTTCTACCAAACCAAATTCTATAAAAATGCAGAATTCGGATCCTACAAAACCTATATGTAAAGGAATCACTAGAATCTGAAAGCAAAGTAGAAGCAATTGTCGTGATTAAACAAACAATCA	.	PASS	SVTYPE=INS;END=49784165;SVLEN=256	GT
Chr1	49785106	svim_asm.DEL.385	CATGTTATAAATTAACCATTGAAATGATCATCCACTTCTTTACCAAACTCAAGCACTATGATCATCCACTCCTTTACCAACTCAAGCACTATGATCATCTACTCATCAAACACTATGATCACCCACTCATTTACCAAATTAAGCACTATCTTTGTTATTTTATGTATTGTTGTTCACTATAAATACCATCACTCATCTCACTCTTTTGTACACCATAAACAAGAACAAGAGTTTATAATCAAAGAACCATTACATCTTCTTCTTCTTCCTTATAATAAACTCTCTCCCTTATACTAGTGTTATTTGCTTCCTACGGGTATTAAATTCTACTCTTATTTAAATTTCTCGATACTATAAATTATAAGTTATTTCATAACACGTTATCAGCACGATCACTCT…	C	.	PASS	SVTYPE=DEL;END=49790765;SVLEN=-5659	GT
Chr1	49840117	svim_asm.DEL.386	CCTAAGAGCATCATTAACCCTATAACTCCATTTAGATTTCTTAATGAGTTGTTTAATAATAAAAGTGAATCAAGAAATTTAATTAAGAAATCCAAAGATTTTGATATTTATTGGGAGTTTCTAACTATGTTTCCTAATCCTTAACCTTCGTCGGAATCGAAGACGAAATTGACGGTGAGCTTCGTCGGATTTGAAGAGGCAGTCGACGGATGAGGCTTCATGAAAGAAGAAGGAGTCTGGGGCGGGTCTATGTTCGGTGCGACTTTCTTCCAAGACTCCACAAACGTCCGTCGACGGAACTTCCGTTGAAAAAGCACGAGCCGTCGCCGATTTCGAGGATCCGGCGGCGATCCGTCGTAGAGGAGGCGAGAAGCTTGTCTAAACATGGAGGTGATTTGG…	C	.	PASS	SVTYPE=DEL;END=49840758;SVLEN=-641	GT
Chr1	49842754	svim_asm.INS.321	T	TTAATTTATGTGTCTGAGGGAAAGTTATATTACATGCAAAATATCGCAAGAGTTATTTAGTTATATTAATGCTTAAATTATTTTAGGAAATTATTAAATATTTAGAAAATACATGCATTTCTTAAAAATAAAATCATTTAATTATTCAGTGACATTTGATTGTAAATATTTTGCAAATTTAATGGTTAATTTTAAAGTGTACTCCTGTTTTAATAAAATATA	.	PASS	SVTYPE=INS;END=49842754;SVLEN=221	GT
Chr1	49861257	svim_asm.DEL.387	AGACTATCATTAACCCATGGTTCTTAGTACATGGTTCTTACCGGAATATAAGAACCCGACTCTTAACTTTTAACTGAAAAAGTTAAGAGTCGGCTCTTAAATCTCTTATTTAAGAGCCGATTCTTAGCATTTCCAGTTAAAAATTAAGAGTCGGATTCTTATATTCCGTTAAGAACTCCGTACTAAGAACCCTGCGTTAATGATGCT	A	.	PASS	SVTYPE=DEL;END=49861463;SVLEN=-206	GT
Chr1	49866916	svim_asm.INS.322	G	GGCAGTTATAGTCAAAGGAAACACATCTTGCTGTGTTTGTACAA	.	PASS	SVTYPE=INS;END=49866916;SVLEN=43	GT
Chr1	49883569	svim_asm.DEL.388	GTCTTTTGAAGGAAATGTTGTCGATGGGTTCAACTATAAATCAGGGT	G	.	PASS	SVTYPE=DEL;END=49883615;SVLEN=-46	GT
Chr1	49884463	svim_asm.INS.323	C	CAGCACTTATTGATGGGTATGGCAAATTGGGTCAGATGGTG	.	PASS	SVTYPE=INS;END=49884463;SVLEN=40	GT
Chr1	49897870	svim_asm.INS.324	T	TAACTCTTGACTCGAAATTGTGTTCAAAAAAAAAAAAAAAAAAAAAAAAAAAAA	.	PASS	SVTYPE=INS;END=49897870;SVLEN=53	GT
Chr1	49898239	svim_asm.INS.325	G	GACAACGAAAGATTACGAAAGCTTAAAACTGCCACTTTATTAATACTAGAGGTTTTACCGCGTTTGTTGTTTATAAAATTTA	.	PASS	SVTYPE=INS;END=49898239;SVLEN=81	GT
Chr1	49898939	svim_asm.DEL.389	CTGACACTACAAGAAAACGTTTCTATGACAACGAAGATTTACGAGGAAATTATTTCCTCGTAAATTTACATGGCGTTTACAACGAAATTACGAGGAGTCCAAAATTCATCGTAAACTCGATGTAACTTTACGATGAAACAGTTGCGTCGTAAAGTCAATGTTAGTTTACTACGAAAGTACGTGGAAAGATAAATTCGTCGTAATCGTTACATCGACATTACAACGAAACATGTTACCGTTATATTTAGGTGAAAACGTGTATTCTATGTGCTTTAACTTAACTAATTTCGTTGTAAAGTGATTGTAAGTTCATGTAAAATCGTTGTTATATCCATGTAAAACATTCTTTGTATAATCCATGTAAAACATTCCTTGTAAAATCGTTGTTTATATTTCTGT…	C	.	PASS	SVTYPE=DEL;END=49899871;SVLEN=-932	GT
Chr1	49947312	svim_asm.INS.326	A	ATCTATTCTATTAAAATATCAGTGTGACCCATTGATAAAAGCAAGGTCCAACTATTATTTCTTTTATCTTTATCATTATTTAGAATATTATTTATTATGTTTTATGCCATTAGACCTATATTTAAATTACCAATTGAAAAGACCTAAAAAAATGTAAAACAAAAAATATACCCTCATTTTTTAAGGGCGGGTCAGAATCTAG	.	PASS	SVTYPE=INS;END=49947312;SVLEN=201	GT
Chr1	49969419	svim_asm.INS.327	T	TACTGAGGGGGGCTTATTGGAGTTGGGGTTTGAGAAGGTTTTAAAGATTTTAAAATGTAGTGGAATTTAGAGAGTTTTGTTGAATTCCAGAATTTTGATAGAGATTTAAAAGGGGAATTTGGTAGGATTTGGTAAGATTTTTTTAAATATTTTAATAATAATTTTCACCATTAACTACAAAATACGTAATCGGTTGTTAGGTTTATATTAAATACATATATAATAGGGATATACCAATAAAACTACTTATATGATATAAAGAAATATACGCATGTAATGAGAAATTTGTAAATATGATTATAAATTTAGAACGTTCTTATAATAGATTGGAGAATTCAAACAAAAGTCCAAGTCTCATTTTCCTAAAAATCCAAAATAAAAGTTTACAACCATTTCACT…	.	PASS	SVTYPE=INS;END=49969419;SVLEN=4480	GT
Chr1	49994092	svim_asm.INS.328	C	CCAAAATGTTATGAAAATAACTGGAATTTTATTGTATCGCGGGAATTTAAATAAAGGAAAAAATTTATACCCGTAGGATTTATAACACTGATAGAATGAGTTTATAAACGAGAGAAGAGAAGAGTGAATTGAATGATTTATAAACGATCGATTCGATCGTTTATATAGAAGTAGGATTTACTGTGCAAATAGTGCAACGGGCCCCACATCTTTTATATTATCAACATATACGGCGTTTCTTTTTCTGACTTTTCACAACACTCCCCCTTGGGGACCGGTGTCACTATCCACTCTCGCTTAACGTCTTTGTTGCCTCGTTAAAAACCTTTCCAGGAAAACCCAATGGGAAAAACCATAGTAAGGTAAAAGAGTACAACCACGTAAGCTCCCCCCTCGAAT…	.	PASS	SVTYPE=INS;END=49994092;SVLEN=6173	GT
Chr1	50005952	svim_asm.DEL.390	TATTTCCTCGGAATATTTCGAGGAAATTCCGACGGATATTTTACTATCCGTCGGA	T	.	PASS	SVTYPE=DEL;END=50006006;SVLEN=-54	GT
Chr1	50009779	svim_asm.INS.329	T	TGGGCACTACAAGAAAACAGGGGGATTCTGATGGCCGAAATCGTCGGTAATTCGTCGGAATCGGTCTATTCCGACGAATTTCCGACGAACCCGTCCGTCGGTATCGTTTCGTCGGAAAAAAAAAATTCGTCGGAATTTCGTCAGAAATTCCGACGACTTTCTGACGAATACCAAGAAACGCCATTCGACGAACTTCCGACGATATTACGAGCGCGGCTACTACGAGACCGAGTTCATCGGAAAACTACAATTCAAATTTAACGTGGTTCCTTGGTTTATTCCGACGAAATGTATCCGCCGGAATTTACCGACGGACATAGGTCGCCGGAATATACCGACGAACCACGTTAAATTCGGTATATTCCGGACGGAAATGAGTTTGTCGGTAAATTCGACGGA…	.	PASS	SVTYPE=INS;END=50009779;SVLEN=7863	GT
Chr1	50014663	svim_asm.INS.330	A	AGTCTGACTCAGGGCCGTGCCTGATACCAACCAGATCAAGCATTGGCTTTGGGGCCAACAAGAAAATATTTATTTTAGGGGCCAAGAATAAGTGAAGTTTCTCTCTAGTTCTGGTGGCAAAAGCTAGATATGTAACAGCGGGAGTTTATAGGTTCGAATCACATGGGAACCACTTTTTAATATTTTCATGTTTTATATAGATAATGGCCAAAAAATTTTTTTTGCTTCTGGGCCCGAAATTTTCAGGCCCGGCCCTG	.	PASS	SVTYPE=INS;END=50014663;SVLEN=256	GT
Chr1	50058624	svim_asm.INS.331	T	TTTTATTTCATATTATTCTACAAACAAACAGCAGTCATTTAAACAATAATCCCACGTCAAATAAGTATGGAATAAGTGGAATACTGGTTCTATTCTATTAAATTTTATAAATTATTAATTATTATCATTTCATATATTTATTTTATTAGTCACCTCTTACAACCTAAATACAACATAAAATAATACAATATAAACACGAATAACTATACATATACAAGTTTTCCAGAAAGTATAAACTTTTTATATATTATATGAACTTATTGTAGCAAAATAATGTAATCTCATTACACGGACCGGCATATTCGGGACTACTGATCATGAAATACCTTTTTTACTCTAAATTTAGAAGATGAACGTGAAAATCATGGAGCATGGTACA	.	PASS	SVTYPE=INS;END=50058624;SVLEN=378	GT
Chr1	50063589	svim_asm.INS.332	C	CTAAAGGATATAGATTTTACTGTCCAACCCATACTACGAGAATAGTAGAAACCAGTAATGCCAGATTTTATGAGAATGGTGAGATTAGTGGGAGTGA	.	PASS	SVTYPE=INS;END=50063589;SVLEN=96	GT
Chr1	50074086	svim_asm.DEL.391	AACTTATTCTTAGAGGTGTCAATTGGGCGGGCTGACCATGAGCTAGCCCAGTCCAATTCATTTTGGGCGGGCTATGGACGTGCCCAATTAATAAATGGTCCAACTGGACAAAAAACCAATTGGTACATGGTCCAATTGGGCGAAGACCAAATGGACAATGGGTGTCCATGGGCTTCCTAATACATGTTTATGAGTTTAACAAAAGAAAACATAACTTTGCAATTTAATCCAAAACAATAGTTTTATCGTTAAAATAAAAAATTCACGATTTTGACGGGAAACATAATTTCACAATTTTGACGGAAAAATGTATTTCATTAGTTTGACGGGAAAATGCAATTTCTCGGTTTTGGCGGGAAAACGCAATTTCTCGGTTTTGGCGGGAAAACGCAATTTCTC…	A	.	PASS	SVTYPE=DEL;END=50075208;SVLEN=-1122	GT
Chr1	50080047	svim_asm.INS.333	T	TATGTGGGGCTTTTTGCAAAAGTGACTCAAAACTTGGAGTCAAACAGAAAACTAACATTTTCTTTTGACTCCTTTTTTTTTTGAGATTTTAACCCCACACCTGCACTTTATCTACGAAAATGCCATTAATTTTTTTTTTTTTTTTTTTTCGAAAATGGCTTCTTTCTTGTCTCAACCTCATCTTCTTCAAGTATTTACAATACTGCCACTGCAATGAATAGTGGCAACAACCTCATCCTAACTGTTTGAAGCTTTTAATGCCCTTTAATGCACGTAAATCTCTTTACACTCTCTGTTTCAATTGTTATGAACTAAAAACAACATTTCTTTCACTTTTCTCTATATTCATCCAAAAACTCAAGCTTTTGATTCAAAATATGGGCTATGGTTCAGAGCCAT…	.	PASS	SVTYPE=INS;END=50080047;SVLEN=8983	GT
Chr1	50082744	svim_asm.INS.334	C	CGTGTTGGTACTGTTGTGTGAGAACCTCGTGGTGGTTCTAGTAGTAGT	.	PASS	SVTYPE=INS;END=50082744;SVLEN=47	GT
Chr1	50082745	svim_asm.INS.335	A	ATGTTGGTACTGTTTTGTGAGAACCTCGTGGTGGTTCTAGTAGTAGTT	.	PASS	SVTYPE=INS;END=50082745;SVLEN=47	GT
Chr1	50102336	svim_asm.DEL.392	AAGACCGAACGCTTAAGTGAAACACATCCTTCACCCACAGACCCAAACTTCTCGCCGTAG	A	.	PASS	SVTYPE=DEL;END=50102395;SVLEN=-59	GT
Chr1	50104209	svim_asm.INS.336	T	TAAATATTGTTATGAAATAACTTATAATTTATAGTATCGTGAAATTTAAATAAGAGTAGAATTTAATACCCGTAGGAAGCAAATAACACTAGTATAAGGGAGAGAGTTTATTATAAGAAGGAAGAAGAAAATGTAATGATTCTTTGATGAATTACTCTTGTTCTTGTTTATGGTGTACAAAAGAGTGAGATGAGTGATGGTATTTATAGTGAGCAACAATACATAAAATAACAAAGATGGTGCTTGATTTGGTAAATGAGTGGGTGATCATAGTGCTTGATGAGTAGATGATCATAGTGCTTGAGTTGGTAAAGAAGTGGAGGATCATTTCAAAGTTTATCTTATAACACTCCCCCTTGATCATCCATCTTGTATTACGTAATGCCTCGTTAGAAACCT…	.	PASS	SVTYPE=INS;END=50104209;SVLEN=5572	GT
Chr1	50109680	svim_asm.INS.337	C	CAAACGGGTATTGAATTAGGAGAGATTGGATATTCGAACCCGAACGGGTAATATCCGAAGATAACCGAACATATTTATAATTAACCATATATTTCTAGTTTACATCTCTCATTTTATATAAAATATTTATATTGATACTACACATACTTTAAGTTCATATGATATACATAGAATTACGGAGAAAATGATTTGATACTCACTTAAAATGCATGTCAAACTTTTTATTTCAATAATTAACAAAAAATTACATCCAAAATTTAAAAACAATAACCAAATTAATGCCTTTTTTAGTTTCAAAATGTTATGTCCAAATCTATTAACCATTCAATCTATTAAAAATACAAAATTAGTTAAGTGAAAGTTATATTATTTAATTTTTTTTTCAAAATCTAAATATCC…	.	PASS	SVTYPE=INS;END=50109680;SVLEN=760	GT
Chr1	50112227	svim_asm.INS.338	T	TGAGTTTGCTCTCATTGCGAAAAGTAATCTTCTGCTTCCAAGCAGAG	.	PASS	SVTYPE=INS;END=50112227;SVLEN=46	GT
Chr1	50113422	svim_asm.INS.339	G	GGAGGTTGTTAGAAATTAAAGAACGAGAGAAAGAGAGAGAGAGTAAAGAAGGATAATCTTATTCACTTGATTGATTTGCTTATGAGAACATCTCATATATATAGTGGTTACAAGTATGGTAAATGGTAGATGAGATATGATAAACTAATAATCCATTGTTTTGAGACCTTAACCCACCATGCATGCTTGTCCCTTGTAGTGGCATCTCCATTGTCTTGAGACCTTAACCAACCATGCATGTTTGTCCCTTGTAGTGGTATCTCCATTGTCTTGAGACCTTAACCCACCATATTGTTTCTTATTGCTTCATTTTTACACTCCCCCTCAAACTTGACCATAGGAACTGGTCAAGCTTGGAAACCATGAAGCATTCTTGACATCCATCTGCCATAAATCCCA…	.	PASS	SVTYPE=INS;END=50113422;SVLEN=3991	GT
Chr1	50114505	svim_asm.INS.340	A	AACAACACATTTCTTCAAAGATAAAACAGAACCAGAGCGTTTGCATCTGATCATACATGCTTTGAATATGCAGAAGATACTTGTTAAGACATGCTCAGGCTGGACATGCTTAGTATAAATTAT	.	PASS	SVTYPE=INS;END=50114505;SVLEN=122	GT
Chr1	50118133	svim_asm.DEL.393	ACCATTTTGCTATGTTACATGGAAACGGAAGCGGGTACGCGGAAGCGGAAACGTATGGAAGCGCAGAAGCGAGATTTTTTGAAAAATTAGGAAGCGGGTACGTATTGGAAGCGTATATCCATATGTATGTATATATATGTGTGTGTATATATATATATATATTAAAATATAAGAATTTTTTTAAAAAAATTGGACTAAAAATTATATGTTATAAATTTAAATAAATTATTTATTCATTTTTAATAATTTTGTAATGATTTCATATTAAAAATGTGAAAATAGACATAAATTAAGTTTTAAAAAAATTATTATATTAATTATTGTTAATGCTTCATAAATAATTGACACAATATATTTGAATATATGATATATGTTTAATAAAAACCTCAATACATAAAG…	A	.	PASS	SVTYPE=DEL;END=50118835;SVLEN=-702	GT
Chr1	50125901	svim_asm.INS.341	T	TCAATTTATTATGAAATAACTTATAATTTATAGTATCGAGAAATTTAAATAAGATTAGAATTTAATATCCGTAGGAAGCAAATAACACTACTATAAGTGAGAGAGTTTATTATAAGTAAGAAGAAGAAGATGTAATGGTTCTTTTCTTATAAACTCTTGTTCTTGTTTATGGTGTACAAAAGAGTGAGATGAGTGATGGTATTTATAGTGAACAACAATGCATAAAATATCAAAGATGGTGCTTGATTTGGTAAATGAGTGGGTGATCATAGTGCTTGATGAGTAGATGATCATAGTGCTTGATGAGTAGATGATCATAGTGCTTGAGTTGGTAAAGGGGTGGAGGATCATTTCAAAGTTTATCTTATAACACTCCCCCTTGATCATCCATCTTGTATT…	.	PASS	SVTYPE=INS;END=50125901;SVLEN=6381	GT
Chr1	50180217	svim_asm.DEL.394	ACTAGAGCTTGACCCGTACGACCGCACGGATATATGTTTTATTTTTGTATATAAATCTAAATTATTTAAATGTTTATTGGTTTATATTTTAAATATTTAACATTTAAAAAAATTATAAACAGAACAATCAAATAGTTTACGTGCTGTAAAACATAGTGATCTGAGCCCGCTATTAAACTTTTAACAAATATTGACCTATTGATATGTTTGAGTAATATTTCTTTTAACATGAAATTGTTTTTAAATGTAATAAAAATTTAAATATTTTAATCAGATATGGGACATATGGTGAGATTTAGTTATGTAAATAAAAGATATTTAAATAATATTTGGTTATAAACACTAAACATTGTTTTACAAGTAATTAAAAGATATTTAAATTTTAGTATTAATTTTTTT…	A	.	PASS	SVTYPE=DEL;END=50181766;SVLEN=-1549	GT
Chr1	50181912	svim_asm.INS.342	G	GGCCAGGGGCGGAGGGACTGTATGGGGAGTGGGGTCAGCTGACCCCACTATTTTTTAATTTTTTTTTTGTTTTTGTTAAAGAAAAATTATTTTGACCACATTTAATAATAAATTTTGATCCCATAAAATTATTTTGACCTCAGTGTAAATTGATTCCGGCTCCGCCACTGTATACA	.	PASS	SVTYPE=INS;END=50181912;SVLEN=175	GT
Chr1	50182307	svim_asm.INS.343	C	CATCCCCTTATTATTAAAAAGGAAAGCAAAAAAAAAAAAGTAACCTCAAAATGGTAATATATTTACAGGTTTGCCATTATGGCGACGTGTCAGATAGATAGAGCTTCTCAGACCCCTTTGGAAAACAGCCACACTCACCCTAACAATTTACTATTATCGCCATTGGACAGACATTTGATATTTGCATCTCTCGACTATAAAGCTCATTTAGTCAATGCTGTGTATAATTCATATAACATTAGTTGATAATGTTCTTCTATAGTAATTTGGAATAATCGCTGACCAAGTTGAACTCTATTACACATATCATCTACTATCACCTTTGTGCTTAATCAAACTATGTCCGTTTGATATCCTCTGTTTCATGCTCATCAGTTTCTATGATCATCTCCAAGGATT…	.	PASS	SVTYPE=INS;END=50182307;SVLEN=6758	GT
Chr1	50186850	svim_asm.INS.344	A	ATTTCAGTTTTCTTAGGGGTTTGTGCTTTTGCTGATTCGATGGTCTTTGGTTTGAGGATTGTCTCTGCATTGTCATTCTCTCTGTTTGCGCTGATTTTGTGTGTTTTTTGCAGAACAAGGTGCAT	.	PASS	SVTYPE=INS;END=50186850;SVLEN=124	GT
Chr1	50203494	svim_asm.DEL.395	GTGGGCTTGGGCTTGGGCTTGGGCTTGGGCTTGGGCTTGGGCTTGGGCTTGGGCTTGGGCTTGGGCT	G	.	PASS	SVTYPE=DEL;END=50203560;SVLEN=-66	GT
Chr1	50283088	svim_asm.DEL.396	TTTTTTTTTTTTTTTTTTTTGGTAATTCTGGTATCTGGACAGCCACATTCCCAACTATCCCCCGTAGGGGGTCCAGCGCCATAACGGAAGGGATGTTAAATCCGCTGTGGCCGGGGCTCGAACTCGTGATGGCGGGCACCTCAGCCGAGGTTCCTATACCACCAGACCACGAAGCCCAGTTAAAACTGTATAGGTTGAACTTTTTATAGTGACTGGGCTCACCCCGAAGGACCACCTCGCCAGAAATCCCCGTAGGGATTTTTAGCTAACCCAGTACCACCCCGCTTTCCCTGAGTATCGAACTGGCGACCTCGGGTAATCGTGTGTGAGAAACGTTCAGTAATGCCGCTAGGCCACCTGACGTTC	T	.	PASS	SVTYPE=DEL;END=50283453;SVLEN=-365	GT
Chr1	50288541	svim_asm.INS.345	T	TGAACACTACAAGAAAACACACCGAATTCCGACGGAGGTTCCGACGGACACCAAGGTCGTCGGACATTTGTGACGGAATACTTGACAAATTTCTGACCAAATCCAAAAAATTAAAGTCGCCGGAATTCAAATTCGGCCATTTTCCGAGAAATATGGTTAAATCCCGGAACTTTCCGATGACTTTTAAACGACATTCAGATAAAAAAATGTAACCGTTGTAGTCGTCGGAAGTTTCGCCGGTATATTCCGACAATTTCAATTTTATATTCGATTAACATGACAAAGTCATTGGAAGTTAATTGAGGAAAAAACCGAACGGAATTAGAACGAACCATGTGTGACCGTTGCCCGACAAATATATATGACCGTTGTATAGCCGTTTGAGATGGGACAATACCG…	.	PASS	SVTYPE=INS;END=50288541;SVLEN=8049	GT
Chr1	50291968	svim_asm.DEL.397	ATCTATATTATTAAAACTGAAGTATCTTTTGGTACTGTTTGGAAACTTAGATAGTAGATTAAATGAAATTTGTTTGGAAACAATGATAGCAAATTATTTTATTTACATATTTAGCCACTGTATTTATTTCCCATTTACAGATTCTGTCGTTTGGAAACTTGGATAGCAGATTAAATGATAATTGTTAGGAAACACAGATAGTAGATTAAATATTTTGTTTTATTTACACATTTAGCCATTACATTTCTTTCTTATTTACAAATCTGTCACTTCACTTAAAATCAAAAATTTAAATTAATTAATTACAATGAATTGTTATTTCTTTTTGCTGAAAAAAAAACACAAACTGTAATATATAGTATATATTAATCTGCTACAATACAATTTTCAAGAAAACCA…	A	.	PASS	SVTYPE=DEL;END=50292692;SVLEN=-724	GT
Chr1	50300674	svim_asm.INS.346	T	TCATAAACTGGCAGCCAAGTTTTATGGACCATACAAAATTATGGAGAAGATTGGGAAGGTAGCTTATCGGTTGCAGTTA	.	PASS	SVTYPE=INS;END=50300674;SVLEN=78	GT
Chr1	50321002	svim_asm.DEL.398	ATTAGAGCATTTCTAATGTAAAACTCCATATTTTTCTCTAAAATGGAGTAAAAGAGAAAATGAAGTAAAATTGTTCTAACCCAACTCCATATCTCACTCTATAATGGAGTAATGAACAAACAAAAAATAGATTACTCCATTTATGGAGTAAACTCCATTATGGAGTGGGATATGGAGTTGGGTTGGAGCATTTCTTACTCCATACTCCATTTCACTCCATTTTAGAGGAAAAAATGGAGTAGGGTTGGAGATGCCC	A	.	PASS	SVTYPE=DEL;END=50321257;SVLEN=-255	GT
Chr1	50321334	svim_asm.DEL.399	AATCAAAACCAGGGCCGGCTTATTAAGGGGGACAAGCGGTGCGACCGCTCCGGGCTCAAGTTCGTGCTCCCCCGTATAATACTAATTAAGGGGTTCAATTTTTTAAAAAATCTATATTTTTATATATAAAAAATTATAAATATAATAAATAAAATTGAAAAGAAACTAAATTATTTGATATGTATATAGTTTTATTTTCATTACAAAATATTACTGATTAAATTTTAAAAACATTTTAAACATTATCTACATATAATTTTATAGGGTAAAAAAAATATTTTCGCCCTAGGACCCTTAACATTAACAGTGTTGAGCCGGCCATG	A	.	PASS	SVTYPE=DEL;END=50321656;SVLEN=-322	GT
Chr1	50326816	svim_asm.INS.347	A	ACACTACAAGAAAACACAAGTTTTACGAGGGCAGTTTTCCTCGTGATTTCGTCGTAAAATCAGTGTTACGAGTAATTAGCGAGGAAACCCGTTTCGTCGTTATACGTTTGTCGTAACGCATATATCCTCGCTAATTCGTCGTAACATAGCGAGGAAATAATTTCGCCGTAAAAGCGAAGAAGAATATTTGGTCGTAAAGACCACGTAAAGCTTCCACGTAAGGACGTCGCTAAATTTCCTCGTAAATACCTCGAAATCCGTTCCTCGTAAAACCCACGTAAATAACTTGAAAGTAAATACTCGTAAAGTAAACGTAAATACCTTGATAGCTTTCCTCGTAAAGACCACGTGAACTTTCCACGTCATTTCCTTGTAAACCTTTCCTCGTAAAAACCTCAT…	.	PASS	SVTYPE=INS;END=50326816;SVLEN=3656	GT
Chr1	50328312	svim_asm.INS.348	A	ACAGTAACTTTCCAAAGCTAAACTGGTATGTTCTCTAGTTGCCAAGGATCGTATGTGTGTGTGCAAAGCTTTTAATAAAACAGTACCTTCGTTTTATTTATTTCTTAATTTCTGAGATCAACATACATTATAGATCTCTTTATATAGGAACTCTTAACTTATCTTAATACACTTGAAACTAGGAAACTTATCTTTATCTTAATCTATAAGTTATTCTACTTTCCTTAATGAATAACTTGTATCCTAAGCTATCTTATTGAAGCTTATCCACAACATTCTCCCTTCTAAGCTTCAAAGCATTTTCACTTAGGTCTTGAACTTGTATCTTCTCCCTCATCTCCTTGAACTTGATCTTGGCTAATGCTTTAGTTAAGATATCCGCTTTCTGCTCTGTTCCGG…	.	PASS	SVTYPE=INS;END=50328312;SVLEN=4643	GT
Chr1	50329784	svim_asm.INS.349	G	GTATATCTTGGGGGAAAACGGCCAATTCATACATCAACTAGGGGTCCCGGTCCCGATCAGTACATGCACTCAACACCTGTGCTAAAACATACATTAACTAAATTTAAATTTAAATTTCATACATCAACTTACACTTTTAGGCCAATTCATACTTTGACCGTGTTGCCGTTAGTCAAATTATAACGGTGTCTTATGTGGACATAACGGGTTATTACGTGGATTAAGAGGGTGATTACGTGGATTAAGACTCGAATGTTAAAAGAAAACGACGGCGTTTTGGGGTATTGAAAACGACGCCGTTTTGTGTTTTCAGAAACTAAAACCCTTTTCTTCTTTGAAGTCGCGACATAAGGGAAGCATCAAACTTTGAGAAAGACGAGATTGAGAGAAGAGAATTTC…	.	PASS	SVTYPE=INS;END=50329784;SVLEN=2377	GT
Chr1	50370606	svim_asm.INS.350	T	TATAATATTCACATTTTATCAAAAAAAAAAAAAAGCTAGTTTACCAAAAAA	.	PASS	SVTYPE=INS;END=50370606;SVLEN=50	GT
Chr1	50378402	svim_asm.DEL.400	GTCATTGCAGAGGTGGATTTACATCCTCCCTCAAGACCAATTAAGACAATGAATTAGATCCATTTTTTATGAAATCCTAGACACTTTTTTTTTATAAACAAAGAGTTACTTCATTCTTAGAAATAATCTCTCTCTTTTTCCATTTAGACCTAGAACACATCCTATAAAAATAAAGATTCTTGATTCACTTTACTCTTCAAATCATTTGTAATGCAGTCTTTGATCAATAAAATCTTTGGATGTTTTTTCTATGATTTGATTCTATGAAGATTTTTTATAAACTTCGAGAATCTAATCTTTATCTTTACATTATTTATTGTATGATTCCAACAAACATCATCAGCAAATACACCGTTTTTGGATTAAACAC	G	.	PASS	SVTYPE=DEL;END=50378771;SVLEN=-369	GT
Chr1	50379036	svim_asm.DEL.401	ATACTCTCTCTGTTTCTGAAAAAAAGAGTTTATTGAGTATTCACGCATATTAAAAATATAATAAATGTTTACAATTAGATTTATTGTTTATTTCACTATACATTTTTTTTAATAATCATCAACCAATAGAATTTAATTAATTCAAATATTTTCAATTTTTTTTTTTTAAAATATACAATTTATCAACATTAACTACTAAAACTACTTTAAAATTTTAGAAAATCTATTATTTTGAAACAAAAAATAACTCCATAAAATCTTACTTTTAGGAACAGACGAAG	A	.	PASS	SVTYPE=DEL;END=50379316;SVLEN=-280	GT
Chr1	50381406	svim_asm.DEL.402	CTTAGAGCATGTTTATCCGGGGTCCTTAGTGAGGTTCTTAGTGCGTGGGTCCCCACAAAACCCTTAAGGATCGGTTACAAAAACTACTAATTAAGAATCGATCTTAGTGAGTTTCTTACACTGTTCGCGGGCCTCACTGACTCGTGGCGGTTCGCGATTGGTTTGCTTTTTAGACAAAAAAAAACCTAAGAAACCCGTTTCTTAGGGATAAACATGCTA	C	.	PASS	SVTYPE=DEL;END=50381624;SVLEN=-218	GT
Chr1	50390998	svim_asm.INS.351	T	TGAAAATACAAATTATTTCTAATTCGATATAGCCTTATTGGGGGTGACTGGTGACCAAGG	.	PASS	SVTYPE=INS;END=50390998;SVLEN=59	GT
Chr1	50403737	svim_asm.INS.352	G	GGCAGATAGGCAGAGCCGGACCTGTACATAGTGTTACGAAACATTGGGATGGGGCCCCCACTCTATGGGGCCCCCACTTCTAATTTTTTTCTATATGTACATGTATGTATATTTATATAACTAATGTGATGTATACACCGTTGATAACAGAAGTTTAGTTGTGGAGATGTCAATGGAATATTAGGTGGGCCATAGGTAGTTATCGTTTTAGTGATAATAAATCATTTTCTTCTCTCTTTTTCTTCCGGGACCAAACGTACTCATGTAACATTTCACTAAAAAAGTTAAAAAAACTGAAAAAATTCTTGGTTTTTAGGTAGAATTCAAAATTGTAACTGATTTTAACATATATTTTGTTGCACACTCATCATAATCTCAACGGATTTAATTGTTTCTAAT…	.	PASS	SVTYPE=INS;END=50403737;SVLEN=507	GT
Chr1	50404976	svim_asm.DEL.403	CTCAATTTTTCACTCAAATGGTTGTAACAAAAATGTAAATCTCTCACAAAAATGGTATGGCATTAGAAGACTTCCGGATCGAATATATTTAATATAATTGGAAATTTTTAGCTCACTATATAAATAAAATTTACACATTT	C	.	PASS	SVTYPE=DEL;END=50405115;SVLEN=-139	GT
Chr1	50437869	svim_asm.DEL.404	GAATGGGACCTACGAGGTGTTATAAAAAAGAACTGAAATCCGAAAAATCCGATCCGAACGCCAACGGGTACCCGAACGCCCAGGCCTAACAATAATATACAAAAGAAACTTAACAAAAAAAAGATTTTTTAAAATTACATGAAGACATAACTATTACACAAATTTAAATATTACAACAAGACTAATAGTCAGGTAAGTTTGATCTGGAACCTTCAAAATTTTCAAATATTGTCCAACTTTGTTTTATACTGAAGATGGTTGTTGTTGTTTTTGATGTCTTTTTCGTACAATTCTTTATTGTTCATATCGAATATATTCACGAGTATTAATATCATCAAAAAGAAATTAGTCTTTTAGCAATATTTTATGTTTCTCTTTTACTTTTTTGTTCCGATCTTT…	G	.	PASS	SVTYPE=DEL;END=50438397;SVLEN=-528	GT
Chr1	50442315	svim_asm.DEL.405	ATTCCTATGATATTTTTTTTTTTTTGAAAATTGCATTCATAAATCACGGCAAGCCCTGGTCATGTTCCCTCAAACACATGGAAAGAGGGAACAGACGAAGACTTGACCGTCAT	A	.	PASS	SVTYPE=DEL;END=50442427;SVLEN=-112	GT
Chr1	50445395	svim_asm.DEL.406	AAGTACTCCCTCCGTTTCATAATACTTGATGTTTTGCCTTAGTGCACAGAGATTAAGAAAATTACCTTTTTCTTAAAAAAACATTTTTCAAATATAATTTTAAAATCAGTTAACCAATTATAAAAACGACGGTAAAATCTAATTGGTTAAACAGTTTCCAAAAAAGTTAAAGTTAACCTTAAAATCTCAAAACTTCATGTAAATTGAAACAAAATAATTTTTCTAAACCATCATCTATATTGAAACGGAGGG	A	.	PASS	SVTYPE=DEL;END=50445646;SVLEN=-251	GT
Chr1	50469952	svim_asm.INS.353	G	GATAATTTGAAAAATACTCTATTAATAGTTTATATTTTGAAAATTATACTTTCTTTTTTATTTTTGAAAAATACACTTTATTAAATATGAAATGACATTTTTATCCAGATTAGATATTTCTAAAATTACAATATAAATTCAAAATTAATAATAATAATGATGCTAATAATTCTCTATTTCTATAACGTTTCTCTTTCGTTCCATAATTCTATTTCAAAAGCATTGTTGCACCTTAGCTCTTTGCCTCTTTTCGTTTGTCATTAGACAATAGAGTGTGTACATTCAAAAAAATAACATGATTCTTGATCCTTTGCGTGTTGAATGATATTTTACTTGTTTGTGATAATGAGTTTTGAAATTTATCAATATCAAAACAAAAGAAGCTAGAAAATGTTGATC…	.	PASS	SVTYPE=INS;END=50469952;SVLEN=6711	GT
Chr1	50508138	svim_asm.INS.354	T	TGTACTCCCTCTGATTTTAAAAGATGCATATTCTAGACTTTTCACGTATATTAAGAAAACTCATTAAATATGCATTGTTTTTTGTGAATGACAATTTTTCATAACTTTTAGCCAATAGAAATTCAATAAACACCATTAATTTTTTTGAAACTTACAATTTTCATAAACCCATACATTGAAAAAGTAAAAAATGTATCTTTTTGAAACAAATTTTTTTTCCAGAACATACATCTTTTAAGAACGGAGGGA	.	PASS	SVTYPE=INS;END=50508138;SVLEN=248	GT
Chr1	50509309	svim_asm.INS.355	T	TTTTAGAGCATGATTAACCATAGAAACTCATTAGAGTTTCTAAAATAATTTTTTAAGTATTAAATGTTAATTAAGAACCTTAGTTAAGAGACACCTAGTTTTTGTGTTCCAATGCTAGTCTTTTTAATTAAAGGTTCTTAAAATACAATGCCACATGAAAACATTTGAGAATTAGAAGATATGCAATAATGGCTACATACTAATAAGCAAACAATTCATGAACCATCGACAAGTACATGCATAAGAAGACACTACTACGACATATTTTCAGCTAATAAAACATATGTGAGCATGAAGACACACAGAGAAAAACGTGCGTCTCTGTTTATATCATTGCAAAGATTAGAGAAATGAAATGAAAATGCAGAACATGCTAACTATCACATAAACAACTTGGCA…	.	PASS	SVTYPE=INS;END=50509309;SVLEN=1574	GT
Chr1	50517225	svim_asm.INS.356	T	TCTAAGAGCATCTCCAATGTAAAACGCCATTTTTTCCTCTAAAATGGAGTAAAAGTGAAAATGGAGTAAAATTGCTCCAATCCTACTCCATTTCCCACTCTATAACGGAGTGATGAACAAAAAAAAATAGATTACTCCATTTATGGAGTAAACTTCATTATGGAGTGAGATATGATGTTGGATTGGAGCATTCTTTACTCCATAATCACTTTTACTCCATTTTAGAGAAAAAAATGGAGTAGGGGAGATGCC	.	PASS	SVTYPE=INS;END=50517225;SVLEN=251	GT
Chr1	50518017	svim_asm.INS.357	A	ATATATCAAATTTTTAATGTTTTTTTTGGTAACAATGTTAAAGCTTTATTACCATTT	.	PASS	SVTYPE=INS;END=50518017;SVLEN=56	GT
Chr1	50518088	svim_asm.INS.358	T	TGTTTATATATATATATATATATATATATTTTTTTTTTTTTGAG	.	PASS	SVTYPE=INS;END=50518088;SVLEN=43	GT
Chr1	50518197	svim_asm.INS.359	A	ATTTAAATATAAATTTTAATATAATAATAATTAAGCAACCCAAAATATTAATATTATAATTAATAAATTAATTAATAAATATTTTAAAACAAAAAAATTAGCTACATATATGTAAATATCAGATTTCCGGTAAGAAATAAAGGTTTATATATAGTTGTAGGGACTAGAGAACATGAAGTGTTGAAGATGACAAATGGTGTTGCCTTGGAAACAATGAATAAATTCTGAAACATAATTACTAGAGAACTGTATATATTAGCTACATATCTATGGTAATTGTTTCAGTTTCTTGATAAATTGGTCTATCGTCCCTGCTGTCAACTTTTTTTTTGTTTCAGGTGTTTGATATCTCAAATTATTCTTCAATTTTAGTGCATCCTCTTAAATGCCAGGAAAATA…	.	PASS	SVTYPE=INS;END=50518197;SVLEN=719	GT
Chr1	50518617	svim_asm.INS.360	C	CAATTAAAACACAGAGTTTTTTTTTTTTTTTTTGATAAAATAGGATAGCATTTACCATTT	.	PASS	SVTYPE=INS;END=50518617;SVLEN=59	GT
Chr1	50526119	svim_asm.INS.361	A	AGTCTTAGAGCATGATTAACCCGGAGTTTTTAGGATGAGGTTCTTAGCCTTTGGTTAATCATG	.	PASS	SVTYPE=INS;END=50526119;SVLEN=62	GT
Chr1	50530418	svim_asm.DEL.407	TTGTTGATATGCCTTGAATCTGGATGTTACATCTAGGCGATGGATGTTACATCACGTACATCATACCGACTTGGTTGCATCAAGAGCGTTACATCAAGTTATTATGGATGTTACATCTGATCGTGGGCTTAAGCCCATGAGTCCGTTTAGTCTAGGAGTTTAGATGCGAGATGTTACTATATATATCTTGTATTCGAAGTAACCCTGAACTTGCACTCCGTAAGCTCAATATCGCCTCCAATAATAATATTTCTCTTTGCCCGTGGACGTAGCCCTAAGGGCGAACCACGTTAAATATATGTGTTGTAGTTACATCGTTTTTATTCATCTGTTTCCGCATCTGTTTCTTCTCACAATTGTTACAACAAACTGGTATCAGAGCTTCGGGTTGTGATCTAG…	T	.	PASS	SVTYPE=DEL;END=50546757;SVLEN=-16339	GT
Chr1	50548497	svim_asm.INS.362	A	ATATGATATCCATATTTTCAAACAATTCTCATTTATTATGT	.	PASS	SVTYPE=INS;END=50548497;SVLEN=40	GT
Chr1	50549558	svim_asm.INS.363	G	GTATCTTTTCCCCATGGAGCGAAATGGAAATTGCTCGGAGTTACGGTAAAGTGAT	.	PASS	SVTYPE=INS;END=50549558;SVLEN=54	GT
Chr1	50565362	svim_asm.INS.364	T	TAAAACTGAAACTATGCTAAAAATGAGGAAATTATTATTAGAACAGTCGCAACACATAATTGCTATTGATGAGAAGCGATAGAAACGGCGACTAGAGGGGAACTAGGGTTTTCATCTCAGATCTTCTATTCTGATCCCAGATCTGACTCTTTTCACTTTCGAAGGGTGAGACAGACTTAGGTTTCTCGTCGCAAGTTTTTGGAAACCAGATCTGGCAGTTTTCGTCAAGATTGAGAAGCAGATCTACGACCTTCTGGTTCCAAAGTTCATTCTACCTGACCTCCTAGCAGTCGATTGTAGTTCATTAGGCTGTGTGTAGCCCGATTTGTTTTGATAAGCGATGAATAGCCACAGAAAGAAGAAGGAATCATCGTTACTCCATGAAATTTGAAAGAGCTT…	.	PASS	SVTYPE=INS;END=50565362;SVLEN=6052	GT
Chr1	50603002	svim_asm.INS.365	C	CATATAAAAAGTGAACCTAGGACAGACGGATCTGTGTCATGGACCAAATCTTT	.	PASS	SVTYPE=INS;END=50603002;SVLEN=52	GT
Chr1	50605570	svim_asm.DEL.408	GATTATTGATGTCTCGAGTTTTAACCCGATTATCTAACTGCAAATGCACAGTAAAGTACGCAGTATTAATACGGGATCGAATCCACAGGGACCGATGATCACACGTAGAGTTGCAGACAAGTTAATAGCTACAGCGAATCAAAATATATTTTTGATGGTTTTTATTTAATTTTCTCTAGTGTCACAAAGTATAAACAAGCATGTAAAAAGATGATTTAAACGATTTGAAAACTTATTTTAAAACAAACGTTGGGCATTGAGAATTCTCAGGGATTTCTTTTTAATCAAGATACAATTAATGGAAGACACAGGGATATATTAAGAACCGTCTAGAACTCAAACACGATATTAGAATTAACCTACTCCCGTAGCGCTAATTCTCTATGTTATAGAAATCTC…	G	.	PASS	SVTYPE=DEL;END=50617676;SVLEN=-12106	GT
Chr1	50623071	svim_asm.DEL.409	ATGCTGAGAATTCGACCAACCATAAGTATTACCAAAATTTGGCTAATTTGTGGTGATGGTCTATAACATTTTCTAAGGTTTAATAAATAATCATT	A	.	PASS	SVTYPE=DEL;END=50623165;SVLEN=-94	GT
Chr1	50667627	svim_asm.INS.366	C	CAGATATACCTAGGGGTGGGCGTTCGGGTACCCATTCGGGTTCGGTTCGGGTCTATTCGGGTTTCGGGTTTTCGGGTTCAAAGATTTCAGCCCCATTCGGGTATTTCTAAATTTTGGTTCGGGTTCGGTTCGGATCTTTGCGGGTTCGGTTCGGGTTCGGATAACCCATTTAAATTATTTTAAAAATTTTAAAATTCATTATATACTTTAAATTTCTCAAAATCTATAAACAAAACAATATATTACTTATAAATTTGAATATCATATGTCATAGTACCTAAAATTAACATATAAATTGGTTTGGTTTGAATATTTGGATTGAGAATCAATAAGTATTGTTGGTGTTTTGAGTATAATTTAGCTATTTTTGACATGTTACTTTTGACTATTTGTATATAT…	.	PASS	SVTYPE=INS;END=50667627;SVLEN=678	GT
Chr1	50675917	svim_asm.DEL.410	TTCTATATGCAGTGCCGTCTTAACCAATATAATAGCCCTGGGCGAAACCCAAAATATGGACCCTTTTATAAATATTTTCTATATTTTTCTTCACTACATTTCTTTTAACTTGAACTCTAAAACCTGAAACCAATGTTTTGAAAACTGGACCGGACCGGCCGGCTGGACCAGACCGGCCGATCAGACCGTGACTCGGCCATCTATTCGGTTCCGGGTTATACTAAAAACCGGATTTGAGTTAAATTGGCAAATCCAGTCAAAAACCGGCAAAACTCGCTAAAACCAGTAATCAAAGTTGATATTAAAATCCTATTTTTTCAAATTCAAGAATTTTTTTTAAACTGCAAATTTGAAAAATATTTCATAAAAATTTTATATTGTTTTCTAAGTATCTATCTA…	T	.	PASS	SVTYPE=DEL;END=50676764;SVLEN=-847	GT
Chr1	50691563	svim_asm.INS.367	A	AAAGTTTTGGGCTTCGTTATGGTAAAACATATATTTAAGGTTTAGTAGGGATATATGTAGATACTAAAGCTAATTTGTGAGATTAGATCATAATTTAGGATATATTATATAAAAGGAATGGAAAACCGGTTTGATC	.	PASS	SVTYPE=INS;END=50691563;SVLEN=135	GT
Chr1	50711948	svim_asm.DEL.411	CAAACCTGAAAATGAAAACCAAGTTGCTTTGCTCTAGTGGTATAGGAGCTCCAGCTGTAGTGTCCGCCCCTGGGTTCGAGCCTTGGCCACTGCGAAATTTACATGTGGGCTGCAGCATCCGAGACCGAAGACCGTTACACGGTGAGCCACATGGTGACGCCTTGGCAGCATCCATGCTCACTTCGGTCTCTAGTCTGGACCACTTCAGTGGAGCAAGGATACTCGGTTAGCAAAAAAA	C	.	PASS	SVTYPE=DEL;END=50712185;SVLEN=-237	GT
Chr1	50776991	svim_asm.INS.368	C	CAATTGGTATTAGGCCTGGGACGGATCGGGTATCCGGACAATTTTAAGATATCCGGATCCGGATCCTTATCCGGCGGATCCATAATTTTACTATCCTTATCCGGATCCGGGGTTCGCGGATATCTGGGTGTCGGATATCCTTCTAAAAATTATAATATCCGGCGGATATCCGGATCCGGATTTGGATCCTTAAAATAAATAAAAAATAATATTAATATATATAAAATATTAACAATAATTTAAAAATAAAAATATATATAATATTTTTAATTATTTCTATGTATAATATTACAAAATTTACATAAAATTTATATATACTATTATAAAAATGAAAATATATTAAATAAAATTAGTTTTTATATATAGATATTACTATTTTTGAAATAGTTATTAATAAAA…	.	PASS	SVTYPE=INS;END=50776991;SVLEN=567	GT
Chr1	50778327	svim_asm.DEL.412	CACTACAAGAAAACTGCTTGATACCGATGGACAAATCCGTCATAATCTCGTCGGGAAAGTAGCATACCGATGGAATACCGACGAAATATGTCCGTCGGTATCATCTCGTCGGTATACTGATATTCGTCGGCAATTCGTCGGCAAAATACCGACGAACACATATCGTCGGTAAATACCGACGAACATATTCCGTCGGTTTTTTCTAAAATTTCCGACGAAACACATCCGTCGGTATTTATAGAGAATACCGACGAAGATAATTCGTCGGAATTTTCTGAAAAAACCGACGGATATGTTTCGTCGGAAATTTTCTAAAATTTCCGACGGAATATGTTCGTCGGTATTTATAGCGAATACCGACGAAGAGAATTCGTCGGAATTTTCTGAAAAAACCGACGG…	C	.	PASS	SVTYPE=DEL;END=50785698;SVLEN=-7371	GT
Chr1	50788163	svim_asm.DEL.413	TTGATATCTTGCATATTTACATTGTTTTATCTATTCATCCATGAGCATTTTCATCATATAGATTAGGATTTAGCCATGTCTAGGTTGCATTTTGCATTCATTGTCCTTATTAGGTGTTGGAGTGTGCCATGGAGTGATTTGAGATGTTTGGGAGCATTGTGATCCAAAAGGAGGTGAAAGATGAGCATGGATGGAGCCTTCAGAGAAATCTTCTGTTGCTAAGATTTTGTGGAGACACAGAAAATTGAGTTAGCTTTCTAATGGAAGTGGTTTCAAGTCATTTGGAGATGTAATAAAGGAGTTATGATCAATTTACTAGAGACATATCTATCCTGATCGAGCATCGCAGAGTGACCTCTCAGAGCGACCTACCGAGGTCGCTCCCAGCCAGAGCGACCA…	T	.	PASS	SVTYPE=DEL;END=50796187;SVLEN=-8024	GT
Chr1	50835373	svim_asm.INS.369	A	AGGAGGCGTAGATTGTGGGAACCGAAATTCACACCGTCAAGTTTTGTTAATC	.	PASS	SVTYPE=INS;END=50835373;SVLEN=51	GT
Chr1	50838471	svim_asm.DEL.414	GAGACTGTAATAAAATGAGTTTTATTGGAAAAGTTTTGAAAATATCGAGTACATGTGTGGATATTCCGAACTTTGTGGGAGTATACGAGTATACGTACCCACTCCCCCCCCCCCCCCCCCCCCCCTTTTTGGAGAGGGGGATAGTTGAACTTGTCAATAGGACAAGCTGCCTACGTACCTCTTTTGAGGATCAAGCCATCTCGTAGTTCTGCTTTGTTGCTCGTTCCTACTCGTTGGATAGGGCCGTTTCTGTTACTTCGGCCGTTGAGGCTTT	G	.	PASS	SVTYPE=DEL;END=50838744;SVLEN=-273	GT
Chr1	50847369	svim_asm.INS.370	A	AGGGGAAGTAAAATCCATGTATATGAATCAGAACTTTTTTTTTGCCTACAAACATCTATTATATATGAAACTAAAACAGTTCAGAGATTTAAACCGGAGGTACAAACTCAGCATGTATCTTTGCCAAATGAAAATTTCGCACATTGTAGGCTAATTTGTCTGTCTGAATGTTCATCGTGGAATATGCTGGAAAGTGAAATGATGTAGAAATCCTTTTTATCTTTAGAATTTTTCTACAAGTCTAGGGAAATTCTACCACTCTGTTGGCATAGACACTATATTCATCAATTCAGAACAATCTATTGTAAATACTATGTAAATCTTCACGCACCTCATTGTCCATATGAATTCTTTGCATTTTGAGTGTTGGGGTTTTATTAAATTCCACAATTTTTAGTT…	.	PASS	SVTYPE=INS;END=50847369;SVLEN=547	GT
Chr1	50861081	svim_asm.DEL.415	TCAGGTAGAGGAGAATAACAATAGGTTGGAATTTAAGACGGTGGTGCTTGAGCTTCGTTGCCGTTTTCATCTCTGAGAAAGCTC	T	.	PASS	SVTYPE=DEL;END=50861164;SVLEN=-83	GT
Chr1	50861493	svim_asm.DEL.416	TGAGAGAGAGAGAGAGAGAGAGAGAGAGAGAGAGAGAGAGAGAGAGAGAGAGAGAGA	T	.	PASS	SVTYPE=DEL;END=50861549;SVLEN=-56	GT
Chr1	50866799	svim_asm.INS.371	A	ATGTGACTCATACGTGAGATGTAAGAACTAAGAAGTGGAGGTTTT	.	PASS	SVTYPE=INS;END=50866799;SVLEN=44	GT
Chr1	50876644	svim_asm.INS.372	T	TGTTGTAATTAGGGGTGTTCAATCCGGATATCGGTTCGGTTTAGGTTCGATTTTTTTTTGTTTTCGGTTAGTAAAATATAACTACCATTTTAAATCCATATTTACTTCGGTTCGGTTCGGTTTATATGCCGTCGGTTTTCGGTTTATTCAGTTTTATACCAAAAAACATAATTATTTAGTTTGAGATCATATTATATGAATTTTAGAGTCATATTGTCAACACAGTCATTTATTAAAAATATATTACATGTTCAAATAAATGAACAAAAAAGTAAAAATGCTTCTACCGTCAAATAAAATAATCAAATCTATAACTAAAATCAAAGCTTGGAATTTTGAAAATAAAAATATGAAACAAAACAGAAACATGAAAGAAAAGTTTTTCCACTCTTCCATATT…	.	PASS	SVTYPE=INS;END=50876644;SVLEN=926	GT
Chr1	50877258	svim_asm.INS.373	T	TATCATGCCACGTGAATAGCAGCACTTTTTGGGCAGTAATAACATTGTAGATACATGCTGAGGGGCTCGGCGGTCGGCCGGCGCGTGAGCGTCCGTGCCGCCGCCGGAGCTCGTGTTTCTTTCAGATAAAATAATCAGGTTCCGGCCTTCTCTTCGTCTCTGCCGGTTCTCGCTTGTCCGAGTTCTGGTCCGCCACCAACCGTTTCGGTTCTGGCCCTGGAGTAACGACGCGGTGGCTGCAAGGATGACGCGAAGAAGACCGTAGTGTTTTGAATAATATCTCCGGGAGGCGGAGTCTATCGCAGATCCGTCGCCGCCGGCCTTTGGTCTCCGTGGCGGGGAAGCTCCTTCAGTTCCGCCGTCATCGGATCTAGTTTCTGGGGGGTGAAGGCTTTTTCA…	.	PASS	SVTYPE=INS;END=50877258;SVLEN=1000	GT
Chr1	50877765	svim_asm.INS.374	C	CATCTGATTAAAAGGGGATCAATCCACTAACTAGATATAATTTTA	.	PASS	SVTYPE=INS;END=50877765;SVLEN=44	GT
Chr1	50881762	svim_asm.DEL.417	TAGGGCTGTTCAATATGGCAAAACCAAACCGTACCGAACCGAACCGAACCGAAATAGATAATATGGTTTGGATTTGGTATATACCATACAAACCGAATGGATATGATTTTTAAAAAACCGTAGGATTTGGATATGGTTCTGTATATAACCGATAAAACCGAATAAACCGAATAAAACCGATCAAAAAATAGAAACATGTAAATATGTATATATTTTATAACGACGTACGAAAATCATAAGTTATTTTTTTTGCTAATAACTATTACCATATTTTTTACAGTAATAAAAAAATCCTGATTTGTAAAACACTTGAACTATAATTAAATAACAATTCATCGCAAAGATGCTTCTTATTTTCTTAGTTTTTTTTTATCTTTTTGCTTTAATTTAGCATTGACT…	T	.	PASS	SVTYPE=DEL;END=50882702;SVLEN=-940	GT
Chr1	50883437	svim_asm.INS.375	T	TATTATTATAGAGAAAAAGACAAAAATAACACTAAATCAAGTTTTTGTTCCCAAACTAACACTTAAGGTCAAAAGTCACAAAAATAGCATTTAATGTTTTATCAAAAATCACAAACTTAGGGTTTAGAGTTAAAGGGTGGGGTTTAGGATTTAGGATTTAGGGTTTAGGGTTTAGAGTTTAGGGTTTAGGGTTTAGGGTTTAGAGTTTAGGGTTTAGGGTTTAGGGTTTAGAGTTTAGGGTTTAGAGTGTAGGATTTAGGATTTAGAGCTGAGAAATGAGGTTTTGGGGATAAGATTTCAAATTTTGAAAAGTAAAAAAATTAAAATTTTCAAAAGATAAAATGTTATTTTGGTCATTTTAGTTTTTGAGTGCTATTTTCGTGATATAAACTTAGAAAT…	.	PASS	SVTYPE=INS;END=50883437;SVLEN=420	GT
Chr1	50884771	svim_asm.INS.376	A	AGCCACACTACAAGAAAACAGGGGGATTCTGATGGCGGAAATCGTCGGAAATTCATCGGAATAGACCGATTCCGACGAATTTCCGACGAACCCGTCCGTCGGTATCGTTTCGTCGGAAAAAAAAAATTCGTCGGAAAGTCGTCAGAACTTCCGACGACTTTTTGACGAATACCGAGAAACGTCATTCTGACGAACTTCCGACGATATTACGATGCGGATACACGAGAGCAGAGGTCATCGGAAAACTACGTACCGACGGAGAACGTTCCTCGGACAATTCCGACGTAGAGTGTTCCTCGGTGTATTCCGACGAACTTTAGGCGTCGGAATTTACCGACGGACAATAGTCGTCGGAATATACCGACGAACCTCGTTTGTCGGTATATTCCGACGGAAATG…	.	PASS	SVTYPE=INS;END=50884771;SVLEN=2752	GT
Chr1	50893119	svim_asm.DEL.418	TATTTATTTCGAATATTTGCAGTAAAAACAATTAAAATTATTAAAAATCTCAATAAATATTAA	T	.	PASS	SVTYPE=DEL;END=50893181;SVLEN=-62	GT
Chr1	50895302	svim_asm.INS.377	T	TTACTCACTACAAGAAAACAGCGGTATTCTGACGGACATTCCGACGGAAAATGAAATCCTCGGAATATCCCGAGGAAACACAAAATTTGGTTTCCTCGGAATTTCCTCGGAATATACCGACGGAATTCCGAGGAAATATCAATCCGTCGGAATATTCCGAGGAAATTCCGAGGAAAAATGTGTTCCTCGGAAAAACCGATGAATTCGAGGAAATATTATAGCCGTTGGAGAGCCGTTGGGGATTTTACAAAATTCCTAGGAAATTCGACGAACTAGTTTTTTTCATTTGAATTCCGTCGGAATTTCCTCGGTCTGTCGGCAGGATTTAAACTATAAATACAAGCACTCCTCTTCCTCTTCATTCACTCCATATCTTCATCCTCCCTCTTGCTCTATTTA…	.	PASS	SVTYPE=INS;END=50895302;SVLEN=10014	GT
Chr1	50903393	svim_asm.DEL.419	AGTAACTTATTTGATTGCTTATGGGACCAAATTGAAAAGCTAAGACTATTTTTTTTTATTCCCTTTC	A	.	PASS	SVTYPE=DEL;END=50903459;SVLEN=-66	GT
Chr1	50913758	svim_asm.DEL.420	TGAGGGTTTGATAATAGGATAAGTTTGGATGTAGATTAAGCGAAAAAGTTTGAACTTGGGAATAAGGGCATGTAGTAAGACTATGTATAGGACTTGTTCTGTATTCATTAGTTGATTTTGAGTGTGGGGACAGTGAAAAGGGACAAGGTGGAGCTCAAAGCATTTAAAGAGGGAGCAGTTAGCTACGCTTCCTTGGAGAAGAGGCTCGGTTATATGAGAAGCTTGTAAGGG	T	.	PASS	SVTYPE=DEL;END=50913988;SVLEN=-230	GT
Chr1	50915833	svim_asm.INS.378	A	AACTAGGTTAAGATCCGCGCCTTGCGCGGGATCAACATTATATATATAAATTATTTTATGTATTAAATATTTTTACATATTATGAAATAATTAATATATATTAAATAATTAAAGTTCAGTAGCTATTAAATATATAATTAAATTGGTGCGAACATATAAATTAATTTTATTAATCCAAATTTTTTTTTTATTTCACAGGATATGTAATTAAATTTAAATGATACTAACATAGATCTTATATTTTAGTATATTTTTAATATTAATGTCTATTAAATGATGATTTCTACTCATATAGTTTTTTCGATCATTTATATCTTTCATAGAAAAAAATTTAAATTACTGATAACAAAATTTTCATTGTGGGATTAATAGTTTTAGTAATTTATAATTTAAAGAAAA…	.	PASS	SVTYPE=INS;END=50915833;SVLEN=1596	GT
Chr1	50917493	svim_asm.DEL.421	CTAGCACTACAAGAAAACATATTTTTTACTAGGGCAGTATTCGTTGTAAATTCGTCGTAAACGGGGTGTTACGACGAATTAACCTCGAAAGACGTTTTGTTGTTAAACGTCCGTCGTAACGGAGGTTTCGTCGTAAACGATTCGTTACGTTTACGACGAAACATATTCCTCGTAAAGCGCAAGGAAAGAATTCGTCGTAAACGACACGTAAGATTTCGAGGTAAAGCCCACGTAATGATTTCGATGTAAAGCACACGTAAATACTTTCGTTATAAATCACTCGTAAACATTTCGATGTAAAACCCTCGTAAATCTTTCGATGTTAATCACTCGTAAACATTCGATGTAAACTCCATGTAATGTTTACGAGGAGTTTACATCGATTCTTATTATATTATT…	C	.	PASS	SVTYPE=DEL;END=50924166;SVLEN=-6673	GT
Chr1	50933897	svim_asm.DEL.422	TTTAATAGTTTGTATAAGATGGATGGGCCACTCCACTTATCACCAATTAGTTTTAGGTAGGAAACCCATCTAGCTTAACTTGGTATTAGAGCCCGATCCATGCAGTCCAATCCGATCCATTATCGATCCAGCCTAAATTCGGCCCATCGATCTTTGTCCGAACATTCCGAGATTGACGCTCAAAGAGCCATCATCTCGAAGGGGCGTATTAGGGATAAATGTCTCACATCAGATATTAGAAGGGATCCTTAGTAATATATAAGATGGATGGGCCACTCCACTTATCACCAATTGGTTTTAGGTTGGAAACTCATCTAGC	T	.	PASS	SVTYPE=DEL;END=50934215;SVLEN=-318	GT
Chr1	50936968	svim_asm.DEL.423	TTTTCATAAATTTTTAAGTTTATTATGAAAAATTTAAATTAATCCTCTTAAATCATTTATAAATATTTAATAATTATTTATAAAAGTGTATAAACTCGACTTCATCCCCTAGATAGTAAATCCTAAACAAAAAGATTTTTTTTTTGAAATATACTAAATTAGATACCATTTTTCTGGAAAGATAAGGACATATTTTCGGGACAAGGCTGGTACAACACTTTACCGGATTTTGATGGATTATTAGGGGCAAGGAATGTCAGGGCAAGTCTTTCACCTCTTCATTCGGAGGTGTAAGCGCTAATATGGACAATCAAATGTATGAAGAATTTAAGACAGTTTTAGGTCACGTTTACAATGGATTGTTCTCAATTGGTAAAGATGGTTTCGGAACCAGAAGAA…	T	.	PASS	SVTYPE=DEL;END=50937975;SVLEN=-1007	GT
Chr1	50946274	svim_asm.INS.379	G	GTAAGAGCATCTGCATCAATGAACCTTGAGGAGGATCATAACTTTAACTTTTTATTATTTTTTTTATTTATTTCGTTTGATTTTTTTTTAAAAAATAAATAATAATAATAATAAGCGGACCAATCGCGGGCCGCCACGTGGCGTGGGGCCCGCGTTACAGTGATGAACCGAGTTCATCCCAGCGAACCTGCAAAGGGTGAGTTCATAAAATTGAGAATATTATAATTTTTTTTTTTGGGAATAGTGTGAACCTGGACATTGAACCTTCAATGCAGGTGCTC	.	PASS	SVTYPE=INS;END=50946274;SVLEN=280	GT
Chr1	50946823	svim_asm.DEL.424	TAAAACTTATTAGATATATCATATATATGTTTTCTAATATGATAAATGTTAAGTTTCCAATAACTTAGGATGTAGGATCCTTTAGGATCTATCTTTACTTGGGATGGAAGTTAAGACCTTCTCATATATATATGTATGCGTTGAACACATGAATAACAAAACAGAAGAGAGTTTATTAAAAACTCTCGATAGCTTTATAAGAAGAAGATAATGATGTCAGGCTCCGAAAAAGAAATTGCAAGTAGCGATAGAAGCTTGATTTTGCCATACTTTTTACATGCCTCTGATCAACCAGGGCAAGTACAGACTCTGTTTTTATTAAATGGATCTAATTATGAACGATGGGTAAAGCTCATGACAAATTCTCTTCGAACAAAGAGAAAGTTGGGTTTCATCAAT…	T	.	PASS	SVTYPE=DEL;END=50951612;SVLEN=-4789	GT
Chr1	51052352	svim_asm.INS.380	G	GAGTTGTATCATTCAAGGTAAGAGACTTGTTTGTATCAAGGAGAGGTTGTGGGCTGTATTGGCTTTCTCCGCACAATGTGATCTCGGAAGAAGAGCCAGAGTATCAATCTCTCTGCTTTAGTTGCAGCGTACATCTTAGAGAGATTGCTAAGGCCATCACAAAGGTAAACAGCTATGTTTCAAGACATGCCTGCTATTCAAGGTA	.	PASS	SVTYPE=INS;END=51052352;SVLEN=204	GT
Chr1	51179713	svim_asm.BND.96	N	[Chr9:24567797[N	.	PASS	SVTYPE=BND	GT
Chr1	51238881	svim_asm.INS.381	A	ATTGTTCATACAAATAATCTAAATACTCACTACTGTAGGAAAACTGGAACTAGCTTCCTCGCTAGCAACAAGTT	.	PASS	SVTYPE=INS;END=51238881;SVLEN=73	GT
Chr1	51239752	svim_asm.BND.97	N	N]Chr2:54089985]	.	PASS	SVTYPE=BND	GT
Chr1	51242855	svim_asm.BND.98	N	N[Chr7:49841430[	.	PASS	SVTYPE=BND	GT
Chr1	51275851	svim_asm.DEL.425	CTGTCTACTGTAGCATTGGCTTCCGGCCTTGAGGGGAAGCCACAGAAGCATTGGCTTCCGGCCTTCTATATTATTAACAAATATCGGCCTTTATTTCAAAGAACCATCTTTAGTGTAGTGGTTTACTTAACAGTGTATTGAGTAAGAGGCTTAGGTTCGATTCATGGTGGCAGCCTATTTTTTCTTATTTTGCTTCCAGCCTTGTGAAAGTCAAGACCGGTGCTG	C	.	PASS	SVTYPE=DEL;END=51276075;SVLEN=-224	GT
Chr1	51323879	svim_asm.INS.382	T	TGCTTAAAAAAATGTTTTTTTTTTGGAGCAACTGCTTAAAAAATTTTTGAAGGTTTTTAGCCTTG	.	PASS	SVTYPE=INS;END=51323879;SVLEN=64	GT
Chr1	51356529	svim_asm.INS.383	T	TACATAAGCTCTCTTTTTTTTTTTTTTTTTTTTTTTGGATCACTGGGCGCTCTCTGGAATCCCGGAGGAGTCGAACCCGTGTGCCTTGGGATCCAGTTCACTCTAGTGTTTTACCACTAGGCTATTCCGTCCCGGC	.	PASS	SVTYPE=INS;END=51356529;SVLEN=135	GT
Chr1	51360952	svim_asm.DEL.426	ATATTTCCTCCGTTTTTTAATATAAGTCGTTTTAGAATTGTGCACTTAGATTAAGAAAATCATTAATTTTTATATTTTCTAAACAAAAACAACATTAATTATTTACCTAACACAAATCAACCAATAATAAAATAGAAGATATATTATCATTGGTCATATAACATTAAGTGTTAATAAATTTTACATAGAAAACCGAAAACGTCATATAATTTAGAACATAAAATTTCTCTAAAACGACTTATATTAAAAAACAGAGGGAG	A	.	PASS	SVTYPE=DEL;END=51361211;SVLEN=-259	GT
Chr1	51366113	svim_asm.DEL.427	TTAAAGAGAGGAGTTATTCTTGGGTTCACCAACCAATAGAAAATTGTCATTTTAAATCTAGTATCTTTTAATTAAGGAAACCAAATAACTTGCAAATTATATTATTTTTTCAAAATAAAATTTAAAAATAAATAAAAATAATATATAAAAAACGAATTCAAAAAAAAAATGTTGTCAACAAAACACTAAACCCTAAGCTCTAATACTAAACCCTAAACTCAAATCCTAAATCCTAAATTTTTGGGTAAATCCTAAATCCTTGGGTAAACCCCTAAACCCTTGGAAAAACACTAAACATGTTGTCAACAAAACACTAAACCCTAAACTCTAATCCTAAACCCTAAACCCTTGGGAAAACCTTAAACCCTTGGGTAAACCCTAAACCCTTGGCTAAACCCT…	T	.	PASS	SVTYPE=DEL;END=51366811;SVLEN=-698	GT
Chr1	51368874	svim_asm.INS.384	T	TAAATTGTTTATTGTAAAAATTTCATTGAATGTTTTTTTTTTGTTGACGTTA	.	PASS	SVTYPE=INS;END=51368874;SVLEN=51	GT
Chr1	51385912	svim_asm.DEL.428	GCGCGGTGTGAAGATGAAGCAATAAGAAACAAGATGGTTGGTTAAGGTCTCAAGACAATGGAGATACCACTACAAGAGACAAGCATGCATGGTTGGTTAAGGTCTCAAGACAATGGAGATGCCACTACAAGGGACAAGCATGCATGGTAGGTTAAGGTCTCAAGACAATGGAGATGCCACTACAAGGGACAAGCATGTATAGTGGGTTAAAGTCTCAAGACAATGGATTATTAGTTTATCATATCTCATCTACCATTTGCCATACTTGTAACCCCTATATATATGGGATGTTCCCATAAGCAAATTAATCAAGCAAATAAGATTCTCCTTATTTACTCTATCTCTCTCTACTTTCTAGATTAAACATCTCTCTCTCTTGTTCTTCACTATGTTCTTCAA…	G	.	PASS	SVTYPE=DEL;END=51391443;SVLEN=-5531	GT
Chr1	51402117	svim_asm.DEL.429	AACTAGGTTAAGACAAATATTATATAAATTAATTTTACCTATTATATGTTCTTTTACCTATTATTAAATAATACATATATATTGATAATTAAAAACTTAGTAAATATTACGTATATGATTATATTGGTGCAAACACATAAATACATTTTATTAATTCAAACAAACACTTTTTCTATTTTACATGATATAAAATTAAGTTTTAATGATATTAACATAGATATATAATACGTTTTTAATATTGATATCTGTTAAATAATATTTTATACTCATATTATTTTTTGATCATATGTATTTTCTGTAACAAAATTTTTGAATCACCGATAACAATTTCTTTTTGTGGGATGTTTAATAGTTTTAGTCATTTATAATTTTAAGAACATTATGAAAAGTTTTAAAAAT…	A	.	PASS	SVTYPE=DEL;END=51403054;SVLEN=-937	GT
Chr1	51416595	svim_asm.DEL.430	GAAGGATCAGACTTGAGTCTAGTGAGGTTAAGGGGGCTTATCTA	G	.	PASS	SVTYPE=DEL;END=51416638;SVLEN=-43	GT
Chr1	51421566	svim_asm.INV.3	AGAGAATGATGACTCGAGCTCTAAAAGTCAACGAACAATCACTACATATCTAATGAGTTGAACTTGCCATAGAAGAAAAAGTTAGCTTAAGCTTGACTTGGTGCGTGAGAAGATGGCGGCCAAGCTATGGCGAATAGGAAAGGTAATTCTTAAGACCAATGTCACTTTCAATTTGAATTAAATCAATTTCAGAAATCCCGAAATGAAATAGTCAAAGGATTTTGCCACACTGCTTTCGAGCCTTGATGGAGTGCAAATATTCTTTTGTGATGAGTAGTAGAACAAAAATGAAATTATTATTTGCATTTCACATAATGTACATGAATAACTTCCCATCTTATTGTTAATCAAAAAAAAAAAACTTCCCATCTTAGGCCGTATTTTTCTGCATAAAAGCAT…
Chr1	51436569	svim_asm.INS.385	C	CCAACTAAAGAAAGTGCCAGTTCCGCGTTACCCTTCCCCACCT	.	PASS	SVTYPE=INS;END=51436569;SVLEN=42	GT
Chr1	51436726	svim_asm.DEL.431	CAAGCACAGCCAACTTCAGCTCACTCTCATAATGGATATCTTTTACCTGGTTTAGTTCTGACTCGTAGTCACTCACAGACACAAGATAATCAACCTTATCAGA	C	.	PASS	SVTYPE=DEL;END=51436828;SVLEN=-102	GT
Chr1	51437310	svim_asm.DEL.432	ATACGAGAACTTCATAGAAATTATCATTATATCAAACATAACATCACATAACAGCTTAG	A	.	PASS	SVTYPE=DEL;END=51437368;SVLEN=-58	GT
Chr1	51438754	svim_asm.INS.386	T	TTTTTTTTTACTTCAATAAAGTTTTTAGAAGCTCTCAGGTTTCCTTCAAAACGTTTAAAGTGTGATCAGAAGCTAGAAGACTAGGCAATAAG	.	PASS	SVTYPE=INS;END=51438754;SVLEN=91	GT
Chr1	51463437	svim_asm.DEL.433	TTTATCTAGTTTTTTTTTTTTTTTTGTAAAAGGAAGGGTTAAACCCGGGTCTATTAAAGACACAGACCTAACCCCCGGGTGGGAGGTGCAGCTCCACGAATAGACCCTCTCCCAGGTATTCAAATGGACCGAAAGGCAATAGCCCATATCCGTGTAGGTGACCAGGAAAATATGACTTAGTTTCGCATGGTAGGTGGATCGAACTTGAAATGTGGTGACATCCCAAGCCC	T	.	PASS	SVTYPE=DEL;END=51463666;SVLEN=-229	GT
Chr1	51504930	svim_asm.DEL.434	TTTACACTACAAGAAAACAACGGTATTCTGACGGACATTCCGACGGAAAATGAAATCCTCGTAATATACCGAGGAATTTCCGAGGAAATTCCGAGGAAACACAAAATTGGGTTTCCTCGGAATTTCCTCGGAATATACCGACGGAATTCCGAGGAAACTACAGTCCGTCAGAATATTCCGAGGAAATTCCGAGGAAAACTGTGTTCCTCGGAAAAAACCGATGAATTCCGAGGAAATATTATAGCCGTTGGAGAGCCGTTGGGGGATTTTACAAAATTCCGAGGAAATTTCGACGAACTAGTTTTGTCCGTCGGAATTCCGTCGAAATTTCCTCGGTATGTCGGCATGATTTAAACTATAAATACAAGCACTCCTCTTCCTCTTCCTCTTCATTCACTT…	T	.	PASS	SVTYPE=DEL;END=51515667;SVLEN=-10737	GT
Chr1	51521345	svim_asm.DEL.435	CAAAACCGGAAAAACGTATTTTTCCGCCAAAACCGGAAAAACGTATTTTTCCGCCA	C	.	PASS	SVTYPE=DEL;END=51521400;SVLEN=-55	GT
Chr1	51526857	svim_asm.INS.387	G	GTCGTCGGAATATACCGACGGACAATGGTCGTCGGAGTATACCGACGAACCTTGT	.	PASS	SVTYPE=INS;END=51526857;SVLEN=54	GT
Chr1	51537284	svim_asm.DEL.436	GAATAACAATGAATTCAAAAACCAAGTTGCTTTGGTCTAGTGGTATAGGAGCTCCAGCTGGAGTGCCCGCCCCTGGGTTCGAGCCTTGGCCACTGCGGAATTTACATGTGGGCTGCAGCACCCGAGACCGAAGACCGTTACACGGTGAGCCACATGGTGACGCCCTGGCAGCGTCCTTGCTCACTTCGGTCTCTAGTCTGGACCACCTCGGTGGGGCCAGGATACTCGGTTAGCAAAAA	G	.	PASS	SVTYPE=DEL;END=51537522;SVLEN=-238	GT
Chr1	51550693	svim_asm.DEL.437	CCTCTCTGATGTAGCGGAAACCTTATAAAATAAAACTAGAGATCCGTTGATTCCAAGAATATCCGGAAAACTACAATAATATAAAGATCTTATTTAGTTTAAGATATTTGTTCTAAATATCTTCTCTGCATCACTCT	C	.	PASS	SVTYPE=DEL;END=51550829;SVLEN=-136	GT
Chr1	51553367	svim_asm.BND.99	N	[Chr9:13321842[N	.	PASS	SVTYPE=BND	GT
Chr1	51558125	svim_asm.BND.100	N	N]Chr9:13321840]	.	PASS	SVTYPE=BND	GT
Chr1	51570380	svim_asm.INS.388	T	TAAAATCTATTATAAATCATATTGTGGATGTCTATAACCGGCCCGGTTTATAATCGGTCCAATGCTAGAGAGAGAGAGTCGACCGTGAGGAGAGAGAGAAAAAAAATCGGCATCTTGCATTTTCCTTATTAGATAATGATTTGTACTCTTTCCATATTTGTATTTCCTTTCTTTAGTCTTTCCATTATTTTATGACGGTGTAATTCCCTACATATAAAGGGTTTCTTATGTTTATGAATACAGAAATATACATATTCTATTATCTTGTTTCACAACACGTTATCAGCACGATTGCTCTAAAACCCTAAGCTAAACAAACCCTAGCCGGCGAATCCATAATCCCCTCGACGATAAACCCTAACCGTTGAGAACTCCCGATCACGAACCCTAAACCTAATA…	.	PASS	SVTYPE=INS;END=51570380;SVLEN=5447	GT
Chr1	51574224	svim_asm.INS.389	T	TTTTACTGTTGGGAAAATTATCCAATATCGATGAGATGAAGATGGTATTAGACAACTAGAAAATTTAAGAAGAAGATTCTTAATATTTAGGAAAGGGTTTACTACAAAGATTTTGTTTTTGGAAACTCTCTCTTACAAATATTTTCTCTCTTTGTTTTTCTTGATTCTTGGATGATCACAAATGGTGCTAAGCACCCCTATTTATACTAGTAAGTGGAGACTACAAGTTAGTTCTACACACTTCATCTTCTACACACTTCTTCATCCTTCTCCATTTTTCTCTAGATATTTCTTCTTCTTCTTGGGCTTCTTGGGTCTTGGGCTAATGAGGGAAAAACCCAACA	.	PASS	SVTYPE=INS;END=51574224;SVLEN=343	GT
Chr1	51589084	svim_asm.INS.390	T	TGTCCTCAAGCGGCCACACTTGTATGAGCCTTGCTCCAGTCATA	.	PASS	SVTYPE=INS;END=51589084;SVLEN=43	GT
Chr1	51628074	svim_asm.INS.391	G	GTGATATATTCAAATTTATTCTCTTAGAAATTGCTAGCAGATATAAAAAATATCATAGACGCATGAGTACCAGATAAACTTTTAT	.	PASS	SVTYPE=INS;END=51628074;SVLEN=84	GT
Chr1	51661075	svim_asm.DEL.438	AGATCTTTTAGACCATGATTATTGGGGGTTCTTAAAGTGAGGTTCTTAGCAGAATATAAGAACCCGTCTCTTAACTTTTAACTACAAAATCTAAGAACCGGCTCTTAAATAAGAGTTTTAAGAACCGGTTCTTAGCTTTTGTAGTTAAAAGTTAAGAGACGGGTTCTTATATTCCGCTAAGAACTTCACCCTAAGAACCTCTAATAATCAT	A	.	PASS	SVTYPE=DEL;END=51661285;SVLEN=-210	GT
Chr1	51669155	svim_asm.INS.392	T	TTTAAGGTTAACTTTAACTTTATTGGAAACAGTTCAACCAATTAAATTTTCCTGTTTCTTAATCTTTGTGCACTACAAAACATCAAGTATTATGAAACGGAGAGAGTAACCAGTTATAAAATAAAATCCAATATATGCTTGATTTCTTTTGTAAAGTTAAAACTTACCTATGGAAACATATATATTTAACCACAACGTGGTGGTCTAGTGGTAGACAAAAATTTGGATTG	.	PASS	SVTYPE=INS;END=51669155;SVLEN=229	GT
Chr1	51669341	svim_asm.BND.101	N	N]Chr4:52016958]	.	PASS	SVTYPE=BND	GT
Chr1	51677763	svim_asm.INS.393	C	CGCGTCCACGGTATCCACCACGCCTCCCAGCATCTCCTCCTTCAGAGCGTCTGTA	.	PASS	SVTYPE=INS;END=51677763;SVLEN=54	GT
Chr1	51680045	svim_asm.DEL.439	CTTTAAAATCTATGATGCACCGGGACAGATACGGGGACAGACGGGGACGGAAGCGGGGACGGGAAACGGGAAAATTTAAAAATTATGGGTACGGATACGGCAAATATATACTAGTAAAAATATAAAATATTTATAAAAAATAAATTTATATAGTGAATCTAACATAATTAGATATAATTTACTATAATGTCTATTTTGCCGACTAAAATTAGAAGCAAGATAACAGTGACAGTTAAAAAACAATTGGACAAGCATTATGTCCCGTGAAAACTAGTCTTACTCATAGCTATGTTCTCTAACCGTCCCCAAGCCGTACCAGTGCTGTCCCCGTGAAGTACCCGTCACCGAAACGTTTCCTGTACCGGTACGGCACCTAAATAGACGTCCCCGTGCTAGATAG	C	.	PASS	SVTYPE=DEL;END=51680444;SVLEN=-399	GT
Chr1	51680816	svim_asm.DEL.440	AAACATATAAACCGAATCATAATACAGCACGATGTTTGGACTCG	A	.	PASS	SVTYPE=DEL;END=51680859;SVLEN=-43	GT
Chr1	51687533	svim_asm.DEL.441	GTGTGGGGAAAGGGGGGGGGGGCAATAATTAAGCACACACCTTTTGTTCAAATTAATTGTTACTTAATTGTTGC	G	.	PASS	SVTYPE=DEL;END=51687606;SVLEN=-73	GT
Chr1	51696971	svim_asm.DEL.442	TCAATGACAGAACCTTGATCAGACAAACCACTAACTCGTTGCCCCCCCCCCCCCCCCCCCCCCACCCCCCCACTCGTTTATGTGTGTGATTGA	T	.	PASS	SVTYPE=DEL;END=51697063;SVLEN=-92	GT
Chr1	51722405	svim_asm.DEL.443	CGTGTTTATTAGAGGAATAATATCTAGGCTATACAACTGATAGTTATTTTATCCTCTAATA	C	.	PASS	SVTYPE=DEL;END=51722465;SVLEN=-60	GT
Chr1	51725247	svim_asm.INS.394	G	GTGTTATAAGATAAACTTTGAAATGATCCTCCACTTCTTTACCAACTCAAGCACTATGATCATCTACTCATCAAGCACTATGATCACCCACTCATTTACCAAATCAAGCATCATCTTTGTTATTTTATGTATTGTTGCTCACTATAAATATCATCACTCATCTCACTCTTTTGTACACCATAAACAAGAACAAGAGTTTATAATCAAAGAACCATTACATCTTCTTCTTCTTACTTATAATAAACTCTCTCCCTTATACTAGTGTTATTTGCTTCCTACGGGTATCAAATTCTACTCTTATTTAAATTTATCGATACTATAAATTATAAGTTATTTCATAACACGTTATCAGCACGATCACTCTGCGATTCGGTAAAATTTATTTGTATAATTTATACC…	.	PASS	SVTYPE=INS;END=51725247;SVLEN=5849	GT
Chr1	51735000	svim_asm.DEL.444	TAAAACTTGAGTAATGAAACAAGAAATTAGGGTGTTGTGTTGTCTTTTGTTCTGAATTTAATTAACACTAGGATTGGCTTATGACGTCTATATTGGTTTAATTCTTCATGTTTCTTAGGAGTTTTTTAATTTTTTGCGGCTTCTAAGAACAAACCAGCTTTCGAGCAGAATCTAGTTCAACTTTGTTGTAACCAAACTTTCATTCATGAATGATATTTACAATTTAGCAAAAAAAAAAAAAAAAAA	T	.	PASS	SVTYPE=DEL;END=51735245;SVLEN=-245	GT
Chr1	51745873	svim_asm.DEL.445	CTTTAGCCATCTTTAACCCTTTTTCCCTTCTCTCTATCTCTCTCTCACGCCT	C	.	PASS	SVTYPE=DEL;END=51745924;SVLEN=-51	GT
Chr1	51752462	svim_asm.INS.395	T	TACATTTAATAAGATTATATTATATACATATAATTCATATAC	.	PASS	SVTYPE=INS;END=51752462;SVLEN=41	GT
Chr1	51756351	svim_asm.DEL.446	ATCCCCTATACTATATTTGCGAAATGATTTTGCCACATGTTCTATCTATAATCATTTTTACAAAAAATGATGACATAAGTAACAAAATTGATGACATGGCTTATAGTTAATATGACATGGACAATCACATTTATTACTGATATATATTTTTGGTACACTTATTACATTTAATGTTGATTTATATTTTTGTTAAACTTCTTAAAATATGGTAATAATTCATAAATCATCACTAAAATAAATATATTAAAATATGCATTATAAATTTCAAAATACATTATTTAATTATATTTTTATAATGGGGTTTTTGCCAAAACTAACCCACAACTTCATTTTAACCCCAAACTTATACCCAAACTTGAATCAAATACAAAACTAACCTATAAGCCTAGTGAAATTACA…	A	.	PASS	SVTYPE=DEL;END=51761221;SVLEN=-4870	GT
Chr1	51763435	svim_asm.DEL.447	CCTAAGACCACCGTTAACCCTAGCATCCCAAGGTGAGGTGCTTAATATTTTTTTTTTGATTTTTTCTCTATTTAAAAAAAAATAAAAAAAATAAAAATGAATTAATCGCGGGCCGCCACGTGTCAGTGGATCCGCGAAACATCTCAAGCAACGACGCCTAATCAGGCGTTTTAAGCACTCTGTTTTCTTGTTTTATGGTGGGTTCCACCAAAAAGCATTTTCAAATACTTGGGTTGATGGTGCT	C	.	PASS	SVTYPE=DEL;END=51763678;SVLEN=-243	GT
Chr1	51772355	svim_asm.DEL.448	AAACTAAATTCAAGATTTTTTTTTTTTTTTGAAAAGACTTTC	A	.	PASS	SVTYPE=DEL;END=51772396;SVLEN=-41	GT
Chr1	51795498	svim_asm.INS.396	G	GTTTATCACCATTTACAACACCTTGTATTCATGATTGACGTGTTTTTCTTCTTCTTTTTGGGTAGCTATACCAACAAAAATAAGTTACTGCGAATT	.	PASS	SVTYPE=INS;END=51795498;SVLEN=95	GT
Chr1	52111569	svim_asm.DEL.449	AACAAACGCAGTGCAGTTTAATCCTAATGAAACTATAGCTTTAGGAGGACT	A	.	PASS	SVTYPE=DEL;END=52111619;SVLEN=-50	GT
Chr1	52145902	svim_asm.INS.397	A	ACCTAAGAGCAATAGCATTACTGAACTCCTTTTGGGGTTCATCTTTTCAATTTTTTATTATTAATATTTTTTTTTTTGATTTTTTTTTTAAAAAAAAAATAAATAACTAGACCAATCGCGGACCGCCACGTGCCGTGGGGCCCGCGCTACAGTGATGAACTTTAGGAGAGAAGGGTTCACGCGGGAGAGGCGGAACGAGCCGAGGTCATCGGTTATACTTATTTTAATATTTTTTTTTCGTAAAACGTGCGACCCTCCTGTGAACCCCCGCTGAGCATGC	.	PASS	SVTYPE=INS;END=52145902;SVLEN=279	GT
Chr1	52170452	svim_asm.DEL.450	AGTTAGGGCATCTCCGTCAATGAACTTTGAGTGGGGTTCATAACTTTAATTTTTTATTATTTGTTTTTTATTTTTTCGTTTGATTTAAAGAAAAAAATAAAAAATTAAGCAGATCAATCACGGGCCACCATGTATCGTGGAGCCTGCGATACAGTGATGAACCAGGTTCATTCCAGTAAATCTGCAGGAGCTGAGTTCAAAAATAAAAAATATTTTAATATTTTTTTTTTTTGGGGAAAAGTGTGAACCACTGTATCGAAGGTTCAATATGAT	A	.	PASS	SVTYPE=DEL;END=52170724;SVLEN=-272	GT
Chr1	52173216	svim_asm.DEL.451	ATGACATCTTATATATTAAAACAGAAGTCACAACATTGATTCATGTGTGATTTTTTTTTAAAAATGGACATAATGGACCTATTTCTAGAAAGTAATGTTACATTTAATATTTAATCTTATCATTTAAATTTTGGGCGTACCAGAAATTTTTATTGGGCTATCAATAATTAGATTTAAACAATAGATGATCCATTGAATTTATAGATAATATAAATTAAATAGGTATAATTTAATGTTGTAATACTATACCTCTATATGCTAAATATTTAAATATTTGTCGATTTTAACTTTTAAAATTATAAAGATTTTTTTTAAAATAACAAAAATCATATTATCTAACAATGATTAATCTTTACTACCTTAAACCAATGAAAACAAATTTTAAACTATATAGTTTAT…	A	.	PASS	SVTYPE=DEL;END=52174022;SVLEN=-806	GT
Chr1	52181590	svim_asm.INS.398	G	GAGTTGCGCAATAGTTTTTTTTTTTTTTTTTTTTTTGAAACAA	.	PASS	SVTYPE=INS;END=52181590;SVLEN=42	GT
Chr1	52196047	svim_asm.DEL.452	CATTTCGTGTATAAAGCTCAATAATCTAAAGACCACAAAACCAAGATGAACGAACGAGTCCAACCTCCTCGTAAGGCAACGCTGAAATCAAGCCTCGTCGACAGGAACAAGGCCAAAGCGGCGGTTACAGAAGCAGCAGCGACTATTCTATTTACATCCCTGTTTGGAGATTCGGGAAACAACGCAGAAGAAGAAAAA	C	.	PASS	SVTYPE=DEL;END=52196244;SVLEN=-197	GT
Chr1	52203658	svim_asm.DEL.453	TGATTGAATAGCCTGACGAAAAGGAGAAGAATCTGTGAACTTACCCCACTCAGGGGCCCACTGTGTTAACAATTCTTGTCAAATACACGAAAACCTTAGTAAAATCATCAATAGCATTTTCAAGCTCTCGTTGGAATGCATAAGCTGTCCCTCTTCCAATAAGTGCCTAAGGGTAAGTAGGTTTTTCTTTTAGCACCCACAAAGTGCACACAGAAACTAAAAGGTAAGAAAATTTGACCCGTTCGTTTCGTTTCTACCAAACAACCTCTACGAACAAGGTAAACTAGAGAAACGAAAAGCAAAAGAAACTCTTCAGAGATAAAAATCACAAAAGAGGAGTACATGAAAAAACCACCTTACGTAACTCGGTACTACCACCAGATTCTTTGTTTGTCTTTG…	T	.	PASS	SVTYPE=DEL;END=52215433;SVLEN=-11775	GT
Chr1	52216717	svim_asm.DEL.454	TATCTAAGTCATAGGTTGTTAGAAACCAGAAATGTCTTTCGTTTGATGA	T	.	PASS	SVTYPE=DEL;END=52216765;SVLEN=-48	GT
Chr1	52216768	svim_asm.INS.399	C	CAACGCTCTTTATGTTTGATGTCTGTTAATGACTGTCTCCACTCTCCGTTTAATGA	.	PASS	SVTYPE=INS;END=52216768;SVLEN=55	GT
Chr1	52217468	svim_asm.DEL.455	AAAATGGCTATTACATTTCTTAATAATATCTTTTCTTTCTTCTCC	A	.	PASS	SVTYPE=DEL;END=52217512;SVLEN=-44	GT
Chr1	52383906	svim_asm.INS.400	A	ATCTTATATAATAAAGGAGACTTGCCTCTCTCCTCCTGCGTCCACGTAAGCAACGAAGGAGGGGCAAATCGCGACACGTCAGCACAGCACCCTCTCTCCTGCGTTTAAAATGTCATTTACGGATCGTATATTTTGGGCTTTGTCGTTTGTTTTGTATTATGTATTTTTTTGGGTTTTGTGGAATTTTTAATATTTGGACCTTGGTATGTTTGGCCCAGAGTTAGATATATTATGTTTGTGTATTGTCTTCAACCCCGACGTCTTCTAAATCCTAATCTCAGTTTCTTAGTCATACACCACAACTGAGTAACGGCTTCACCACTTTATGCTGAAGCCATAAACCTTACATTTAATCTTAGTTAAGTCGAGCCCCACTACTTCTCATTACTTCACAACCTT…	.	PASS	SVTYPE=INS;END=52383906;SVLEN=4263	GT
Chr1	52387844	svim_asm.INS.401	T	TTAAGATGCAAAAAAATATTTACTTAATGAATATAATATGAACGAATATTGCAAATACATCATTTAATAAAATAAATAATTAAAAACTGAAAATTCATATCCGCGTTATCAGGGTCTAGTGATATTTTATAATTAGATACAATTAGTATTAGTCTTTTGTCTTGCGTACCAGATTTAACATATGTTTTTAACAATGAATCAGCTATTCCTTTTTAGGTTCATATAAATCATCATTTTAATAAACATATCCAAAGAAATTATCTATGTTTATGTGTTAAATCCAATTACTTAGAATTTTTTTAAAATCACATTCTCATTTCTTTAAAAATTACATTATAATAAATATCAAGAATAAAATACAATATTTACATTTTCATAAATTGTTC	.	PASS	SVTYPE=INS;END=52387844;SVLEN=385	GT
Chr1	52417393	svim_asm.DEL.456	AATGTATTGTAAAAATGAAGCAATAAGAAACAAGATGGTGGGTTAAGGTCTCAAGACAATGGAGATACCACTACAAGGGACAAACATGCATGGTTGGTTAAGGTCTCAAGACAATGGAGATGCCACTACAAGGGACAAGCATGCATGGTGGGTTAAGGTCTCAAAACAATGGATTATTAGTTTATCATATCTCATCTACCATTTACCATACTTGTAACCACTATATATATGAGATGTTCTCATAAGCAAATCAATTAAGTGAATAAGATTATCCTTCTTTACTCTCTCTCTCTCTTTCTCTCTCTCTTGTTCTTCACTATGTTCTTTAATTTCTAACATGGTATCAGAGCATCAAAGCTCTTGAACACCAAACTGCTTCCGCAAATCTATTCTATTCAC…	A	.	PASS	SVTYPE=DEL;END=52422707;SVLEN=-5314	GT
Chr1	52445334	svim_asm.DEL.457	GGGAATTATTAAGGCAGATCAGATTCGAGATGATGAAGATGAAGAAGATGAGCTGGGAACGAGAGAGAGAATCAAGAATATAGTTTGTTATTCACATTAAACTTAACTGTACAAGATTCGTTACATGGTTATATATACATAACCGGTATTTACAAGTAAACCAAATAACTAATAAACCAACATTAAACCGGTCATTAACCATATCTATCTAAGACGCTCCCCTCAAGTCTTTATCTTCTTTGGATGGTGGAAGATAAATGCTTGACATTGAGACCCGACTTAAGAGAGAATGGAAAGGACCAGGGTGTAGAGCCTTCGTCAAGATGTCAGCAAGCTGGTTACCAGTAGAAACATGAAGTGTTTGTAAGCGGCCGGCTTTCAACTGATCTCGAACAGTAT…	G	.	PASS	SVTYPE=DEL;END=52450680;SVLEN=-5346	GT
Chr1	52583076	svim_asm.INS.402	C	CGGACAACTGATGAAATATAGTTTAATTCTCGCTTCTAGTCCGCCAAATGTCAGACACGGCCCTGCCTATCCCATAGTACTTTCCGTAGCTAATGT	.	PASS	SVTYPE=INS;END=52583076;SVLEN=95	GT
Chr1	52586051	svim_asm.DEL.458	AGCTATGCTCTGGTGATTTTGTGCTGAGAATGGGCGTCTTCTGATCAA	A	.	PASS	SVTYPE=DEL;END=52586098;SVLEN=-47	GT
Chr1	52586578	svim_asm.INS.403	C	CGTTAAGGTTAGGGCAAATCTCCAAAATAGCACATTTGTAAGTTTATATCACAAAAATAGCACTCAAAAACTAAAATGACCAAAATAGCACATTTCTAAGTTTATCCTTTGAAAATTTTAATTTTTTTATTTTTCAAAATTTGAAATCTTATCCCCAAAACCTCATTTCTCAACTCTAAACCCTAAACTCTAAATCCTAAACCATAACCCTAAATCCTAAACTCTAAACCCTAAACCCTAAAATCTAAACCCTAAACCTTAAACCCTAAAATCTAAACCCTAAACCCTAAATCTTAAACCCCACCCTTTAACACTAAACCCTAAGTTTGTGATTTTTGATAAAACATTAAGTGCTATTTTTGTGACTTTTGACCTTGAGTGCTAGTTTGGGAACAAAAA…	.	PASS	SVTYPE=INS;END=52586578;SVLEN=428	GT
Chr1	52596186	svim_asm.INS.404	T	TATCGCAGAAACGTCTGGTCATATTGGATTTGATGCTTAATGCAGGAACATAACCAAGAGCTGTGCCGTGTTCCTGCGGTTGGCGTGAGATATGCAAGTTCAGACTGTGGCTCGATTCTTGAGTTTCACAGATTGGAAACTTAGTTTAACCAGCAATGGCTCAACACCA	.	PASS	SVTYPE=INS;END=52596186;SVLEN=168	GT
Chr1	52616330	svim_asm.INS.405	T	TTTAGCGTTGCCTTTGCGTATATCAAGAAGCCCTAATTTGGCTTCTCATTCTAACA	.	PASS	SVTYPE=INS;END=52616330;SVLEN=55	GT
Chr1	52663998	svim_asm.INS.406	G	GTATAACTAAATTAAATGAAACAAACATAAAAAACCTTTGTATGCTTATATTATAGAAATACAAAAAAAACTAGAAAGTCATGGAAATTAACAAGCCTTTTTGTATATTTT	.	PASS	SVTYPE=INS;END=52663998;SVLEN=110	GT
Chr1	52684428	svim_asm.BND.102	N	N[Chr5:9647788[	.	PASS	SVTYPE=BND	GT
Chr1	52765896	svim_asm.DEL.459	CTACTCCCTCCGTTTCTAAACGTAAGTATTTTTAGCAAAAAGAATTTGTTTCACAATATAAATAGTTTACATATTTCAATGCATCTTTTTCATTTATCGGATATTGTGTGACCAATGAAATAATGTTAGGTTTTTAATAATTGGTTGAATTAATTGGTCAAATGATATATTCTTTTAAATAACAATTTTCTAAATATTCGTGCTTTTAAGCAAAACTACTTACAATTATAAACGGAGGGAG	C	.	PASS	SVTYPE=DEL;END=52766136;SVLEN=-240	GT
Chr1	52767501	svim_asm.INS.407	C	CTGTTGGGGAAAAGTCACACGGCGCAGCGAAAATACTAATGGTCGTGTTCCCCTGACCTTGTGCGAACCTGTGAGGAAAATACTTCGACGATGGCAAGATATCAAAGTTGCGATAACTAAATGAGACACACAATTTTTACGTGGAAAACCTCCTCGATGTGAGAAGTAAAAACCACGGGACCATAGTCCACTCAAAAATCCACTATATAAATGGTATGAGTACAACCACGTCCTCCCTGTTCAACAGCCTGAACAGAACAGAGAGTCTAGCTACAAATAGCTATCTCCAACACAAACAACAACAACAAGAGAGCAACACAAAGCTTCAAAACCGGCAGCAACCAAACGATCTCAGCTCACAAAGATTCCGGCTTCTAGAAACTAATCCAACCGTACAAA…	.	PASS	SVTYPE=INS;END=52767501;SVLEN=5737	GT
Chr1	52901146	svim_asm.DEL.460	TGTGTTTTGGGGTAATGGAGGAAAAAACCAACAAATCTCCCCCTTTCCGACTTAGCCCGAAACCATTGTCATTCCGATGCCTTTGCAGCAATCTTCAAACTTCTTGATCGGTAATACCTTGGTCATAAAGTCTGACCAGTTTTCGTCGGTGTGTACCTTTGTGAGATGTATGAGCTTCTCTTCCAGAACTTCTCGGATCCAGTGATGTCGGATATCAATGTGCTTTGAGCGAGAGTGAAACGTTGGATTCTTTGCTAAGTGAATAGCACTTTGGTTGTCACATAGCATGTTGTACTTGTCTTGCTTTACTCCCAGCTCAAGCAAGAAGTTCTTCATCCATAGCATCTCCTTGCACGCTTCCGTTGCTGCGATGTACTCTGCTTCCGTGGTGGATAAGGA…	T	.	PASS	SVTYPE=DEL;END=52905889;SVLEN=-4743	GT
Chr1	52987324	svim_asm.DEL.461	AGTGGAGCCAGTGGCGGAGCCACATTGTATGAGAGGGGGGCATTTGCCCCCAACAACTTTTTAAAATTCCATGTAAATTACTGAATAAATTTAATATGCCCCCATTGTTTTGATCAAATATACGTTTGATCCATTGACTAATTTTACTCGTGCCCCCAACAAAAAAATTGTCTGCCTCCGCCCCTGAGT	A	.	PASS	SVTYPE=DEL;END=52987512;SVLEN=-188	GT
Chr1	52988761	svim_asm.DEL.462	ATCCCCTATATATTAATTGAGGAACATTTGAAAAGATGTAACCTCAATTTTGTATTAATTAAAAGAGGCCTCAATGCATATGTCGCACTCAATTAGGTAATCAATTACATTCAATTAAAAAATAAGTAGGTCCATATTCGATTTTTATATGTTGTTAGATACATAAGTTGGTCAAACTATATGATATAATGATATGATATGCTATTTTTTTTCCTTAAATAAAACCTACGGAATTACCATAAATGGCTAATATATATAGCAATTAATGATTTTAATAATAAAGATTTGATAACAATTTATATCTCCTCCATCATTTTTGTTTAATTTTATATTATTAAAATAAATTAAACAATCAAATTAGCTATAAAAGTAAAATTTAGATTTTTTCGTATATGTTAT…	A	.	PASS	SVTYPE=DEL;END=52991011;SVLEN=-2250	GT
Chr1	52992731	svim_asm.INS.408	A	AGCAATGTTCTAAAAATCGCTAGGCGGTAACTAGGCGCTTTATAGAGGACTAGCGACTAGGTGGATTATTCGGAGCCTAGGCGAGGCCTAGGCGTTAGCAAATTGTTGATTTATTTTATATATTTTATACATTTGTATAACATATTTTAGTTTTTAAGTTTAATTATAAAATTATTGTGATGAATTATCAAAATTAGATATACAAAACAGAAGAAAGTAGACATTGTAATAATATTATTGCTTTATTTAACATATATAGACAATTTTAGATCGATTTTAACCGATTTAGAACAGTTTAAACCAATTTGAATCATATAAATCGGTATAAATCGGATTTTAAGAAAATCGTTTCGGATAGGACCGAATTGCTGCCTAGGCGCCGCCTAGACCGATTTTTAG…	.	PASS	SVTYPE=INS;END=52992731;SVLEN=405	GT
Chr1	52996126	svim_asm.INS.409	A	ACTGCAAGGAAAAAAAAATCAAATTGAATTATGATCAAACTTACTAAACTAATACCTATTAGTTTGGAAATAAATCGAATTATTGCAAGAAATTTTTTTTGAATTATAATCAAAACAAAAAAACCATATTTTGTGTGTTCTGTCACGTTGCGTAAAACAAATTCAGACGAGACAGAGGAAGATCAAAATGGCGATGAGGTCCATGAGGAGGTTTTACAGTGAGATCAAAGGGAAGAAGGTTAATGAGCTTCCCGCCTATATCAAATCGACGTATTCAATGGAGAGCGTGAAGACCTATGTGATGAAAGGTCTCGATAATTAACTACAACGACAAATACATCCAGACCAGCTCCCTCAACCCTCTCCTTCATATCTGCTTCGGAGGCATGGCTTTCTCTT…	.	PASS	SVTYPE=INS;END=52996126;SVLEN=405	GT
Chr1	53001255	svim_asm.INS.410	A	ATTATATAAATGGCAAATCTCCAAAATAGCACCTTTCTAAGTTTATATCACAAAAATAGCACTCAAAAACTAAAATGACCAAAATAGCATTTTATCTTTTGAAAATTTTAATTTTTTAATTTTGCAAAATTTGAAATCTTATCCCCAAAACCTCATTTCTCAACTCTAAACCCTAAACACTAAACCCTAAACCCTAAACCCTAAACTCTAAACTCTAAACCCTAAATCCTAAACCCTAAACTCTAAACCCTAAACCCTAAACTCTAAATCCTAAACCCTAAACCCTAAATCCTAAATCCCACCCTTTAACTCTAAACCCTAAATTTGTGATTTTTGATAAAACATTAAATGCGTGTGGTTGGGTC	.	PASS	SVTYPE=INS;END=53001255;SVLEN=364	GT
Chr1	53017765	svim_asm.DEL.463	GTTTTACGGTTTTGGCGGAAATACTTGATTTTCAGTTTTGGCGAGAAAACTCGA	G	.	PASS	SVTYPE=DEL;END=53017818;SVLEN=-53	GT
Chr1	53063091	svim_asm.DEL.464	ATCTACCATCTACTATAACCTTTTTGATCAACAGAGGTTATAGTAG	A	.	PASS	SVTYPE=DEL;END=53063136;SVLEN=-45	GT
Chr1	53101950	svim_asm.INS.411	T	TGTGGTAACTAGGCCCGAAACTTTTATCCGAGATCCGGATTCGATCCGTAATCCGATCCGGATCCGATCCGAAAATCCGGATATCTGGAGAGGCCGAATCCGGATCCGGATAGTAAAATGTTGGATCCGTCAAAGCCGAATCCGGATCCGGATATCTTGAATTTTTTGTCCGGATATCCGGATCCGTAAATTTTATTAATAACTATTTCAAAAATAGTAATATCTATATATAAAAACTAATTTTATTTAATATATTTTCATTTTTATAATAATATATATAAATTTTATGCAAATTTTGTAATATTATACATATAAATAATTAAAAACATTATATATTTTTTATTTTTAAATTATTGTTAATATTTTATATATATTAATATTATTTTTTATTTATTTTAA…	.	PASS	SVTYPE=INS;END=53101950;SVLEN=576	GT
Chr1	53106195	svim_asm.INS.412	T	TAAACTCTTTTGGGATCTTTTTTTGTAAAAAAAAAAAAAAA	.	PASS	SVTYPE=INS;END=53106195;SVLEN=40	GT
Chr1	53106746	svim_asm.DEL.465	TCTAGAGTTTTCAACGTCTCCTCTTCTGTTTCCATTCCTCTTCCTTTATAGTAAGCCGACTTCGAGACCTCTGTGGTAGCTCCGCGATCTCAGCTTCTTGTTGCACGATCTCCGCGACCTCGGCGACTCCTTCTCGGGCTCGTATCCTTGCTACGGGCTCCGGGCCTTTAAGGCCCATGCCTTTGATCGCAGCCCATTATGGTATTGACCAAAATTGGGTCCAACATTTGTCCCCCAGCCTCTTTTGATTTGATCGAAAAGGAAAAGGGGTGGTTGTCTTTTGACTCGGGTCTTCTCGTTTGATAACCGATATCGCTCGGATTCGGCTTTAATGATCGTTTTCGAAAGAATCCGTTCGTTTGCGCGTTTTTTTATTGTTATTATTTTAATCGGTAACGG…	T	.	PASS	SVTYPE=DEL;END=53110312;SVLEN=-3566	GT
Chr1	53115518	svim_asm.DEL.466	ATAAAATAAAGGGAGAATTGCCAAGTGTGACTCAAAACTTGGAGTCAAACCAAAACAATACCCCAACTTGGGTCAAAGGCAAAAGTAACCTAAAAGGCTATTGAAATTACAACTATCCCCTTGTGACCAAACAAAAAAACGGAATTTTTTTTACGTTTCTACCCCTCGCAAGTCGTCTGTTTAGACGACTTGAAAATAAGTCGTCCAGACGACTTAACTGAAAGTCGTCTGGACAGTTAGTCTTAAACATAATTTAAAAATTTTGTAAAAAATATTTTGATAAGTGAAAAATGGGAATTATGTAATTAACATATGTCTTAGGAGGTATAAATTAAGATATAACAAATTTCAATTGTTTTCAGCATAGATGAGTGAAAGTAGTGAGTCATGATATTCTTT…	A	.	PASS	SVTYPE=DEL;END=53124386;SVLEN=-8868	GT
Chr1	53127996	svim_asm.INS.413	G	GAAAACATAAGGATTTTTAACGTTAAAACCCCTCAACTATGTTTGTTTTGGGTAAAAACCCCCAAACTAAGTATTTAACGTAAAAGCCCCCAAACTAACTTTATTTAATGAAGTAAATTCTAATAGGTCATAATTACCAATACTACCGGTAAATCTTTAGTTTAGGGGTTTCTACATTAAGTAAACATAGTTGAGGGGTTTTACCATTAAAAGTAAAAATAAAATCAATTTTATAATATTATCTAAAAATTAGTAACTTAAATTTTCAAAATTAGCATTTTTAATTTTTTTTTGTAAATATATGAGTTTGGTGTGTTTTAACATCAACATTATATATGTATAAATTAAAAATGTAAAAACCGAGAAAATATAACAAAAATTATATAAAGAATTTAGACG…	.	PASS	SVTYPE=INS;END=53127996;SVLEN=833	GT
Chr1	53221920	svim_asm.DEL.467	AGTATCACTACAAGAAAACATGGAGATTCTGATGGCCGAAATCGTCGGAAATTCGTCGGAATAGACCGATTCCGACGAACCTGTCCGTCGGTATCGTTTCGTCGGAAAAAACAAATTCGTCGGAATTTCGTCGGAACTTCCGACGACTTTCTGACGAATACCGAGAAACGTCATTCTGACGAACTTTCGACGATATTACGATGCGGACACACGAGACCAGAGTTCATCGGAAAAACTACGTACCGACGGAGAGCGTTCCTCGGACAATTCCGACGTAGCGTGTTCCTCGGTGTATTCCGACGAACTTTGGGCGTCGGAATATACCGACGGACAATGGTCGTCGGAATATACCGACGAACGATGTTCGTCGGTATATTCCGACGAAATGTGGTTCGTCGG…	A	.	PASS	SVTYPE=DEL;END=53228133;SVLEN=-6213	GT
Chr1	53230285	svim_asm.DEL.468	CATGATATAAGTGGAGAACGTCAGGTGGTCTAGCGGCAGTACTGAATGTTTCTTACACACGACTACCCGAGGTCGCCAGTTCGATACTCGGAAAAAGCGGGGTGGTACTGGATTAGCTAAAAAATCCCTATGGGGATTTCTGGCGAGGTGGCCCTCCGGGGTGAGTCCAGTCACTATAAAAAGTTCAACCTATACAGTTCCTCTTCTGCCGTTATGTCTCATTTGCCGTCTTCCGGAGGCTCTGAGCTTTGAGGACATGCTTAGTTTCGTTCTCCTTTGTACGGTGAGGTTCCTCTCGTCAGTCGTGTCGCTCTGTTTGTGTGGAGCTCCTGCTCCGGTTCTTCAAGCACTCGCAGGAAGGTTGTGAGGAGTGTGTCCTGCCTCTTTGTCGATTGGAAG…	C	.	PASS	SVTYPE=DEL;END=53231193;SVLEN=-908	GT
Chr1	53244041	svim_asm.DEL.469	CCCCGATTTGATGTGCTTCCATTTTTCCGCGACTAACCTAAGGTTTTTCGGCAAGATAGTCGGAAGAAGTACATCAGTTAGTTATGTA	C	.	PASS	SVTYPE=DEL;END=53244128;SVLEN=-87	GT
Chr1	53277917	svim_asm.INS.414	T	TTTTTGGTCTTGTGTGTTTCTCATAAACCAGCCTTCTTATCGATTAGCACTACAAAAAAAAAAAGTAGGATTTGTTAACTATAATGTAATTGTTTGTAGGGGTTCATCCTCGACCCGCGTTTATTGCATGG	.	PASS	SVTYPE=INS;END=53277917;SVLEN=130	GT
Chr1	53278832	svim_asm.INS.415	C	CAAAACAAATAACTTTTTGGTGAACTCAAAACTCTTGTTCTTGTGTTTTCAAGACTTTTTTTCCTCTCTGGCCCGGTTATCGAGAAACCAGATCTGAGAACAATTTTTGATGCCGGCGACGCTCGCCGGCGTCGTCTTTGCTCCTCCTCCTCTCTGCTTTGCCCCGACGACGCTCTCTCTTCACTTTGCTCGTTTCTACACTCTTCTTTTGTCATAGTTCGTTCTCTTACATTAATGGCGACGACATAATTTATGGTTGTTGAGCGCGTAACCACCGGAACAGGTGGCTTCTCCTGGGATTCCGGGAAGGCTTTGTTACCTGGTCCGTTATCTCTCTGCTCCACCCCGTCTGGTCTCGTCATCTTCGTGACCCACAACCACCTCCGATTTGAAGAACTT…	.	PASS	SVTYPE=INS;END=53278832;SVLEN=1208	GT
Chr1	53279405	svim_asm.DEL.470	TGAAACTGTTATGAAATAACTTATAATTTATAGTATCGGGAAATTTAAATAAGAGTAGAATTCTATACCCGTAGGAAGCAAATAACACTTAATATGAGAGAAAGAGTTTATTATAAGGAAGAAGAAGAAGATGTAATTGTGTACAAAAGAGTGAGATGAGTGATGGTATTTATAGTGAGCAACAATACATAAAATATCAAAGATGGTGCTTGATTTGGTAAATGAGTGGGTGATCATAGTGCTTGATGAGTAGATGATCATAGTGCTTGATGAGTAGATGATCATAGTGCTTGAGTTGGTAAAGGAGTGGAGGATCATTTCAAAGTTTATCTTATAACACTCCCCCTTGATCATCCATCTTGTATTAAGTTTCGTAACACTCTCCTTGGGGACCGGTGT…	T	.	PASS	SVTYPE=DEL;END=53285805;SVLEN=-6400	GT
Chr1	53343138	svim_asm.INS.416	A	ATCGTCGGTATGTCGTCGGAATAACGTTATTCCGACGACATACCGACGAAACAAGTCCTCGGAAATAACTCCTCGGAATTTCTTCTTTCCTCGGAAATCCCTCGGAATTTTCCGACGGAATTCCGAGGAAACAAATTTCCGAGGACATTCCGAGGACCACTAGTTCGTCGGAAATCTCCTCGGAATATACCGAGGGAGAACGTCGTCGGGATATTTCCTCGGAACTTCGTCGATCGATGCGTTTTTGGACATATATCCATCGATCGATCCGTTTATACCGAGGGACATGTTCCTCGGAATATTCCGAACGTTTTTTTATAAACGGATCGATCGATGGATATATGTCCAAAAACGCATCGATCGACGAAGTTCCGAGGAAATATCCCGACGACGTTCTCC…	.	PASS	SVTYPE=INS;END=53343138;SVLEN=543	GT
Chr1	53343453	svim_asm.INS.417	G	GTATAAACGGATCGATCGATGGATATATGTCCAAAAACGCATCGATCGACGAAGTTCCGAGGAAATATCCCGACGACGTTCTCCCTCGGTATATTCCGAGGAGATTTCCGACGAACTAGTGGTCCTCGGAATGTCCTCGGAAATTTGTTTCCTCGGAATTCCGTCGGAAAATTCCGAGGGATTTCCGAGGAAAGAAGAAATTCCGAGGAGTTATTTCCGAGGACTTGTTTCGTCGGTATGTCGTCGGAATAACGTTATTCCGACGACATACCGACGAAACAAGTCCTCGGAAATAACTCCTCGGAATTTCTTCTTTCCTCGGAAATCCCTCGGAATTTTCCGACGGAATTCCGAGGAAACAAATTTCCGAGGACATTCCGAGGACCACTAGTTCGTCGG…	.	PASS	SVTYPE=INS;END=53343453;SVLEN=543	GT
Chr1	53395150	svim_asm.INS.418	T	TACTAGGTGTCCAGCCCGCGTCCACGCGGGCACAATGATTTTGAGAATATTAAACAGTTAAGATGCATCATAATAATGTCCCAAACTGTAATCTTATTAAGCTGGATTTGTCTTGGGTAAACAGAAAGGTAAAAAGTACATGAAGTTGAACAATGGAGATCGTGTAACAGCCAGTGGGAAGGTTAGTACCCTAATTACAAAATAAGAAACTTTGTCTTTTGGTTAAAGAATGTTTGATGGTCCTAACTTGAGGCTCTCTTTGTAACTAAATAGATAAAGACAGAGTGGAGCGAAGGTGAGGGGAAACAAAGTAGGTGCAATATACAAGAAGTGGAAAGATAACACGCACAAGAAAGCGTCAGCCGAGAGGATGGTGATGGAGATGATATATACACCAAG…	.	PASS	SVTYPE=INS;END=53395150;SVLEN=9868	GT
Chr1	53411575	svim_asm.DUP_TANDEM.5	N	<DUP:TANDEM>	.	PASS	SVTYPE=DUP:TANDEM;END=53412618;SVLEN=1044	GT:CN
Chr1	53625552	svim_asm.INS.419	T	TTTTTGAGAAAAAGACAAAAATAGCACTAAATCAAGTTTATGTTCCTAAACTAGCAGTCAATGTCAAAAGTCACAAAAATAGCACTTAATGTTTTATCAAAAGTCACAAACTTAGGGTTTAGAGTTAAAGGATGAGGTTTAGGATTTAGGGTTTAGGGTTTAGGGTTTAGATTTTAGGGTTTAAGGTTTACGATTTAGGGTTTAGGGTTTAGAGTTTAGGGTTTAGGGTTTATGGTTTAGAGTTGAGAGATAGGTTTTGGGGATAAGATTTTAAATTTTGAAAAATAAAAAAATTAAATTTTTCAAAGGATAAACTTAGAAATGTGCTATTTTGGTCATTTTAGTTTTTAAGTGCTATTTTTGTGATATAAACTTAGAAATGTGCTATTTTGGAGATTT…	.	PASS	SVTYPE=INS;END=53625552;SVLEN=406	GT
Chr1	53631312	svim_asm.DEL.471	TCACTACAAGAAAACACATGCTTAACGACGAAAATTAACGAGGAAAAACAATCCTCGTAAATTTGCGTCGAGTTTACGACGAATTTACGTGAAAAACTAAAGTCATCGTTATTTCCTCGTAACGTAACGACAAAACTGTTTCGTCGTAAAGTGGATGTAACTTTACGAGTATTTTACGAGGAAAAACTATTTCCTCGTAAATACGACGTAAACTTTGCGTGGTATTTACGAGGGGATAGTTTACGTGTATTTAGCGAGAAAATTTTTGAATCCACCAACTTTATAGGTGTTACACGTTTTTTTTGCCCACCTAATTAATTTTCGTCGTAAATTCATAGCAAAATTACAACTACCAGATTCGAATTTTCCTATAAATATGGATGTTTAAACATCATTTTA…	T	.	PASS	SVTYPE=DEL;END=53639925;SVLEN=-8613	GT
Chr1	53658208	svim_asm.DEL.472	TCTATGGGGGTGATTGGTAGTTGCTGTGCTGTCCACAGTCCTATTTATTTCTACAGCACCAAATTCAGAGCAATCAAGCTTTAAATTTTTTTTTGAAACCACAGCTCTTAAAATAACCTACAGCTGTACAAGTGCTCTGCAGAGTCAAATATCCAAAGCAATTTTTAGTGCTTTACATAAAATTCTACAGCAATAAAATCTAAAGCCACAGCAAAAAGTCTACAGATTTTTTTCTACAACAAAATTTTTTAAAGCTACAGCCATTACCAATCGGACC	T	.	PASS	SVTYPE=DEL;END=53658484;SVLEN=-276	GT
Chr1	53659554	svim_asm.DEL.473	ATATTCCCTCTGATTTTTTAATATAAGTAGTTTTAAAGAATTTTTTATGTTTCAAATTATATGATGTTTTCGGTTTTCTATGTAAAATTTATTAACTCTTAATGTTATATGACCAATGATAATATACTTTCTATTTTTTTATTAGTTGATTTGTGGTTAAGTAAATAATTAATGATGTTTTTATTTGAAAAATATAAAAAAATTAATGATTTTTTAATCTATGTGCATAATTCTAAAATGACTTATATTAAAAATTGGAGGAG	A	.	PASS	SVTYPE=DEL;END=53659816;SVLEN=-262	GT
Chr1	53660190	svim_asm.DEL.474	CGTCAAAACCCCTGTTCTAAAACGCGCTCTCCGCGGGTGACTAATCGCCGGAAAACCGTTGATCGGCCAGAGGCCGTGGCGATTTGAGCTTATTCGCTCAATTAATCGGTAAACTTTTAAACTTCACTGTTTTTTGTGGATTTAAGTTCGAAATCATATGCTAAGTAATAGATCTTGCAATAGTTAGCCTAAAACAGAAAAGATTATCAAGAAAAAAGCAAAGATCGAAAGGAAAAGAAAAAAAGTAGCTGTAGATTCCACAGAGAACAACGTATAAGATAGGGACACTTTCGTAATTTCTATATCATTTAACCTAAAACATTAAAAAAATTGTCCAAAAGGCTTACGCGATATTCGAACCCGGGACTGCTATTTAAACAAATTGACAATTACCACTAA…	C	.	PASS	SVTYPE=DEL;END=53660759;SVLEN=-569	GT
Chr1	53670307	svim_asm.DEL.475	AGATCGGTATTGTTCCCAAGGAGGAAGCTGTTAGGGGAGCTGAGCTT	A	.	PASS	SVTYPE=DEL;END=53670353;SVLEN=-46	GT
Chr1	53700656	svim_asm.INS.420	T	TCGAAAACAAGGGGTTGACGATCTATTTCTCCCTGAGAAGTATCATATATCACTAGATACACACAGACTTTTGACCCCGTTCTATTTCCCCACAAAATTAAAGTTTGAATTCTATATCCCCCAATTCGAAAGATCAAGTTCTTTTCCCCCATACCGTCGAATTTAATGGTTTACTTGGGTGAACCAGTATGGAACCAAAATAAACCCATTTTAAACATAACCAAACCCAGTTAAAAACCCGACCCTAGTCTTTAAAAACCCTGATTCCTAAAACAAGTAAAGTAATGAACCCTAACAAAATCGAATTGGGGAAATTGATTTGTGGGAGAGATAAAGAGAAATTGAAAGATGAGTGATGTTTCTGGAGCTTCAAGTGGGTCGTCAATGGTGCGTTCAAGG…	.	PASS	SVTYPE=INS;END=53700656;SVLEN=3728	GT
Chr1	53710050	svim_asm.DEL.476	GATTTAATCTCTTGGACTTAGAAAGTACTTCAAAGTTCAAACAGA	G	.	PASS	SVTYPE=DEL;END=53710094;SVLEN=-44	GT
Chr1	53733494	svim_asm.DEL.477	TGCCTGTCACAAGTAAACAACGATTCCATCAGTTCCAAAACGGTAATGAAACAAGAATCCTTCTCCTGTTTACATCAAAACAACAAAC	T	.	PASS	SVTYPE=DEL;END=53733581;SVLEN=-87	GT
Chr1	53770876	svim_asm.DEL.478	TTGGCTGTAAAACTATATAAAGAAGAAGTATAGACTAAATAAAAAAAATAC	T	.	PASS	SVTYPE=DEL;END=53770926;SVLEN=-50	GT
Chr1	53773807	svim_asm.DEL.479	GGTTTAGGGTTTAGGGTTTAGAGTTTAGGGTTTAGAGTTTAGA	G	.	PASS	SVTYPE=DEL;END=53773849;SVLEN=-42	GT
Chr1	53777398	svim_asm.DEL.480	ATCCCCTATATATTAATTGAGAAACATTTGAAAAGATGTAACCTCAATTTTGTATTAATTAAAATAGGCCTCAATGCATAGGTGGCACTCAATTAAATAGTCAATTAAATTCAATTGAAAAATAAGTAGGTCCACATTCGATTTTTATATGTTGTTAGATACATAAGTTGGTCAAACTATATGATATAATGATATGATATGCTATTTTCTTTCCTTAAATAAAACCTACGGAATTACCATAAATGACTAATATATATATGACAATTAATGATTTTAATAATAAAGATTTGATAACAATTTATATCTCTTCCATCATTTTTTGTTTAATTTTATATTATTAAAATAAATTAAACAATCAAATTAGCTATAAAAGTAAAATTTAGATTTTTTCGTATATGT…	A	.	PASS	SVTYPE=DEL;END=53779675;SVLEN=-2277	GT
Chr1	53790756	svim_asm.INS.421	C	CACCCACTACAAGAAAACACAGTTTTAGCGAGGAAATTTAACGAGGAAAACTATTCCTCGTGAAATTACGATGACTTAACGATGAAATTGCGAGGAACTAAAGTTTCGTCGTAATGGCCTTGTAAAATACCGAGTAAAGCTTTTCCTCGTAAAATCGTCGTAAGTTAACGTGGTTTTTCCGAGAAAAATGTGTTTCGTCGCAAATTCGTCGTAATTTTAGCATGATTTTTACGAGGAAATAACTTACGAGGAAAGAACGAGAAATCCACCAACTTAACACATTTTTTTTGCCACCAACCTAATTTTTCATCGTAAATTCCTAGCAAAATTCAACTACCAGATTCGAAAATTTTCTATATATATGGAGGTTTGAACATAATTTTAAGCACACCAACAAAA…	.	PASS	SVTYPE=INS;END=53790756;SVLEN=7998	GT
Chr1	53793152	svim_asm.DEL.481	AAGTTTTACAAGTTGTTCTTCTCCCAAAAAAAGAGATCTCCTCTCTGGTGGCTACAAAAGGTACTTAAAACATAGGTTTTGAAAAGTAAAAACGTGCATAATGAAATGACCAAAAGGCCCTTAGAAAACATGAGTTCGACAGGCAAATAGACGCGGAGCGACCTCGGAGCGTCGCTATGGCAAGTCGCTCCGGCCTTTGGGAGCGACCTCAGTGGGTCGCTCTGAGAGGTCGCTCCGGGCTTCGT	A	.	PASS	SVTYPE=DEL;END=53793396;SVLEN=-244	GT
Chr1	53793465	svim_asm.DEL.482	CGCTCTGAGAGGTCGCTTCAGGCTTCGTAACGCGAGCGACCTCGGAGCGTCGCTCTGGCAAGTCGCTCTGAGAGGGTTGTCTCACGATAGAAACGCGAGCGACCTCTCCATGTCGCTCTGGCCAGGTCGCTCCGGGATGTGTGTCACAGCGACTTCACAGCGTCGCTCCGGTGAGGTCGCTCTGGTGCGCTGCTCGTCCGTTGATCGCTTTAAACACTTCTTTTGAGCTCCAAATGCACCCAAATGCCTCCAAGAACTCCATGTGGCACTCCAACACCTGATAAAGACTCATGTATGCAAAATACAACCTAAACGTGGCTAAATCCTAGTCTATATGATCAAAATGCACATGGGTGAATGGATAAGACAATGAAAATATGCAAGATATCACTTCAGACA…	C	.	PASS	SVTYPE=DEL;END=53794003;SVLEN=-538	GT
Chr1	53814272	svim_asm.INS.422	A	AAATCCTATCAGAGGCGTGCCTATAGTGTTAGCAAAAAAGCATTAGCCTTAGGCCCCCACGTAATTTACAAAAATTAGGGCCCAAATCTCTAAGAAATCCTTGAAAATTGTTTAAACTTATGTTTTTTACTTGAACTCAAAACCAAAAAATTACAAAAATATATATTTTTTTGTTAAAATTATAGTATAAAAAAAACAACCTTTTATTTGTTCAAGTTCAAGTTTTTTAGTTAATTTTGTTTTCTCAAATTTGTTTCTACCAAAAAAATTGTATTTCTATTTAAAATAATTTATTTGCTAAATTTAGTGGTGTGAATGTTGATGGTTAGCATACTTTATCCTATTTTGACATATATAAATTAGAATGCCTTTTATTTTTTTCCTTATAATTTTTAAGAT…	.	PASS	SVTYPE=INS;END=53814272;SVLEN=628	GT
Chr1	53814361	svim_asm.INS.423	A	ATAAGACCATCTTTAACCCACTCCTATTTCTATCTCTATATTTTCCCCTAAAATAGAGAAATTCTATTATAGATGTAAAAATGCTTCAATGTATGTCTCTATAATAGAGTTCTTTTATTTATAGGAGAAAATATAGAGATATGATATTTCTACCTATAAATATAGAGGCAAAAAGTAACTTTCCTCTATATTTTCCTTTAAAATAGAGGAACTCTATTATACAGACATACATTGGAACATTTTCAACTCTATAATAGAGATCTTTATTTTAGAAAAAAATATAGAGGTTTACATCGGACATGCTC	.	PASS	SVTYPE=INS;END=53814361;SVLEN=304	GT
Chr1	53814851	svim_asm.INS.424	C	CGTACTAGGTGCATAGTCTCCGCGTAAGCGCGGAGTCGGCTACATTATAAGTGTATTGTATAGTTTTGTTTACGGGATTTTATTGTTTTTTGTCTATAATGTGATTGATGGGACTTTGGATATTACATAGGTTGATGAGTTTGATATAAGAATGAACGACGAAGTCATATGTTGATATTTTTATATCTTATATGTTCAAAGTTGAGGGTGATGGAACTTGTTAGTGTTTACTTAGGTAGTTGTTTGTATATAAATCAAACAGTGCATGAAAAAAATAATAAATTTGGATTTAAAATGTTTGGATTTCAAAATAACTGGACCTTGAATCTGTGGTTTAGTCTAATACTGAAAAAACTGTTAGGACTTCAACTCTTTTTTTTCTCTATGTCGGGAATATGG…	.	PASS	SVTYPE=INS;END=53814851;SVLEN=2183	GT
Chr1	53818655	svim_asm.INS.425	G	GAAAATGTGAAACTCTTTGTAAACTGAAAGTGCTTTTCTTATAGAATGAAGGCAACATAAGAGTTGCTTAAATAACAAAGCGTACAGATACTCCCGACAGTTTTGGTAAAGTCTTAACCACTTCCTATAGTAGAGGAAGACTTATTCAAATAACTTAAAGCAGAAAATAATTCAAAACTACCAACTAAAGACTCTACCAACTAAAGACTCGATCTTTTTTATTCATTAATCCCTCCCTTAAACTTGAACTCCTTTGTAAAGTTTAAACTTCCTTTAAGCTGACTCCCATGTGTGCTCTCAGCTTCTCAAACGCTTCAAGTTTCACCGGCTTTGTCATGATATCCGACAATTGCTTATGAGTTGAACAATACTCCATTGAGATGATGCCTTCATTCACAA…	.	PASS	SVTYPE=INS;END=53818655;SVLEN=4569	GT
Chr1	53834393	svim_asm.DEL.483	TCAACTATCATCAACGGTCTCATTGCGGAGCAATCCAGGTATTGGTATAAGACTC	T	.	PASS	SVTYPE=DEL;END=53834447;SVLEN=-54	GT
Chr1	53885086	svim_asm.DEL.484	AGATTATAATCAGTGTTTTTAAAACCGGACCGGAAGCTGAACCGGAAATATTTTGGGTCACGGTTTAATATGGTTCGACCGGATCAAACCTGGTTCAATAATATGGTTTAATATTTTTTTAGTATGTAAATATAAAAGTAATATTAGTAAACATGATGCATAGTTAAAATATAAATCAATTTTGAACATAAAATATTATAAATATAAATTAGTTTATTGTTTATATGGATGGTTCATAGATTTACGATAGTTTTAGTAGTTTTTATTGCTTTAATAACTTTGAAATATAATCCGGCTATGTGGCCGGTTCATGGTCGAACCAATTATTAGACCAACCCGGCTATATAACCGGTTCATGGTCGAACCCGGTCCAACCATCGAGTCGGTCCGGTTTTAAAA…	A	.	PASS	SVTYPE=DEL;END=53885489;SVLEN=-403	GT
Chr1	53886347	svim_asm.DEL.485	AAATCTCATAATCAGAGAACAACTACAAAAGAGAAAGCCTAGAGAGATCAGTGACAGTCAAACAATTGTGTAGAAAGAAAAATGTAGATTTCGGTATGGTTTCAGCAGAATCTAAGATGAAACAATTGGCTTCTC	A	.	PASS	SVTYPE=DEL;END=53886481;SVLEN=-134	GT
Chr1	53888941	svim_asm.DEL.486	AAAGTAGGGAAAATTGCCAAAAGAGAACAAGAAAACAACATAGTTGTCCCTATGGTATAAATCCATCATTAAATTGTCCCTTTAGTATAAAATTTTCCAAAATTCCAAAACTAACCTTGAATTAATCTAATTAAACATAATTTAATTGTGTTTGTTTCATGTGCTAAGTAATTTTTTTTTTTTTAAAAACGTGTTACAAAGATATATTAAAAAAGTTAAAACAAAAAGGGAACAAAACACGTAACCCTAATTTCTTGTTGGTTTCTCCGCCTCTCTCTCAAGAAAAACAATCGAGACTTTGAAAATGGCGATCCTGTGTAATAACCGGTGAATTCAACGGCGAAATCAAGCTTCTCCGCCTCTCTGCTGCTCGCTGCTTCTCTCTGTTTGCCTCCACCT…	A	.	PASS	SVTYPE=DEL;END=53898022;SVLEN=-9081	GT
Chr1	53899896	svim_asm.DEL.487	TAGTCCTAAAGCTTCAGCCTTTAGAGTTTGATTGTAGTTGATGAGTAAAGATTAAGACTTTGAAGATAATCTTGTTCCTATGCAAATGTAAAGGACTATATTTAGGGGACCATATGCAATTTATTAAAATTATGTTTTTATATAAATTTGGGTGTCTAAAATTTTGTTTTTGAACTATATTTATCTAATTTTCTTCAAATATTTGGGCATCCAATGTTTCATCCGGCTTTGCCTAAAGATTGAAGTAACAAAAATTTAATTAAATTTTGTTTTTGTATAAATTCGGGTGTCTAAAATTCTGTTTTCAGCTATATTTATGTAATTTATTTCAAATATTTGGGCACTTTGCAAGTGTTTCACTCTTACCAATGTTTCATTCGGCTTGGCCTAAAGATGGAA…	T	.	PASS	SVTYPE=DEL;END=53900323;SVLEN=-427	GT
Chr1	53899896	svim_asm.INS.426	T	TCGTGCTTATGACCCCTAAAGCTTCACTCTTTTAAGATTTTTATTACAGTTCGATGAGTAAAGATAGAAACTTTTTTTTTTTAAGATATAAGATGGTTTTAATGGGATTTAGATTTCTGTAGAGTTTGTTGATTTTAAAAATCAAGAGATGTGTTAAATTTGTAGAGAATTTTGTATACTGTGAAAATTTATGAAAATTAAGTAATGTAATGATTCCAAGTTTTCAATATTTTCAAAAATCTTGTTGTGTGAGTTAAAATGTTAAGAATTCAACTTCTAATAACATTTACTTTAATAGATTTGTAGAATCATTAAAGTCTAAATTTTCTTAATAACAAATGATTTTGTATAGAATTATAGAATGTAAGACTCATTATAAATCCAATTCCTAATAACACT…	.	PASS	SVTYPE=INS;END=53899896;SVLEN=472	GT
Chr1	53924429	svim_asm.DEL.488	TATTATGGAAAGCTTAATCTTCATTATACACAATGGTTTACAATATATAGAGAGTACATGTGAGGGTTTATACAAACAGTACGTAATTACACTTAAGTCCCTTAATATATTGTATCCTTATACCCTCCCTCAAGATAGAGGCAGTTCCTTGACATCAATCTTGCTTCGTAGTTCAGTGAATAGCGGACGAGGCAATGGCTTTGTAAGCGAGTCAGCTAACTGGTCTCTAGTGTGGACATGTTGAACACGCAAGACCCCAGCCTGAATATTACCACGAACAAAGTGATAATCAAGAGCAACATGTTTCATCCTAGAATGAAATATCGGGTTTGCACAGAGGTATGTCGCTCCGACGTTATCACAGTAAATGACCGGTGATGTGAGAAGTCTGATACCGAT…	T	.	PASS	SVTYPE=DEL;END=53928953;SVLEN=-4524	GT
Chr1	53929213	svim_asm.BND.103	N	N[Chr6:49502162[	.	PASS	SVTYPE=BND	GT
Chr1	53931956	svim_asm.INS.427	T	TGGGCTCTAATGATTAAATTAGTTGGTTTTAAGGTGATTTGATAAGTTAAGAACTTTGGTTATTGGAATTAATTTTTGCTTCCTCCAATGGGAGAACCCCATAGGGGTTAATTTTTTTTTAAAAAAAATTTTGTTTTAATTAGAATGATTTAAAATAAAAACATACATAATTTTTTTAATAAAAATTACATAAAACGTATGAAAAATACAAATACAAATCGTAAACGAGAAAAAGCCGATTAGTCGAAATCTTGATTTGTTCTAAATTTTTGCCAAATATGCTCAACCAAATCAGCTTTCAACTGGTGATGTATTGTTCTATCACGAACTCGATTCCGAATGCTCATCATATTGCCGAGATTTGAAGGCATATATGTCGAATACGTGAAATCCACTTGG…	.	PASS	SVTYPE=INS;END=53931956;SVLEN=649	GT
Chr1	53955325	svim_asm.INS.428	C	CTCTAAGCCCAGGGCCGTGCCTCAATGGAGGCTGATCAAGCACTAGCTTGAGGGCCGGTCTAGTTAAAAAAAATTTAGGGGCCAAATTCATTAAGAATCAATTAGCTTAGGTGTAAAACATGTAAGGGTAGAATATGCAAGGTGCAGGGTTCGAACTCCAGCTTCTGTATATCATAAAAATTTGGACTCTTTTGTAAGAGAAAATGTTTATAGGGCCAAAAGTTTTTTTACTTGCTTCTAATCTTACAAATGTCAGGCACGGCTCTG	.	PASS	SVTYPE=INS;END=53955325;SVLEN=266	GT
Chr1	53957818	svim_asm.INS.429	G	GGGTCGCTTCCAGTGGCGGAGCCACATGCAACAACATGGGGGCAATGAACCCAACAAGATTAAAAAAATAGTGTAACTTAAAGCTCAATCTATATGATGTCCCCACTCATAATTATTTTTTGTTCCGTACCTTTTTTTTTTGCCCCCAACAGAAATATTTTCTGCCTCCGCCAAT	.	PASS	SVTYPE=INS;END=53957818;SVLEN=174	GT
Chr1	53969421	svim_asm.DEL.489	ATCTAATCTATTAAAACAGAAGTACAAAATTAGACTAATCTTTATACTTCCACAATATTTACAATAGAATGCCATTGGAGTAATTAATAAACTTATCTTTTATTATTCTTTGTTTTTTTTTTTTATTAATGGATTTGTCTGCATCTAATTTTACCTAAAAACACGGTAACAGTTACATAAGAAAAGCAAAATCAAATTATCACCTTCTCTATTATAACACCTAAAACATGTACGAGGCTAGGAGTGTACGACAAATCATATGAACTATATTTAATTAAACCGGTTTAGTTGGTCATTTTTCAGGAGTACAAACGGTTTGTACATACGATGAAAATAATGGAAATGATAGAAATGCCATTATAAACCGGTGCTTTCTCTGCTTCAAGAAGTGGAAAGGAA…	A	.	PASS	SVTYPE=DEL;END=53970872;SVLEN=-1451	GT
Chr1	53970982	svim_asm.DEL.490	ACATTTGGGTATGAATGGTGACCGCTAAGAAGGAATGGAACGAGAGGGAACACTGCATTCCTATTCATTCCTTTTTTTTTTCACCATTCACAAGTAACTTTTGATATATAAGGAACACATACAATTCCTCTTCATTTAGGGAATAATAGAAGAAAAATATTCCCTATCAATATTGGCAAGGAACAAAATGAAAAATAAAAAAAAATGGCAAATCTCTATTAACGTGAGTTGAACTATACAGAAAATTAACATTTTTCTTGACTCTTTTCACGTCTTGCTTCCACTATATATGTGAGAATTATTCTATTCACATAACCTAATACAATCAACTAAAGTTTTACAGCAAGAGGTACACACTTTTTTCTTACAATTTTTAAGAGAAAGTTATATGTATATAAT…	A	.	PASS	SVTYPE=DEL;END=53974634;SVLEN=-3652	GT
Chr1	53994663	svim_asm.BND.104	N	[Chr8:10908257[N	.	PASS	SVTYPE=BND	GT
Chr1	53998482	svim_asm.BND.105	N	N]Chr8:10908260]	.	PASS	SVTYPE=BND	GT
Chr1	54055493	svim_asm.DEL.491	CTTGCTCTCAAGCAAAGCAATATACTTTTCTTTTTGCCAAGATATTGATGTACTGCGCATCCTTATTTGTGAAACTTTGAGTTACAGACAGAAAAGGTTAAGCATTCACAGAGAAACAAAGTATTATATCATTTCCTCTCCAATTCATCATCTTCATCTCTGCCTGACGTGCGAATGCGATATTTGTGTCTCATGGTGACAACCAACACGTAGCTCTTTTTGGTTTTTGCTATTAAAGTGACAGATGTTACCAGAGCTGTTGGGTATAAAAGGTCCAAAACGAAGGGTAAATCTTAATGGTAGCATAAAATCGTCAAAATATAAATCTAGTTACACAAATAATGTAGAATCACGTAAAATAGTTAAAACTTAAAATTCCTAAATAGTATTCCTTCTATT…	C	.	PASS	SVTYPE=DEL;END=54056321;SVLEN=-828	GT
Chr1	54065237	svim_asm.INS.430	T	TATCTTCTTTAGGCCTGAAACTTTTATCCGAGATCCGGATTCGATCCGTGATCCGATCCGAATTCGATCTGAAAATCCTGATATCCGAAGAGACCGAATCCGGATCCGAATAGTAAAATGTTGGATCCGTCAAAGCCGAATCCAGATCCGGATATCTTGATTTTTTAGTCCGGATATCCGGATCCGTAAATTTTATTAATAACTATTTCAAAATAGTAATATCTATATATAAAAACTAATTTTATTTAATATATTTTCATTTTTATAATAGTATATAAAAATTTTATGTAAATTTTGTAATATTATACTTAGAAATAATTAAAAACATTCTATATATTTTTATTTTTAAATTATTGTTAATATTTTATATATATTAATATTATTTTTTATTTATTTTAA…	.	PASS	SVTYPE=INS;END=54065237;SVLEN=559	GT
Chr1	54068774	svim_asm.INS.431	C	CCTGGTTGTGAGAGACAAGGTTTCACTTCTTAGATTTAGGTTAGGTCAAGAGAGATGAATGAGAATCGTGGGCTGAATCCCGTAAATAAACTTGAAGAATGAATATGATTTTATTGATGAGTTGAAAGATGATGAATACAAAGGAATGTATCTTGAGATGATTACTAAAGAATACGTAATGCTTTTAATCTAGTACAAAAGTTGATATATGGAAAAGAGATGGCTTGTCTTTTTATCTTCTCCGTCTTTATATAGTCTAGGTTTTAGTTGGCAACCCTTCAACTGTTCTCAGAGATATTAGGCTTCAATTCTGGAACTTCGCTTTAGGCTCCTCTTGACCGAAGTCTCTTAAGGTGTTAGCTCACTTTCTGTCGTGACCTCTGCTATGATGTCTCCCAG…	.	PASS	SVTYPE=INS;END=54068774;SVLEN=11267	GT
Chr1	54070171	svim_asm.INS.432	G	GTAAGAGCATGTTTATTGGTGACTCTTAAGCAAGTATCTTAGGGTAATTACAATTTTAAAAAAAAGAAAAAAGAAAATAAACACAAGAGGCGTCCCTTAATTAAGAGAACCAAGAGACGGCTTTTACTGTGCACGTGTCGTTGCTTCCGTCTCTCTCTATCTCTCTCTCTGTTTCCGCTCGAGAAAATGAACCCCGCGGCGGAGGCGTGGCCGGTTACGGCGGCGATCGTCGGCATAGGGAGGGAGATGAGGTCGGCGACCAAGGATCGGAGTTTTGAGTCCATGATGTTGTTTTCAACTTCTTTGATTCTCGTTTCTTCAATGTCTTCGTCACTGCTGGTAGAAATAAGGTTAAAGTCTTCTCATTTTATTGTTCTGGGTCTGTTTAGGTTTTGGTGG…	.	PASS	SVTYPE=INS;END=54070171;SVLEN=2196	GT
Chr1	54075955	svim_asm.DEL.492	TCACACGCCTCTTGCATCTCAGTGTTTGATGTAGAAAAGCTGA	T	.	PASS	SVTYPE=DEL;END=54075997;SVLEN=-42	GT
Chr1	54121402	svim_asm.BND.106	N	N[Chr9:39245288[	.	PASS	SVTYPE=BND	GT
Chr1	54142867	svim_asm.BND.107	N	]Chr3:70560004]N	.	PASS	SVTYPE=BND	GT
Chr1	54162769	svim_asm.INS.433	T	TTGTTTCTTCAAATTCTTTTTTTTTTTTTTTTTTTTTGTAACTG	.	PASS	SVTYPE=INS;END=54162769;SVLEN=43	GT
Chr1	54168295	svim_asm.DEL.493	TTTATCTGTTGCAATTTCTCAACAGATAAGAGTCAATTGGATCATTATACAAAAAAAATATGAATATTAGCAATCTACCTATAACATTAAATTTTAGTGTCTAGCAATCAAAGCATTTTATACGTACAATTTTTTTCTTAATTAGGTAAATACCCAAAATCTCACATAATGGTACTTTGATTGCTAGACACTAAAATTTAATGTTATAGGTAGATTGCTAATATTCATATTCTTTTTGTATAATGAGCCAATTGACTC	T	.	PASS	SVTYPE=DEL;END=54168552;SVLEN=-257	GT
Chr1	54169751	svim_asm.DEL.494	CATGCGCATATTCCTTTTTTTGTGCACCAATGCCTTCATTACTAAATTTAAACGATTACAAGACTATTAGCAACATCGTACATACCACGATGTGCGAAAACCCCGACATAAAGTTCAAGGGTAAACAAGGATAGAGACACAAACTTAGAAAAATTTGATAAAACATTATGAGAGATACATAAATTGCCACTTGTGATCCAATTTAATAAAAGCTCAAACCACATCTCCAAATCTTCAAATAACAAACGATTAGTCACAATATCAAGTGACGTCGCAACACCATCCAAAACCTCAACTCTCATCTGAACAAGAGTTGTTGCATCTACCGGCTCCAAGTGAACCTTCACATAAGATAGCAAACGGCTAGGAAATTGGTAAGTTTTCCCGGTTTTGGTTACC…	C	.	PASS	SVTYPE=DEL;END=54171385;SVLEN=-1634	GT
Chr1	54213780	svim_asm.INS.434	T	TCGTTGTGTGTTTTTTTTTTTTTTTTTTTTTTTTTTTGCTAAATTGTAAATATCATATAAATGAACAAAAAGATTTTACAAGAAAGATCCTTGGTTTTGAAACAGGCAAAAAGAAAGAAAAAAGCAAGATGAATCAACAACATCCATGGGATTGGATTGGTAAAAAACACTCAGCGCAACCATAGCGCCATAAGTGAGCTAAAGACCTTGTTCAACAGA	.	PASS	SVTYPE=INS;END=54213780;SVLEN=218	GT
Chr1	54214525	svim_asm.INS.435	T	TTTTTTTTTTTGGTCAAAAAAAAAAAGGGTCCGTGTTTCCTTTAATTATTCTGTTCAGTGATGATGATGTTAAAAAAAATTATGCTGTTCAGTTCGGTGAAAAATATCTTTAAATA	.	PASS	SVTYPE=INS;END=54214525;SVLEN=115	GT
Chr1	54248863	svim_asm.BND.108	N	N[Chr5:53053509[	.	PASS	SVTYPE=BND	GT
Chr1	54251699	svim_asm.BND.109	N	[Chr8:20598828[N	.	PASS	SVTYPE=BND	GT
Chr1	54257456	svim_asm.INS.436	A	AACTCACTACAAGAAAACATCAAGGATTCTGAGGGAAAAAATCGTCGGAATTTCGTCGGAATATCGTTATTCCGACGCAATTCCGACGAAAACACGTCGTCGGAAATAATTCCTCGAATTTCTTTTTTCCTCTGAAATCCCTCGAATTTTCCGACGGAATTCGAGGAAATAAATTCGAGGAAATTCGAGGATCCCCTTGTTTGTCGGAAAAGTCCTCGGAATATACCGAGGTAGAACTTCGTCGGGATAATTCCTCGGAAGTTCATCGATCGATGCGTGTTTGGACATATATACATCGATCGATAGGAGTATACCGACGGACTTTTTCCTCGGTTTATTCGAGGAGCTGTTCCCTCGGTATATTTAGGGGATCCGTTCTCGAATTTTCGAGGGAGTTGT…	.	PASS	SVTYPE=INS;END=54257456;SVLEN=10567	GT
Chr1	54264187	svim_asm.DEL.495	ATATTAGTGTTGTTCGTTTGGTTGTCGCAGCGTCCGCGGCTGCGGCTGCGGCAAAGAAGTGTGTTCGTTTGATTGACGCAGTACTTGCGTCTGGTCGCTGCGGCTAAACGCTGCGTCTGCGTCTTGCGTCTATGAATTTTGAACGCCAATTTTATCAGCGTCTTGACACAGAAAGCTGCGATCAAAGACGTAATTTACGCATTTATCCTTACAATATTTCATTATTTACTAAATAACCTAACTCTAATCTCAATTGACGCAGTTTCTCTGGACGCAGATTCCATCTCGACGCAACTTCCATCTCTCGTCTCTTTCTTGTCTCCATTGACGCATCTCGAGCTCAGACGAACTCCATAGACGCATCTCGATCTCGGACATCTCAAGCTCTCTCTCTCTCTC…	A	.	PASS	SVTYPE=DEL;END=54266633;SVLEN=-2446	GT
Chr1	54294773	svim_asm.INS.437	A	ATCTTATTATATAAAGCTTGGTTCTTCAAAGTTGCTAATTAACATGATTGCGACATGTGTCAATTAATTTATTAAGATTGTGACATGTGTCAAAATATGTTACAATTCTCTTTTATTAGGATTTAAAAAGATTTAAAAAAAAAAGTTATTATTACATTTTTTTGGACACTAGAAAAGGAAAATTATAACAAAAATATAGTTTATTATTCCTTTTAGGAGTTAAGAAAATGAAAATTACTATTACATAGCCTTTTACAATTATATTTGTATGGCTCTTTTTATAATATTTTTGGATACTAGAAAAGGAAAATTATTACAAAAATATAGTTTATTATTCCTTTTAGGAGTTAAGAAAATGAAAATTACTATTACATAGCCTTTTACAATTATATTTGTATG…	.	PASS	SVTYPE=INS;END=54294773;SVLEN=2722	GT
Chr1	54493214	svim_asm.INS.438	T	TTTTTTGTTTTCCTCAACTATTCGAGAGAAGGGTTATCCTAACTGTGAGTCAGTGAGTG	.	PASS	SVTYPE=INS;END=54493214;SVLEN=58	GT
Chr1	54520517	svim_asm.DEL.496	ACACTACAAGAAAACAGCAAGGATACTGAGGGAAACAATCGTCGGAATTTCGTCGGAATAACGTTATTCCGACGACATACCGACGAAACAAGTCCTCGGAAATAATTTCTCGGAATTTTTTCTTTCCTCGGAAATCCCTCGGAATTTTCCGACGGAATTCCGAGGAAACAAATTTCCGAGGATCACTAGTTTGTCGGAAATCTCCTCGGAATATACCGAGGGAGAACTTCGTCGGGATATTTCCTCGGAAGTTCATCGATCAATGCATTTTTGGACATATATCCATCGATCGATCCGTTAATAAAATAACGTTCGGAATATACCGAGGAAAGGTGTCCCTCGGTATATTCCGAGGAAGATGTCCCTCGGTATATTCCGAACATTTTTTATAAACAGATC…	A	.	PASS	SVTYPE=DEL;END=54523964;SVLEN=-3447	GT
Chr1	54524439	svim_asm.DEL.497	TGCAAGCCGATAGTTTTTTTTATTAACCCGGAGGTATCCTAGGCCCATGGAGAA	T	.	PASS	SVTYPE=DEL;END=54524492;SVLEN=-53	GT
Chr1	54528659	svim_asm.DEL.498	GAGATCTGGCTAGAGGTGTCAAATGGGCGGGCCGTCCAATGGTTGTCCATGTCCATATACAAACAGGCTTAATATGGACTAACCCATTTTTCCCATTGGTTTTTATTGGACAAAATGTGGAAGACCATTAAGAAAATGGTCTTTGTTGGTTTTGGGCTTTATGGACGTGGACTGTCCAATGGTCACAAAACCTAAGGTTTCTAAAATTTAAGTTTTTTCTGCTAAAATCGTAAAATCGATTTTTTCGCTTAAATTTTGATATCAAATTTTCCCGCCAGAACCAGAAAATCGAGATTTTCCGTCAGAACCGCAAAATTGAGGTTTTCTTCAAAACGAAAAATCGAATTTTCCCGCCAAAACCGGAAAATCGAATTTTCCCGCCAAAACCGGAAAATCGAA…	G	.	PASS	SVTYPE=DEL;END=54529691;SVLEN=-1032	GT
Chr1	54571295	svim_asm.DEL.499	TTATATACAATCATTCTCTCAAAGGTTTCTCTCTCCTTTTGCTCTGTCTTCTCTCTAAATCAGACACAGAGGAAGGATTGAGATGAAACCGGTTAGTATGTTTTGAATCTGGGAAGCGGTGATTCTCTTACACCGCTATCGCCGGCTTTTGCTTCCGGGAAACGGTGGATCTGACAGCACCGGTTTCGCCGGCTTTCATCTCCGGAAAAGCGGTGGCTCTTATAGCACCGTTCTTTCGCCGGCTTCTTCTCCGGTTTCATCCGGAATCAAGTTCTCGATCTATGCTTCTACTCTTCCTCTGTCCAATTGACTCTCGGTCTGAAAATCTCTGTTGATTTTTGGATTGATCGAAGATGATTGATGGTTTCTTCAAAGCGTAGATCGATGTTTCTTCGAGAT…	T	.	PASS	SVTYPE=DEL;END=54572162;SVLEN=-867	GT
Chr1	54574664	svim_asm.INS.439	C	CTCCCTGAAAGAGTCACATAAGAACTCAATATACAACTTCTGAAACTATGAAACTACAGTCACTACAAGCTCAAGTCTCACCAGAATACAAAGATGCTCCATCCGAAGAGAAGTTAAGGACGGTCACTTCATCGGAATGCCAGTTAAAAGCAGTGCAAGAAGACTCAGCAGCATCTTCACTTTTCACTGAAGTAAGTTTTACATCACCAATATCCTTCCAAATCAACACTCTTCCTGTTGCATCTCCCACTGCTAACACTCTCTTAGTGGGATGAAAGGCAAAAACAGTAATCAACTGTGTGTGATGTAATGTAGTCCCCTTAGCCATCTTCCCAACAGAAGTACTCCATATATGTATTTTGCAGCCGTGACAGACGCCGAAAAACTCTCCAGATGGAC…	.	PASS	SVTYPE=INS;END=54574664;SVLEN=757	GT
Chr1	54577405	svim_asm.INS.440	T	TGAGTGAGAGAGAGAGAGAGAGAGAGAGAGAGAGAGAGAGAGAGAGAGAGAGAGAGAGAGAGAGAGAGAGAGAGAGAGAGAGAGAGAGAGAGAGAGAGAGAGAGAGAGAGAGAGAGAGAGAGAGAGA	.	PASS	SVTYPE=INS;END=54577405;SVLEN=126	GT
Chr1	54581350	svim_asm.DEL.500	GTCACTGTATTATTATTTTTTTTTTTGGTAACTAAACTGTATAGGTTGAACTTTTTATAGTGACTGGGCTCACCCCGAAAGGCCACCTCGCCAGAAATCCCCGTAGGGATTTTTTATCTAACCCAGTACCACCCGCTGTCCCTGAGTATCGAACTGGTGACTTCGGGTAGTCGTGTGTGAGAGCATTCAGTACTGCCGCTAGGCCACCTGACGTTCTCAAAAATAGGTTCAGAAGGAAATCGAACTCGGGATAGGGGGGTCAAAGGTTGAACTATGTTACCATTGAGCTATAGTCACGAC	G	.	PASS	SVTYPE=DEL;END=54581649;SVLEN=-299	GT
Chr1	54587677	svim_asm.INS.441	C	CTAAGGCCATCTCCAACTCAACTCCAAAACACTATTTTAGTGTGATTTTGACACTAAAACATTCTCCAATCCAACACTAAAAAACACACTATTTTAGTGCAATACTATAATTTTATACCAAATTTGGTGTGACACTATTCACCACACTAAATTACTATTCACCTCACTAAAATACTATTCACTTAATTTATTAATAAAATAAATAATTAAATAAATGACAAATAAAACTATAAATACATATAATATTATAAAATAGTTTTTAGTATGAAATTTGGTGTTATGGTTGAAGAATAATTTTTTTTTAGTAACCAAGTGGTCTTGGCCTAGTGGTAAAGGGCTCACAGCTGTGAGTACCGCCCTGGGTTTGATTCCCCTTGGCCACCCGGGGCGCCTTAAGTG…	.	PASS	SVTYPE=INS;END=54587677;SVLEN=574	GT
Chr1	54587736	svim_asm.INS.442	T	TGCGCACTACAAGAAAACAGGGGGATTCTGATGGCCGAAATCGTCAGTAATTCGTCGGAATCGGTCTATTCCGACGAAATTCCGACGAACCCGTCCGTCGGTATCGTTTCGTCGGAAAAAAAAAGTTCGTCGGAATTTCGTCAGAAATTCCGACGACTTTCTGACGAATACCAAGAAACGTCATTCTGACGAACTTCCGACGATATTACGATGCGGCTACAGGAGACCGGAGTTCATCGGAAAACTACAATTCCGACGAACGTGGTTCCTCGGTTTATTCCGACGAACTGTAGGCGTCGGAATTTACCGACGGACATCGGTCGTCGGAATATACCGACGAACCACGTCGTTTCGGTATATTCCGGACGAAATGGGTTTGTCGGTAAATTCCGGACGGAT…	.	PASS	SVTYPE=INS;END=54587736;SVLEN=2717	GT
Chr1	54588710	svim_asm.INS.443	A	ATCTATCTATATATATAAAGTAGATTTTTTTCTCTTCTTTTGACATGTGGAAGGGAGGTTTGATGACATGTGTCAACATTTTTTTTTTTACATTTTAGGTCCTTCTTATTTTAGATTACTGCAATTTAACCCAACATTTTCTTGAAGGAAGGGGAGACGAAACAAAATCAACAAACCATGGAACCGTACTCGAGCTATGAAAGTGAGCATAAATGTTAGATCACCAAAAATCAGATCTTGAAAACCAAGACGAGCATGGATTATTGACGGCAAACCAACGACGGGGAAGACAACATCAAAGACGACTAAAATTTGTCCCAACCCAAGGGGATGCAGCTCCTAACATATGCCAAAATCTAAGGAAGAAGAGGAGCGTCAATATTGACTGGAACAGCCTAC…	.	PASS	SVTYPE=INS;END=54588710;SVLEN=950	GT
Chr1	54653071	svim_asm.DEL.501	ATATATACAAGGGATAATTCGCTCAAAAACAAAAGAAAAGAGTGGAATTAGTGAACTAACCAAAACAGTGAAACATGCAAAAAGATTAGTGAAGTAGGGCAATGTAATTGTCAAGACTACCCTTATGTTATAGTCAGTTTTCTGTTTTAGAGTGTGTGGTAAGTACAATTAGTATCTTTAGAAATCTGTCTACGTACAATAAAGATTTGGCAAAGATTTTGGATTAGATTTGAAAATATTTTTTTTTGAAAAAGAATGGATTGTGCTTTCCTGCAAGCGAAACCTTCTCCACTCAGTATCTGACACATTCGATGTCCCAGCAAAAAAGAATCCAACTATAGGATTTGCATCAGTAACATACAAGCTCACAAGATCAGAGTCGCCTCCACCGCAGCAGTA…	A	.	PASS	SVTYPE=DEL;END=54656386;SVLEN=-3315	GT
Chr1	54663698	svim_asm.DEL.502	GATTTCTTCCCGCACTGAAATGCATCTCTAGATATTATTGGTTCTATGTTCAGTGACCTCTTAATTTCTCTGGC	G	.	PASS	SVTYPE=DEL;END=54663771;SVLEN=-73	GT
Chr1	54687256	svim_asm.DEL.503	CTGATATGCCAACAAGAGTTTATATCTCGAAGAGGCAGAGGCGTATCAACGAGGGAATGGCTCACGGGAGTGCTGAGCTGGCAAGTTAGTGGTTAGTTAACAGATGTAAACGAGTCTCAGTATATAAGGGGCTCGTTAGTTGTTTATGTTGGTCATTCAGTTAGAATCAGTTGTGGCTTGAGATCTCAGATTGTGGGATTCAAGAATAGGCTTAGACTCTGGGTGTAGAGACTAAGAGAGGGTGGTTGGGAGGTTCTTACTCATAATACATACAAGTTCTTATCAAATTGGTGCATGAGGAGCGTTCTGGATCGAACTAATCGCGGAATCAGAGATGACGAGAGCGACGACGTTAGAATCGTTATCACAGACGGTGGCGTCGAACTACGCCGAGCAACA…	C	.	PASS	SVTYPE=DEL;END=54692347;SVLEN=-5091	GT
Chr1	54692788	svim_asm.DEL.504	GAAATTAGAAAACAAAAAAAAAAAAAAAAAAAAAAAAAAAAAAAA	G	.	PASS	SVTYPE=DEL;END=54692832;SVLEN=-44	GT
Chr1	54694784	svim_asm.DEL.505	GTACAGAATTTTTTTTTTTGATAAGTATGTGAATTATCATAAAAATGAAACATCGTTTGTACATGTACAAAAGGTTAAAGCTACTAAATCAAATGATGCCAAAAAAAGATAAAAAACATCACAGGATTTTCTAGGAGAGTTTATAAAAACTCAACAGCACTAACACATAGCTAAGAGAATCTCAGCCAAGTGCACATAAGAGAATGGAACTTCTTCCTCCCCTTCCTTGCTAGGATCGTGTTTCTGATATGACGATCTATGTCCTTGAAGATGCGGTCTGTAGACGACAAGACTGCATTGTGCAAACGGTTGTTTCTCTCAAGCCACAGGTGATAGATAACTGCATGAGCAGCCAGCTTACGCAGACTCTGAGGGCAAGTAGAATCCTTCATGCGAAGC…	G	.	PASS	SVTYPE=DEL;END=54695978;SVLEN=-1194	GT
Chr1	54716860	svim_asm.DEL.506	TTAGTCACCAATCTTTCTGTTTCAAAAAAAAAAAAAAAAAAAAAAAAA	T	.	PASS	SVTYPE=DEL;END=54716907;SVLEN=-47	GT
Chr1	54718969	svim_asm.INS.444	A	ACACTAGAAGAAATATGGCTATTGGTAGCAGTTCACGGTAGCACGAATTCTCAAACTGCTACAAAAAATAGTGTAATCCGATACCCATCTTTTTCATAGCGTTAGTTCCTCGCTAGCGATAAATTTAATCCGGGAAGGGAAAAAAATTAATAAAAAATACAGTAAAACAGAGTAAAGTGTTGTCGCGATGCAAAAGACTGCCTCTCCTTCACTCTTCACATAGAAACCATCGAAGAAAAAAAAATGATTGGGAAGCCCAATCTCTCCGATTTTTGATCGATCTTCGTGTCTGAACGGTGTTGTTTTCGCCGGCGGTCAGATTCCCGGTGAACCCATATTCGATTTTGTCTGTAATTCCTTTGATTTATCTGATTTCTCAGATGAATTCCTTTGATTTGT…	.	PASS	SVTYPE=INS;END=54718969;SVLEN=9718	GT
Chr1	54719476	svim_asm.INS.445	G	GGGTTAGGAATTTACTAAAAATAAACATTGATCCCAAGGGACACTACAAGAAAACATCAAGGATTCTGAGGGAAAAAATCGTCGGAATTTCGTCGGAATATCGTTATTCCGACGAAATTCCGACGAAACACGTCGTCGGAAATAATTCCTCGGAATTTCTTTTTTCCTCTGAAATCCCTCGGAATTTTCCGACGGAATTCGAGGAAATAAATTTCGAGGAAATTCGAGGATCCCTTGTTTGTCGGAAAAGTCCTCGAATATACCGAGGTAGAACTTCGTCGGGATAATTCCTCGGAAGTTCATCGATCGATGCGTGTTTGGACATATATACATCGATCGATAGAGTATACCGACGGACTTTTTCCTCGGTTTATTCCGAGGAACTGTTCCCTCGGTATA…	.	PASS	SVTYPE=INS;END=54719476;SVLEN=10694	GT
Chr1	54723965	svim_asm.INS.446	T	TGCCTCCACTAGGGCTGGGTAAAAAACCCGGATCCGAAGAACCGAACCGAACCCGATCCGAAAAAGTAGTACCGAACCCGAACCGGAATTGATTAAATATCCAAATGGGTTCAAAATTTTGGTATCTAAAGAACCGAAACTGAACCCGATCCGAACCGAAGTATCTCGGGTACCCGAATGTAATCGAAATAGATCTATATACCTAAATATATTACTTATTTTTAGATTTAATATATATTAAAAACATTCAAAATATATAAGATACTTTTAAGTTGTCTAAAATACTTGAAAATATACATAAATAGTTAAAAATAAATGTCTAAAATAGCTAAAATATATTCAAAACACCAAAATACTTGAAATATCTATTGATTTTCTATCTAAATATTCAAATCAAAC…	.	PASS	SVTYPE=INS;END=54723965;SVLEN=685	GT
Chr1	54753221	svim_asm.DEL.507	TTTAAAAAAAAAAATTAAAACCTTTAAATTACAAAAATGAGGAAACCTTATATGTTATA	T	.	PASS	SVTYPE=DEL;END=54753279;SVLEN=-58	GT
Chr1	54755525	svim_asm.INS.447	A	ACTAGACCCTGGATATGAATTTTCGGTTTATGGTTATTTATTTAACTAAATGATGTATTTGTAATATTTGATGTATTATATTCACCAAGTAAATAATTTTTTTGGCATCTTAAACCATCTATTTATGATGAATATTCGATATCATATACAAAATTGAACAAATAGATGTAATTAGAGAATTGTATACGGTATATAAAAACAATGGTTATTAATGTAAAATATGAAGAAATATTATATCATGACTTAGTATGGCATAAAAGATTATAAATTAGTTATACATGTTTAAAGAAAATAAAATAATTTTTAAACTTCTATGAAAAATTTAGCATATAAAAAGGGTGATGAATTAGTCATCAAATTGTAAATAATTTCATACTTTTGTTAATAATAAATTATTTA…	.	PASS	SVTYPE=INS;END=54755525;SVLEN=2022	GT
Chr1	54807658	svim_asm.DEL.508	TTTTTGGTCAAATACACTGTTTAGTTTTCAACGCTAGCTTATTTTCCTTCAACCAGAGGATAGGAAACCAATA	T	.	PASS	SVTYPE=DEL;END=54807730;SVLEN=-72	GT
Chr1	54863525	svim_asm.INS.448	G	GATTCAAACCCTTTTTTTTTTTTTTTTTTTTTTTTTTTTTTTTTTTGATAACTCTGTATCTGGGCAGCCACATTACCAACTATCCCCGGAAGGGATCCAGCGCCCCAACGGAAGGGATGTTAAATCCGTTGTGGCCAAGGCTCGAATCCGGGTGGTGGGCAGTACAGCTGTACCTCCTTTACCACCAAGCTACGAGCGCTTC	.	PASS	SVTYPE=INS;END=54863525;SVLEN=201	GT
Chr1	54933951	svim_asm.DEL.509	CATCTTCAGTAGCCCTGGGCGTTCGGGTACCCGTTGGCATTCGGATCAGATTTTTCGGGTTTTCGGATTTTCGGGTTTACGCTTCTAGGTCCCATACTAAAATTTTATTAGTACGGGTCGGGTTCGGATAATAACACTTCGGGTTCGGTTCAAAATTGTATTGCATCATAAAACCCATAAAGTAATCATATATCGTACGGGTTCGGGTTATATCGGTTCGGTTCGGATATAACCAAAGTAAAAAATAAATTTTTTGAAGTAAAACATAAAGAAAAAAATCTAAATTAAATAAAAATTAATCTATCACATATAAAATTGATAAAATAACAATAAAATGTTAAATCAAACATGAAAACAAACATCATTTGTAAAAAATATGTATTGTCTTATAAAGAGTAG…	C	.	PASS	SVTYPE=DEL;END=54934699;SVLEN=-748	GT
Chr1	55095856	svim_asm.DEL.510	AAGACATAGCAGACACAACCAAATACCACCACTTCATTGGTTAAAGAAGTCTGGATCTTTAAATAAGATTTAAGATTTAAAGACAAAAGCCAAGAAGATTGGCAGACATAACAGAAACAAGCAGACACAACCAAATACAATCACTTCACTAATTCCTCTCTCAAGGTAATCAACTCGGCCACCCTGGCGTCTATTTTATCCGCATTTGGCAAATCGTCAATGTAAACCTGACAAAAAAACGAGAAGAAGAATTATATAGGAAAGATTAGAAAGAAAGAAGTAAAAGACTTTTAACAGTTTAACCACGCTATTTACCTGTTCAATTTTCCGAAGTCCCTTTGAGACGGGGCTTGTTGTCACACAAGCTGAAGAAGAAACCAAACAAACAGGGTTTTATGA…	A	.	PASS	SVTYPE=DEL;END=55099873;SVLEN=-4017	GT
Chr1	55191887	svim_asm.DEL.511	TTTCTAACGTCAATAATGCAGATTATTTAGTTTTACAAATGATATATAGCATATGTTTATA	T	.	PASS	SVTYPE=DEL;END=55191947;SVLEN=-60	GT
Chr1	55193018	svim_asm.BND.110	N	]Chr6:9651384]N	.	PASS	SVTYPE=BND	GT
Chr1	55193251	svim_asm.DEL.512	ACGTAAGAACATGATTATTGGAGAGTTTTTAGGGTGGAGTTTTTAGCGGAATATAAGAACCCATCTCTTAACTTTTAACTAAAAAAGCTAAGAACCAGTTCTTAAAACTCTTATTTAAGAACCGGTTCTTATCTCACTACAAGAAAACACATGCTTAACGACGAAATTTAACGAGGAAAAACATTCCTCGTAAATTTACGTCGAGTTTACGAGGAATTTACGTGAAAAACTAAAGTCATCGTTATTTCCTCGTAAAGTAACGACAAAAGTGTTTCGTCGTAAAGTGGATGTAATTTTACGAGTATTTTACGAGGAAAAACTATTTCCTCGTAAATACGACGTAAACTTTGCGTGGTATTTACGAGGAAATAGTTTACGTGTATTTAGCGAGGAAATTTT…	A	.	PASS	SVTYPE=DEL;END=55201714;SVLEN=-8463	GT
Chr1	55206376	svim_asm.INS.449	C	CTGTTCTGCTGACCAGAGTTGTCCTAAAACCCTGGTTGCTTT	.	PASS	SVTYPE=INS;END=55206376;SVLEN=41	GT
Chr1	55241630	svim_asm.INS.450	T	TAATATATATTAATAATATATAAGGGCCTTCAATGTGATTTTTTTTGCAAATTAATCCGCGAACTCAAAAACCCACGTGTCAACCTTCCAAATGCCAGTCAAACCGCAATATAACTCTCTGCCATATTTATGTGTATTTGACTGTGTATAATTTTAACATTTTTTCAATACTAGGTCATTTTAGCGTTAATTTTTTAATGAAAAAAAATTGTTGAACCCCACCTTCATTGTGCATTTACGCAAGCTCCCATGTCCGAGAAAAACAAGGTCATTTCGTTTTAGAAATCTATATAATTGCGTTTGTTAAGTAAACAAATATATTTGTTGGCCGAGATGGTTATATAGCATGCACATGGTATTTAATGTTCAAATTTCAAACCACGAGTTTAACAATTTTTT…	.	PASS	SVTYPE=INS;END=55241630;SVLEN=594	GT
Chr1	55245057	svim_asm.INS.451	C	CATTGTACTGAAACTCAGTGATAGCTTCAAAGACATCCTCATCGTACACAGGCTTGTCATAGACCGGTTTCCTCAGCTCTGAACGCGATGAGGTGGAGGCGAAAAGATCATCAAACCTAGCTGCTTGAGAAGGCCATGGGATCTTAAGCTCAGAAAAATCTTGGAACACATCCTCCTT	.	PASS	SVTYPE=INS;END=55245057;SVLEN=177	GT
Chr1	55246079	svim_asm.INS.452	T	TGAATCTCTTCATTATAAATCTGCGTTACATAAAGAGTAAAGAGTAATTAACAAAATACAACATCTCTCTCTCTCATACAAACAGACTAAAAATAGATGCTCTTCTAACCTCAAGAAAAGATACTCGTATCTGAGATTTGACTGCCTCCACTCTAGTAAATACATCTTCCATTACTTTTGGTATAATGCCGTCACTTGTTCCACAGTTAGTACCCATGGCCATGGTGTATGTTTTAC	.	PASS	SVTYPE=INS;END=55246079;SVLEN=236	GT
Chr1	55246350	svim_asm.INS.453	A	ATGCCAAAATAAAATGAGAAAAAGACAAAAATAGCACTAAATCAAGTTTTTGTTTCCAAACTAGCACTCAAAGTCAAAAGTCACAAAAATAGCACTTAATGTTTTATCAAAAGTCACAAACTTAGGGTTTAGAGTTAAAGGGTGGGGTTTAGGATTTAGGGTTTAGAGTTTAGGGTTTAAAAATTAGGGTTTAGGGTTTAGAGTTTATGGTTTAGGGTTTAGAGTTTAGGGTTTAGAGTTTAGAATTGAGAAATGAGATTTTGGAGATAAAATATAAACTTAGAAATGTGCTATTTTGGTCATTTTAGTTTTTGAGTGTTATTTTTGTGATATAAACTTAGAAATGTGCTATTTTGGACAT	.	PASS	SVTYPE=INS;END=55246350;SVLEN=360	GT
Chr1	55247128	svim_asm.INS.454	T	TCTTAATTTTAATCATATGATAATTTAGTTCAAAAATACAAGAATTTCTAATTTTTACATGGTAAGAAACAATATTTATTAATCTCTTTAATAGACCAATCAATT	.	PASS	SVTYPE=INS;END=55247128;SVLEN=104	GT
Chr1	55264407	svim_asm.INS.455	C	CAGAAGAAGAAGAAGAAGAAGAAGAAGAAGAAGAAGAAGAAGAAGAAGAAGAAGAAGAAGAAGA	.	PASS	SVTYPE=INS;END=55264407;SVLEN=63	GT
Chr1	55360322	svim_asm.DEL.513	ATCCCCTATATATTATTTGTGAAACATTACAACTTCTTTTTGTAGCCACATGTCATCACTAGGATGATTCTTAGAATTATTAGAGAAATAGGTTGGTCCATCTCATTATATAATAAGCTTTTTATTAAACTAACCATAAATTAATTATTAATATCATTTATTATTTCATTAAATAAAGATTACGAAATTGCCTAATGTGGGTAGAGTATATATGACAATTAATGATTTTGAATAATAAAGATTTGATAAAAAAGTATCTTCTATCAAATTTGTTTAATTTAAAACTATTAAAATAATATTTTTAAAAACACAATAACCATATTATAAAAATTTACATTTTTCTGTATATTTTATATTTTAAATTTTAAAAAATGACTATAAATTACTAAAACTGTTAAA…	A	.	PASS	SVTYPE=DEL;END=55361362;SVLEN=-1040	GT
Chr1	55363665	svim_asm.INS.456	T	TTGCAGCCACCAGGACCCACGCAAATACATATGTATCTGTCAGTTCCAAGCCTAGACTCTCTAGAGCAATGCTAATCATGCAAGTAACCAAGTAAATGAACACGAGACATGAACAAGTTAGCAGAGATTAAACTCCCTATCACATAAACTAGTAAGAAACAGAGAAACAGTCTCATGAAATTTGAATGTTTTCATGTGTTCCAACAATGACTTATACATTGATATGGTGAAATGATCAAAGGGAATGGGAGCTACCTGGTCAAGATTAA	.	PASS	SVTYPE=INS;END=55363665;SVLEN=268	GT
Chr1	55373286	svim_asm.INS.457	G	GATCAGATCTAGGCCTGGGCATCCGGTTCTTCGGTTCGGATTCGGATCGGGTATTATCGGATCCGGGTCCTTCGGGTCCTAACAATTTAGATCCATATAAGTACCTATAACTTTTCGGTTCGGTTCTGGGTCGGGTCTTGTCGGATCCGGGTCGGTTCGGGTCTATAATTTCAATACCCGTAAAATACCCAACATTTTTTGGTATATTTCGGATCCGGGTCGGTTCGGGTATTTATGACCCGAAATAGACCCGAAATACCCGAACTGGACCCGAAAACTTTAAAAATACCCGAAGAACCGCAAAAATACCCAAAAATTTATCTAAAATCAGACCCGAAAACCCAAAACATACTTGAATTTTACCTGAATACCCAAATTATATTTTCTAAAAATCTAAAA…	.	PASS	SVTYPE=INS;END=55373286;SVLEN=702	GT
Chr1	55373333	svim_asm.INS.458	G	GATACACTAGTATTGGAACAAGAATTTGAATGGAATTTAATAATTTTAAGAGTCGAGAGATTCTTAAATCTAAGTAGAGTTAACAAATATCTTCTGAACTTTTAGCAAATGTTTTGTATGTATTTATATTGAATGCAATGGATTTGCATAACATATTTTTTCAAAAAGTTTCTCTTTATAAGGTGATATAAACAAATCTCTCTTTCTAGAAACTTTTCAATTTTAGTAGCTTGATTTTGAATTGCATCACTACCAATTGAAGATTGATTTATGTCTACGGTGTTTCTGGAGAAAGAAATATGTAGTATTACATTAGCTTGTTTTTGATAATAACAGTGAACTCTCTCTTTATATTATATTATAGATATATGATGAAAGTTGAGTGAATAACATCATCGA…	.	PASS	SVTYPE=INS;END=55373333;SVLEN=813	GT
Chr1	55373703	svim_asm.INS.459	G	GAAACCAAACCGATACCCACGGGTATTAGAAGCAAGAATCCCTCGGGTAATATGGCTATATCCGAAACC	.	PASS	SVTYPE=INS;END=55373703;SVLEN=68	GT
Chr1	55418304	svim_asm.INS.460	G	GATTCTCCTCAGGAGGCACATCAACTAGTTCATCAGGAGTCACAGCAACTGTAGCTGTTGGTTCAACGACAAGCTTTTCCTCAGGAGACACAACAAATAGTTCATCAGGAGACACATCAAGTTCAACTATAGCTGTTGGTTCAACGACAAG	.	PASS	SVTYPE=INS;END=55418304;SVLEN=150	GT
Chr1	55435689	svim_asm.INS.461	C	CTACACTGTGTGTAAAGATTGTATTAAGCTGATGGTTAACAATGTACAAGAGAGGCAATATATACATCACAGACTCTAGGGAAGATATTAACAACATTCCTAAAACAGAGGAACTATAATATTGAGAAGTTAATGTGAGATCTTCATCGTATATCTTCTTATATCTTACATTCCCCCTCAAGATGGAGTGGGGAACACACTCCCAAACTTTGTTTCGAAGTTCCAAGTGGCGTGCTTTCGAGAGAAAGCGGTTTAAAGTCGATCGTCTCGCTAGTTGATCGCGTGTGTTAACATGAGCTATCGCGAAGAGCACCACGTTGAACCCGGTTTCGACAAAATGATAAGTCGAGAGAGCAATGTGATTCATGCGGGAATGAAAACCGGGTTAAGTACACAAGA…	.	PASS	SVTYPE=INS;END=55435689;SVLEN=4681	GT
Chr1	55522684	svim_asm.INS.462	T	TAAGATTATATTTTTAAAATAAAACAATAAAAATACATAAAAATAGTTATAAAAAAAAAATATTGTTAAACCGTTAGCAAAATATTAAATCCTATACCCTAAATCCTAAACTCCAAACCCTAAATTATAAACCTTAAATCTTGGATAAACCGTAAACCATTGGAAAATTTTAAACCCTAAATCATACATTAAAAACTAAATCTTAATAACACTAAACCCTAAACCCCAATCACTAAACCCTAAACCCTTGGATTAACCCTGAACCTTTGGATAAATCATAAACTCTATGATTTAATTTTAAATATTTTAAAATTAAATCCTAGAGTTTATGATTTATCCAAGGGTTCAGGGTTTATCCAAGGGTTTAGGATTTAGTGATTAGGGTTTAGGGTTTAGTGT…	.	PASS	SVTYPE=INS;END=55522684;SVLEN=762	GT
Chr1	55533556	svim_asm.INS.463	A	AAGAGAGAGAGAGAGAGAGAGAGAGAGAGAGAGAGAGAGAGAGC	.	PASS	SVTYPE=INS;END=55533556;SVLEN=43	GT
Chr1	55586936	svim_asm.INS.464	A	AAGAGGAACGAATAAAAAAGGAATGTACGGGAATAAAATACCAGGAATGAAAAGGAATGGTTGTTCCTTATCAAATTTGACAAGGAATAATTTTGTTCTTTAATTCTCTACAAAAAAGGGAATGAAAGGGAATGAGAGGAAATTATTATTCCTTGTGAATGGTAATTTTTTTTAGGAACGTTAGGGAATGCATTATTCCTCGTCGTTCCCTGGTCACCATTCGTACCC	.	PASS	SVTYPE=INS;END=55586936;SVLEN=227	GT
Chr1	55601432	svim_asm.INS.465	C	CAAGTCCTTCTGAAACACTTATCGCTCTACCATGTCCAAACAGCTTGCTAACAATAGCT	.	PASS	SVTYPE=INS;END=55601432;SVLEN=58	GT
Chr1	55602246	svim_asm.DEL.514	TATCAATACCATTAAAAGAGGATCATTCTCAAATTATATCATTAATGAAAATTGCAGTTTTCTCAAAAATACCCTTATTTTTACAAAGAATTAATAAAATTCATTAATGGCATTTAAGTCTTTTGGTTTTGGGCCTACAGATACACCTAAATGGATCTATAAATAATAGGCCTATATATATATTTAAAATATATATTAATTTTAAATTTAATATAAGTATAAATATATTATGAACAATAAATGAATTAAGAAACATGAAAATATTATTTTCTTAAATATACGTATCAATATTCAAAATAGATCATTTGAATATTATACATATTTTCAATACAAACCAAAATCGTATATCCTACACCATATATCATATACATATTTGAATATCATTTTTCAGTGTATAAT…	T	.	PASS	SVTYPE=DEL;END=55603309;SVLEN=-1063	GT
Chr1	55623020	svim_asm.BND.111	N	]Chr9:23044663]N	.	PASS	SVTYPE=BND	GT
Chr1	55627476	svim_asm.BND.112	N	N[Chr9:23044687[	.	PASS	SVTYPE=BND	GT
Chr1	55635545	svim_asm.DEL.515	TATACGTACGTGATATTTGCCGGGACAGAATAGCCTAGTGGTAACACTAGAGTGAACTGGATCCCAAGGCACCCGGGTTCGACTCCTCCGGGATTCCAGAGAGCAACCCAGTGAGCAAAAAAAAAAAAAAAA	T	.	PASS	SVTYPE=DEL;END=55635676;SVLEN=-131	GT
Chr1	55689461	svim_asm.INS.466	G	GCCTGAATCTTTTTTCATCGTTGGTTTGTGTACTACCAACAAAATATATGGCATCACATAACCAAATTACTTACTA	.	PASS	SVTYPE=INS;END=55689461;SVLEN=75	GT
Chr1	55691502	svim_asm.DEL.516	TATAGTCAACATCGATAGCCGGGACAGAATAGCCTAGTGGTAACACTAGAGTGAACTGGATCCCAAGGCACCTGGGTTCGAGTCCTCTGGGATTCCGGAGACCGCCCGTGACAAAAAAAAAAAAAAAAAATAATAATAATAATA	T	.	PASS	SVTYPE=DEL;END=55691645;SVLEN=-143	GT
Chr1	55725048	svim_asm.DEL.517	TCGGGGAAATCCCATAAAAAACCTTCAAAGCGGCGAGTACTTCCACTTTAAACCTCTAAGTATTATGATCTCATAATAAACCTTGAAATTAAATACATTCTTAACATAAACCTTCAAAGTGGCTCAGGTGTTTTATATAATTTTAGGATGGACAGAATTATAAACTCCGTTAACATCGAAACTAACACCACCTCCTTTTGATAAAACATTGCCTTATTGCAATATATCTTATATTTTTTTTAATAAAACCATCATATATTCTGAAAGAAAATAATAAAATACCTTAAAGAAAAAATCATAGGACGACGAAGAAGAAGATGGCTTCTCGAGGTCTTTACTGTATCTGATCATCCTCTTCGCCTACGGTGCTGCAATTTCATCATCGTTTCTTGCCAGAGC…	T	.	PASS	SVTYPE=DEL;END=55726358;SVLEN=-1310	GT
Chr1	55727336	svim_asm.DEL.518	CTATCTATTCTATTAAAATAGCAGTGTGATCCATTGATAAAAATAGGGTCCAACAATTATTTCAACCACTTATTATTATCTTATAAAATGTATCTAATTTTATTAAAGCACTAACCACGTTCTATTTGTCTAATAAAAACAATTTTGTTTTTCTTTCTTGAAAGCAACAGTTACGTATCTCTTTTTCTTTTTGTAACAACAAGCAACAGTTACGTATTTCTTTCACAACAAAGTTCGATTTATTGATTTAAGGATTAACGAAGCATATAGTTGAAGAACAGAAACATAGACGATGGTTGATGACGAATCAGAATGTGATGGTGGATCCTTATATAGCCATGTGTTATCAACAATCGGTGCCCTATTCTTAATAGGTTGCTTACTGCCATGAGTTGAACT…	C	.	PASS	SVTYPE=DEL;END=55730836;SVLEN=-3500	GT
Chr1	55731175	svim_asm.DEL.519	ATGAAATATGTATTTTATAATTACTTTGACATACATGTTTGTTAATATATTTTCTTATATCTTACATTAAAGTTTGATGTATTTTATAAATCACAGTGGGTTACAAATCATGTTTATAACCATTATGATATGTTTAAAGTGGTTATTTTATTTAATCTTTCGTTGTTAAAGGCTTAAAGCACAAGCCATTGTCCAATCTTTTGTCCCCAAAGCATACAACTCATTG	A	.	PASS	SVTYPE=DEL;END=55731400;SVLEN=-225	GT
Chr1	55731628	svim_asm.DEL.520	TATTTTCTAACAATATTTCAAAATATACAAAATAAATACAGATTGTATAACCACCTTGCAAAATAGTGAGTGATGGGTATAAAATATACAAAATAATAATTCCAGATTGTCTTTCCTAAATTAAAGCAAAATATTTAAATTTTTTAACCGTATTACTTGAGTAAAAATCTTAATAATTAGTGCCAGAGTATTCAAAATTTTGTTAACATATTCGTTAAGATTTATATGTAAAAATATTTAAAATAGATTCCCGCATATCCTAATTATACACTATTTTCAATATTTAAAAAATATAATCAAACTAACAAAAACCTGACTCCAAAAATAAAAATATAATATGTTGGTAAAACGGGTTAACATTATCAAACTATATAATACATGTATAATTAAAACTAATAC…	T	.	PASS	SVTYPE=DEL;END=55732803;SVLEN=-1175	GT
Chr1	55752441	svim_asm.INS.467	T	TGCATACTTGTTATCTAAAAGTTCTAGGATTTTTTTTTTCCTGAATTGTTATTCATTGATTATTTTTTGGGCTTTTTGCAGAATTGACCTATAACTTAAAGTCAAACACAAAACTAACCTCATTTTTTTTTGAAAATTGGTTTTGCCCTATTCACCCCACAAGTTCATATAATTTACGAAAATGCCATCAATTTTTTTTTCTTTTTTTTTCGAAAATGACATTTTTATTCTCTCACCCTCATCATTTTCAAGTAATTACAAGATTGTCATTGTCATCAATACCACAACCACCATGAACAACCAATTTGAAGCTCTTAATGCTCCCAAAATCGATTTACCCTTCTTCTTTTTCCATTCTTGTGAACTAAACACAACATATCTCTCACTTTCTCTCCACAA…	.	PASS	SVTYPE=INS;END=55752441;SVLEN=4097	GT
Chr1	55776955	svim_asm.INS.468	A	AAAAACTGCAGAAAATCATTCAAGAGATTTTGCCATTTTGGTATGGCTGGATCATCTGCAAATTCAAATATGAACCAAACAGGAACTTCAGAAACACCAGCTTTGAAAAGAAATTCAAAGGATGTTGCTTGGGAATATGGGATGTTGTGTAACCCAAGTAATCCAGATAAGGTGAAGTGTAAACTATGTGGAAAATTATTTTCTGGTGGTGCATTTAGGATTAAAGAGCATATTGCCAAGATTCCAGGAAATGTTTCTGCTTGTCCACTATCAACAAAAGATGATCAAGAAAAGTGCAAAAATGCTATTGATGAAGCTAAGAATGGCAAAGAGAATTTTGCAGTGTTCAAAAATACGGCTTACGCGGCCGCCGATACGGTCACTATACGCTATGCGGCT…	.	PASS	SVTYPE=INS;END=55776955;SVLEN=882	GT
Chr1	55797180	svim_asm.DEL.521	ATCTATCTATCTATATATATATATATAAATATGTTCGCTTCACTCCTGCTTTTCCACGTGGAAAGTCGATACCTGACAGGTCGACACGTGTCCCGGCTGTATTAAACGTAGCACTTCATTTAATCTGAGAATTTGTTGGGCTTTTATCGTTAGGGGAATATCTATAGTATTTTGGATACTACTTTCTGATTATGTATGCGGTCCGTGAGCCCGACCTCGATAACCCTAAATCTAATGAAGCAAAGAAACGTAGGTCATCTCTCTCCTTCTTTCTGCGGCGCTTGGAAACGTCTAAGCTTCTTCCAAATCTCTGAAACGGTTCGAGTTGAACTTTTACATATGCAATTGTCATATCGGCTCTTTGAATCACTTTTGCATCTGTTTTGTTTTGTGAGGCAT…	A	.	PASS	SVTYPE=DEL;END=55799760;SVLEN=-2580	GT
Chr1	55801785	svim_asm.DEL.522	ATAAGACCACCATTATCGGGCGATCCTTAGCAGGGTTTTTAGGTTAATGAGTGATTTATTTAAATAAAAAAAAAATTAAAGCCTTGTAACCGATCCTTAATTAGCCATTTCTGATATCGATCTTTACAAAGGTTATACAACCACGTGTCATCATTGAGGGAAGACGAAAACGTTGATGACCGATGGCGTTCTACAGATCTCTACGAAAGCTAGCTGAAACCAATCCCCTTAAAAAGGCCAGATTATTTTTCCAGCTTCCGGCGGTGGAGCCGTTTCTCCGATCGCACCGTCGTTTCCGCCGCGCCGCTCCCACATTACATGCACAGATTGCCTCCCCTTTCCTAATGGTTCGTCCCTCTCCACGGACCTCTATTCCTCTCTTCTCCACCCTGGAAACTG…	A	.	PASS	SVTYPE=DEL;END=55803366;SVLEN=-1581	GT
Chr1	55826169	svim_asm.DEL.523	TTACACTCCCTAAACCCTTTAATCTCACTAGCCAGCTCCAATTCTTCAATCATACATAAGGAAACTCTAGTAAAATTCGGTTAAGCATATGTAACCTCCTAAAATCTTCAAAGAACGAAGCTTTTAGTTAACCCTAAAGGGGA	T	.	PASS	SVTYPE=DEL;END=55826311;SVLEN=-142	GT
Chr1	55839857	svim_asm.DEL.524	TACTAGGTGTCTTGCCCGCATGTGCGGGCATAATCTTCTTATAGATATTTATTATTTTATATTTTGTTAATTCAAAAACAACATGTTAAGTTATTATATATTCTTAACAAGTTTATACCAAACATAAAATAATTTATATATGACAGCAAATTTCATTAAAATATATATGCTAATTATTGTGTTGAAATTTTCTAAACACTCATATATTATAAATGTTTTAGATTATATTTTTATACAAATGTTTTTTCTTCATTAATATTTAATTATATACTGTTTTATATCTTAATTTTTATGATAAAAATATTATTTAAAGATAACAACACAACATATAAGTATTATCTTATTTTTTAGAAATATAAAATATTATTTCAAGATAACAACAAAATATATGAGAATTAT…	T	.	PASS	SVTYPE=DEL;END=55840406;SVLEN=-549	GT
Chr1	55855398	svim_asm.DEL.525	ATTTGTCTTTTTTTTTTTTGAACACAAACGCTTATATTAAATAAACCTCTCAAGAAAGTTATCTTGGGGAGGAAACACCATTACATAGAGCAGTTTTTGCCAGTAAATCTGCTTCAGAGTTCAAGGATCTAGGAATAAAAGACCTAGAATAAAATTCAAATAGCGAGGATAGCGTTTCGATGTCCCGGACGATTCCGTAGAGTTCTACTGGTGGTGACTTCGAAGAGGTTGCTCTAACGAGCAGTTGGCAGTCTGAGTAAATACAGACTCTGTTGAAACCGGACGACAGGGCATGGGAAAGGGCCAGGCGTACGGCGATGGCTTATGCGGTCAGGGCGGAAGGAGTGTAGTCGAAGCATTTCCATCCATGCTGAGTAACTGAGAGGTCAAGATTTTGAA…	A	.	PASS	SVTYPE=DEL;END=55855981;SVLEN=-583	GT
Chr1	55863995	svim_asm.BND.113	N	[Chr5:39708518[N	.	PASS	SVTYPE=BND	GT
Chr1	55864052	svim_asm.DEL.526	AATACAGTGAAACCTCTATAAATTAATAATGTTGGGAATACACCAAAATTTTAATTTTTTTATTAATTTATAGAGATATTAATTTATCGATATACTAATTGAACCAAAAATTCGATTTGAGACTATAAAATTATATTATTTTATAGAGATTTTTAGTGTATATTAATTTATAGAATATTAATTTAAAGAGGTTATACT	A	.	PASS	SVTYPE=DEL;END=55864249;SVLEN=-197	GT
Chr1	55886105	svim_asm.DEL.527	GGCTGCAACTGGATTGACCATATTTGGAATGAAATGCTTTGGAATGATCAATTCCATTAATTCCATAAATTTTTTTACCATTTAATATGAATGAAATGGAATGCTCATTCCATCAATTCCAAAAAAATCTAATCAAAATATAAAGCAAAACATTCCAAAACAATTTTGATAAGGAACAAATGGAATAAATTCATTCCATTTTTCTACTGCATTTCATTCCTCTTATTCCATTCATTTTTATTCCATATATTCCTTTCTTGATTTACCAGTTACAGCCAAGG	G	.	PASS	SVTYPE=DEL;END=55886385;SVLEN=-280	GT
Chr1	55886766	svim_asm.INS.469	C	CTTCATTTGATCTACATTTTTTTTTTTTTTTTTTTTGGTTGGTAACTCTGGTATCTGGGCAGCTACATTCCCAACTATCTCTCCGTAGGGGGTCCAGCGCCCCAACGGAAGGAATGTTAAATCCGCTGTGGCCGGGACTCGAACTCGTGATGGCGGGCACCTCAGCTGAGGTTCCTATACCACCAGACCACAAGGCCCGG	.	PASS	SVTYPE=INS;END=55886766;SVLEN=199	GT
Chr1	55892280	svim_asm.INS.470	T	TGGATGTATTGTAGAGAAGATCCCACGTCGGAAATATGAAAGGGACTTGAGTAATATATAAGGGATTTAGGTCAATCCACTAATTGTCAATTGATTTTAAGTTGGAAGCCCATGAAACTTATCATGGTATCAGAGCCAGGTTTCGATACCCTGACCCATTAATCCGGTCCGGACAGTGGCCTGATCATCTCATTAGCTGATGGCCCATAGAAGGCTCAGTTCCGCTGAGATCGCTAGAAAATACAGTATGGTTTCGGAGGGGGTATGATGGATTCTGCGAGATTAATGGTTACACGCACCATTATCTCGAGAAAAGGTATTGGAGAGAAGATCCTACATCGGAAATATGAAAGAGACTTGAGTAATATATTAAAGGACTTGGGTCAATCCACTAATTGC…	.	PASS	SVTYPE=INS;END=55892280;SVLEN=435	GT
Chr1	55920973	svim_asm.DEL.528	GCAGCATTAGAGCAGCGGATTAAAAGGAGTTCATGAGCTGGGGTTTATAGGGCCGAAAAATAAAAAGAAAAGTTTTAATGGGTTTAATTCGGTGATCCGTCTCGTTGGAGTGAGCCTGTATGATACGGGTTCAAGCCACGCGTCGAACAGGCATTGGCCGCGTGTTATCGCGTCGATAGCAAGAAAAATAGGGTTACGCGTGAGAGAATTCATTTTCTCATCTTCTTTCGAAAGCTAGGGTTTCTCTCTGTGGGAGGCGATTTCTCGTGCGACGCGACAACCAGAGAATTTCTCGATCAAATCGACGTCGGAGTCTCTCGTAAACGATCTCAGGTGAGTATCGACTACTTTTACGGTTTCATTGAATCTTTTTGGGGTTGAAAGCGTTATCGGTTAATT…	G	.	PASS	SVTYPE=DEL;END=55925800;SVLEN=-4827	GT
Chr1	55950262	svim_asm.DEL.529	CTTAACTAACTTCTATTTTAAACTTTTGCACGAAAACTTTTAAAATGAATGCAAAAAAAAAGAATAAGTAACATTTTCTACGAAACACACAATAAGAGATCACGATGGTTTGAGAAATCAAACATCT	C	.	PASS	SVTYPE=DEL;END=55950388;SVLEN=-126	GT
Chr1	55958493	svim_asm.INS.471	A	AATAAAATGATTTTATATATAGTTAATTGGTGCAATTCGTAAGAATAGCAAAGAAGAAGAAAAACTAAATTTATAGGTGTTAGGTTTGATAATAATATAAATACAAGAAAAGAAATGCAATTACTCATTCTAAAAATTACTCATTTTAATAAGTATAATATAAATATTTTATTAAAAATGCATGACGAATATTTATATATCGGGTTGAGAAATTAAAAATTAAAACTACTTATATAACGAGTTGGAAATTTAAATATAGTTATCATTTATGACCAAAAACCTATCAAAACATCTCAAATATTATTTTCGCATATATATTTTAGTTTATGGAAAACACACACATAAACTAAAAATAAACTAAAAATATATATTTTAATTATTATGCGTAATGTCATAATA…	.	PASS	SVTYPE=INS;END=55958493;SVLEN=1036	GT
Chr1	55962376	svim_asm.INS.472	T	TTAAGGGCATCTCCATCCCTACTCCATTTTTTCTCTAAAATAGAGTAAAAGTGATTATGGAGTAAAGAATGTTCCAACCCAACCCCATATCTCACTCCATAATGAAGTTTACTCCATAAATGGAGTAATCTATTTTTTTTTTGTTCATCACTCCATTATAGAGTGGAAAATGGAGTAGGATTAGAGCAATTTTACTCCATTTTAACTTTTACTCCATTTTAGAAGAAAAAATGGTGTTTTACATTGGAGATGCTC	.	PASS	SVTYPE=INS;END=55962376;SVLEN=254	GT
Chr1	55962504	svim_asm.INS.473	A	ATACTCCATCCGTTCCTTAATGATAGACTTTCTAGAAAAAACGTTTGTTTCAGAAAGATGTATTTTTTGTGTTTTCTATGAAAAAATTGCAAACTTCAAGAAAATTAATTGTTTTTATTGAATTACTATTTATTTAAAGTTATTGAAAATTACAGAAAACGATACATTTATTATGGTAGGTTAATGTGTTTTCTTAATATGTGTGAAAATATTAAAAAGTCTATCTTTTAGGAACAGAGGGAG	.	PASS	SVTYPE=INS;END=55962504;SVLEN=242	GT
Chr1	55963511	svim_asm.DEL.530	CAAAAGAATCGCTGTGTTTCAAAAAAAAAAAAAAAAAAAAAA	C	.	PASS	SVTYPE=DEL;END=55963552;SVLEN=-41	GT
Chr1	55976147	svim_asm.DEL.531	AACCCCATGTTACTCTGCGGCTCCGTTTACTTCTTACTTTAACAACTTTTTTGCATAAAT	A	.	PASS	SVTYPE=DEL;END=55976206;SVLEN=-59	GT
Chr1	55996394	svim_asm.DEL.532	TAAGTTAAGGGTTCTAACCGGGGCTTCTAGCTCCGGTGGTAAAGGGCTCACGGCTGTGAGTTCTACCATCTGGGTTCGAAACCCGGTCATTGGGGAATTTACATGCGGATCCCCAGCGTCCGAGACCGAAGATCGTTCACGGTGAGCCACATGGTGACGTCCTGGTAGCGTCTTTGCTCGCTTCGGTCTCTAGTCTGAACCACCACTGTGGGGCCAGGACACTCGGTTATCAAAAAAAA	T	.	PASS	SVTYPE=DEL;END=55996632;SVLEN=-238	GT
Chr1	55999338	svim_asm.INS.474	T	TTTTTTTTTACTTTTTTTTTTTGATTAAACACAGTTTCTTCAACGAC	.	PASS	SVTYPE=INS;END=55999338;SVLEN=46	GT
Chr1	56024034	svim_asm.INS.475	C	CTCTAAGACGCAGAGAAACTCTAACTCTTCCAGCAACAACAATTGGTTCCCACCGAGTCTCCAAAAAAAAGATCAGAAAGAGAGCCAACATTGAGGTT	.	PASS	SVTYPE=INS;END=56024034;SVLEN=97	GT
Chr1	56031248	svim_asm.INS.476	C	CTTAGACCACCTCCATCAGAGATTCTAATGAAAGGGTTCTTGAGAAAAAGCCAAAAAAAATAAATCTAGAATGCATTTAAACATTAGAACCGGTGTCAAACATGGAGCTTTAAGAATCAGTAAACACTCCTTACGTGACCATCACCTACTGGCTATTCTTAAGACTAAAGGAAAAAAAAATTCATCTCTCTTTCGATCTTCTTCCTTCTCTCTTTCGTTGGTTCTTCTTTCCATCTTCTTCCTTTTCTCTTTGCATGTTTTTTTCTACCAAACCGATCAATCACTGCTACCTCCTCCTCCAAATCCGTCAATGAAATCACCGTGGAGGTTTATGAACTTTTCAAATCCACTTTCACTGGGAAATCTCCTTCTCCTGCTTCCACGCCTGTCCAAAAACTT…	.	PASS	SVTYPE=INS;END=56031248;SVLEN=1681	GT
Chr1	56080395	svim_asm.BND.114	N	[Chr5:20128989[N	.	PASS	SVTYPE=BND	GT
Chr1	56080616	svim_asm.INS.477	T	TAAAAAGCATTTCAATCACAGTACTAGAGACTGTATATAATATACTTAATTCAAAGAGTTGCTATGTTTAGTGAACTAATATTCACCTA	.	PASS	SVTYPE=INS;END=56080616;SVLEN=88	GT
Chr1	56081627	svim_asm.INS.478	C	CTCAGAGCATTCGTGATGGGAGGTCTTAAAGAAATACCTAGAGGGTGTGGAGCTCACTTTCTTAGAGTTTGTGCAAAAAAGAATCCTTAAAATCCTTTGATAAGGATTGATCTTTACACTGTTCACGAGTCCCATTGACTATGTGGCGGCCCGTGAATGGTCTTTTTTTTTTTTTTTTTTTTTTAAATCCAAAAAATCCAAGATTAATCCAAAATGCCCTTATGCTAAGGACTCCAATAAATCTCACCATTGGGGATGGTT	.	PASS	SVTYPE=INS;END=56081627;SVLEN=260	GT
Chr1	56094392	svim_asm.DEL.533	CATCATTGTTTGAACCGAGAACTGTCAACAAACTAGTGAATAGTGAATGAAAGAGACGAGGATTCGTCGGTGGGATTAGGAGAAGTCTTCATGCTAAGCTTGAACTTGACGGAGCCGACTCGAAGAGAATCAAAAAAAAGTGTTGCCTACGTACCCCGAAAGAGGATCAAGCCAATCGTAATTTTACAATAAAAGATTACAAGTGCCTAGATGAAAGCATGTGTTGAAATATTTCTCTCTCTAGAAGTAGAGAGAGACGGAGGAGAGACCAAAAGAGAGTTTCAATGGAAGTTGGCTTCTTATTTATAGTAAGAAGAAGTCTAGGGTTTCCTAGTGACCTCCTTTTAAATAGGCTGAGCTCATTATCTTATAAACCTTGTTGGGGACAAAGTCCATGTC…	C	.	PASS	SVTYPE=DEL;END=56094795;SVLEN=-403	GT
Chr1	56097263	svim_asm.DEL.534	TAAGTGTGTAAGGGGCCGTATTCACTATAACATTTGAGGTGATTTGATTTTTAATGAAATTTTAGATGATTTCAATAAGTTGCAGAAATTTAGGTGATTTTTGTTAAACTACTCTAAAATATAACCTAAAATAATGGGATTTGGGTTTTAATTATTTTAACTAAGAAGTTTCACCCAAACATGCTAAAATCACCTGAAAACTTTAAAACTCCACAACTTAAAATATTTTCAATAACAGTGGATTTTAGAGTATTATACGAAATGTTAAGTTCAATAGCAGTAAACTTTAAATGAATTTTTAAAATTCATGTTTAAATAACAGTTAATTTATTATTTTAATACAAATCACCTAAAATTCTTAGTTGAATACGTCCTC	T	.	PASS	SVTYPE=DEL;END=56097638;SVLEN=-375	GT
Chr1	56098699	svim_asm.DEL.535	TATACTCCCTCCGTTTCTAAATGATAGACTTTTTAGTATTTTCACACATATTAAGAAAACACATTAAACTACCATAATAAATGTATTATTTTCTGCAATTTTCAATTTTTAATAACTTTTAACCAATAGTAATTCAATAAAGTCAATTAATTTTCTTGAAGTTTACAATTTTATCATAGAAAACACAAAAAACACATCTTTCTGAAACAATTTTTTTTTCTAAAAAATCTATCATTAAGGAACGGAGGGA	T	.	PASS	SVTYPE=DEL;END=56098948;SVLEN=-249	GT
Chr1	56099517	svim_asm.DEL.536	TCTACATTATAATAGGGCAGTTGCATCACTCCTGATGCGACACGTCAGCGATATGTGGGTCCCACTTTTAAAAAGTGTGAAAAAATGTCAAGTCTGTGACTCAAACTCGGGTTATTGAGATCTAAACAACAACATTTATACTACTGAGCTAAAGGATTCTTTGTACATTGATGGCTGAAACAAATATATATTTATGAAGGTCGGAAACCTTTGCTTCTTCGGTTTTCTCCGTGGGACCCACACTTATTTATTTTATGTAATGATTTAATAAATACTTTATAACTCACGTTTTGAAATGAGATTCTTAAAAAAAAGCCCAATAAACATCTTTGGTCTGTAAGTGTTCTCTTCAATGGAAGTTTAGGTCTTTCAATTTTTAATCATCGGTTCATGACTCAT…	T	.	PASS	SVTYPE=DEL;END=56102622;SVLEN=-3105	GT
Chr1	56103901	svim_asm.INS.479	G	GGAGAAAATTGGAAAATAAAGACATTTTATACTTTGATTTGTGAGAATAGGACTTTTTGAAAATTCTTTAGGTAAGTAGGATTTATAATTTTTTAAATACCATATTGCCCTCAAATTAGCATAGTTAAAATTTATATAATTAATATTAATATTTTGAAATATATTTAACCACTTTTAAAAACAAAAAAACAAAAAGTAAAAACAGAAATTAAAAATAAAAAGAAAAACAATAAAAAAAAGTAGAAACAAAATTGATTTATCCTAGAGATTAACGAACCTCTCTCTTATTTCTCTCCTTGAAAGCTTGAAGCTCCTCAATGGCGATTTTGGGTAAGAACAAAGCCAAATCGTTTCTTCACTCTTTAACTTTCATTTTTCATCTCTAATCTAGTTATTTTC…	.	PASS	SVTYPE=INS;END=56103901;SVLEN=8382	GT
Chr1	56105253	svim_asm.DEL.537	CCGAGGAAATTCCGAGGAACACTTGATATCCTCAATCGATCGATGGGATAATCTCATCGATCGATCACATTGTTACGCTTTGGTCCATCTTAGTGATCGATCGATGCGTTTTTGGACATATATCCATCGATCGATCCGTTTAAAAAAAATTGACGTTTTGAAACCCCAAACAGTAGTTCCTCGGAATTTTCTCGGAATATTT	C	.	PASS	SVTYPE=DEL;END=56105454;SVLEN=-201	GT
Chr1	56111294	svim_asm.BND.115	N	N]Chr3:73002250]	.	PASS	SVTYPE=BND	GT
Chr1	56119163	svim_asm.DEL.538	GTTTTAGGATTCTCTTAACTCCAAAGGTTGAGACTTTGTAATTCGTTTCGTTTCAAATAGGTTCAAAGGTTGAGACTTTGTAATTTATTTGATAATGAATCAGGTTCTCTGTTAGT	G	.	PASS	SVTYPE=DEL;END=56119278;SVLEN=-115	GT
Chr1	56139700	svim_asm.INS.480	T	TCTTCTTTTATTTATAGGGTTGTTTTAACGACTTAAAACCCTAGTAGAAGACGAATCCTACAACAGTGAAACAGAAACCCAAGAGGACACATGACGAATAATCCTATTGCCCCACCTTAGAAGACTAAGAAGCCTCCATCGTTTTCATCAATTCCAGATGATGTCATTGTGAATATCTTAGCTCGGATCTCAAAATCTCACTACGGTTCTCTCTGTTTAGTCTCCAAGAGCTTCTACTCTCTTCTCTCTTCTCCAGATAACTACGCAGCTCGATCCCTAATCGGCAAAACAGACGCTCGCCTCTACGTGTGCCTATGGCTACCCAATCCATCTTCCTCCAGTCATCATCATAGCTGGTTCACTCTCGGCTACCGTCAGGGTCAGTTAAGTTTGGTACCG…	.	PASS	SVTYPE=INS;END=56139700;SVLEN=727	GT
Chr1	56140804	svim_asm.INS.481	A	ACTAAGAACATGATTATTGCAAAACCCCATATAAGGTGGTTTTCTTAATTTTTAATGCATTTTATTAGGAAAAGTGTATTAAGAGACCAAGGACAGAAACCCATAAATTTAATAGGTCCATTGCAAAGGTTCTTAATTAAGGGTTCTTGAAAAAAAATTATTAAACTTATTTTTTTTATTAATTAAAACATACTAAAAAGATAACATTTGAAACATAATTTTTTTTAAAAAAACATAAAAACAAAGATTACTAAAATAAACGATAATACTTTAAAAGAAGCATCTGAGTTCAGTTATTGTCGTCTTCACGTCCAAATTTAAGCCATACATGTTCAACCAAATCATCTTTTAGTTGTTGATGCATCTGTCTATCACGAATTCTAGTTCGAACATTCATCA…	.	PASS	SVTYPE=INS;END=56140804;SVLEN=4461	GT
Chr1	56141154	svim_asm.INS.482	G	GTCTTAGCTCGGATCTCGAAATCTCACTACTGTTCCCTCTCCTTAGTCTCCAAAAACTTCAACTCTCTTCTCTCTTCTCCAGATATCTACTTTGTTCGATCCCTAATCGGTAACACAGAAGCTCGACTTTACGTGCGCCTATGGGTACGAACTCCCTCCTCCGGTCATCGTCATAGGTGGTTCACTCTCGGCTACCGTCAGGGTCAGTTAACTTTAGTACTGGTAAGATCGAGCACTCTCTTCCTCGTATTCACCCGACCGGTTAAACTCAACCACCGTAGCCGTCCGTTCCGAAATCTACCAGATAGGCGGAAGCAACGAGAACAAGCCGACCAGAGCCGCTAGAGTTCTTGATTGTCGGAGTCACACGTGGCGTAGTGCTCCCGACATGAAGGTGGC…	.	PASS	SVTYPE=INS;END=56141154;SVLEN=956	GT
Chr1	56146636	svim_asm.INS.483	A	ATATTTTTTTCTTACCTTAAATATTCTATAAATGTTTTTTTTTTACAACTAAAAAAAAAATATTTAAGGTAAG	.	PASS	SVTYPE=INS;END=56146636;SVLEN=72	GT
Chr1	56153259	svim_asm.INS.484	G	GACCTTCGAATGGTAAAAGCAGTTCAAGCGGGACAGATCAAGCAGATCATGCAGATCAAGCAGGATAAGTGCAGATCAAGCAGGACAAGTGCAGATCAAGCGGATCATGCAGGAGAGAACCAGATCAAACCGATAAAATAATTTATTATAACTTATGAATGACAAAATCATTTAAAAACTATATATCATATATTAAAACAATAAAAATGACACCTAGATATCTAAACAAATATCTTAGATGTTATAGTATCGCCCGAAATACCTGTAAATGTTTTATAAGATGCTTATACTTCTTTTATTTTCTTATTTAAAAAATTAAAAATTATATGACAAAAAATAATAGGTAGAAAATAATAATTTTGTATTGTTAAAGTTGTAAATAAAATAAAAATATTATAT…	.	PASS	SVTYPE=INS;END=56153259;SVLEN=641	GT
Chr1	56153996	svim_asm.INS.485	A	ATACTCCCTCCGTTTTTTTTATATAAATCGTTTTAGAAAAAATTTTATGTTTCAAATTATTTGACGTTTTCGGTTTTCTATGTAAAATTTATTAACACTTAATGTTATATGACCAATGATAATATACCTTCTATTTTATTATTGGTTGATTTGTGGTTAGATAAATAATTAATGATGTTTTTGTTTATAAAATATAAAAAATTAATGATTTCTTAATCTATGTGCACAATTCTAAAACGACTTATATTAAAAAACGGAGGGAG	.	PASS	SVTYPE=INS;END=56153996;SVLEN=262	GT
Chr1	56155133	svim_asm.INS.486	T	TATGGAATTTTGTGGAATTTAAAATAAATGGAATGGTAGGAATGGAATACAGCAGAAAATGGAATGTAATTCATTCCATTCTTTCATGATCAAATTTGTTATGGAATGATTCTCTTTGTATTTTCTCTATTTATTTTTGGAATTGATGGAATGAGTATTCCATTCCATTCATGTCAAATGGTAAATTTTTTTATGGAATTAATGGAATAGGCCATTCCACATCATTCCATTCCAAATATTTACAATTCAGTTGCAGCC	.	PASS	SVTYPE=INS;END=56155133;SVLEN=257	GT
Chr1	56155628	svim_asm.DEL.539	GAAGAATTCAAAGATATAAGTTACAAAAAAAAAAAGAAAAA	G	.	PASS	SVTYPE=DEL;END=56155668;SVLEN=-40	GT
Chr1	56159994	svim_asm.DEL.540	CAACTTGAAAAATCTATTTAGTTTCTGATAGAGTTTGGTAATAATTAA	C	.	PASS	SVTYPE=DEL;END=56160041;SVLEN=-47	GT
Chr1	56161659	svim_asm.DEL.541	TTACCATTTCTGTTAATACATTCTTATATTCTATTCCTTTGATGTTGATTGATCATGTGACCAATCACAATCGTTATA	T	.	PASS	SVTYPE=DEL;END=56161736;SVLEN=-77	GT
Chr1	56180752	svim_asm.INS.487	T	TGTTACGAAAGTCAAAAGAAAAAATGAGCCGCTTTCGTTGAAAATATAAAAGATGTGGGACCCGCTGCACTATTTGCACATTAAATTTCCTTCTATATATACGAACGTTTGCGTTCGTTTGTAAATACACTAAAAACTTTTCTCTTCCCTTTAATAAGAAACACTCTCTCTCTATATCAGTGTTATCTTCTCCTACGGGTATAAATTTTTACTCTTATTTAAATTTCTCAATACTATAAAATCAAAAGTTATTTTATAACACGTTATCAGCACGATCACTCTGCGATTCGGTAAAATTTATTTGTATCATTTATACCCTGTTATAAAGGTCGGTATACCGCCTCTACTATTATTTATATCATGTTATAATGGCCGGAATACCGCCTATATTATTTACTA…	.	PASS	SVTYPE=INS;END=56180752;SVLEN=6133	GT
Chr1	56182094	svim_asm.DEL.542	TTGTTATAAAAAAACTAGAATTTTATTTGTATCGCAGGAATTTAAATAAGGGCAAAATTTTATACCCGTATGAGAAGATAACACTGATAGCAAGAGAGGATGTGTTATTAGAAGAAGAAGGAATGGTGTGATTACAATCGATCGAAACGATCGTTTATATAGAAGAGAAATTCACTGTGCAAATAGTGCAGCGGGCCCCATATCTTTTATATTTTTCAACGTTTGCGGCTAATCTTTCATAACACTCCCCCTTGGGGACCGGTGTCACCATCCACTCTCGCTTAACGTCTATGTTGCCTCGTTAAAAACCTTTCTAGGAAAACCCAATGGGAAAAACCATAGTAAGGTAAAAAGAGTACAACTACGTAAGCTCCCCCTCGAATGAGCAGTCATAGATCC…	T	.	PASS	SVTYPE=DEL;END=56188272;SVLEN=-6178	GT
Chr1	56220444	svim_asm.INS.488	A	ACCATGATTATTGGGGGTTCTTAGGGTGGGGTTCTTAACGGAATATAAGAACCCCCAATAATCATGCTCTTACGGGCTTCGGCTCCCAAACTCCTAGTATT	.	PASS	SVTYPE=INS;END=56220444;SVLEN=100	GT
Chr1	56221110	svim_asm.INS.489	A	ATTATCCAAAGTTTTTACTGTATTATCCGAAATTAACTGAATACGAGAACCAAATTGGACCCAAT	.	PASS	SVTYPE=INS;END=56221110;SVLEN=64	GT
Chr1	56228800	svim_asm.DEL.543	GAAAGACATGGTTCACAACCAAGAGCTCTTGGCCTAGTGGTATTGGAACTCCGGCTGGAGTACCCGCCCTGGGTTCGAGTCGGCTTGGCCACCTTCCCGCCTATAACCGTGCGTACCCGGATGGAAGACCTCGTGGGGATTAGTCTGGGCTTACCGCCTGGGAACCCCACGGTCATCAAAACAAAAAA	G	.	PASS	SVTYPE=DEL;END=56228987;SVLEN=-187	GT
Chr1	56235358	svim_asm.INS.490	T	TGACTAGATTAAGACCCGCGCCTTGCGCAGGATAAACATTATATATAAAAATTATTTTATGTATTATATGTTCTTACATATTATGAAATAATAAATATATATTGAATAATTAAAACTCAGTAACTATTACATATATAATTAAATTAGTACGAATGTATAAATCAAATTTATTAATCCAAACAATTTTTTAAAAAATTTGATAGGATATGTAATTAAATTTAAATGATATTAACATACATATTATATTTTTAATATTAATGTCTATTAAATGATGCTTTCTACTCATATGTTTTTTTGATCATGTGTATCTTTAATAGCAAAAACTTTAAATTACTGATAACAAAATTTTCATTGTGGGATTAATAATTTTAGTAATTTATAATTTTAAAAAAAATTATC…	.	PASS	SVTYPE=INS;END=56235358;SVLEN=1033	GT
Chr1	56258618	svim_asm.INS.491	G	GTAATTATGTCAATGGTGATTCTCTAGACACAAATTATTAGAAAAAGTAGTTATGATTATTTTATTATTTTTTTGGATTTAAAAAAAAAAAATTAACCAATCGTGGACCGCCACGTAGTATCAGTGGGGCCCGCGAATAGTTAAGAGGCTCAGCAAATCGAATCCTTAGCTAGGGAGTTTAAGAGTTTTTGTTGGCACAAAAACTGAAGTGGAACCCATATAATTTTATAATATTTTTTTTTAATGATTTGTGCTAAGAGCATCATTATTGCAAATCCTTGTGCTTAGGTCCTTAATATATATATATGTATATGTATATATTATATATGCGTATATAATTACGGGTTAAGGACTTTACGGAAACCCAAACTGATTTTCGGTTTGGGTTTCCGTAAAGTC…	.	PASS	SVTYPE=INS;END=56258618;SVLEN=622	GT
Chr1	56259307	svim_asm.INS.492	A	AACTAGGGGCATTGCCCCTGTGCAAGCCCGAAGTTGTGGACATAGTTCTTGTTTCATCTCAATATTTATTAGGGTTATTGTAGCTGTGAATTTTGCGTTTTGGGTTATTCATTGTTTTTCAAGTTTTTTAATTGTTATAGGGTTAAAGTTGTGATGATGAACTGTGTATGCACTGTTCTGCACTCACGAAGAACTAAATTGTGTTAGTAATGTGATTGATATAGTTCGTGGTGTTGTTTGATGTGTCACTGAAACTTATTGTTTGTTTGTCTTTTTAATTTGTTATTTGTATTGTTGAGATTACATAAATTATATTAAGTTTGTTGAGAATACCTTTTGTTTCTGGATATTTTTTCTCCAGTTTAGTTGTGTAAAGTAATATTTTTTTTTGTTCTTATT…	.	PASS	SVTYPE=INS;END=56259307;SVLEN=1925	GT
Chr1	56262088	svim_asm.BND.116	N	N]Chr5:54470471]	.	PASS	SVTYPE=BND	GT
Chr1	56264150	svim_asm.INS.493	C	CTAAGAGCATGATTAACCCGGGGTTCTTAGAGTGGGGTTCTTAGCGGAAGTTAAGAAACTGTTTCTTAACTTTTAAAGTTCTTATTTAAGAACCGATTCTTACCTTTTTTAGTTAAAAGTTAACAAACAGTTTCTTAACTTCCGCTAAGAACCACATCCTAAAAACCCCGGGTTAATCATGGTG	.	PASS	SVTYPE=INS;END=56264150;SVLEN=183	GT
Chr1	56264734	svim_asm.INS.494	A	ATCTATATTATTAAAAGAGAAGTACCCATTAAAAAATATCCCTAAGTTTTCTAACTTATTTACACTTTCATGCCACTGAGAATTAAATTAAACTATCTATTTTAATGTTTGTCCTTTTCAGTTAAATTAATGAGTTTTCCTTAATTAAATTTAAACTTAATGTCATTAAATGAACCTACATATTTTAATGTTTGTCTTTTCCAGTTAAATTAATAATTTTTTTCTTAATCAAATTTAAACTTAATGTCATTAAATGAACCTAAAAATACATCATATTTAACGTAGCTTATTACGGACGAATACGGCCCAATAATGAACTTGAATTTTATTTTTACGAAAACGTGAATCACTTGACGTATATAATATTTAAAATATATTAACTACAATATAACAAATGCA…	.	PASS	SVTYPE=INS;END=56264734;SVLEN=1401	GT
Chr1	56281524	svim_asm.INS.495	T	TAGATTCACAACCGGGCCTCGTAGTCTGGTGGTAAAGGAACCTCGGCTGAGGTGCCCGCCACCCGACTTCGAGCCCCGGCCACGAGGGGTATTTACATGGGCTGCCTCTCGCCCTCCAGACCACTTCGCGTAACCAGGGGCCCTTAAGTGGACGCTTAAAAATCCTGTAATGGCTTGGGCTTCGGCCCGGTGGGCTAGTCGATCACGCAAAGTGGTCGGATACTGGATTATTAAAAAAAA	.	PASS	SVTYPE=INS;END=56281524;SVLEN=239	GT
Chr1	56292838	svim_asm.INS.496	A	ATGATCTATGTTATTGTTAGCCGTGTCATTGTCAATTAATGTATTGAAGTATTTTTT	.	PASS	SVTYPE=INS;END=56292838;SVLEN=56	GT
Chr1	56320223	svim_asm.DEL.544	CATTTCTCGAAGCGTTTTTGTTGTTTTCATAATATCATTTGAATATGTTATATTTTAGAAAACAAGTTTTTTTTTGTGAAAACTGT	C	.	PASS	SVTYPE=DEL;END=56320308;SVLEN=-85	GT
Chr1	56320670	svim_asm.DEL.545	TTAGGCCTGAGACGGATCGGGTATCCGGGCAATTTTAAGATATGCGAATCCTTATCCGGCGGATCCATAATTTTACTATCCTTATCCGGATCCGAGGTTCGCGGATATCCGGGTGTCGGATATCCTTCTAAAAATTATAATATCCGGCGGATATCCGGATTTGGATTTGGATCCTTAAAATAAAAAAAAAATAATATTAATATATATAAAATATTAACAATAATTTAAAAATAAAAATATATATAATACTTTTAATTATTTCAATGTATAATATTACAAAATTTACATAAATTTTATATATACTATTATAAAAATGAAAATATATTAAATAAAATTAGTTTTTATATATAGATATTACTATTTTTGAAATGATTATTAATAAAATTTACGGATCCGGAT…	T	.	PASS	SVTYPE=DEL;END=56321249;SVLEN=-579	GT
Chr1	56391877	svim_asm.INS.497	C	CATGAGAAAGAATGTAATAACGTAATCTTCGGGTACATCTTTTTGGATGATTTATATGAACTTGAAAGGTTTAGGGTTTGATCTAATGCTACATTTCTATAAATTTTATGTAAAGAAAAAAGCTTCTTAATTACAACTTTCCAGTAAAAAAAACACATAAGATCCACTGACACATGTTTCCCTT	.	PASS	SVTYPE=INS;END=56391877;SVLEN=183	GT
Chr1	56398372	svim_asm.DEL.546	TGTTTCACTTTTAGGAGTTCAAATGCTCCTACCCTAATACACAACAACAAAAGTAGCATTTTTTTTTAGAGGTGAGCTCTTGACTTCACTTATGTTGATGAATCCTTTGGATTTGATTGTATTTAATGTTCCGTCTCCATTTGCAGGTTTTCATGATCTCACATGCTACCTCAATGGAGTAAACCTCTCTTTCTCAGTTGAAAGAAACAAGAAACCAGTCATCTTTTCCTCATCTATGAAAAATATATTGTTTTTTTTTTTCCAGTTTTTTTTTCACTATGAAAACATGATTTAGAATCTTATCGATGCGTCTTACCCATCATTTCGTGGTCGTTAAACAAAAGAGTTATCATATTTATTTTAAAACGCCTTCACAGTGACAATG	T	.	PASS	SVTYPE=DEL;END=56398756;SVLEN=-384	GT
Chr1	56403750	svim_asm.INS.498	T	TTTTTTCCATCTAGAAATTTATATTAAACAGAGCTAAAGCCCAAAATTGTTTTATACATTATGTATTATTATCCTCCGCTTTTTTTATGTA	.	PASS	SVTYPE=INS;END=56403750;SVLEN=90	GT
Chr1	56407922	svim_asm.DEL.547	TGCGGGTGCGGGTTATCACCTAGTATCCCCTATATATTAATTGAGAAGCATTTGAAAAATTAGAACCTTGATTTTGTATTAATTAAAAAAAACCTCAAATCCTAGGTGACACTCTAAATGCCTTCTAAATTACATTTCAAAGAATTCTACAGCATCTAATATAAAGTATAGTTTAATCTAGTGGTATCACATTATTCCATAATTATATAACACTAGAGAACATTATATTAACCTAAAATATAGGAAGTGTGTATTATTTCCTTAAATAAAAGCTACGGAATTATCTAATATGATTTATATATATATGGAAATTAATGATTAGGAATAATAAAGATTTGATAACAATTTTTGCATCCTTCTTCATTTTTGTTTAAATTTATATTATTAAAAAAATTAAAC…	T	.	PASS	SVTYPE=DEL;END=56411410;SVLEN=-3488	GT
Chr1	56414041	svim_asm.INS.499	T	TTTTTTTTGTTGAATATAATGTTAAATTTATTCAAAAAAAAGCTTTTGTACATCATGTGTAACATCTGTGTTCTAAACTGAAAGAGATAAACTTTCCTAAAGCATATTATCCTTGAGAAACAAACCAGAACTGCAGAAGAGCTTCAAGTCTGTTGTTTCCTATAGTGTCGATGGATAGACATTTGTTCTTCACTTGGCGAAATGCCTATCCATCGACCAAGAAACATCCTATCTATTA	.	PASS	SVTYPE=INS;END=56414041;SVLEN=237	GT
Chr1	56418679	svim_asm.INS.500	C	CCGCGTTGATATTATCAACATCTATCTTAGGCTTTAGAAAG	.	PASS	SVTYPE=INS;END=56418679;SVLEN=40	GT
Chr1	56422460	svim_asm.DEL.548	GGCATATTCTCCATAGCTCTCTATTATGACAGCTAAATAACGG	G	.	PASS	SVTYPE=DEL;END=56422502;SVLEN=-42	GT
Chr1	56469762	svim_asm.DEL.549	TAAATTTCTGACCACATTCTACGTTTGTATTAATGTATGCTAAACTCTCTTTCATGGTATATGGGAACCATTATAATTTTTTATCAATTAATTTATTAAAACTTCATAATACTCCTTAAATCGAGGAATAGCCACTATAAAATCGCTATTTTCTTAAAAAACGAAGACAACAAAGGCTGACAACCTCTTTCAACATCATCATATGTTAGTGCATGATGCAACTATGCATTGAAACAATATTGTCATATTTTTTGAAATTTTCTCAAAATCTATGTGTTAACCCCTTCAAAAATATTGAATTTTGGTAAAAAGTTTATATATTGAAGCCTATTATCTTTAGTATTGTTTTAAAATTTCTAACCACATTCTACATTTGTATTAATTTATTCTAAACTCTCT…	T	.	PASS	SVTYPE=DEL;END=56476360;SVLEN=-6598	GT
Chr1	56528253	svim_asm.DEL.550	ATAACATCAGGTAGGCCTGGGATTTTTATCCATAACCGAATACCCGAACCGGAACCGACCCGAAATGGACCGGTTCGGTTCGGTTTCGGTTCTAGGCAATTTATCCGATGGGTATTAGTGTTAATTATCCATGGGTATCGGTTCGGTTCCGGTTTTTACCCGAAACCGAACGGGTACCCGTTTAACCCGAATTCTATGCTTAAAAAACATAGATTTGTATCTTTCGAGGGTTGAACCCGGGTTGGATAGGCAAAGCAACAACTGCAATACCACTAGACTAGTTCAACTTCGTTGTATTTAATACATATTACTAATATATATACGATTTCTATTAACTTTTTTTTAAAAAATAAAATAAATAAATAAAAAACTGGTATATAATTATTTTATTTTGTAAAT…	A	.	PASS	SVTYPE=DEL;END=56528831;SVLEN=-578	GT
Chr1	56533665	svim_asm.DEL.551	GAGGTTCTTCTATAGAATTATGCAACTGAATGAACTCTGCTCAAATTATAGAA	G	.	PASS	SVTYPE=DEL;END=56533717;SVLEN=-52	GT
Chr1	56564417	svim_asm.DEL.552	GAAAATTAATATAAACGCCGGGACAGAATAGCCTAGTGGTAACACTAGAGTGAACTGGATCCCAAGGCACCCGGGTTCGACTCCTCCGGGATTCCAGAGAGCAACCCAGTTTCAAAAAAAAAAAAAAAAAAAAAAAA	G	.	PASS	SVTYPE=DEL;END=56564553;SVLEN=-136	GT
Chr1	56572388	svim_asm.INS.501	G	GAGGTTGCCGAGTTTGTTATTACTGTCATCTTTTACTAACTCTTTGTCCAACGTGGGTTGTCTATGGACGATCTCCCTACTTATTTTCTGAAGTAAGCTATGCCGCATTGTGATACCTAGGAAGTCTCTCGAAACCAAAAGGAACTGATACAAGAGACATACAACCATGTGCATTCAAGACTTGTATACCCCAGGGAAGCGGTGGTAGTTTTGTGACAGCAGCGCCAACAAGATATAACTCTTTTAAGTTCCGTGGGAATCCTTGTATACTCTTGAGCTCCGAGCATCCAGACAGATCAAGAACTTCGAGAGATTCTAAATGAAACATGTGAGGCAAGCTTTGCAAATGAACACAGTCTTTCATATTCAGCAAAACAAGTTTGTCAAGATGCTGATTTG…	.	PASS	SVTYPE=INS;END=56572388;SVLEN=464	GT
Chr1	56574703	svim_asm.INS.502	C	CTTTTTTTTTTTTTTTTTTTTTTTTTTTTTTTTTTGACAGCAGATCAGAACTTTCGGCCCAATCTTCCAAAT	.	PASS	SVTYPE=INS;END=56574703;SVLEN=71	GT
Chr1	56626674	svim_asm.INS.503	A	AGTAGTCAAATTCTTGCGGCAAAGAATCCAAAGGATAGGCCCTGTTAGTTTGTACATCTGGAAGATGCATCCAGATGGTCCATCTAGATGTAACATCTGGGTGTTGTTCGTTTCTTTATTTCGTCCATGCATCCAAATGAATCATTTGAATGCAATTATGTTCGTTTGCTTTTCATTTTTTAACTTCCATCTGCATCCAGGTGGACTTGTTAATAAAATGACTAAAATATAATTTTTCACGTTTCGGCGGAAAATAGCATTTTTACGATTTTGGCCGAAAATATTTTTGCGGTTTTTGAGGAAATATGTGTGTTTTCGCGAAAAAATGCATTTTTATGGTTTTGGCAGAAAAATACGTTTTATGGGTTTGGCGGAAAAATACGTTTTTGCGGTTTGGAC…	.	PASS	SVTYPE=INS;END=56626674;SVLEN=1751	GT
Chr1	56737608	svim_asm.DEL.553	AACTTTCACTTAAGCAAACTCTTTTGTATATTCCAAAAACAAAATTTTCATATATTATATAGTTTTTGAGTTTGGTCAGATTTGTAATCAGATGTGATTCGATAGAATCAACCAGCTTTTCTTATTGTCGGGGAAAAAAACTAAATTTTATTATGAGATTGTTGATTTTTTAATAGTATTGGTTACTAGTTAGTAGTTTTCTTTTATCATAATGCGACAAATGGCTAGCGACTAGAAGAAATTTCAATTTGTACGAATCTATTAGTG	A	.	PASS	SVTYPE=DEL;END=56737874;SVLEN=-266	GT
Chr1	56740037	svim_asm.INS.504	A	ACTAAGGCTCTGACTGGTGACCTTTTCGGGAACACGAGGAACGAATAGAAAAGGAACGTATAGGAATAAAATGGCAGGAATGAAAAGGAATGCTTGTTCCTTATCAAATTTAACAAGGAATGTTTTTGTTCTATATTTCTCTACAAAAAAAGGAATGAAAAGGAACAAGAAGGAAAAACTATTCCTTGTGAATGGTGAATTTTTTTGGGAATGATAAGGAATTCAGTGTTCCCTTTCGTTCCTTGGTCACCATTCAAAGC	.	PASS	SVTYPE=INS;END=56740037;SVLEN=259	GT
Chr1	56740645	svim_asm.INS.505	G	GTTAGACAAGGCTTTGCATTTTTTTTTTTTTTTGTTAAGTATATGAATTTCATTTAAAAAAAATGAGCTTGTTTGCTTAGTACAAAAGGTTTAAATCATTCTAGCTATTCTTTGCCAAAAAAAATAAAAACAAAGAATGGCCAATGGGAATAACTTCGGTGACTGCAGAGACTAGTCAAACTTCAGCCATAGTGACATCAGGTTCTTGAAATTTCTTGCGGCTCCCTTGCTAGTATTAGTTTCTAACCAGTCGGTCTATCTTCTTGTAAGTAACTGTTGCAGGTGCTGATATGGAGTTATGGAGTCTGTTATTTCTCTCCCACCATAAAGAATAGACTGTTATTTGCGCGACCAATCGGCGGAGAGTCAACGGGGAAACTCTGTCCCTTAGCCCCAGCC…	.	PASS	SVTYPE=INS;END=56740645;SVLEN=491	GT
Chr1	56750586	svim_asm.INS.506	A	AAGAGCATCTCCAAGAGCAACCTTATATCTGAGGTTTACTAAATATTATATTTGAGGTTTAAGGGTGACCTTCTCCAAGAGTAAACTTAAAAAAAAATCTTAAAAATTTTCAGTTTTTACATAACAGTCCTTGCATTATACAAACTTCAAATAAAAGCATAAAACTTTTATATAATCTAAAATCATACAACAAAAATATTTTAAACAACATTTATTAATAAACTATTACATTTTAATAGCATATTACATATAAATAAAAAAATTAAAAATACATTATTCATTATTATTATTATTATTCCCATAATGCTCTCATATATGATCAATTAATGCATTTCGAAGCGAGAGATGAGCTTCTTTATTTTTTATTTGTAGATTACGAGCTAAAAATTGTTGAAACCG…	.	PASS	SVTYPE=INS;END=56750586;SVLEN=899	GT
Chr1	56764993	svim_asm.DEL.554	GTATAGGTTAACATTTTTTTTTTAAAAAATTATATATCCTGGTCCCACAAAAGTGATCCAGACTAGTCACGTGTTGCCATGTGTCGGTTTTCTATCCGTGGCAATGCCGAAATGTTAATTCCCCAGTGGCCGGGATTCGAACCCAGTTTA	G	.	PASS	SVTYPE=DEL;END=56765142;SVLEN=-149	GT
Chr1	56948809	svim_asm.DEL.555	CAACCCTTTCCCTTCCTCCTGGTAAAACAGAACCTCCTCATACTAGTGAACTCTCTTTTTTTTTTAAGACT	C	.	PASS	SVTYPE=DEL;END=56948879;SVLEN=-70	GT
Chr1	56974466	svim_asm.DEL.556	CTTAACTTTTAACTAAAAAAGTTAAGAACCAGTTCTTAAATAAGGACTTTAAGAACCGGTTCTTAGCTTTTTTAGTTAAAAGTTAAGAAACAGTTTA	C	.	PASS	SVTYPE=DEL;END=56974562;SVLEN=-96	GT
Chr1	56985611	svim_asm.DEL.557	GACCAATATACAGAAGCTAAATTTACGGGGTAAAGACAAGAAAACAAT	G	.	PASS	SVTYPE=DEL;END=56985658;SVLEN=-47	GT
Chr1	56986410	svim_asm.INS.507	A	AATAGACTAATGGGAAAATGGGCATTTAATTCCCGAAGTATTTGAAATCGGCAGTTTTAATACTCAAGTATTGCTTGCGCATATTTATTCCTCAACTAATAGTTGACTGCGCAAAATTGGGAACAAAATAGTCAACTGTTAACTGATGAACGGAAAATAACGGTTTCCGTCAACTTTTTAACGGTAGAATATTTTAATCATGATTTTGCGCAGTCAATGATTAATTGGGGAATAAATATGCGCATATAATACTTGAATATTTAATTTTCCGATTGAAAATACTTGAGGAATTAAAAAATCATTTTTTTCTTTATATTTCGTATAAGATTGAAAATTACTAACATCAATCCCTTTAAAAAAACACATAAGTAAAAATATTTTCAAGTTAAATAAAATCAT…	.	PASS	SVTYPE=INS;END=56986410;SVLEN=1112	GT
Chr1	56991072	svim_asm.INS.508	A	ATCTATATATATAAAGTTGGATTTTTCTCTTCTTATGACAAGTGGCAAGGGGGTTTGATGACATGTGTCTCCACGTATTTTTGTTTTTACATTTTAGGTCCATCTTCTTTTACACTATTACAATTTGGCTTTGTACTTTCTAATTGTGCACTATTATTTTTCTCACACTAACTATTATTATGTGAAGTTTTATAATATATTTTATTAGTCAATAAAATTGGAGATGAATAAAGAAAAAATAAAAAAAATAAAAATAGATTTTAAATATTTTATTTATTCACAACTAAAAATAACATAATTTTTTACTATTTTATTATTTTTATTAATTTTCTATTATTTTATTTATAAATTATAATTTATTTTACTATTAAAAATCAGAAAATAACTAAACTAAAAAAA…	.	PASS	SVTYPE=INS;END=56991072;SVLEN=1759	GT
Chr1	56992182	svim_asm.INS.509	G	GTTTTTTTCTGAATAAATAGTAATAAAAGTTCAGCTAATCGGGTTATATTATATAGGTGAGCGCGATCAAATA	.	PASS	SVTYPE=INS;END=56992182;SVLEN=72	GT
Chr1	56993174	svim_asm.DEL.558	GGCTAATGCAGTTTGGACATCCATCTTTTTCTCATCTGGTCCACAACAGACATTTATAGTGGGATAAGTTATCGCAGAAAA	G	.	PASS	SVTYPE=DEL;END=56993254;SVLEN=-80	GT
Chr1	57010588	svim_asm.INS.510	A	ATAAGGGTATGAATGGTGACCAAGGAACGACGAGGAACAAATGTATTCCCTAACATTCCTTAAAAAAATCACCATTCATAAGGAATAATTTTTTCTTTTCATTCCCTACCATTCCTTTTTTTGTAGAGAAATAAAGAACAAATTAATTCCTTGTTAAATATGGGATGGAACAACCATTCCTTTTCATTCCTGCAATTTTGTTTCTCTACGTTCCTTTTATATTTGTTCCTCTTGTTTCTAGAATGGTCACCAGTCATACCC	.	PASS	SVTYPE=INS;END=57010588;SVLEN=260	GT
Chr1	57014909	svim_asm.INS.511	C	CATAACTATTAGGGATATATATCTCACATCGGGAATTCTAAGGGACAGTAAGTAATATATAAAGGGTTAGGGCCAATCCACTAATCACCAATTGATTTTAAGTTGGAAGCTCATAATAAACCCGAATCTAACATGGTATCAGAGCCCAGATCCTAAATATCCTAAACTCCTAATTAAAATTAAAATTAACCCTTCCGATCGGGTATAAAGGTCGTGATTAACCCTTCCAACCGGGTATAAAGGTTGTGTTAAACTCGCTCGACCGAGTATAAATGTCCTAAAGTTCCGAGATTTCTGGCCGATAAGAGCCATCATCTCGAGGAGGGGTATTAGGGATATATATCCCACATCGGAAATTCTAAGGGACATTAAGTAATATATAAATGGTTATGACCAATC…	.	PASS	SVTYPE=INS;END=57014909;SVLEN=450	GT
Chr1	57014991	svim_asm.INS.512	G	GTAAGAGCATCCCCATTGAGGGATCATTCAATGGGTTCACACACATTCTTATATAAAAAAATATTATTATAATTGTGATTTATGAATCTGTGTCTTCCAGTTTCACCGCAGTGAATCGGTTCAAGCTGTAGCGCGGGCTCCACGACACATGGTGGCCCGCAATTGGTCCAGATATTAATTTTTTTTTTAAAGTAAAATAGAAAAATAAAAACATTAAAATAATAAAAAAGGAGAGGTTCAGAAGAGTTTCACTGATGTGCTTGCTC	.	PASS	SVTYPE=INS;END=57014991;SVLEN=265	GT
Chr1	57018083	svim_asm.INS.513	A	AGACTTTATCACTCTAGAGCAAGCCTAAGGACATAAAGGAATC	.	PASS	SVTYPE=INS;END=57018083;SVLEN=42	GT
Chr1	57028438	svim_asm.DEL.559	AGGTAGTGATTGGTAACCGTGGTGCGAGGCGTTATTGCAATAGGAAGTGCGTAATTGAGCAAGTGTCACCAATCAACAATTTTTGTTAAAACTGTTCGGTTTTAAAGTGAACAAAACCAAAAACGCAAATGCTCAAATTATTAATTGAGCGTTTGACATCTGTACAAAACCGCACTTACGTAATGACCATGAAATAACTAGCGTATTTGGTCAAATACGCACTTCTTCTGCTGTTTGTTTTTTTTTTCATTTCTTCTGCTGTTAATATTTTATCTTTATATGAAGTATTAATTTGTTACTTTTATTTTTTTTTTAAAACTAATAAATTAACAACCATCATATATTTCAACTAATTCTAAAAAAGAGTTTTAAAACTAATACATAGTTAAAAGTATCTCA…	A	.	PASS	SVTYPE=DEL;END=57028924;SVLEN=-486	GT
Chr1	57084023	svim_asm.INS.514	A	ACCAAGAAACCTAACTAATGTCTGAATATTCAAGCTGCTCCGCGATTGGTGACACGTGTTCAAC	.	PASS	SVTYPE=INS;END=57084023;SVLEN=63	GT
Chr1	57084216	svim_asm.INS.515	C	CTCATTTGGGCACTAACTCTATCATCATGATCATACTAATACTGTCTCTGGTTTACAGCACAAATTCAACCTCCTAGTGCTCAAGGCCGGTCATGGCCTAACGCTCGTAAGACCCATGCTTTAGGCACCAAATTTTGCGGGCATGTATATGTATGTGATGTTTGTATGAGTCTCTTTCTCTGGCATATAGT	.	PASS	SVTYPE=INS;END=57084216;SVLEN=190	GT
Chr1	57095938	svim_asm.INS.516	A	ATTTTTTATTATGAGAGATGCTGGTGAATATCATTTTTGAGACAATGTTG	.	PASS	SVTYPE=INS;END=57095938;SVLEN=49	GT
Chr1	57124266	svim_asm.INS.517	G	GTGAGAAACCAAGTATTCAACATTCTACCTCGTATTAGAATTACA	.	PASS	SVTYPE=INS;END=57124266;SVLEN=44	GT
Chr1	57125464	svim_asm.INS.518	A	AGTTTCACGCCCTGTTCGAAAACTCGTTAGGCGCTATGCGTGCAGCACATCCGGACCTAGCGATTTATTGAAAAAGCGGAAAAAAATCGGGGAGTACGCGGGGAGGAATTTTCTGTATTTTATACGTATAATACTCTATTTATATGTATAATACAAGATAATACATTTTATGTAACGAGTTTTCTAAAGTTCTAGAGATATAGTTTAGTCTAGTGGTTTTTGTGTTAGTTAAGTTTGCAAGTCACGTGTTCGAACAGCAAAAAACCTGTTTTATTTTTATTTTTAATGTTTTCTTTTAATGTGTGGCAAAATAGTAATTAAGTCTTCTTCTTCCTTTACCCATCGTTCTTGTTTTCTGCATATTCCACCATAGCTAACATAATAAATCTATCACCAATC…	.	PASS	SVTYPE=INS;END=57125464;SVLEN=606	GT
Chr1	57128667	svim_asm.INS.519	A	ATTTTAATAGGTTTTAAATTCTACAATATGTTCAAGCATTAACACGATTATT	.	PASS	SVTYPE=INS;END=57128667;SVLEN=51	GT
Chr1	57138962	svim_asm.INS.520	T	TAAATACAAAACAGAATCACGGTGGCCTAGTGGAAAATGGTTTCCGCTAGAAGAGGAGTTGCCCTGTTGGTCCAGACCAGGGATCGATTCCCCTCTAGTGCGAAATTACTAGCTCCACATGTGGCCACGCGGATATGGGTCCATGCTTACGGCCTATTTGAATACCCGGGAGAGGATCCATCCGTGGGTTGCACCTCCCACTCGGGGGTTAGCTCTATGTTTTTAATAGATCCGGGTTTAACCCTTTTAAAAAAAAAAAA	.	PASS	SVTYPE=INS;END=57138962;SVLEN=259	GT
Chr1	57140265	svim_asm.DEL.560	TAGTTGCAACTCTTCTATTCATTGTTTTCTAGCTTCCTTCGTCCCATA	T	.	PASS	SVTYPE=DEL;END=57140312;SVLEN=-47	GT
Chr1	57140593	svim_asm.INS.521	T	TTTCATGTTCCCATGTGTTCGGAATTGAAAAGCTCACTATTTGCGACTAGCCCTGGGCATTCGGATACCCTTTCGGATTCGGGTCGGATCTTTCGGGTATCGGATTTTTCGGATTTTGAAAAATTGTCCCATTCGGATATTCTAAAAACTCGGGTCGGGTTCGAGTCGGATCCACTCGGTTCCGGGTGGGTATGGATATGAAAAAAAAAGTCCGAAAAATATCGGATGTCCATTGTAACCGGATTGGATCCGGATAAAAAGATCCAAAGTAACCAAACTTCCTTGTTTTTGATCCAAATATCCAAACTTATATGACTACATAAGTAACTATAATAACTTGTAAAATGTTTAACATGAGTTAGAATGGAAGAAGAGAGCAAACATGCTAATATAAAGCCG…	.	PASS	SVTYPE=INS;END=57140593;SVLEN=3599	GT
Chr1	57157270	svim_asm.DEL.561	CAGTATATTGACCATTTACCGAAGAACTGAGGGTTAACACAAAAATTTTGAGATTTTTTTTTTAAAATATGACAATATTGTTTTAATGCATAGTTGTATGATGAACTTACATATGATGATGGTCAGAGAAGTTTTGAACATTTGTTGCCTCCGTTTTTTAGATTAGTGGTTTTATTGTGGTTTGTCCCCTAAATTAGTGAGCATAAGTAGTTTTATTAAATTAGTTAATAAAAAAAATAGAATGATGACCATTTACCATTAAAGACAGTTTAGAAATTTTAAAACAACACTAAAAATTATAGGCTTCAATATATTAACCATTTACAGATAAACCAAATATGTTGTAGCGGTTAACACATAGATTTTGAAAAAAATAAAAAAAATATTACAATATTGTTT…	C	.	PASS	SVTYPE=DEL;END=57157676;SVLEN=-406	GT
Chr1	57184870	svim_asm.DEL.562	TAATTTCTGTATAAATTACAGAAATATAGTTTGCTGGTAAAA	T	.	PASS	SVTYPE=DEL;END=57184911;SVLEN=-41	GT
Chr1	57192952	svim_asm.DEL.563	CTGTGAGAGACAAGGTTTCACTTCTTAGATTTAGGTTAGGTCAAGAGAGATGAATGAGAATCGTGGGCTGAATCCCGTAAATAAACTTGAAGAATTAATATGATTTTATTGATGAGTTGAAAGATGATGAATACAAAGGAATGTATCTTGAGATGATTGCTAAAGAATACGTAATGCTTTTAATCTAGTACAAAAGTTGATATATGGAAAAAAGATGGCTTGTCTTTTATCTTCTCCGTCTTTATATATTCTAGGTTTCGTTGGCAGCTCTTCAACTGTTCTCCGAGATATTCGGCTTCAATTACGGAACTCGCTTTAGGCTCCTCTTGACCGAGTCTCTTAAGGTGTTAGCTCACTTTCTGTCGTGACCTCTGCTATGATGTCTCCCAGGTCCAGTCG…	C	.	PASS	SVTYPE=DEL;END=57204435;SVLEN=-11483	GT
Chr1	57212840	svim_asm.INS.522	A	ATAAAAAGTGGTCACTTTTTTTTTTTGAAAAAAGGGCATTCAAACTAAAGACATAAAAACATACAAGGTATGACTTTGAAACCATAAAGTTTTAGAAAGCAAGATGAGACAATCCTCATATTCAGCTAAGCATAAACTTAGAACAGAGAAACTTATAGGACTTAAGCTTAGTGAAATAAGAAAATAATAAAAGAAACATTATGGAGTATGGTACCCTCGGCCTCGGCGACCTCGTTTACCTTTTCCTCGTATCGTGTTCCAATTCATATCTTGATACTTTTGAAGTGGTTTTATTGGCCTTCCACCTCTTGACGTGTTGAGATTTGCCATAGCATCACTCATTAACCCATCTTCATCATCCTGCACATTCGGTTGCTCAGTATGATTGTGAGAGAGGCT…	.	PASS	SVTYPE=INS;END=57212840;SVLEN=668	GT
Chr1	57216461	svim_asm.DEL.564	AACTAGATATTGACCCGCCCTCAGAGGGCGGGTATACTTTTTGTTTTTTTAATTTTTTGCCTAATATAATTTATGTCTATGTTTGTATAATTATATTTTTGTATGATATGAATTTAATAGAATAGATATAAGTTTCTCTACTTTAAATAAATAATTTATCAAGTTTCATAATTATGTATTTGTGTCGTACACATTTGGGAAATTATTTTTAATCTTTATTCACCAAATTTGCAATTTGTAATATTTTTTTGTACTTTCATATATGATAACATTTTTAATTTCCCACATTTTATTTCTAAACTTAAGTAGGTGTTTTAACAGAATAGCTATAACAGATGACCCTAAAAATTGTTTGATAATAATATAGATTAGTAATATCTAATTAAGATCAATTAGGCA…	A	.	PASS	SVTYPE=DEL;END=57219527;SVLEN=-3066	GT
Chr1	57232508	svim_asm.INS.523	C	CACTCACTACAAGAAAACTGCTTGATACCGATGGACAAATCCGTCATAATCTCGTCGGGAAAGTAGCATACCGATGGAATACCGACGAAATATGTCCGTCGGTATCATCTCGTCGGTATACTGATATTCGTCGGCAATTCGTCGGCAAAATACCGACGAACACATATCGTCGGTAAATACCGACGAACATATTCCGTCGGTGTTTTTCTAAAATTTCCGACGAAACATATCCGTCGGTATTTATAGAGAATACCGACGAAGATAATTCGTCGGAATTTTCTGAAAAAACCGACGGATATGTTTCGTCGGAAATTTTCTAAAATTTCCGGCCGGAATATGTTCGTCGGTATTTATAGAGAAGAATACCGACGAGAAGAGAATTCGTCGAATTTTTTGAAA…	.	PASS	SVTYPE=INS;END=57232508;SVLEN=7750	GT
Chr1	57258135	svim_asm.INS.524	C	CCTTTTTGATACGCCCAAAAATAGGGAAGGATCACTCGACCGGATTTTGAGAAAAGATATGAACTCCAAGAGGAGAACTGATGGATCGAGGGGTGACACTAAGGGTTGCGGAATAGCCCAAAGATACTACCAGACTTCGATCGTTGCCGGATGTGACGCACCGGTCCAACAAAAGAAGGATCGAAACTTGGAGATAACCTCACCAAGAAACTAAGAAGTGTTCTAAACAAAGAACAATGAGAGAAACTCATAAAAAAAGGAAAAACAATCTGTCTTATTTCGTGGCTCTAAGGCCTTATTTATAGGATTACAAGTTGTAGAGATCCAAAGAAAAATGTGCTAAAAACAAGACATTGGAAATAGAAACAAAGACTTGACTAAATAAAGTCTTTGACTGAA…	.	PASS	SVTYPE=INS;END=57258135;SVLEN=4123	GT
Chr1	57277978	svim_asm.INS.525	G	GGGTTAGTGATCGTAGTGAATGTTATTAGTGCCGTCAAGGGCCTATTAAAGGGGA	.	PASS	SVTYPE=INS;END=57277978;SVLEN=54	GT
Chr1	57356236	svim_asm.INS.526	A	ACAAGGGCATCCGCATTGGTGAACTCCAAGGGGAGTTCACACGGTTTTCGAAAAAAAAAAAAAATTAAAATAATAAAAATCAGTGAACCTGTCTCTTGGGAGTTCACTCCAGTGAACCCGGATCGTCACTGTAGCGTGGGCCCCACGACACGTGGCGGCCCACGATTGGTCCTATTAATAATTTTTTTTTTTTTTTTTAAACAAAAATTAAACATAAAAAAAAAATAATAATAAAAAATGCTTTGTGAACCCCTTCCATGGGGTTCACTAATGCTGATGGTC	.	PASS	SVTYPE=INS;END=57356236;SVLEN=281	GT
Chr1	57371612	svim_asm.DEL.565	TGCTAGTTCTGTATATCTGGATGTTCGCTCATGTATTTCCATTCATTTTTATTTGTCAACTCATGTATTTCCCATTCAAACGAAACTAGGTCAAGTTTAATGCTTAGACCATTATTTATTGATGTGTGTCTAAAATCCTAACATAATGTACAAGGGTT	T	.	PASS	SVTYPE=DEL;END=57371769;SVLEN=-157	GT
Chr1	57380554	svim_asm.INS.527	G	GAAGATGAAATGGATTTTTTTTTTTTTTTTTTTTTTTGTCACGGACGGTCTCCGGAATCCCAGATGACTCGAATCCAGGTGCCTTGGGATCCAGTTCACTCTAGTGTTACCACTAGGCTATTCTGTCCCGGCT	.	PASS	SVTYPE=INS;END=57380554;SVLEN=132	GT
Chr1	57385596	svim_asm.INS.528	C	CTTGCACTACAAGAAAACATCGGTATTCTGACGGACATTCCGACGGAAAATGAAATCCTCGGAATTTCCCGAGGAAATTCCGAGGAAATTCCGAGGAAACCCAAAATTTGGGTTTCCTCGGAATTTCCTCGGAATATACCGACGGAATTCCGAGGAAACATCAATCCGTCGGAATATTCCGAGGAAATTCCGAGGAAAAATGTGTTCCTCGGAAAAACCGGCGGAATTCGAGGAAACATCAATCCGTCCGGAAAATTCGAGGAAATTCGAGGAAATATTATAGGGATTTTACAAAATTCGAGGAAATTCCGACGAACTAGTGATCTATCGATGCGTTTTTGGACATATACCCATCGATCGATCACATTGTTACGCTTTGGTCCATCTTAGTGATCGATC…	.	PASS	SVTYPE=INS;END=57385596;SVLEN=2818	GT
Chr1	57385894	svim_asm.DEL.566	TTCAAGTCTTTTTTTTTTTTTTTTTTTTTGTCACTGGGCGCTCTCTGGAATCCCGGAGGAATCGAACATGTGTGCCTTGAGATCCAGTTCAC	T	.	PASS	SVTYPE=DEL;END=57385985;SVLEN=-91	GT
Chr1	57387230	svim_asm.INS.529	C	CTGTATTAGGCCTGGGCATCTGGGTCCTCGGGTCGGGTTCGGGTCGGGTCTTTTCGGGTCCGGGTCCTTCGGGTCCTGGAGATTTGGACCCACATAGGTACTTTAAAAAATTCGGGTCGGTTCCGGGTCGGGTCCTGTCGGGTCCGGGTCGGTTCGGGTCTATTTTTCTTGTACCCATTAATACTCGAATTTTTTTCGGTTCTTTAATGTTTGGTCGGGTCCAAGTATTTGGTCCATGTTGGGTAGATGGCACATTTTTGGTCGGTTCCTGATTTTTTGAATCGGTTCTATATATTTTGGGTCTAAAATATGTGTTTCGGGTCTACTTGTACCCATGAATCTTTAATTTTACCCGACCGCCAAACCTGAAATTTTGAAAACGAGCAATAACCATAACAA…	.	PASS	SVTYPE=INS;END=57387230;SVLEN=2287	GT
Chr1	57389468	svim_asm.INS.530	A	ACTTACAACCCCTGTTCTTGAACGCGCTAGGCGCTAATCGGGCGGTCGGGTTGGACCTAGCGTCTAAAAAGAAAATCGGGGATTAATCGGAAATTATGCGGGGCGGAATTTTTAGATGGTTTACTGTGTTATAAAACATGTTAATCTTTAATTGTGTGTAACATTAATACATTTTCATGTTTAAGATTATATAAAACACACAAATAGAATATATAAACTTAATATAGTGTATTTTTCATCAAAATTATGAATATAAATGATATTTATAAAATTTTAGATCAAATAAAAAAATAAAAATATTATTAAAAATAAAATAAAAAAAAATAAAAAAAATAAAAATAAAAATAAAAAATAGATTAGGCGGCCGCCTAGGCGGCTAGGCGGTCATTTAGGCGGCTA…	.	PASS	SVTYPE=INS;END=57389468;SVLEN=536	GT
Chr1	57427429	svim_asm.INS.531	G	GTATATATTTTGACCAAAAAAAAAGAAAAAAAAAAAAGCAAGCAAGTA	.	PASS	SVTYPE=INS;END=57427429;SVLEN=47	GT
Chr1	57466596	svim_asm.DEL.567	CCCATTTTATAGAGTTATTCTTGGGTTCACCCCCTAGCCAACCAATAGAAAATTATCATTTTAAATCTAGTATCTTTTAATTAAGGAAACCAAATAACTTGGCAAATTATATTATTTTTTCAAAATAAAATTTAAAAATAAATAAAAATAATATATAAAAAACGAATTCAAAAAAAAAAAAATGTTGTCAACAAAACACTAAACCCTAAACTCTAATACTAAACCCTAAACTCAAATCCTAAACCCTAAATCCTTGGGTAAACCCTAAATCCTTGGGTAAACCCCTAAACCCTTGGAAAAACACTAAACATGTTGTCAACAAAACACTAAACCCTAAACTCTAATCCTAAACCCTAAACCCTTGGGAAAACCTTAAACCCTTGGGTAAACCCTAAACCC…	C	.	PASS	SVTYPE=DEL;END=57467277;SVLEN=-681	GT
Chr1	57468470	svim_asm.INS.532	G	GTTAGAGCATCAGCATTGGAGGATTATAACAAAAGTTCACACAGTTTTCCACACAAAAAAATATTAAAATATTTCAATTGTGTTGAACCCGAGTCGCGCGAAGTCGCTGGGAAGACCCGGTATCATAACTGTTCTGCGGGCCCCACGCCACGCGGCGGCCCGCTATTGGATGACTATTAATTTTTTTTTTTTTTTTTTTTTTTTGAAAAAAAAAAAGAAAAACGAAATTAAAATATTAATAATAGGAACATTGGGAATCGAGAGGAGAGGTTTACCAATGCTGATGGTC	.	PASS	SVTYPE=INS;END=57468470;SVLEN=288	GT
Chr1	57473240	svim_asm.INS.533	T	TATATTGTAACAACCCGCCCCGTGGGACCCAGGCTGACAGCGCTGCAGCGCACCGACCCCAACCCCTCCATTATGGGAACTACCTGCCCCATAATTAGGTTGTTGGTGAGATTCGAACCCCCGACCTCACCCTTTAACAGCCTTCCCACAAGACAATTGTCGCAATTGATCTGCGGTTCGATTGGTGGCAATATTTAATGAGAAATTGTAGTCAAGGCGAATCTCATTGGTGACAATGAGGGATTATTTGGTCCTATTCTGGTTATTATAAAAGTCGACTTTTATTATGACAACCCGTCCCGTGGGACCGGGCTCCCAATTTGCATAAGACTGATTAACCCCTCCATTATGGGAACTACCTGCCCCATAATTGGGTTGTTGGTGAGATTGAACCAGACC…	.	PASS	SVTYPE=INS;END=57473240;SVLEN=1202	GT
Chr1	57501466	svim_asm.DEL.568	GACTACTGTTATAAATCCATGATATGGATATGTGGATTGCCATTAACCATCAAGGAGGTTTACATCCGACCAGACTATCCGGTCCGTCTACACCCGTCTCCGGTTCGTCTCATCCGTCCAAGACTAGTCAAGATGAAGACTTATTCAACCGGAGCATTTATGAGCTTTGACCAAGTCTAGATATTTGTAGTCAAATGTAATAAATGTGTAGATACTCTCCTTTGTTGTAAACCCTTGGAACCTCCACTATATATTGATAGTGAGAGCTAATGAGAAAGACACAACTTTCACAACAACACTTCTCTCATATTTCTAACACGTTATCAGCACGATTGTGCTCTCCACCTGAGAAATCTCTCTCAGCCGGCGATCCTCTTTCCGGCCAGCTCCTCCGGTGCT…	G	.	PASS	SVTYPE=DEL;END=57508528;SVLEN=-7062	GT
Chr1	57517383	svim_asm.INS.534	T	TTCATATGTTTCCAAGTTGTTCACAGAGTCAATATGAGTCTGTGCATTGTTTGCTGTCAAAAAAAAAAAAAAA	.	PASS	SVTYPE=INS;END=57517383;SVLEN=72	GT
Chr1	57523351	svim_asm.INS.535	A	AGAACACTACAAGAAAACAGGGGGATTCTGATGGCCGAAATCGTCGGAAATTCGTCGGAATCGGTCTATTCCGACGAATTTCCGACGAACCCGTCCGTCGGTATCGTTTCGTCGGAAAAAAAACTTCGTCGAATTTCGGACGAAATTGAAACGACTTTTCGGCGAATCAGAAACGTCATTCGACGAACTTAGGCGATATTACGATGCGGCTACACGAGACCAGAGTTCATCGGAAAACTACAATTCCGACGAACGTGGTTCCTCGGTTTATTCCGACGAACTTTGGGCGTCGGAATTTACCGACGGACATCGGTCGTCGGAATATACCGACGAACCACGTTCGTCGGTATATTCCGACGGAAATGAGTTTGTCGGTTAATTCCGACGGATATATGTCCG…	.	PASS	SVTYPE=INS;END=57523351;SVLEN=7862	GT
Chr1	57529348	svim_asm.DEL.569	GTCTTAGAGCATCTTTATTGGAGGTAACTAAAGGGTTTCTTACCGTGTGGGTCCCGCGCAGGACCCACTTTTTTTTAAGAAACCGGTTACCAAAACTACCAAATAGTAGTCGGTCCTTAAGGGTTTCTTACACTGTTCGCGGGTCCCACTGATACGTGGCGACCTGCGATTGGTTCGTTTTTAATTTTTATTTTTTTAATTCGAAAAAGTAAAAAAAAAAAAAAAAAAAAAAAATTAAGAAACCCCAAATGGGGTTTCTGGGATATTGATGC	G	.	PASS	SVTYPE=DEL;END=57529619;SVLEN=-271	GT
Chr1	57535914	svim_asm.DEL.570	ATACTCTGAACAACATTTTTTGATAATCCAGTATCCGACCGCTAAGCGCGATCGACTAACCCACCGGGCCTAAGCCCATGCCATTACAGAATTTTTAAGCGTCCACTTAAGGGCCCCTGTTTACGCGAAGCGGTCTGGAGGGCGAGAGGAGCCCATGTAAATCCCCTCGTGGCCACTCAAGTTGTTTGCAGCCGCGGGGATTCGAACCCAGGAGTATTGGGAATTGCACCCTCAGCCTGAAATCCCTCCTACCACTAGCCCACCTTGAGTGGTT	A	.	PASS	SVTYPE=DEL;END=57536187;SVLEN=-273	GT
Chr1	57537390	svim_asm.DEL.571	TCTAACTCTAAATTGTTTTTTTTTTTTTTTTGGACGAAAATTACTTAAATTAATGCAGAAGGTTCACTCTGTATCAAACAGACGATTGTAGATCATACAAAGCTGTTTTCGCAATGGAATCAGCAACACAGTTTGCTAAACGCGGGATAAAACAAAAGGAGATAGATTCAAAAGAGTGTGCCAGACAATTGATATCATGAAGCACACCTTTCAAGCTAACATCACAATCCTGAGAGTTCAAGAGTTTGATGAGAGACTTTGAGTCTGAGTAGACACGAATGCTACAGACCTGAGAAGATGTAGCTGCCGTCAAAGCAGCCTTAACCGCCAGCGCCTCCGCCACAAGAGCCGAGGGAACGAAACGTCGGTGAGAGGAACCCTGTTCTGTGCAACTATCCG…	T	.	PASS	SVTYPE=DEL;END=57537873;SVLEN=-483	GT
Chr1	57553638	svim_asm.INS.536	A	AGATAATGTAAGATAGTTTTTTTTTTTTTGATTAACCAGGTGTTAGACCAGCCTTCGGCCAGTCTACCACGTAGACCCGACGCCAGCCTGCGCCTGTACCGGTTAGAGCCCTGGACACGCCTCCCCGCTTAAGAGTCCTCCAGCCTAGCTCGAACCCTCGACCTCCAGCCGAGCTCAAGACGGAAGTCCAAGTACCACTGGACTATCAAGTCCGGAT	.	PASS	SVTYPE=INS;END=57553638;SVLEN=216	GT
Chr1	57554018	svim_asm.INS.537	A	AAGTGTGCTCAGTGGCTGACGCAGACTAATTATTTGACGGGAGAACATAATTAATATTAGTATTAGATTAATAAAAAAATATTAAATATTAAATATTTTAAACTGTGAAAACAACAATAGCACTATTTATATTCAACTCGTTTTAATTTTTAAAGTTATATATTTTTAAAATATGTTATTAGTTACAACACGTTACAATTAATTTAAAAATATACAGAAAAAAAGGTCTTCAAATTTTATTGTATATATATATATATAACATTATGTCAATGTCATTATACCTTAGAGAACTAAACTCTAAGAATTAAATTGAAATGATGAATTATTTATTATTTATATATTGACTAGACTTGTTCATTTACTAACAATTGTGAATGTCTACTATTAAAACCTTGAAAT…	.	PASS	SVTYPE=INS;END=57554018;SVLEN=759	GT
Chr1	57557580	svim_asm.DEL.572	AACAACGAGAAAACAGTCAATAAAACCTTGAAATTTCAAATTAAAGCCAAAAAAACTTTCAACTCTTGTTTGAGCCAAAAAAAATTTTAGTTTTTAAATATTGGTCGTTTTAACTTTTATATTTTGTTGACTCGGGCATTTAAGAAACTCGAATAATCAACTTCTGAAATCGATTAAAAAAATAAACGTATGTTAATTCTCTAAACAACATCATTTTAATAACTGATTAAAACATTGATCAAACTACGTCTTTTTGTTTTTGTAAACACTTAAAGCATCTCTTTCGTGAAATAAGAGTGAAGAAGATGAAGTTTATTTGGGGCTCTGGTTTCACGAATGAGATGCTTTAAGTGTTTACAAAAACAAAAAGACGTAGTTTGATGAATGCTTTAATCAATT…	A	.	PASS	SVTYPE=DEL;END=57558185;SVLEN=-605	GT
Chr1	57562605	svim_asm.DEL.573	CCTTTCAATCTTTCATTTACCAAATCCAAAAAAGAAAAGATCAAGTTGA	C	.	PASS	SVTYPE=DEL;END=57562653;SVLEN=-48	GT
Chr1	57588227	svim_asm.DEL.574	GTATGAAATTTTAATAAATTAATTGATAAAAATAATGGAATGATGCGTATGTACCATCAAAAATAGTTTACAATACATTAATACAAATGTATAATGTGGTTAGAAATTTAAAAAAAACACTAAAATTATAGGCTTCACTATATTAACCATTTACCGAAAAACTGAATATTTTATAGGGGTTAACATATAGTTTTGAGAAAATTCAAAAAATATGACAATATTGTTTTAATGCATATTTTATGATGAACTAACATATTGTGATGGTTAGAGAGGTTTGGAACTTTTATTGTCTCTGTTTCTCTGGAATAACGATTTTATTGTGTTTTGTCCCTTGATTTAGGGAGCATATGAAGTTTTACTAAATTAGTTGATAAAAAAATATAATGATGCCCTTGTACC…	G	.	PASS	SVTYPE=DEL;END=57589585;SVLEN=-1358	GT
Chr1	57590428	svim_asm.DEL.575	CCATTAACCGAAAAACTGAATATTTTGTAGGGGTTAACACATAGATATTGATAAAAATTCAAAAAACAATAAAATATTATTTTAATGCATAGTTGTATCATGAACTAACATATGATTATGGTCAGAGAGGTTTGGAACCTTTGTTGTATCTGTTTCTCTAGAATAACGATTTTGTTATGGTTTGTCTACTGATTTATGGAGCATATGAAGTTTTAATAAATTAATTCATAAAAATAGAACAATACCCATGTACCTTCAAATATACTTTACAATACATTAATACAAATGTGTATTGTGGTTAGAAATTTTAAAACAACACTAAAAATTATAGGCTCCAGTATATTAACCATTAACCGAAAAACTTAATATTTTGTAGGGTTAACACATAGATTTTGAGAA…	C	.	PASS	SVTYPE=DEL;END=57596285;SVLEN=-5857	GT
Chr1	57601526	svim_asm.INS.538	A	ACGATTTTATTGTGGTTTGTCCCTTGATTTAGGAAGCCTATGAAGTTTTATTAAATTAATTGATAAAAAATATAACGATGCCCACATATCATGAAACATAGTAAAGAATACATTAATACAAATTTAGAGTGTGGTTAGAAATTTTAAAACAACACTAAAGATTATAGGTTTCAGTATGTTAATCTTTAACAGAAAAACTGAATATTTTGTTGGGGTTAACACATAGATTTTGAGAAAAATTCAAATAAGATGAAAGTATTGTTTTAATGCATAGTTGTATCATGAACTAATATATGAAGATGGTCAGAGTGGTTTGGAACCTTTGTTGTCAACGTATCTTTAGAATAG	.	PASS	SVTYPE=INS;END=57601526;SVLEN=347	GT
Chr1	57609403	svim_asm.INS.539	A	AAGCCAGCCCATAGCGAACAGTGAGGCCTATGAATTCGATATACTTATTTCAGATACCGAAAATACAT	.	PASS	SVTYPE=INS;END=57609403;SVLEN=67	GT
Chr1	57615585	svim_asm.DEL.576	TAAGGGATGGGTTAGGGTCCAACCTCTTTTGTTTATTATAAGTTTCCCTATTTTAAGTCAACCCTATTTTAACCCTATTACAATCAAAGGTTAGGACTGGTACCAGGGTTAACTCATTTAATTGAAAAAAATATTTCATTTATTTTTGTTCTTAAATTTTAAAGATAAAACTAGAAAAATTAAGATATGATATGATTCTTTCCTCTAATTTGTTGAGCATCAAAATCAAAAGTTTTCCTCCCAAAATCGCAAAATCGAGTTTTTGCTCCACAACTAAAAATAAAGTTTTTCCGTCAATTGTGTTTTTTTCCGCCAAACCTAATTTGAGTTTTTCCACCAAAATCACAAAATCAAGTTTTCTCGCCAAAACCGCAAAATCGAGTTTTTCCGCAAAAATCG…	T	.	PASS	SVTYPE=DEL;END=57617096;SVLEN=-1511	GT
Chr1	57648449	svim_asm.DEL.577	TAAATAATAAGAGAAAAAGACAGCACTAAATCAAATTTATGTTCCCAAACTAGTATTCAAGGTCAAAAATCACAAAAATAGCACTTAATGTTTTATCAAAAGTCACAAACTTAGGGTTTAGAGTTAAAGGATGGGGTTTAGGATTTAGGGTTTAGGGTTTAGAGTTTAGAGTTTAGGGTTTAGGGTTTAGATTTTAGGGTTTAGGGTTTAGGGTTTAGGGTTTAGGGTTTAGAGTTTACGGTTTAGGGTTTAGGGTTTATGGTTTAGGGTTTAGGGTTTAGAGTTTAGGGTTTAGGGTTTAGAGTGAAAAATGAGGTTTTGGGGATAAGATTTCAAATTTTGAAAAATAAAAAAATTAAAATTTTCAAAGGATAAACTTAGAAATATGCTATTTTGGTC…	T	.	PASS	SVTYPE=DEL;END=57648913;SVLEN=-464	GT
Chr1	57659925	svim_asm.INS.540	A	AATTAGATTGTTTTTTATTCAGGCGGCGAACATTTTTGTTATGTGCTTCACTTTCTCCTGGCAAAGATCACAGTTGTTTCAAGAATCTTTGCAAATCGTTTAATTAAATTTACACGCAATAATCTAAACCATCCAAACTTATTACTAGTACTGTATAATTGTAGTCTTATGTGGGTGGTGGAATATATTTACATTATTCGATGGTAAATATTGATGTCATAGATATATGTAGTAACTCTATCCGTGGAACATAATTCAATGCACAGAATTCAATGTAC	.	PASS	SVTYPE=INS;END=57659925;SVLEN=277	GT
Chr1	57662134	svim_asm.DEL.578	ATATATAAATGCTTTTTTTTTTTCCAAATTGATATTTATTAGGGCCAAGCCCAGGGTCGAAGCCCGAACAAAACGAGTACAAACCAAAAGCCCAGAGAAACAACGGGCCACAGAAAGCAAACACACAAAGAGCCGAAGCCCATAAAATACATAGCGGCCCAAACGGCCCACAGTACTCGACACAGGCAGTTCGCCCTAAAACGCGCCGCAAGGAAATAGGTTTAGACCACGTGTCTTCATCTTAGCCTTCCGCACACCACGTGGAACCTATCTCGACCTGAACGATGCCATCGCCGGAGATCAACCCCGACACCATTTAAAACCGGAGCTCCTAACTTGCAGAGCCTCCGCACATCCAAAAACCGTTTATCAACGTCGAACTGTCTTCACGCCAAAGGG…	A	.	PASS	SVTYPE=DEL;END=57663138;SVLEN=-1004	GT
Chr1	57683005	svim_asm.INS.541	T	TAGATAAAATACAACAAATCATGTTATCTCCTAGAGCGGGAGTGTATGGAATGGACAGCGATGTAACAGATAGATCGTACCCACTGATCTGTTAAGTGATAAAAGACGTTGGATCACAATAAATAATAGCCGAACACAAGATCATATAAGACCGATAACAAAAATAGATAAAGTTAGCGAATCAGTCTATCTTGTACCAGAGTTAGGATGCATGATGTTATTACTTTTCTATTATCATGTTTTAATTAAAAATGTATTGGTTGTATGTTTGGATTCATGTAATTTCTTAATCTTCTTTTGATAATAATAAATATAAGATGTTATA	.	PASS	SVTYPE=INS;END=57683005;SVLEN=324	GT
Chr1	57703924	svim_asm.INS.542	T	TCGTCTCTACAATTCATAAATTACAAGATTCACACAGTTTAATATTCA	.	PASS	SVTYPE=INS;END=57703924;SVLEN=47	GT
Chr1	57717008	svim_asm.INS.543	A	ATATTTCCTCCGTTTCAATATAGATGATGTTTTAGAAGGTTTGTTTTGTTTTAACTTACATGAAATTTTGAAATTTTAAGGAAGTTTTGAGATTTTAAAGTTAACTTTAACTTTATTGGAAACTGTTCAACCAATTAGATTTTACAATTTTTTTTATAATTGGTTAACTGATTTTAAAATTATATCTTTAAAATATTTTTCTAGGAAAATGTAATTTTCTTAATCTTTGTGTACTATTACAAAACATCAAGTATTATGAAACGGACGGAG	.	PASS	SVTYPE=INS;END=57717008;SVLEN=269	GT
Chr1	57721452	svim_asm.INS.544	T	TTATATATATATATATATATATATATATATATATATATATA	.	PASS	SVTYPE=INS;END=57721452;SVLEN=40	GT
Chr1	57725481	svim_asm.DEL.579	CCAGAATTGTTTATTTTTCCTTTTTTGAAGTTTATATGTGTTATGAACTAACGTGATTAACGTTACTGAGA	C	.	PASS	SVTYPE=DEL;END=57725551;SVLEN=-70	GT
Chr1	57742539	svim_asm.INS.545	T	TCTGTTTAAATTAATTAAATTTTGTGTTGTTCAGGTTTAATTTATTTTAACTA	.	PASS	SVTYPE=INS;END=57742539;SVLEN=52	GT
Chr1	57743960	svim_asm.INS.546	T	TCTTGGTCGAGGAAGTAGAATTTGAGGATTTGAGCTTCTTGAGGTCTGATCCGGC	.	PASS	SVTYPE=INS;END=57743960;SVLEN=54	GT
Chr1	57745639	svim_asm.INS.547	C	CAACTATGACTAGGGCTGTTCAATATGGCAAAACCGAACCGAATCAAACCGAAATAGATAATATGGTTTGGATTTGGTATATACCATACAAACCGAATGGATATGATTTTTAAAAAACCGTAGGATTTGGATATGGTTCAGTATATAACCGATAAAATCGAATAAACCGAATAAAACCTATCAAAAAATAGAAACATGTAAATATGTATATATTTTATAACAACGTATGAAAATCATAAGTTAATTTTTTTGCTAATAACTATTACCATATTTTTTACAGTAATAAAATAGTCCTGATTTGTAAAACACTTGAACTATAATTAAATAACAATTCATCGCAAACATGCTTCTTATTTTCTTAGTTTTCTTTTGATCTTTTGCTTTAATTTAACATTGACT…	.	PASS	SVTYPE=INS;END=57745639;SVLEN=927	GT
Chr1	57750414	svim_asm.DEL.580	TTTGCTAGTTTTTTTTTTTGACTAAAGGCTTTCAAATTTAAAATAAAACGATTACATGATAAGACTGAAGGTCTTATAGTCGGGAAAAGTTTTCATGAAACAATCTTCATGAGCATATTTAATCCCAAACCAGTGAGAATAACAAAGGCAAGGAAGAGTTAAGATAGACCATCAATGGTATGAAAGACAATATCTAATGAGAGGAGCTTCGCCCGCGGCGACCACGCTTACCTCTCCCTCGAACAGTCTTCCACTCCAAACTTTGATATTTGATAGGAGGCTTTGATTCCCTCCCACCTCTTGTCAAGTTAAATGAGCTTGAAGGCTCAGTTTCAACTTCATCCACATCTCCTAGTACTGTAAAACGAGAAGGACTCTCAAAAGCACAATGGATAGGTG…	T	.	PASS	SVTYPE=DEL;END=57753000;SVLEN=-2586	GT
Chr1	57759734	svim_asm.DEL.581	ATATTCCCTCTGTTTTTAAAAGATGCATATTCTAGACTTTTCACATATAAGAAAACTAATTAAATATGCATTGTTTTTTGTGAATAACAATTTTTCGTAATTTTTAGCCAATAGAAATTCAATAAACACCATTAATTTTTTTGAAACTTACAATTTTTCATAAAATCATACATTGAAAAAGTAAAAAATGTATCTTTTTGAAACAATTTTTTTCCAGAACATACATATTTTAGGAACAGAAGGAG	A	.	PASS	SVTYPE=DEL;END=57759978;SVLEN=-244	GT
Chr1	57762592	svim_asm.INS.548	A	ATCTATATTATTAAAAGAGAATTACTCATTTGAAAATGTTCTTACTTCATTAATTAAACTCTTTTTTTTTCTTGTATTTTTCAGCTGCATTTATGAAATATCATAAAATGAATAAAACTGCCTAATTTATTACTTATCTTTTCAGTTACATTAATGAAATATTCTTAAATGAATTTAAACTTCCTATTTTATTGTTTGTCTTTTTCAGTTACCTTAATGAAATATCCTTAAATAAATTTGGACATAATGTCATTTAATCAACCAAAAAAACTCATGAGTTATCCTTACGTGCATAATTTTAATAATGGAGATTTTTAAAAACGTGCATCATTAAAATGTTACCTAAAACATGCAGCACTAATATATAACATGCATCACTAATATATAACATGCATCAAT…	.	PASS	SVTYPE=INS;END=57762592;SVLEN=1275	GT
Chr1	57822934	svim_asm.DEL.582	TAAAAATATAACAATATTAATTTAATGCATGCATCCCGCACTAATTTATGATGATGGTCAAAGAGGTTTAGAACCTTTGTTGTCTCCGTTTCTCTGGAGAATAACGATTTTATAGTTGTTAGTCCACTGATTTAGTGAATATATGAAATTTTATTAAATTAATTGATAAAAAAACTAGAATGATGTTCATGCACAGAAAAAAAAAGTTTAACATACATTAATACAAATGTAAAATGTAGTTAAAAATTTTAAAACAACGCGAAAGAGTAATATTGATTCTTATTTTCTGACCAAACTCTGCGTCCATCCAAATCTACGCAAACCATTACTCTATATCAATATATGTAATTTGCAAAG	T	.	PASS	SVTYPE=DEL;END=57823290;SVLEN=-356	GT
Chr1	57848715	svim_asm.INS.549	C	CCCTTCTTCTTCAGAAGAAAATGTTTTTTTAGTAATTAGACTTGATTGGTTGTGGACCTAAATTTGTGATGCTAACCTCCTTCTTCT	.	PASS	SVTYPE=INS;END=57848715;SVLEN=86	GT
Chr1	57857633	svim_asm.INS.550	T	TTCTAATAGCAGCATTATTGCAGGATGTAAAACATTTTCTTAGACAAAAAGATGTGTGTGGGTTCCACCAATATTTTAAAAATGGTTACAGAAGACGTGAATTGAGGACCGCTTTAAATTGGTTTTGTGCACTGTTTGCGAACCCCACCGACACATGGTGACCCGCAATTGGTGCGATTTTAATTTTTTTTTTTTTTTAAATCAGATAAAACAAACAAAAAATAAAAAATTAGAAACACAAAGAGGGGTTCACGGATAATCTTGC	.	PASS	SVTYPE=INS;END=57857633;SVLEN=264	GT
Chr1	57876448	svim_asm.DEL.583	TTCGAAAGCTTTCTTAATAATTGTTTCGTGTTTTTTAGCATAGTACGATTTTGCA	T	.	PASS	SVTYPE=DEL;END=57876502;SVLEN=-54	GT
Chr1	57877237	svim_asm.DEL.584	AGTCTACCTTGTAGACAAGCTTAGAGATACCCGTTGATATGATCACAACTTGTGCAAACAAAAGGGTTAGACACACTGCAACAAAGGCAGAGAGGTCATAAATCCAGGAGGTAAAACCTTGTAATACCGATGAGTCTTGAGTATCCGAATACAAGTTCGTACAAGAACTGATGAAACAGAAAACTTCCATTGACGACAAAATGCTCCCTGCAAAACTATCACCCAAACCAAGTGAAAGAT	A	.	PASS	SVTYPE=DEL;END=57877476;SVLEN=-239	GT
Chr1	57877600	svim_asm.INS.551	C	CACTGCATCCACTGTTACAACACAAACCAACGAAGAACTGTATACCACAGTAAGGGGTTGCTCCAAGGCTAGAGAATTACCATTGGAG	.	PASS	SVTYPE=INS;END=57877600;SVLEN=87	GT
Chr1	57889052	svim_asm.DEL.585	TCCTGCACGATCTATGAGTCTCGTAGCCGTTGGGTCTAACATCTACAGGATCGGCGGGGA	T	.	PASS	SVTYPE=DEL;END=57889111;SVLEN=-59	GT
Chr1	57889643	svim_asm.INS.552	G	GTTGTGGGAAGGTTATTTGCGTTCGGAGTACGTGGTTTGGTGTGCTGAGA	.	PASS	SVTYPE=INS;END=57889643;SVLEN=49	GT
Chr1	57893872	svim_asm.DEL.586	TCTTAGATAGTCTTTTATCTATATATATATATTTTTTTTTTGAC	T	.	PASS	SVTYPE=DEL;END=57893915;SVLEN=-43	GT
Chr1	57894371	svim_asm.INS.553	C	CACAACTACTAGGCCTAGAACTTTTATCCGAGATCCGGATTCGATCCGTGATCCGATCCGGATCCGATCCGAAAATCCGGATATCCGGAGAGGCCGAATCCGGATCCGGATAGTAAAATGTTGGATCCGTCAAAGCCGAATCCGGATCCGGATATCTTGATTTTTTAGTCCGGATATCCGGATCCGTAAATTTTATTAATAACTATTTCAAAAATAGTAATATCTATATATAAAAACTAATTTTATTTAATATATTTTTATTTTTATAATAGTATATATAAATTTTATGTAAATTTTGTAATATTATACATAGAAATAATTAAAAACATTATATATATTTTTATTTTTAAATTATTGTTAATATTTTATATATATTAATATTATTTTTTATTTATTTTA…	.	PASS	SVTYPE=INS;END=57894371;SVLEN=578	GT
Chr1	57895197	svim_asm.INS.554	A	AGTTTATTCCTTGGATGAATAAGTTTTGTTGTTAATACCAAATAGCACAGTGTAAATCATTGCATGGACCCTTAAGAGTATATAGATGAT	.	PASS	SVTYPE=INS;END=57895197;SVLEN=89	GT
Chr1	57908416	svim_asm.INS.555	A	AGATTTTTGTTAAGTATTGAAGTCAACTCATGAGTTATGATAATCGTGTCATATACGCATACCATTAACAAATATAGTTTAGGTAATTTACCTTCAGAAAGGATTCTGCAAGTATTTGAGCGATACTAGCAGCGGGCAT	.	PASS	SVTYPE=INS;END=57908416;SVLEN=138	GT
Chr1	57922100	svim_asm.DEL.587	AATACTCCCTCATTTCTTTTTTTTTTTTTTTTTTGAAAGAATTTTAAATTTTATTCACTTCAAAAAACTTTTTTACAGAGGGGACTGCTTCCTATTACAAAAAAGAACTCATATCTATTGCTTAACTTCTATACTCCTTTCTTCACCTTCTTTTAAACCATTCCTCCATTGCTTTTCTCATATTTACTTCT	A	.	PASS	SVTYPE=DEL;END=57922290;SVLEN=-190	GT
Chr1	57928985	svim_asm.DEL.588	TAATCGTACCGGTTGCTCAATGCGCAACCGCAGAAAACACCAACAACGCAGGGACTAACACAAGCAAGGAGAACTCACCGGATTCAAACCACCGAAGATGCTATACCAACATGCAAATCAGACGCAGCCTTTGACGCGGAGTCGAAGAAAGCGGGACTAGCTTGGATCATCAGAGAAGAATCGGGAACCACTATCAGTCAAGGATCGAAACCCCAAGGAAGTGTAAACTCCCCTCTTATCGCGGAAGCACTGGCGCTCCGTGCAGGTACCATCGACGCAGTGAAGCTCGGGCTCTCCAAGCTCCGGATGCTCTCTGACAACTCAACGCTCATCAGAGCTATCAACAACGACGCACAGGTGAAAGAGATTTTTGGGATCGTCAAAGATATACAAGAACTC…	T	.	PASS	SVTYPE=DEL;END=57929570;SVLEN=-585	GT
Chr1	57938610	svim_asm.INS.556	A	AAGCTTTTAAGGTAAGTTTAAAAAGTGATTCTCCTTTAATATATAGGGGATTCTTAATGATGCGTGTAAAGTAAGCTACAAAT	.	PASS	SVTYPE=INS;END=57938610;SVLEN=82	GT
Chr1	58016302	svim_asm.INS.557	T	TACTGAATGCAAATCTTATAAGTCACATGATAGTAAACTCTCATTGATAAGTTTTATTACATATAAGTACATATCACGCATGCAACGTAAAGCAGAAGCAAATTGTTACACATGATAATATGTATTATTTTGGAAGAAAGAAAAAACACAACACAAACGATGCCAAGGGAAATAACGACAAAATGCATATATATTGAGTTTTAGAAAGAAACAACATAGATTCGGAACACAAGCGCTTGTATTCTTTAGCAGTCGAAATAACAGAAGCAAGCTAAACCGTTGTCATCAGAGTGACAAGCTCCATATTTAGCGTGTTCCCTTTCAATGCATTGGGTATTACAGTTGCTCGACGAAAGGCAGATTCCCGACCAGGAACCGCTGTACCTTTGACATACCTCA…	.	PASS	SVTYPE=INS;END=58016302;SVLEN=522	GT
Chr1	58046745	svim_asm.DEL.589	CACCCAAGAATGGAATGTAACATAACTACATTTTGCGTTCACTTGCAAAAAGAGT	C	.	PASS	SVTYPE=DEL;END=58046799;SVLEN=-54	GT
Chr1	58048532	svim_asm.INS.558	G	GAAGAGACGATGAACTTTCTGAAGACATTGAGAGAGCTCTA	.	PASS	SVTYPE=INS;END=58048532;SVLEN=40	GT
Chr1	58052780	svim_asm.DEL.590	GATGTTATCAATGTTCTAAAAATCGCTAGGCGGTAACTAGGCGCTTTATAGAGGACTAGCGACTAGGCGGATTATTCGGGGCCTAGGCGAGGCCTAGACGTTAGCAAATTGTTGATTTATTTTATATATTTTATACATTTGTATAACATATTTTAGTTTTTAAGTTTAATTATAAAATTATTGTGATGAATTATCAAAATTAGATATACAAAACAGAAGAAAGTAGACAAATTTGTAGATTTGTAATAATATTATTGCTTTATTTAACATATATAGACAATTTTAGATCGATTTTAATCAATTTAGAACAGTTTAAACCAATTTGAATCATATAAATCGGTATAAATCGGATTTTAAGAAAATCGTTTCGGATAGGACCGAGTTGCTGCCTAGGCGAGA…	G	.	PASS	SVTYPE=DEL;END=58053215;SVLEN=-435	GT
Chr1	58055950	svim_asm.DEL.591	ATATAGAGGCAAAATTTTTTTTTTTTTTTTTTTTTTTTTTTTTTTTTATTTTTATAATCCAGTATCCGACCGCTAAGCGCGATCGACTAACCCACCGGGCCTAAGCCCATGCCATTACAGGATTTTTAAGCGTCCACTTAAGGGCCCCTGTTTACGCGAAGCGGTCTGGAGGGCGAGAGGAGCCCATGTAAATCCCCTCGTGGCCACTCAAGTTGTTTGCAGCCGCGGGGATTCGAACCCAGGAGTATTGGGAATTGCACCCTCAGCCTGAAATCCCTCCTACCACTAGCCCACCTTGAGTGGTT	A	.	PASS	SVTYPE=DEL;END=58056254;SVLEN=-304	GT
Chr1	58058421	svim_asm.DEL.592	AAACTTTATGGGTTGAACTTTTTATAGTGACTGGGCTCACCCCGAAGGGCCACCTCGCCAGAAACCTTATCCCACGTTCAGTACTGGCCGTAGCCCACCTGACGCAGGGGTTTTTTAGCTAACCCAGTTCCACCCCGCTACCCCCGAGTATCGAACTGGCGACCTCGAGTAGTCGTGTGTGAGAAACATTCAGTACTGCCGCTAGGCCACCTGATGTTCTCAAAACTTTATGGGTTGAACTTTTTATAGTGACTGGGCTCACCCCGAAGGGCCACCTCGCCAGAAACCTTATCCCACGTTCAGTACTGGCCGTAGCCCACCTGACGCAGGGGTTTTTTAGCTAACCCAGTTCCACCCCGCTACCCCCGAGTATCGAACTGGCGACCTCGAGTAGTCGTG…	A	.	PASS	SVTYPE=DEL;END=58062161;SVLEN=-3740	GT
Chr1	58067322	svim_asm.DEL.593	AATTATATAAACTTAGTCTCTATTTATAGAGAATTTCAAATGATAATTTTTTTGTATAAAAATTAAAATAAATTGTTTAATTTATAATAAGATTAGAAGTTTTAAATAATTATGAGAATATGAAAATATGAAAAATTTCTAGAAATTGACATGTGTCGATGGTTCTCACTTTTTTTAATATGTTGAATCTTTTCAACACCAAATAATCTACAT	A	.	PASS	SVTYPE=DEL;END=58067534;SVLEN=-212	GT
Chr1	58069226	svim_asm.INS.559	C	CACTAGAGCTTGACCCGTCCGACCGGACGTGTATTTATTTTATGTTTTTAGTTTTTTTTAGTTTATATTAAATAATGTATTTGTAGTATTTAAACATAAATTTATATTGAAAATTAATCTCTGCAGTTATAATAAAAATTAAAATTAAAAATTTAATAAAATATCCTGATATAAATTTAATCCTAATTAAAATAATATAGAGGTGGGTCATAAATTTTTCCAATTTCAAAATCTTAGCATCCCTTAAAAACAAAGAAAATAAATTTATAAAAACATAAAATATATAAACATATTTGGAATTATAATATCTATTAAAATAAATTTGTTAAAGAAAAATAATCTCTGTTGTTGTTTATTTCTAGAGCAAGAAGTATAATTTATACCCGTGACTGTATAAAT…	.	PASS	SVTYPE=INS;END=58069226;SVLEN=967	GT
Chr1	58073577	svim_asm.INS.560	T	TTAACGCTGTATAGGCCTGGGCATAAAATACGGAACCCGAAATCTGAACCGAACCCGAACCAAAAAACCCGATCCGTTATCCGACCCGAAACGTAAAAATACCAGAACGGGTCTTGTAGGATGGTACAAAAAATATTCGAACCCGAAGTGTTATTAACCGAACCCGAATGGGTAACCCGAAAAATCTGAAATTAATAGTCAATATAAATATTTTGAAATATATATAAGTATTCCAATTATTAAATTCAATATTTGTGGTAATATTATATACAATAATAAATATTAAAATTCTAATAAATGCTTTAAGTACACAATTAGTTATAAATAAGTATTTTATAATTTGCTCATTGAAATAAAAAGTCTACTCTCTATAAGGCAATACATATTTTTTACAAATGA…	.	PASS	SVTYPE=INS;END=58073577;SVLEN=771	GT
Chr1	58077338	svim_asm.INS.561	T	TCTCTCATATACCTTTTTTTTTTTTTTTTTATCAAACCATACTTGCATTAATCTTAAATATGTCTAAGCTCCAACAGAGGAGGAGGATACAAAGAGGCTATTAACAGCCAAGTAGACAACAACAATAACATAAGGTATAAAATGGCGATACAAATCATAAAAAAAAACCATATGAAATTGTATCACAACAATGTCATAAGCTTCTTCAAAGATCGCATCTAGTGTAACCCGTAGGACCACACACACTGCACCATACGCAGAGATCATTCGATGGGAGGAAGATCCTTGCAATACCAACGAAACATGTTCATCCAATTCACTCCATATAGGAGGAAATATTAGGAAAGAAGACTGATTCAACTGAGGAACAAGCGGGAAACCATAACCCGCCACATCCAT…	.	PASS	SVTYPE=INS;END=58077338;SVLEN=1367	GT
Chr1	58091256	svim_asm.INS.562	A	ATCTAAGAGCACCTCCATCCATAGGAACCCCTTATGAATTCTTTAGATTAATTTAATAGTTAATAAGATGATTTGAAAGCTTAAAAACCTTGGTTAGTGGTAATTAATTTTTTGACCTCCAATGGGAGAACTTCTTAAAGGTTTTTAAATTTTTTTTTTTTAAATAGAATGATTTAAAAAAAACATACATAAAAGTTTTAATTAAAATTACATAAAAGCATATTAAAAATACAAATAAAAACCATAAACGAGAAAAAGCCGATTAGTCGAAATCGGGTGTTCCAAATTTTTGCCAGATGTTCTCAACTAAATCAGCTTTCAATTGTTGATGTATCTTGGGATCACGGACTCGACTCCGAATGCTCATCATATTCCCAAGATTTGAAGGCATATCTGATG…	.	PASS	SVTYPE=INS;END=58091256;SVLEN=4489	GT
Chr1	58092576	svim_asm.INS.563	G	GGCTATCAATCATGGGCGGATCTACGTTACGCAGCATGGGGGCAGCTGCCCCCAGTAAAATCTCTAATTAAATTTAAATACACTAGGAGAACAATGTGTTCTGCTGCCTTATTGGTTAAAACGTTTTTTCTGCCCCCACTAGACCAACGTTAGAACCCATCTGCAACCTTAAATAGTGCTATTTTTATCTTTCCTTTACTTTTCTGGTTTCTTTTTCTTGATCACGTGTTTCATTATTTTTCTCATGTTCTTTTTTCCTTGTTCCTATGTTGGTTTCATTCTAAAACTTTTGTTTTTATATATTTTGAGTTCAAGTGTGTTCAAAAAAACAAAAAATATATATGTATATATACATTTTTTTTTTGAATTCAAGTACTTTTTTCATATCATTTTGTTAGT…	.	PASS	SVTYPE=INS;END=58092576;SVLEN=588	GT
Chr1	58093444	svim_asm.INS.564	G	GAGAGGGCCGGAGTTATTTTTTTTTTTGAAACACAACTTTCATTAATACTCAAACATTCCAACTACAAATAAGGAAGGAGTTTAACCAAACTCTAACAAAAAATAATAAAGTATACAATCTATAGCTAAAAGTAGAGAAACCTCTAAGATAGAATGACAGCGAACTCGAAGCATGGCTCGAATGCGTCAGAGCAAGACCCACAGCAGTGCTAGAGGCTTGAAATTTAGTCACTTTGTATCGTGACGTTAAGATCCAATCCGCACCTCGGAATATCGTCGAAACGACATCCGTTGCATCTTCAGGCCCCGAATGGACCGCTACACAAGATGAACAAACGGCTATAGATAAAGATACACACCTCCATTTAGTGTTTGGGGGGGAAAACATTTCTCATAACT…	.	PASS	SVTYPE=INS;END=58093444;SVLEN=1445	GT
Chr1	58093772	svim_asm.INS.565	G	GAAAAAGGATAACCAAGTTGCTTTGGTCTAGTGGTATAAGAACTCCAACTGGAGTGTCTGCCTCTGGGTTCGAGCCTTGGCCTCTGCGGAATTTACATGTGGGCTGCAGCATCCGAGACCGAAGACCGTTACACGGTGAACCACATGGTGACGCCCTGGCAGCGTCCATGCTCACTTCGGTCTCTAGTCTGGACCACTTCGGTGGGGTCAGGATACTTGGTTAGAAAAAAAAA	.	PASS	SVTYPE=INS;END=58093772;SVLEN=232	GT
Chr1	58104563	svim_asm.DEL.594	CTAAGAGCATGATTAACCCAGGGTTCTTAGAGTGAGGTTCTTATCGGAAATTAAGAAACTGTTTCTTAATTTTTAACTAAAAAGCTAAGAACCGGTTCTTAAAGTAAGAACCGGTTCTTAAAGTCCTTATTTAAGAACCAGTTCTTAGTTTTTTTAGTTAAAAGTTAAGAAACGGTTTCTTAACTTCCGTTAAGAACCTCACTCTAATAACCTCGGGTTAATCATGG	C	.	PASS	SVTYPE=DEL;END=58104789;SVLEN=-226	GT
Chr1	58108579	svim_asm.DEL.595	TTCCTATATGCGACAAATTCAGAAGTTGTCGAATGAGAATGTCTC	T	.	PASS	SVTYPE=DEL;END=58108623;SVLEN=-44	GT
Chr1	58139214	svim_asm.DEL.596	AAAAACTAAATATTTTGTAGGGGTTAACACAAAAAATTTGAGAAAAATTCAAAAAAATGAAAATATTTTTTTTAATCCATAGTTGTATCATGAACTAAAATATGATGATTGTTAGAGAGGTTTGGAACCTTTGTTGTCTCCGTTTCTCAAGAATAGCGATTTTATTGGGGTTTGTCCTCTGATTTAGGGAGCATATGAAGTTTTACTAAATTAATTGATTAAAAAAAGAAAACGATGCCCATGTACCACGAAATAGAGTTTAGAATACATTAATACAAATGTAGAATGTGGTTAGAAATTTTAAAACAACACGAAAGATTATATGCTCTGGTATATTAACCATTTACCG	A	.	PASS	SVTYPE=DEL;END=58139562;SVLEN=-348	GT
Chr1	58248494	svim_asm.DEL.597	ATAATTTTAATTTGAAAAGTACAATTTTATTATAAATAATCTTACTCATATGTAATAT	A	.	PASS	SVTYPE=DEL;END=58248551;SVLEN=-57	GT
Chr1	58248676	svim_asm.DEL.598	TTAATCAACATAACTAAAAATACTCTTTAGAAATTTGATTTTACAGTAGAGATCTTTAATAATATTACCCTTACTTAATAAAAAGAAAAGAATGGCTAGTTAACCAAAAATAGTTTCGAACGCAGCATCTCAAGAAAACAAATATCGCACAAAACCACTAGACCATATTACATTATTTTTATTTTGCTACAAAACTAGTATGTAATATTAATAATACACAAAAATTTTACAAAACTATTTCCCGATTAATTCTCGTATAATTACCAAATAATTGATTCGGCGCTAGGTTAGGGTCAAGCGCACACATTATGCCTAGTGTAATTAACATTGGTTTTGATAACTACAAACAAAAATTACAAATTTTTAATTTTATTTATATTATATATATCACGCAAGCAC…	T	.	PASS	SVTYPE=DEL;END=58249451;SVLEN=-775	GT
Chr1	58257551	svim_asm.DEL.599	GGGGCAAATCTCCAAAATAGCACTTTTCTAAATTTATATCACAAAAATAGCATTCAAAAACTAAAATGACCAAAAGAGCATCTTTCTAAGTTTATCCTTTGAAAATTTTAATTTTTTTATTTTTCAAAATTTGAAATCTTATCCCCAGAACCTCATTTCTCAACTCTAAACCCTAAACCCTAAACCCTAAACCCTAAACCCTAAACCCTAAACTCTAAACTCTAAACCCTAAACCCTAAACCCTAAACTCTAAATCCTAAACCCTAAACTCTAAACCCTAAACCTTAAACCCTAAATCCTAAACCCCACCCTTTAACTCTAAACCCTAAGTTTGTGACTTTTGATAAAACATTAAGTGCTATTTTTGTGACTTTTGACCTTGAGTGCTAGTTTGGGAAC…	G	.	PASS	SVTYPE=DEL;END=58257994;SVLEN=-443	GT
Chr1	58268026	svim_asm.INS.566	C	CCATATAATTTTTAAAAACATAGTCATTCTTAAATATTTTTTGAATAAATAATTATTTTTAAATTTAATCAACTGAAAATAATAT	.	PASS	SVTYPE=INS;END=58268026;SVLEN=84	GT
Chr1	58271669	svim_asm.DEL.600	TGAATATCACTGAGAGAAACTCTTATCAAATCATATATCTTTCAGAGGGTTAGAGATGAGATGAGTTCGGTTCCTGTGTGATCGGGTTTAGCTTCCAGAAACGATGTCTCCTTCAGTTTCGTTTGCCGGCTTCTGATTCCGGCGTCGCTCCTTATCCCTCGGGGTTGACGGCTGGCTCTTTGCCGGTTCATCTGGCGTTTATATATAAGTGCTGACGGCGGCGGTGGTTAGAGATCTACGGTTCCTATACTTTCCTCCTTCCGATTGACTCTCCTTCCTCCATCTTATGAAAAACGAAGGATGAAGGATCGATTGTAGTCGATTTGTATTTTATGAAACGCAGATCTGGTGGTTTCGATTTCTGTGAGGTGGCTTGGGGTGTTCGGAAGAGATTCCGAC…	T	.	PASS	SVTYPE=DEL;END=58272431;SVLEN=-762	GT
Chr1	58273756	svim_asm.INS.567	C	CACTAGAGAGTGACCCGCCCTCGGAGGGCGGGTATATTATTGATGCCCAAATATATTGATGCAGTTAGGTGAGAACTAATGTGGTGGTTATTAGGTTAACTGATGCGGTAGTTATTGTATAAAGTTTGTATTTTTCTTATATACAGTTATCATATCAAAAGGTAGGTATCATGGAAAATATTTGTTGGACTAAACTAATATCAATAGGTCACACTTGTGTTTTAATAGAATAT	.	PASS	SVTYPE=INS;END=58273756;SVLEN=232	GT
Chr1	58275476	svim_asm.DUP_TANDEM.6	N	<DUP:TANDEM>	.	PASS	SVTYPE=DUP:TANDEM;END=58275859;SVLEN=384	GT:CN
Chr1	58277259	svim_asm.DEL.601	TACTAGATTTTGACCCGCGCTTAGAAAGCGCGGGTTTGTTTGTTTTTCATTTATTAATCGAAAACTGATTTACAAATTACCATTATTTTTCATTTCGAACCATAACAATTGAGTTTTTAGGTTTTTATCATTTGTTTTTTTTCTCTTCAAAATATGGTATTTGTTCGAAATATGGTAGCTGTTCTATAATAATGTTTGAGTTTTAAAATTTGTTTTCATATCTGACCTAGATTCATGTTTGAACCTATAGACCCGATACATTGTATATAATCCTGTTCGGATTTAATGAAAAATTTGTTAATTAAAAATCCGATATAACCCGGTAAAAACCTAAAAACTCACTATTAACCCGCGATCTGATACTATTGATCCGATAACAAAATATCTTATAGTACTTTT…	T	.	PASS	SVTYPE=DEL;END=58278321;SVLEN=-1062	GT
Chr2	97539	svim_asm.DEL.602	CAGTGGACTAACCACTATAAAATCGCTATTCTCTAGAGAAACGGAGACAACAAAAGTTCCAAATCTCTTTGACCATCATCATGTATTAGTGCAGGAGGCAACTATGCATTAAAACAATATTGTTATATTTTTTGAATTTTTCTCAAAATCTATGTGTTAACCCCTACGAAAACATTAAGTTTTTGGTAAATGCTTTATATACCGAAGCCTATAATCTTTAGTGTTGTTATAAAATTTCTAACCACATTCTAAATTTGTATTAATTTATGCTAAATTCTCTTTCATGGTACATGAGCATCGTTCAAAATTTTTAATCAATTAATTTAGTACAACTTCATATACTCCCTAAATT	C	.	PASS	SVTYPE=DEL;END=97890;SVLEN=-351	GT
Chr2	225436	svim_asm.INS.568	T	TAATGATCCCATATACCATGAAAAGAGTTTTACATACATTAATACAAATTTAATATGTCATTAGAAAATTAACACAAAAAAAAAAA	.	PASS	SVTYPE=INS;END=225436;SVLEN=85	GT
Chr2	559091	svim_asm.BND.117	N	N]Chr6:37121653]	.	PASS	SVTYPE=BND	GT
Chr2	1249927	svim_asm.DEL.603	CTAAATTTCGGTTCGGATCGTTGCGGGTTTGGATAACCCATTTAAATTATTTTAAAATTTTTAATATTCACTATATGCTTAAAATTTCTCAAAATCTATAATAATAATAATATATTACATATAAATTTGTATAATATATGTCAAAATACCTAAAGTTAACATATAAATTGGTTTGGTTTGGATATTTGAATATAAAATCAATAGATATTTCAAGCATTTTGGTGTTTTGAATATATTTTAGCTATTTTAGACATTTATTTTTGACTATTTTTGTATATTTTCAAGTATTTTAGACAACTTAAAAGTATTTTATATATTTTGGATGTTTTTAATATATATTAAATCTAAAAGTAAGTAATATATTTAGGTATATAAATCTATTTCGGTTACATTTGGGTA…	C	.	PASS	SVTYPE=DEL;END=1250524;SVLEN=-597	GT
Chr2	2113482	svim_asm.INS.569	A	AGGAAGTCGTCCGGACTTCCGGAAGTCGTCCTCGACTTCCAGGAAGTCGCCCCGGACTTCCAGGAAGTCGTCCGGACTTCCAGGAAGTCGTCGGACTTCCAGGAAGTCGTCGGACTTCCAGGAAGTCGTCCGGACTTCCGGGAAGTCGCCCGGACTTCCAGGAAGTCGTCCGGACTTCCG	.	PASS	SVTYPE=INS;END=2113482;SVLEN=179	GT
Chr2	2116292	svim_asm.BND.118	N	]Chr4:47617549]N	.	PASS	SVTYPE=BND	GT
Chr2	2116292	svim_asm.DEL.604	ATCTAATCTATTAAAACAAGAGTACATTTTAGAAATAGCTCTGAGTTTTCCACAAATATTACATCCTTATGCCACTCTTTTAAAACACCGAGTTTTGATTTAAATTGTACCAAAACCAACGATTGTTTTTTTAATAAACCAACCCGACTTTTGATTCCCAAAGGTTAACCGTGCGTCCCACAATTAATCGATATCATAACTCACATAGTTAATGAATTGCCTAAAATTTTTTTACCTCCCACGATTTATTCCTATATCTTAGTGATTCATCCTAACAATTACATTATCATATCATTCACATTACTAGCAAAATATTCTGTTTTGATTTCAATATTTCGAATCACGCTAAATAAAATTATTAAAAACAAATATTCCTATTATTACGCTAGCTTTCAAACA…	A	.	PASS	SVTYPE=DEL;END=2127773;SVLEN=-11481	GT
Chr2	2126177	svim_asm.DEL.605	CTAAAGCCAGGGTTCTTCAATCTAATAACATATTCTACACTGTGT	C	.	PASS	SVTYPE=DEL;END=2126221;SVLEN=-44	GT
Chr2	2126639	svim_asm.INS.570	A	ATAATACTTTTTCAATCATGTTGAAGCAAATAGTTTCAATTGAAAGTTATACTCATTACATTAAGATAATGATTTATGTATCATATTACATAGATCATTGAAATTAAATATATTGAAACAGAAACTACCTTCGCAAGAATAAAGATCTGACATCCAGACGGACTAAGATAACGAGTACACTCGCAACCCGGATTCGAAACGGAGCTTTGAT	.	PASS	SVTYPE=INS;END=2126639;SVLEN=210	GT
Chr2	2129038	svim_asm.INS.571	C	CGTTCCAAGTTTCAGAGAAGGTAAGTATCTAAAATATTAAAAAA	.	PASS	SVTYPE=INS;END=2129038;SVLEN=43	GT
Chr2	2130771	svim_asm.INS.572	G	GTAAGGCCATCAGCATTGAGAGTTCTAATGGGGTTTATGGGCTCGGTTTCATTGGCCCGAAAGCCAAAAATAAATCAAAAATTGGGTTTATTTCCGCGACCCGCCTCTTAGTACTGACCCCGTATGAGCCCGGTTCATGCCAGGTGTCACCCACCCATGGGAGACGCGTTCGCGAGTTGACGAGGAGGAAAGCGGAGAGAAAGCCATTTTCTCTCATTTCTGAAAAAAGCTAGGGTTTCTCTCCGAAAGGCGATTTTGGTGCGACGCTGACCGTTCTTCACTTTTCTCTATCTAATCGACGAGGGAGTGTCTCCTCTACGAGCCCAGGTGAGTATCGAGTGGATTCACGGTAAATCAAGCGTTTTTGGTGTCGAAACCGATGTGGGGGACTCGAAATAG…	.	PASS	SVTYPE=INS;END=2130771;SVLEN=4835	GT
Chr2	2134813	svim_asm.DEL.606	GTTAGGTGATACGCCCAAAACGGGAAGGATGGCTTTGGCCGGGTGTTTGATATGAACCGAGAAGGCGATGGCACTTCTGGAACTGGAATGGAATGAATGGATCGTCAAGAGATGCGGAATGACTCTTGATATACCACGATCTAAGGCTAACCACCTAAGAAACGATGAAGGTGTGTTGGCTAACCACCAAACGACACAAAAGATGATTGGCTGACCACCAAATCAACAAGCCGGTTCAAACCGATGAACTAGCTAAGAACTCTCTCTCTCACTCAGAGAAAAGAAGAATCGAAAATAAACAACCAAAATGAACTGCTTTTATTCATCAAAGGGACTACATATTTATAGTGTTTTGTAGTCAAAGACAATAAATAGAAATGTAGGAAAACAATGCATAGA…	G	.	PASS	SVTYPE=DEL;END=2137821;SVLEN=-3008	GT
Chr2	2143551	svim_asm.INS.573	G	GAAACTTTTAAGAACCCTAAATTGATCTGTGAGGAAAGGAAAGGT	.	PASS	SVTYPE=INS;END=2143551;SVLEN=44	GT
Chr2	2144151	svim_asm.INS.574	T	TTGTTTGTGCTCAGGGCCGGTCCTGAAATTTTCATGGTCCAATACGAAATACAAAACTGAGGCCCCTAGATAATGTATAAAAAAATATGTCGATAAAAAACTCAAGTTTATAATAAAAAAATTACAATATCCTCAAAACTAAAAAAAAAACTTATCAGTTCTTAAATATAGATCTTCTTGCATTTTTTCTTGCAAAATCATCCATCAAACTTTCATAATCATGATTCTTGATCATATCCTTTTCAATCGACAACATAGCCAAACCATTTAATCTTTCATGTTTGTCATAATTTTTTTTTTCCTTTTTTTTTTTGCCTTTCAATCTACTCATATTTAATAACATAGAATATATAAAATATAATTATCTTTGTATGTTAGTGATGTCCCACAATTTTCTTT…	.	PASS	SVTYPE=INS;END=2144151;SVLEN=541	GT
Chr2	2146621	svim_asm.DEL.607	CGCCCCTGATCACTACAAGAAAACAGGGGGATTCTGATGGCCGAAATCGTCGGAAATTCGTCGGAATCGGTCTATTCCGACGAATTTCCGACGAACCCGTCCGTCGGTATCGTTTCGTCGGAAAAAAAAAATTCGTCGGAATTTCGTCAGAAATTCCGACGACTTTCTGACGAATACCGAGAAACATCATTCTGACGAACTTCCGACGATATTACGATGCGGCTACACGAGACCAGAGTTCATCGGAAAACTACAATTCCGACGAACGTGGTTCCTCGGTTTATTCCGACGAACTTTGGGCGTCGGAATTTACCGACGGACATCGGTCGTCGGAATATACCGACGAACCACGTTCGTCGGTATATTCCGACGGAAATGAGTTTGTCGGTAAATTCCGAC…	C	.	PASS	SVTYPE=DEL;END=2154534;SVLEN=-7913	GT
Chr2	2156560	svim_asm.INS.575	A	ACACTACAAGAAAACACACCGAATTCCGACGGACACCAAGGTCGTCGGATATTTGTGACGGAATACTGACAAATTTCCGACCAAATCCAAAAAAACTAAGTCGTCGGAATTCCGTCGGCCATTTCCGACGGAATTCCGACGAAATAGGGTTCGTCGGAATTTTCCGACGACTTTTTTCGACGACATTCCGATAAAAATGTAACCGTTGTAGTCGTTGAATTCCGTCGAAAATACCGACGAATTTCCGACGACATTCCGATTTACAGGAATGTCGTCGGAATTCCGTCGGTATTATCCGACGGAATTCCGACGAACCATGTAACCGTTGCCGACAAATATATATGACCGTTGTATAGCCGTTTGAGATTGGACAATACCGACGGAATTCCGACGGACTGC…	.	PASS	SVTYPE=INS;END=2156560;SVLEN=7324	GT
Chr2	2157113	svim_asm.DEL.608	TTAAGACCATCAGCATTAGTGAACCCCATGGAAGGGGTTCACAAAACATTTTTTATTATTATTTTTTTTTTATGTTTAATTTTTGTTTTAAAAAAAAAAAAAAAAAAATTATTAATAGGACCAATCACGGGCCGCCACGTGTCGTGGGGCCCACGCTACAGTGACGATCCGGGTTCACTGGAGTGAACTCCCAAGAGACAGGTTCACTGATTTTTATTATTTTAATATTTTTTTTTTTTCGAAAACCGTGTGAACTCCCCTTGGAGTTCACCAATGCGGATGCCC	T	.	PASS	SVTYPE=DEL;END=2157397;SVLEN=-284	GT
Chr2	2158436	svim_asm.INS.576	A	ACTAGCGGTCTTCCGGCGCTACGCGCCGGATTCATATGTATTATTTTTTATTTTATAATTTATTTTTTTGGTCTTAGTAAAGAGATTATGTTCAAAAATGAATAATGTTGGGACTATGGTATTTTTTTTAATTTATAGATTTATTAATTTATAAAAACTTTCTTTTTTGAGTTTATATATGTTTTAATGTATGCTTAATTTATTAAAAAAATACTTGATTTTATGGTATGTGCATTGATTAATTGTTATAGATAAAACTTTTATGTCACTCCTATTTGATTATTTGGTTTACATAAAACATTTACAGTAAATGTATATGCATTTTTAAGTATAAAGTGGCAAAATAACATAAAAATATTTTATAAGTGTTTAGAAAAATTAGAGATAAATTTCACTATG…	.	PASS	SVTYPE=INS;END=2158436;SVLEN=3849	GT
Chr2	2180285	svim_asm.DEL.609	TTTTTTTTTTTTGCTAAGAATGCTAATATCATATTAATGATGTTCAGATTTACAAAAAGTTAATCTAAGTGCTACTCTACCTTGGCAAAAAGAAAATAAAAACAAGATAGAGCAATGTTATGGAGCTAATAAATTATATAATCCAACTTGACAACAGAGAAAGAAATTTCTTCCTATCCCTCCTTGCCATGATTATGATCTTCACTTCTCTGTATATCCCACGCGCAATCACCGTTGGAGCGATAATGCAGCTGTTGTGATATACATTGTTTCTCTGTTTCCAAAGATGGTATATAGTCGACTGGACTGCTATCTTCTTTAGAACAGTGGAGCTCTGTGTCATTGTCGATCTGATCCAGGAGAGTAGCTCATTCCAGTCTTGGAAGGCATGCAATGGTG…	T	.	PASS	SVTYPE=DEL;END=2185893;SVLEN=-5608	GT
Chr2	2187107	svim_asm.INS.577	T	TGTATGTAAACAATAACAATAAAGGGGTTTTTGCCAAAACTAACCCACAACATGATTTTAATCCCAAACCTATACCCAAACTTGAATCAAATGCAAAACTAACCTAAAAGCCTAGTGAAATTACAGCTCAACCCCTTGTGACCAAACAAAAAAACAGAAGCCATTTTTACGAATATAGCCCCAGTAAATCGTCTGAATCGTCTGAGATGTTGGAAGTCGTCTCGACGACTGAAGTGTAAGTCGTCTGGTACCAGTTTATTTTAAAAATAATTTATAAATCTTGTAAAAAAATATTTTGATGCGTGAAAAATAAAAATCAAGTAATTATAAACAGTTTTAAGTGATATAAATTAAGATATGATAAAATTGATTTGTTTTGAAGATAGATGAGTGGAAGTA…	.	PASS	SVTYPE=INS;END=2187107;SVLEN=4237	GT
Chr2	2188075	svim_asm.INS.578	T	TACATATTTGAAAATTCTTGCCAAAAATAATATAAATATAC	.	PASS	SVTYPE=INS;END=2188075;SVLEN=40	GT
Chr2	2188828	svim_asm.DEL.610	TTTTTTTTTTTTGCCAAGGATGTGAATATCATATAAATATGAAAGATGTTTGTAAACTTTACAAAAAACTAAAACCAGACGGGGTGCACTTTGGCAAAAAAGAATAAAAACAAAGTGAAACCCATATGAGAAGAAGATTTTCTAAACATTTCTTATCCATGATAGCATAAGTGTTTTGAAGCTCTTCTTGATGTTTTTCTTCCCCAAGATCGTGTCTCTGATGTTGCGGTCTATGAGCTTGTAGATCGTTTGAGGAGTTGAGGAGATTCCCTGGTGCAGGCGTTTATTCCGCTCTGCCCAAATGTTGTAGATAGTTGCATGAGCAACCAGCCTCTTGAGAATCAAAGGAGTAGTGGAGTCCTTTAGAGAAATCCATTCAATAAAAGAAGTCCAAGTCAT…	T	.	PASS	SVTYPE=DEL;END=2192541;SVLEN=-3713	GT
Chr2	2197194	svim_asm.BND.119	N	N[Chr2:33255340[	.	PASS	SVTYPE=BND	GT
Chr2	2197220	svim_asm.BND.120	N	]Chr2:33257609]N	.	PASS	SVTYPE=BND	GT
Chr2	2224154	svim_asm.INS.579	T	TATTAATTATTTATTATCGAAAAAAATCTTTAATTCCAATTTCGAAAACATATACAAACACATAATATTACTTCAATTATTTTCGTGTATTATAAATAAAAATTAAACATGAAACATGAACTGCAAATTAACCTCTTTACAAATAAACATGAAAACATTTTTAATTTTAATGAATAAGTTATTTCTTTTGCACCGTGTAAAGCAAATTAATAAAAATATCTCTTTTAAAATAAAAAATAGTTTTCATGTACAAACAAACAAGATAGCAAATAACTTTGGTCCACTTATTATTTATAGCTCCACTAAATCCAATCGACTGTAATATTTAATTTATTGACACATTGAAATAAAGTAAATAATTATATTTCAAAATTATATAATAATTAGATAAATATATAA…	.	PASS	SVTYPE=INS;END=2224154;SVLEN=2457	GT
Chr2	2266665	svim_asm.INS.580	A	ATATAAAATGCATGTTTTAAAGGAAATAAATTGTTTCAATTTTTTTGACAAAAAAAAAAATTGTTTCAATTTTTTAATGCATTT	.	PASS	SVTYPE=INS;END=2266665;SVLEN=83	GT
Chr2	2268928	svim_asm.INS.581	A	ACGTGGAGTCTAGGGGTGTTCAATCCGGATATCGATTCGGTTTCGGTTTGGTTTTTTCAGTTTTCGATATTTCGGTTAGTAAAATATAACTACCACTCTAAATCTATATTTACTTCGGTTCGGTTCGGTTTATATACCGTCGGTTTTCAGATTATTCGGTTTTATACCAAAACATAATTATTTAGTTTGAGATCATATTATATAAATTTTAGAGTCATATTGTCATCGCAGTCATTTATTAAAAAAATATTTTATTTTCAAAGAAAAGAACAAAAAAAAATAAAAATGCTTATACCTTCAGATGGAATAGTCAAATCTAGAATTAAAATCGAAGCTCGAAGTTTTGAAAATAAAAATAAAAAAACAAAATAAAAGTTTTTCCACTCTTCCATATTTGGT…	.	PASS	SVTYPE=INS;END=2268928;SVLEN=922	GT
Chr2	2279302	svim_asm.INS.582	C	CGTATCATGATTAACCCGGAGTTATTAGGATAGGGTTTTAAGCGGAAGTTAAGAAACAGTTTTTTAACTTCCGCTAAGAACTCCATCCTAAGAACTCCGGATTAATGATGCTCTAA	.	PASS	SVTYPE=INS;END=2279302;SVLEN=115	GT
Chr2	2296904	svim_asm.INS.583	A	AGTTGGAGAAGTAACTTGCAACCTGTCCCAAATAACACGAGTTGAAAACTCAGAAGTAAAACCATCAGATTGACCCCTCCAACGCCGAATTTAATTTGGTCTACTTTTCCTTTAAACACATTACAAATTCGTAAATTGTTGGCGGTCTAATACTATAATTTTCCAAAATATATATTAACTTTTACCGAATTTGACTAGTGACGAGATTTTGATAATCTCGTTTGGTGAAGTCCAGATTAATATGGCTTTATTATGGGCCTTAAGGCCCATAACCATATAATGTCGGCCCCTCGGGTTAGTTCCTCAATTTTATTGCGCCAAATTTAATTTTTTGGTGCAAATGTTAAAATTCATACCATTTTTTGAGTTTTTACGATGTTGCAAAGCAACTTATTACAA…	.	PASS	SVTYPE=INS;END=2296904;SVLEN=927	GT
Chr2	2298491	svim_asm.DEL.611	TCGAGGTGGGGGGGGGGGGACACTATGGTATGTTATGAGTGGAACAACGAAAACGCATGGTGGAACAGAAATCATGGTACCATTCATCTTTAATAACTATACAAAACAGGTTTAAAAGTAAAAAAAATAATAAAAAAAGAAACAGGAAGTGTATTATAGAATACGCACGTGAACCACAAAAGTAGCAAAGTAGGTGTGGTTTGTTAAGTGGTTGAGTGGTTAAGTAGCAAAGCACGTGAAACACATAATTTTTTTTTCTTCTTTCAAAAATTTTGTTCGTGTATAAATAGA	T	.	PASS	SVTYPE=DEL;END=2298781;SVLEN=-290	GT
[truncated: 20,661 more rows]
