# Supplementary material for: T2T reference genome assembly provides insights into anthocyanin accumulation in broccoli
Source: Hortic Res. 2026 Apr 21;13(7):uhag110. doi: 10.1093/hr/uhag110 (PMC13305774; doi:10.1093/hr/uhag110)
Supplement: Web_Material_uhag110 [file web_material_uhag110.zip › Supplemental Tables 6-10.xlsx]

## Sheet: Index
Table S1. Summary of the data sequenced by multiple technologies
Table S2. BUSCOs analysis of SN60 genome completeness
Table S3. Telomere positions of SN60
Table S4. Centromeric positions of SN60
Table S5. Summary of Repeat contents in SN60
Table S6. Functional annotation of the predicted genes for SN60
Table S7. The list of TFs from the SN60
Table S8. Statistics of the annotated non-coding RNA
Table S9. The species information of compare genomic
Table S10 SVs between SN60 and BOP04-28-6
Table S11 Sequence variants between SN60 and BOP04-28-6
Table S12 SVs between SN60 and HDEM
Table S13 Sequence variants between SN60 and HDEM
Table S14 Total anthocyanins and six types of anthocyanidin contents
Table S15 The cDNA sequences of BoF3'H gene in BT126 and SN60

## Sheet: Table S6
Table S6 Functional annotation of the predicted genes for SN60
Annotation_Type	Counts	Proportion
eggNOG_OGs	54930	0.946351
COG_category	51613	0.889205
GOs	25494	0.439219
KEGG_Pathway	16161	0.278427
PFAMs	49261	0.848684
Uniport	38745	0.667511
Total	58044	-

## Sheet: Table S7
Table S7 The list of TFs from the SN60
Gene ID	Transcription factor	Description
evm.model.Chr9.5883	bHLH	bHLH family protein
evm.model.Chr9.6134	bHLH	bHLH family protein
evm.model.Chr1.1070	MYB	MYB family protein
evm.model.Chr1.865	MYB	MYB family protein
evm.model.Chr2.602	MYB	MYB family protein
evm.model.Chr5.5787	MYB	MYB family protein
evm.model.Chr5.5915	MYB	MYB family protein
evm.model.Chr5.803	MYB	MYB family protein
evm.model.Chr8.4258	MYB	MYB family protein
evm.model.Chr9.5934	MYB	MYB family protein
evm.model.Chr9.6099	MYB	MYB family protein
evm.model.Chr9.7633	MYB	MYB family protein
evm.model.Chr2.392	Dof	Dof family protein
evm.model.Chr2.82	Dof	Dof family protein
evm.model.Chr3.1944	Dof	Dof family protein
evm.model.Chr3.372	Dof	Dof family protein
evm.model.Chr3.6814	Dof	Dof family protein
evm.model.Chr3.7385	Dof	Dof family protein
evm.model.Chr4.165	Dof	Dof family protein
evm.model.Chr4.6049	Dof	Dof family protein
evm.model.Chr4.7503	Dof	Dof family protein
evm.model.Chr7.4868	Dof	Dof family protein
evm.model.Chr7.5105	Dof	Dof family protein
evm.model.Chr8.1817	Dof	Dof family protein
evm.model.Chr8.6368	Dof	Dof family protein
evm.model.Chr9.6005	Dof	Dof family protein
evm.model.Chr9.6861	Dof	Dof family protein
evm.model.Chr9.7664	Dof	Dof family protein
evm.model.Chr5.5914	G2-like	G2-like family protein
evm.model.Chr8.5822	G2-like	G2-like family protein
evm.model.Chr1.1070	MYB	MYB family protein
evm.model.Chr1.865	MYB	MYB family protein
evm.model.Chr2.602	MYB	MYB family protein
evm.model.Chr5.5787	MYB	MYB family protein
evm.model.Chr5.5915	MYB	MYB family protein
evm.model.Chr5.803	MYB	MYB family protein
evm.model.Chr7.4582	MYB	MYB family protein
evm.model.Chr9.5934	MYB	MYB family protein
evm.model.Chr9.6099	MYB	MYB family protein
evm.model.Chr9.7134	MYB	MYB family protein
evm.model.Chr9.7633	MYB	MYB family protein
evm.model.Chr5.5926	C3H	C3H family protein
evm.model.Chr7.5450	C3H	C3H family protein
evm.model.Chr1.815	bZIP	bZIP family protein
evm.model.Chr2.6747	bZIP	bZIP family protein
evm.model.Chr3.5267	bZIP	bZIP family protein
evm.model.Chr5.5952	bZIP	bZIP family protein
evm.model.Chr9.493	bZIP	bZIP family protein
evm.model.Chr1.804	C3H	C3H family protein
evm.model.Chr3.5280	C3H	C3H family protein
evm.model.Chr5.5967	C3H	C3H family protein
evm.model.Chr5.6006	M-type_MADS	M-type_MADS family protein
evm.model.Chr5.6007	M-type_MADS	M-type_MADS family protein
evm.model.Chr1.763	B3	B3 family protein
evm.model.Chr3.5334	B3	B3 family protein
evm.model.Chr4.7522	B3	B3 family protein
evm.model.Chr5.6030	B3	B3 family protein
evm.model.Chr1.753	MYB	MYB family protein
evm.model.Chr5.6057	MYB	MYB family protein
evm.model.Chr1.752	MYB	MYB family protein
evm.model.Chr3.8110	MYB	MYB family protein
evm.model.Chr4.1743	MYB	MYB family protein
evm.model.Chr5.6058	MYB	MYB family protein
evm.model.Chr9.2982	MYB	MYB family protein
evm.model.Chr1.737	MYB	MYB family protein
evm.model.Chr5.6072	MYB	MYB family protein
evm.model.Chr9.360	MYB	MYB family protein
evm.model.Chr5.6074	WOX	WOX family protein
evm.model.Chr5.6092	LBD	LBD family protein
evm.model.Chr5.6094	B3	B3 family protein
evm.model.Chr5.6095	B3	B3 family protein
evm.model.Chr5.6102	B3	B3 family protein
evm.model.Chr5.6094	B3	B3 family protein
evm.model.Chr5.6095	B3	B3 family protein
evm.model.Chr5.6102	B3	B3 family protein
evm.model.Chr3.7164	ERF	ERF family protein
evm.model.Chr3.8752	ERF	ERF family protein
evm.model.Chr5.6105	ERF	ERF family protein
evm.model.Chr8.2153	ERF	ERF family protein
evm.model.Chr1.2936	G2-like	G2-like family protein
evm.model.Chr1.662	G2-like	G2-like family protein
evm.model.Chr3.2373	G2-like	G2-like family protein
evm.model.Chr3.9556	G2-like	G2-like family protein
evm.model.Chr5.6125	G2-like	G2-like family protein
evm.model.Chr9.302	G2-like	G2-like family protein
evm.model.Chr5.6138	MYB_related	MYB_related family protein
evm.model.Chr1.619	NAC	NAC family protein
evm.model.Chr1.620	NAC	NAC family protein
evm.model.Chr3.5431	NAC	NAC family protein
evm.model.Chr3.5432	NAC	NAC family protein
evm.model.Chr5.6156	NAC	NAC family protein
evm.model.Chr5.6157	C2H2	C2H2 family protein
evm.model.Chr4.3045	WRKY	WRKY family protein
evm.model.Chr2.5743	NAC	NAC family protein
evm.model.Chr3.2586	NAC	NAC family protein
evm.model.Chr3.2964	NAC	NAC family protein
evm.model.Chr3.8527	NAC	NAC family protein
evm.model.Chr9.2040	NAC	NAC family protein
evm.model.Chr3.2600	bZIP	bZIP family protein
evm.model.Chr5.6900	E2F/DP	E2F/DP family protein
evm.model.Chr3.3802	C2H2	C2H2 family protein
evm.model.Chr7.4971	C2H2	C2H2 family protein
evm.model.Chr3.3790	MYB_related	MYB_related family protein
evm.model.Chr3.467	MYB_related	MYB_related family protein
evm.model.Chr9.6696	MYB_related	MYB_related family protein
evm.model.Chr1.6330	MYB	MYB family protein
evm.model.Chr2.5367	MYB	MYB family protein
evm.model.Chr2.5669	MYB	MYB family protein
evm.model.Chr2.69	MYB	MYB family protein
evm.model.Chr3.3767	MYB	MYB family protein
evm.model.Chr3.7431	MYB	MYB family protein
evm.model.Chr3.8271	MYB	MYB family protein
evm.model.Chr4.1176	MYB	MYB family protein
evm.model.Chr4.6794	MYB	MYB family protein
evm.model.Chr9.2113	MYB	MYB family protein
evm.model.Chr9.2561	MYB	MYB family protein
evm.model.Chr9.6706	MYB	MYB family protein
evm.model.Chr1.6330	MYB_related	MYB_related family protein
evm.model.Chr2.5367	MYB_related	MYB_related family protein
evm.model.Chr2.5669	MYB_related	MYB_related family protein
evm.model.Chr2.69	MYB_related	MYB_related family protein
evm.model.Chr3.3767	MYB_related	MYB_related family protein
evm.model.Chr3.7431	MYB_related	MYB_related family protein
evm.model.Chr3.8271	MYB_related	MYB_related family protein
evm.model.Chr4.1176	MYB_related	MYB_related family protein
evm.model.Chr4.6794	MYB_related	MYB_related family protein
evm.model.Chr8.3047	MYB_related	MYB_related family protein
evm.model.Chr9.2113	MYB_related	MYB_related family protein
evm.model.Chr9.2561	MYB_related	MYB_related family protein
evm.model.Chr9.6706	MYB_related	MYB_related family protein
evm.model.Chr2.80	bHLH	bHLH family protein
evm.model.Chr3.3740	bHLH	bHLH family protein
evm.model.Chr1.1878	Dof	Dof family protein
evm.model.Chr2.392	Dof	Dof family protein
evm.model.Chr2.5607	Dof	Dof family protein
evm.model.Chr2.82	Dof	Dof family protein
evm.model.Chr3.3729	Dof	Dof family protein
evm.model.Chr3.4574	Dof	Dof family protein
evm.model.Chr3.7385	Dof	Dof family protein
evm.model.Chr4.6015	Dof	Dof family protein
evm.model.Chr5.2926	Dof	Dof family protein
evm.model.Chr5.4595	Dof	Dof family protein
evm.model.Chr7.2109	Dof	Dof family protein
evm.model.Chr7.4868	Dof	Dof family protein
evm.model.Chr7.5105	Dof	Dof family protein
evm.model.Chr8.2960	Dof	Dof family protein
evm.model.Chr8.6368	Dof	Dof family protein
evm.model.Chr9.2190	Dof	Dof family protein
evm.model.Chr9.6716	Dof	Dof family protein
evm.model.Chr9.6861	Dof	Dof family protein
evm.model.Chr9.6959	Dof	Dof family protein
evm.model.Chr3.3704	AP2	AP2 family protein
evm.model.Chr3.3671	MYB	MYB family protein
evm.model.Chr2.108	bZIP	bZIP family protein
evm.model.Chr2.6618	bZIP	bZIP family protein
evm.model.Chr3.3669	bZIP	bZIP family protein
evm.model.Chr7.2570	bZIP	bZIP family protein
evm.model.Chr9.6734	bZIP	bZIP family protein
evm.model.Chr1.3881	ERF	ERF family protein
evm.model.Chr2.117	ERF	ERF family protein
evm.model.Chr3.3657	ERF	ERF family protein
evm.model.Chr7.5989	ERF	ERF family protein
evm.model.Chr1.3881	ERF	ERF family protein
evm.model.Chr1.6389	ERF	ERF family protein
evm.model.Chr2.3299	ERF	ERF family protein
evm.model.Chr3.1611	ERF	ERF family protein
evm.model.Chr4.5390	ERF	ERF family protein
evm.model.Chr5.2305	ERF	ERF family protein
evm.model.Chr5.4014	ERF	ERF family protein
evm.model.Chr6.3268	ERF	ERF family protein
evm.model.Chr6.5349	ERF	ERF family protein
evm.model.Chr7.5989	ERF	ERF family protein
evm.model.Chr7.6683	ERF	ERF family protein
evm.model.Chr8.1279	ERF	ERF family protein
evm.model.Chr8.4468	ERF	ERF family protein
evm.model.Chr9.5978	ERF	ERF family protein
evm.model.Chr3.3651	bHLH	bHLH family protein
evm.model.Chr3.6166	bHLH	bHLH family protein
evm.model.Chr3.3650	MIKC_MADS	MIKC_MADS family protein
evm.model.Chr2.6612	MIKC_MADS	MIKC_MADS family protein
evm.model.Chr3.9273	MIKC_MADS	MIKC_MADS family protein
evm.model.Chr9.6968	MIKC_MADS	MIKC_MADS family protein
evm.model.Chr2.140	WRKY	WRKY family protein
evm.model.Chr3.3625	WRKY	WRKY family protein
evm.model.Chr9.6747	WRKY	WRKY family protein
evm.model.Chr1.1103	ERF	ERF family protein
evm.model.Chr1.1216	ERF	ERF family protein
evm.model.Chr1.1383	ERF	ERF family protein
evm.model.Chr2.144	ERF	ERF family protein
evm.model.Chr2.334	ERF	ERF family protein
evm.model.Chr2.6442	ERF	ERF family protein
evm.model.Chr3.211	ERF	ERF family protein
evm.model.Chr3.3227	ERF	ERF family protein
evm.model.Chr3.3622	ERF	ERF family protein
evm.model.Chr3.4917	ERF	ERF family protein
evm.model.Chr3.804	ERF	ERF family protein
evm.model.Chr3.9094	ERF	ERF family protein
evm.model.Chr3.9425	ERF	ERF family protein
evm.model.Chr4.1556	ERF	ERF family protein
evm.model.Chr4.6547	ERF	ERF family protein
evm.model.Chr4.7563	ERF	ERF family protein
evm.model.Chr6.877	ERF	ERF family protein
evm.model.Chr7.2105	ERF	ERF family protein
evm.model.Chr9.1046	ERF	ERF family protein
evm.model.Chr9.532	ERF	ERF family protein
evm.model.Chr9.6752	ERF	ERF family protein
evm.model.Chr8.4696	HD-ZIP	HD-ZIP family protein
evm.model.Chr1.5258	MYB_related	MYB_related family protein
evm.model.Chr6.1308	MYB_related	MYB_related family protein
evm.model.Chr7.5318	MYB_related	MYB_related family protein
evm.model.Chr8.4695	MYB_related	MYB_related family protein
evm.model.Chr1.5191	WRKY	WRKY family protein
evm.model.Chr2.4160	WRKY	WRKY family protein
evm.model.Chr2.772	WRKY	WRKY family protein
evm.model.Chr6.3862	WRKY	WRKY family protein
evm.model.Chr6.4441	WRKY	WRKY family protein
evm.model.Chr7.4391	WRKY	WRKY family protein
evm.model.Chr7.5361	WRKY	WRKY family protein
evm.model.Chr8.4675	WRKY	WRKY family protein
evm.model.Chr9.7228	WRKY	WRKY family protein
evm.model.Chr1.4336	ZF-HD	ZF-HD family protein
evm.model.Chr8.4631	ZF-HD	ZF-HD family protein
evm.model.Chr1.2062	bHLH	bHLH family protein
evm.model.Chr7.1848	bHLH	bHLH family protein
evm.model.Chr1.2067	ERF	ERF family protein
evm.model.Chr1.2071	ERF	ERF family protein
evm.model.Chr1.5292	ERF	ERF family protein
evm.model.Chr2.1805	ERF	ERF family protein
evm.model.Chr2.357	ERF	ERF family protein
evm.model.Chr4.625	ERF	ERF family protein
evm.model.Chr4.7406	ERF	ERF family protein
evm.model.Chr7.1846	ERF	ERF family protein
evm.model.Chr7.3525	ERF	ERF family protein
evm.model.Chr7.4940	ERF	ERF family protein
evm.model.Chr8.4716	ERF	ERF family protein
evm.model.Chr8.4717	ERF	ERF family protein
evm.model.Chr9.4819	ERF	ERF family protein
evm.model.Chr9.6925	ERF	ERF family protein
evm.model.Chr1.125	MYB	MYB family protein
evm.model.Chr1.2073	MYB	MYB family protein
evm.model.Chr1.4855	MYB	MYB family protein
evm.model.Chr1.52	MYB	MYB family protein
evm.model.Chr3.1081	MYB	MYB family protein
evm.model.Chr3.4433	MYB	MYB family protein
evm.model.Chr3.7	MYB	MYB family protein
evm.model.Chr3.8853	MYB	MYB family protein
evm.model.Chr3.8980	MYB	MYB family protein
evm.model.Chr4.1904	MYB	MYB family protein
evm.model.Chr5.1579	MYB	MYB family protein
evm.model.Chr5.480	MYB	MYB family protein
evm.model.Chr5.6816	MYB	MYB family protein
evm.model.Chr5.6884	MYB	MYB family protein
evm.model.Chr6.1308	MYB	MYB family protein
evm.model.Chr6.2943	MYB	MYB family protein
evm.model.Chr7.1843	MYB	MYB family protein
evm.model.Chr8.1017	MYB	MYB family protein
evm.model.Chr8.1879	MYB	MYB family protein
evm.model.Chr1.5191	WRKY	WRKY family protein
evm.model.Chr4.7539	WRKY	WRKY family protein
evm.model.Chr6.3862	WRKY	WRKY family protein
evm.model.Chr6.4441	WRKY	WRKY family protein
evm.model.Chr7.5361	WRKY	WRKY family protein
evm.model.Chr8.4675	WRKY	WRKY family protein
evm.model.Chr2.5801	EIL	EIL family protein
evm.model.Chr2.5749	NAC	NAC family protein
evm.model.Chr2.5743	NAC	NAC family protein
evm.model.Chr3.8527	NAC	NAC family protein
evm.model.Chr9.2040	NAC	NAC family protein
evm.model.Chr2.5726	WRKY	WRKY family protein
evm.model.Chr2.5673	C2H2	C2H2 family protein
evm.model.Chr2.5675	C2H2	C2H2 family protein
evm.model.Chr2.5681	C2H2	C2H2 family protein
evm.model.Chr2.5673	C2H2	C2H2 family protein
evm.model.Chr2.5675	C2H2	C2H2 family protein
evm.model.Chr2.5681	C2H2	C2H2 family protein
evm.model.Chr1.6330	MYB	MYB family protein
evm.model.Chr2.5367	MYB	MYB family protein
evm.model.Chr2.5669	MYB	MYB family protein
evm.model.Chr2.69	MYB	MYB family protein
evm.model.Chr3.3767	MYB	MYB family protein
evm.model.Chr3.7431	MYB	MYB family protein
evm.model.Chr3.8271	MYB	MYB family protein
evm.model.Chr4.1176	MYB	MYB family protein
evm.model.Chr4.6794	MYB	MYB family protein
evm.model.Chr8.3047	MYB	MYB family protein
evm.model.Chr9.2113	MYB	MYB family protein
evm.model.Chr9.2561	MYB	MYB family protein
evm.model.Chr9.6706	MYB	MYB family protein
evm.model.Chr2.5620	M-type_MADS	M-type_MADS family protein
evm.model.Chr2.5622	M-type_MADS	M-type_MADS family protein
evm.model.Chr2.5630	M-type_MADS	M-type_MADS family protein
evm.model.Chr2.5620	M-type_MADS	M-type_MADS family protein
evm.model.Chr2.5622	M-type_MADS	M-type_MADS family protein
evm.model.Chr2.5630	M-type_MADS	M-type_MADS family protein
evm.model.Chr2.5620	M-type_MADS	M-type_MADS family protein
evm.model.Chr2.5607	Dof	Dof family protein
evm.model.Chr3.3396	Dof	Dof family protein
evm.model.Chr3.4574	Dof	Dof family protein
evm.model.Chr3.7385	Dof	Dof family protein
evm.model.Chr3.8465	Dof	Dof family protein
evm.model.Chr4.7503	Dof	Dof family protein
evm.model.Chr5.4595	Dof	Dof family protein
evm.model.Chr6.1524	Dof	Dof family protein
evm.model.Chr7.4868	Dof	Dof family protein
evm.model.Chr7.5732	Dof	Dof family protein
evm.model.Chr8.6368	Dof	Dof family protein
evm.model.Chr9.2190	Dof	Dof family protein
evm.model.Chr9.6861	Dof	Dof family protein
evm.model.Chr2.5598	B3	B3 family protein
evm.model.Chr2.5597	AP2	AP2 family protein
evm.model.Chr7.6601	AP2	AP2 family protein
evm.model.Chr9.2204	AP2	AP2 family protein
evm.model.Chr2.5559	C2H2	C2H2 family protein
evm.model.Chr2.5560	C2H2	C2H2 family protein
evm.model.Chr2.5561	C2H2	C2H2 family protein
evm.model.Chr3.8435	C2H2	C2H2 family protein
evm.model.Chr4.5970	C2H2	C2H2 family protein
evm.model.Chr6.2370	C2H2	C2H2 family protein
evm.model.Chr9.2232	C2H2	C2H2 family protein
evm.model.Chr9.227	C2H2	C2H2 family protein
evm.model.Chr1.5109	MYB	MYB family protein
evm.model.Chr3.1293	MYB	MYB family protein
evm.model.Chr1.5095	HSF	HSF family protein
evm.model.Chr3.1288	HSF	HSF family protein
evm.model.Chr7.5413	HSF	HSF family protein
evm.model.Chr1.5086	MIKC_MADS	MIKC_MADS family protein
evm.model.Chr3.1279	MIKC_MADS	MIKC_MADS family protein
evm.model.Chr7.5423	MIKC_MADS	MIKC_MADS family protein
evm.model.Chr3.1224	B3	B3 family protein
evm.model.Chr2.1516	NAC	NAC family protein
evm.model.Chr7.3731	NAC	NAC family protein
evm.model.Chr9.4690	NAC	NAC family protein
evm.model.Chr1.1060	C2H2	C2H2 family protein
evm.model.Chr2.1546	C2H2	C2H2 family protein
evm.model.Chr2.24	C2H2	C2H2 family protein
evm.model.Chr2.2897	C2H2	C2H2 family protein
evm.model.Chr3.165	C2H2	C2H2 family protein
evm.model.Chr5.237	C2H2	C2H2 family protein
evm.model.Chr5.5792	C2H2	C2H2 family protein
evm.model.Chr7.3141	C2H2	C2H2 family protein
evm.model.Chr7.3707	C2H2	C2H2 family protein
evm.model.Chr7.3708	C2H2	C2H2 family protein
evm.model.Chr8.171	C2H2	C2H2 family protein
evm.model.Chr8.2933	C2H2	C2H2 family protein
evm.model.Chr9.122	C2H2	C2H2 family protein
evm.model.Chr9.4706	C2H2	C2H2 family protein
evm.model.Chr1.1060	C2H2	C2H2 family protein
evm.model.Chr2.1547	C2H2	C2H2 family protein
evm.model.Chr2.24	C2H2	C2H2 family protein
evm.model.Chr2.2897	C2H2	C2H2 family protein
evm.model.Chr3.165	C2H2	C2H2 family protein
evm.model.Chr3.2506	C2H2	C2H2 family protein
evm.model.Chr5.3345	C2H2	C2H2 family protein
evm.model.Chr5.5792	C2H2	C2H2 family protein
evm.model.Chr7.3141	C2H2	C2H2 family protein
evm.model.Chr7.3707	C2H2	C2H2 family protein
evm.model.Chr8.171	C2H2	C2H2 family protein
evm.model.Chr8.2933	C2H2	C2H2 family protein
evm.model.Chr9.4708	C2H2	C2H2 family protein
evm.model.Chr9.6633	C2H2	C2H2 family protein
evm.model.Chr3.7159	G2-like	G2-like family protein
evm.model.Chr4.7051	G2-like	G2-like family protein
evm.model.Chr4.742	G2-like	G2-like family protein
evm.model.Chr7.3705	G2-like	G2-like family protein
evm.model.Chr2.1565	C2H2	C2H2 family protein
evm.model.Chr3.2113	C2H2	C2H2 family protein
evm.model.Chr6.4306	C2H2	C2H2 family protein
evm.model.Chr7.3697	C2H2	C2H2 family protein
evm.model.Chr9.4726	C2H2	C2H2 family protein
evm.model.Chr7.3651	C2H2	C2H2 family protein
evm.model.Chr4.2457	GRAS	GRAS family protein
evm.model.Chr7.3642	GRAS	GRAS family protein
evm.model.Chr9.4740	GRAS	GRAS family protein
evm.model.Chr2.1629	HD-ZIP	HD-ZIP family protein
evm.model.Chr7.3623	HD-ZIP	HD-ZIP family protein
evm.model.Chr2.1711	NF-YB	NF-YB family protein
evm.model.Chr2.1712	NF-YB	NF-YB family protein
evm.model.Chr7.2574	NF-YB	NF-YB family protein
evm.model.Chr7.3564	NF-YB	NF-YB family protein
evm.model.Chr9.4781	NF-YB	NF-YB family protein
evm.model.Chr7.3563	Trihelix	Trihelix family protein
evm.model.Chr8.3022	MYB_related	MYB_related family protein
evm.model.Chr2.55	LBD	LBD family protein
evm.model.Chr7.4972	LBD	LBD family protein
evm.model.Chr8.3012	LBD	LBD family protein
evm.model.Chr1.6277	ERF	ERF family protein
evm.model.Chr7.2581	ERF	ERF family protein
evm.model.Chr8.2986	ERF	ERF family protein
evm.model.Chr8.3378	ERF	ERF family protein
evm.model.Chr1.3290	bHLH	bHLH family protein
evm.model.Chr2.6642	bHLH	bHLH family protein
evm.model.Chr2.6986	bHLH	bHLH family protein
evm.model.Chr8.2977	bHLH	bHLH family protein
evm.model.Chr9.687	bHLH	bHLH family protein
evm.model.Chr1.3304	Dof	Dof family protein
evm.model.Chr2.392	Dof	Dof family protein
evm.model.Chr3.372	Dof	Dof family protein
evm.model.Chr3.3729	Dof	Dof family protein
evm.model.Chr3.4574	Dof	Dof family protein
evm.model.Chr3.8465	Dof	Dof family protein
evm.model.Chr5.4595	Dof	Dof family protein
evm.model.Chr6.1524	Dof	Dof family protein
evm.model.Chr7.4868	Dof	Dof family protein
evm.model.Chr7.4991	Dof	Dof family protein
evm.model.Chr8.2960	Dof	Dof family protein
evm.model.Chr9.2190	Dof	Dof family protein
evm.model.Chr9.6716	Dof	Dof family protein
evm.model.Chr9.6959	Dof	Dof family protein
evm.model.Chr8.6053	E2F/DP	E2F/DP family protein
evm.model.Chr4.582	MYB_related	MYB_related family protein
evm.model.Chr3.6979	Nin-like	Nin-like family protein
evm.model.Chr4.486	Nin-like	Nin-like family protein
evm.model.Chr4.7319	Nin-like	Nin-like family protein
evm.model.Chr6.2839	Nin-like	Nin-like family protein
evm.model.Chr3.7000	bHLH	bHLH family protein
evm.model.Chr4.457	bHLH	bHLH family protein
evm.model.Chr4.7290	bHLH	bHLH family protein
evm.model.Chr2.2882	bHLH	bHLH family protein
evm.model.Chr3.570	bHLH	bHLH family protein
evm.model.Chr3.6139	bHLH	bHLH family protein
evm.model.Chr5.176	bHLH	bHLH family protein
evm.model.Chr9.7550	bHLH	bHLH family protein
evm.model.Chr1.1820	AP2	AP2 family protein
evm.model.Chr1.6327	AP2	AP2 family protein
evm.model.Chr2.3780	AP2	AP2 family protein
evm.model.Chr2.5349	AP2	AP2 family protein
evm.model.Chr2.6592	AP2	AP2 family protein
evm.model.Chr3.1532	AP2	AP2 family protein
evm.model.Chr3.9245	AP2	AP2 family protein
evm.model.Chr5.3509	AP2	AP2 family protein
evm.model.Chr5.4712	AP2	AP2 family protein
evm.model.Chr6.633	AP2	AP2 family protein
evm.model.Chr7.6647	AP2	AP2 family protein
evm.model.Chr9.1470	AP2	AP2 family protein
evm.model.Chr9.780	AP2	AP2 family protein
evm.model.Chr1.2172	G2-like	G2-like family protein
evm.model.Chr3.4403	G2-like	G2-like family protein
evm.model.Chr7.1666	G2-like	G2-like family protein
evm.model.Chr1.2158	bHLH	bHLH family protein
evm.model.Chr3.4399	bHLH	bHLH family protein
evm.model.Chr1.2131	bHLH	bHLH family protein
evm.model.Chr1.6024	bHLH	bHLH family protein
evm.model.Chr2.4244	bHLH	bHLH family protein
evm.model.Chr2.862	bHLH	bHLH family protein
evm.model.Chr3.1428	bHLH	bHLH family protein
evm.model.Chr3.3843	bHLH	bHLH family protein
evm.model.Chr3.817	bHLH	bHLH family protein
evm.model.Chr4.3714	bHLH	bHLH family protein
evm.model.Chr5.6394	bHLH	bHLH family protein
evm.model.Chr5.913	bHLH	bHLH family protein
evm.model.Chr6.2658	bHLH	bHLH family protein
evm.model.Chr6.4414	bHLH	bHLH family protein
evm.model.Chr7.1745	bHLH	bHLH family protein
evm.model.Chr7.583	bHLH	bHLH family protein
evm.model.Chr7.6561	bHLH	bHLH family protein
evm.model.Chr8.2132	bHLH	bHLH family protein
evm.model.Chr8.4212	bHLH	bHLH family protein
evm.model.Chr8.543	bHLH	bHLH family protein
evm.model.Chr9.6381	bHLH	bHLH family protein
evm.model.Chr9.6890	bHLH	bHLH family protein
evm.model.Chr2.2882	bHLH	bHLH family protein
evm.model.Chr3.570	bHLH	bHLH family protein
evm.model.Chr3.6139	bHLH	bHLH family protein
evm.model.Chr5.176	bHLH	bHLH family protein
evm.model.Chr9.7550	bHLH	bHLH family protein
evm.model.Chr1.5397	C3H	C3H family protein
evm.model.Chr5.233	C3H	C3H family protein
evm.model.Chr7.300	C3H	C3H family protein
evm.model.Chr7.6072	C3H	C3H family protein
evm.model.Chr1.1216	ERF	ERF family protein
evm.model.Chr1.1769	ERF	ERF family protein
evm.model.Chr3.1940	ERF	ERF family protein
evm.model.Chr3.268	ERF	ERF family protein
evm.model.Chr3.4640	ERF	ERF family protein
evm.model.Chr3.5030	ERF	ERF family protein
evm.model.Chr4.1556	ERF	ERF family protein
evm.model.Chr4.6547	ERF	ERF family protein
evm.model.Chr5.1073	ERF	ERF family protein
evm.model.Chr5.234	ERF	ERF family protein
evm.model.Chr5.2938	ERF	ERF family protein
evm.model.Chr5.4796	ERF	ERF family protein
evm.model.Chr5.5619	ERF	ERF family protein
evm.model.Chr6.1656	ERF	ERF family protein
evm.model.Chr6.572	ERF	ERF family protein
evm.model.Chr6.877	ERF	ERF family protein
evm.model.Chr7.2106	ERF	ERF family protein
evm.model.Chr8.766	ERF	ERF family protein
evm.model.Chr1.1060	C2H2	C2H2 family protein
evm.model.Chr1.2856	C2H2	C2H2 family protein
evm.model.Chr2.24	C2H2	C2H2 family protein
evm.model.Chr2.2897	C2H2	C2H2 family protein
evm.model.Chr3.165	C2H2	C2H2 family protein
evm.model.Chr3.2506	C2H2	C2H2 family protein
evm.model.Chr3.5145	C2H2	C2H2 family protein
evm.model.Chr5.1337	C2H2	C2H2 family protein
evm.model.Chr5.237	C2H2	C2H2 family protein
evm.model.Chr5.5792	C2H2	C2H2 family protein
evm.model.Chr7.3708	C2H2	C2H2 family protein
evm.model.Chr8.171	C2H2	C2H2 family protein
evm.model.Chr8.2933	C2H2	C2H2 family protein
evm.model.Chr8.3863	C2H2	C2H2 family protein
evm.model.Chr8.897	C2H2	C2H2 family protein
evm.model.Chr9.4706	C2H2	C2H2 family protein
evm.model.Chr9.6633	C2H2	C2H2 family protein
evm.model.Chr5.248	bZIP	bZIP family protein
evm.model.Chr1.2069	ERF	ERF family protein
evm.model.Chr1.2071	ERF	ERF family protein
evm.model.Chr1.5292	ERF	ERF family protein
evm.model.Chr2.1805	ERF	ERF family protein
evm.model.Chr2.357	ERF	ERF family protein
evm.model.Chr4.625	ERF	ERF family protein
evm.model.Chr4.7406	ERF	ERF family protein
evm.model.Chr5.278	ERF	ERF family protein
evm.model.Chr7.3525	ERF	ERF family protein
evm.model.Chr8.16	ERF	ERF family protein
evm.model.Chr8.4716	ERF	ERF family protein
evm.model.Chr9.3534	ERF	ERF family protein
evm.model.Chr9.4820	ERF	ERF family protein
evm.model.Chr9.5188	ERF	ERF family protein
evm.model.Chr5.343	C3H	C3H family protein
evm.model.Chr5.5926	C3H	C3H family protein
evm.model.Chr2.1432	MIKC_MADS	MIKC_MADS family protein
evm.model.Chr7.3804	MIKC_MADS	MIKC_MADS family protein
evm.model.Chr9.4608	MIKC_MADS	MIKC_MADS family protein
evm.model.Chr2.1440	G2-like	G2-like family protein
evm.model.Chr4.1980	G2-like	G2-like family protein
evm.model.Chr7.3792	G2-like	G2-like family protein
evm.model.Chr1.2131	bHLH	bHLH family protein
evm.model.Chr2.4244	bHLH	bHLH family protein
evm.model.Chr3.3843	bHLH	bHLH family protein
evm.model.Chr3.7872	bHLH	bHLH family protein
evm.model.Chr5.913	bHLH	bHLH family protein
evm.model.Chr6.1881	bHLH	bHLH family protein
evm.model.Chr6.4414	bHLH	bHLH family protein
evm.model.Chr7.1745	bHLH	bHLH family protein
evm.model.Chr7.4312	bHLH	bHLH family protein
evm.model.Chr7.583	bHLH	bHLH family protein
evm.model.Chr9.6381	bHLH	bHLH family protein
evm.model.Chr9.6890	bHLH	bHLH family protein
evm.model.Chr1.397	GATA	GATA family protein
evm.model.Chr2.807	GATA	GATA family protein
evm.model.Chr7.578	GATA	GATA family protein
evm.model.Chr9.6374	GATA	GATA family protein
evm.model.Chr2.6094	NAC	NAC family protein
evm.model.Chr3.8764	NAC	NAC family protein
evm.model.Chr7.4179	NAC	NAC family protein
evm.model.Chr9.1571	NAC	NAC family protein
evm.model.Chr9.7337	NAC	NAC family protein
evm.model.Chr3.397	RAV	RAV family protein
evm.model.Chr5.3511	RAV	RAV family protein
evm.model.Chr6.540	RAV	RAV family protein
evm.model.Chr4.3932	bZIP	bZIP family protein
evm.model.Chr6.2562	bZIP	bZIP family protein
evm.model.Chr8.2244	bZIP	bZIP family protein
evm.model.Chr9.2361	NAC	NAC family protein
evm.model.Chr9.2362	NAC	NAC family protein
evm.model.Chr2.154	NAC	NAC family protein
evm.model.Chr3.3593	NAC	NAC family protein
evm.model.Chr9.6776	NAC	NAC family protein
evm.model.Chr9.220	C2H2	C2H2 family protein
evm.model.Chr3.398	EIL	EIL family protein
evm.model.Chr2.4548	GRAS	GRAS family protein
evm.model.Chr5.451	bHLH	bHLH family protein
evm.model.Chr3.7741	bHLH	bHLH family protein
evm.model.Chr5.444	bHLH	bHLH family protein
evm.model.Chr8.6488	bHLH	bHLH family protein
evm.model.Chr4.2116	C2H2	C2H2 family protein
evm.model.Chr4.6124	C2H2	C2H2 family protein
evm.model.Chr6.1003	NF-YA	NF-YA family protein
evm.model.Chr4.7537	MYB_related	MYB_related family protein
evm.model.Chr4.77	MYB_related	MYB_related family protein
evm.model.Chr1.5191	WRKY	WRKY family protein
evm.model.Chr2.4160	WRKY	WRKY family protein
evm.model.Chr4.68	WRKY	WRKY family protein
evm.model.Chr4.7539	WRKY	WRKY family protein
evm.model.Chr6.4441	WRKY	WRKY family protein
evm.model.Chr7.3394	WRKY	WRKY family protein
evm.model.Chr7.5361	WRKY	WRKY family protein
evm.model.Chr1.1103	ERF	ERF family protein
evm.model.Chr1.6009	ERF	ERF family protein
evm.model.Chr2.144	ERF	ERF family protein
evm.model.Chr2.334	ERF	ERF family protein
evm.model.Chr2.6442	ERF	ERF family protein
evm.model.Chr3.211	ERF	ERF family protein
evm.model.Chr3.3227	ERF	ERF family protein
evm.model.Chr3.9094	ERF	ERF family protein
evm.model.Chr3.9425	ERF	ERF family protein
evm.model.Chr4.1556	ERF	ERF family protein
evm.model.Chr4.6547	ERF	ERF family protein
evm.model.Chr4.7563	ERF	ERF family protein
evm.model.Chr5.5737	ERF	ERF family protein
evm.model.Chr6.3648	ERF	ERF family protein
evm.model.Chr9.1046	ERF	ERF family protein
evm.model.Chr9.532	ERF	ERF family protein
evm.model.Chr9.6752	ERF	ERF family protein
evm.model.Chr1.5309	NAC	NAC family protein
evm.model.Chr5.2954	NAC	NAC family protein
evm.model.Chr7.2097	NAC	NAC family protein
evm.model.Chr7.6015	NAC	NAC family protein
evm.model.Chr1.3844	HD-ZIP	HD-ZIP family protein
evm.model.Chr7.5283	HD-ZIP	HD-ZIP family protein
evm.model.Chr3.4568	bHLH	bHLH family protein
evm.model.Chr5.4588	bHLH	bHLH family protein
evm.model.Chr1.1878	Dof	Dof family protein
evm.model.Chr1.3304	Dof	Dof family protein
evm.model.Chr2.392	Dof	Dof family protein
evm.model.Chr2.5607	Dof	Dof family protein
evm.model.Chr2.82	Dof	Dof family protein
evm.model.Chr3.1944	Dof	Dof family protein
evm.model.Chr3.3729	Dof	Dof family protein
evm.model.Chr3.4574	Dof	Dof family protein
evm.model.Chr3.8465	Dof	Dof family protein
evm.model.Chr4.3960	Dof	Dof family protein
evm.model.Chr4.6015	Dof	Dof family protein
evm.model.Chr5.2926	Dof	Dof family protein
evm.model.Chr5.4595	Dof	Dof family protein
evm.model.Chr7.2109	Dof	Dof family protein
evm.model.Chr7.2931	Dof	Dof family protein
evm.model.Chr7.4868	Dof	Dof family protein
evm.model.Chr7.4991	Dof	Dof family protein
evm.model.Chr8.2960	Dof	Dof family protein
evm.model.Chr8.6368	Dof	Dof family protein
evm.model.Chr9.2190	Dof	Dof family protein
evm.model.Chr9.6647	Dof	Dof family protein
evm.model.Chr9.6716	Dof	Dof family protein
evm.model.Chr9.6861	Dof	Dof family protein
evm.model.Chr6.3851	NAC	NAC family protein
evm.model.Chr6.4464	NAC	NAC family protein
evm.model.Chr1.118	C3H	C3H family protein
evm.model.Chr3.5882	C3H	C3H family protein
evm.model.Chr5.6825	C3H	C3H family protein
evm.model.Chr1.1085	NF-YA	NF-YA family protein
evm.model.Chr2.3764	NF-YA	NF-YA family protein
evm.model.Chr6.3622	NF-YA	NF-YA family protein
evm.model.Chr6.4849	NF-YA	NF-YA family protein
evm.model.Chr6.4850	NF-YA	NF-YA family protein
evm.model.Chr2.2210	ERF	ERF family protein
evm.model.Chr2.6393	ERF	ERF family protein
evm.model.Chr3.1940	ERF	ERF family protein
evm.model.Chr3.1963	ERF	ERF family protein
evm.model.Chr3.2071	ERF	ERF family protein
evm.model.Chr3.268	ERF	ERF family protein
evm.model.Chr3.5030	ERF	ERF family protein
evm.model.Chr3.9066	ERF	ERF family protein
evm.model.Chr5.234	ERF	ERF family protein
evm.model.Chr5.2913	ERF	ERF family protein
evm.model.Chr5.5619	ERF	ERF family protein
evm.model.Chr6.877	ERF	ERF family protein
evm.model.Chr7.2106	ERF	ERF family protein
evm.model.Chr7.2122	ERF	ERF family protein
evm.model.Chr7.2224	ERF	ERF family protein
evm.model.Chr9.1101	ERF	ERF family protein
evm.model.Chr2.393	bZIP	bZIP family protein
evm.model.Chr7.4866	bZIP	bZIP family protein
evm.model.Chr9.6960	bZIP	bZIP family protein
evm.model.Chr1.52	MYB	MYB family protein
evm.model.Chr2.388	MYB	MYB family protein
evm.model.Chr2.391	MYB	MYB family protein
evm.model.Chr2.6285	MYB	MYB family protein
evm.model.Chr5.6884	MYB	MYB family protein
evm.model.Chr7.4872	MYB	MYB family protein
evm.model.Chr9.497	MYB	MYB family protein
evm.model.Chr9.6957	MYB	MYB family protein
evm.model.Chr3.8142	WRKY	WRKY family protein
evm.model.Chr8.1304	bZIP	bZIP family protein
evm.model.Chr3.6003	bHLH	bHLH family protein
evm.model.Chr9.7722	bHLH	bHLH family protein
evm.model.Chr1.3835	MYB_related	MYB_related family protein
evm.model.Chr2.1735	MYB_related	MYB_related family protein
evm.model.Chr2.6983	MYB_related	MYB_related family protein
evm.model.Chr3.7345	MYB_related	MYB_related family protein
evm.model.Chr3.8369	MYB_related	MYB_related family protein
evm.model.Chr4.6896	MYB_related	MYB_related family protein
evm.model.Chr8.6213	MYB_related	MYB_related family protein
evm.model.Chr9.4813	MYB_related	MYB_related family protein
evm.model.Chr7.6025	G2-like	G2-like family protein
evm.model.Chr1.5312	NAC	NAC family protein
evm.model.Chr7.6016	NAC	NAC family protein
evm.model.Chr8.4438	NAC	NAC family protein
evm.model.Chr1.2167	bHLH	bHLH family protein
evm.model.Chr9.7651	bHLH	bHLH family protein
evm.model.Chr1.4415	Dof	Dof family protein
evm.model.Chr2.5607	Dof	Dof family protein
evm.model.Chr2.82	Dof	Dof family protein
evm.model.Chr3.1413	Dof	Dof family protein
evm.model.Chr3.372	Dof	Dof family protein
evm.model.Chr3.3729	Dof	Dof family protein
evm.model.Chr3.4574	Dof	Dof family protein
evm.model.Chr3.8465	Dof	Dof family protein
evm.model.Chr4.7503	Dof	Dof family protein
evm.model.Chr5.4595	Dof	Dof family protein
evm.model.Chr7.2109	Dof	Dof family protein
evm.model.Chr7.5732	Dof	Dof family protein
evm.model.Chr8.1817	Dof	Dof family protein
evm.model.Chr8.2741	Dof	Dof family protein
evm.model.Chr9.2190	Dof	Dof family protein
evm.model.Chr9.6716	Dof	Dof family protein
evm.model.Chr9.7664	Dof	Dof family protein
evm.model.Chr2.3632	MYB_related	MYB_related family protein
evm.model.Chr5.1853	MYB_related	MYB_related family protein
evm.model.Chr5.1869	MYB_related	MYB_related family protein
evm.model.Chr6.3482	MYB_related	MYB_related family protein
evm.model.Chr6.3484	MYB_related	MYB_related family protein
evm.model.Chr6.5013	MYB_related	MYB_related family protein
evm.model.Chr6.5015	MYB_related	MYB_related family protein
evm.model.Chr8.1158	MYB_related	MYB_related family protein
evm.model.Chr8.2256	MYB_related	MYB_related family protein
evm.model.Chr8.3632	MYB_related	MYB_related family protein
evm.model.Chr1.1060	C2H2	C2H2 family protein
evm.model.Chr1.2856	C2H2	C2H2 family protein
evm.model.Chr2.1546	C2H2	C2H2 family protein
evm.model.Chr2.1547	C2H2	C2H2 family protein
evm.model.Chr2.24	C2H2	C2H2 family protein
evm.model.Chr2.2897	C2H2	C2H2 family protein
evm.model.Chr2.6927	C2H2	C2H2 family protein
evm.model.Chr3.2506	C2H2	C2H2 family protein
evm.model.Chr3.9659	C2H2	C2H2 family protein
evm.model.Chr5.1337	C2H2	C2H2 family protein
evm.model.Chr5.237	C2H2	C2H2 family protein
evm.model.Chr7.3141	C2H2	C2H2 family protein
evm.model.Chr7.3707	C2H2	C2H2 family protein
evm.model.Chr7.3708	C2H2	C2H2 family protein
evm.model.Chr8.171	C2H2	C2H2 family protein
evm.model.Chr8.2933	C2H2	C2H2 family protein
evm.model.Chr8.3863	C2H2	C2H2 family protein
evm.model.Chr8.897	C2H2	C2H2 family protein
evm.model.Chr9.122	C2H2	C2H2 family protein
evm.model.Chr9.4706	C2H2	C2H2 family protein
evm.model.Chr9.4708	C2H2	C2H2 family protein
evm.model.Chr9.6633	C2H2	C2H2 family protein
evm.model.Chr1.167	WOX	WOX family protein
evm.model.Chr5.6750	WOX	WOX family protein
evm.model.Chr2.602	MYB	MYB family protein
evm.model.Chr2.6466	MYB	MYB family protein
evm.model.Chr3.5540	MYB	MYB family protein
evm.model.Chr3.9120	MYB	MYB family protein
evm.model.Chr5.6331	MYB	MYB family protein
evm.model.Chr7.4582	MYB	MYB family protein
evm.model.Chr9.7134	MYB	MYB family protein
evm.model.Chr9.982	MYB	MYB family protein
evm.model.Chr2.4990	GRF	GRF family protein
evm.model.Chr3.7973	MYB_related	MYB_related family protein
evm.model.Chr9.3311	MYB_related	MYB_related family protein
evm.model.Chr2.4825	MYB	MYB family protein
evm.model.Chr3.7971	MYB	MYB family protein
evm.model.Chr7.580	ZF-HD	ZF-HD family protein
evm.model.Chr9.6378	ZF-HD	ZF-HD family protein
evm.model.Chr1.6455	BBR-BPC	BBR-BPC family protein
evm.model.Chr3.1720	BBR-BPC	BBR-BPC family protein
evm.model.Chr4.3479	BBR-BPC	BBR-BPC family protein
evm.model.Chr4.5304	BBR-BPC	BBR-BPC family protein
evm.model.Chr6.2867	BBR-BPC	BBR-BPC family protein
evm.model.Chr1.898	G2-like	G2-like family protein
evm.model.Chr3.5207	G2-like	G2-like family protein
evm.model.Chr3.5213	NAC	NAC family protein
evm.model.Chr5.5892	NAC	NAC family protein
evm.model.Chr3.4825	B3	B3 family protein
evm.model.Chr3.4820	WOX	WOX family protein
evm.model.Chr5.5268	WOX	WOX family protein
evm.model.Chr9.2306	WOX	WOX family protein
evm.model.Chr2.5026	NAC	NAC family protein
evm.model.Chr2.6714	NAC	NAC family protein
evm.model.Chr3.4803	NAC	NAC family protein
evm.model.Chr4.5661	NAC	NAC family protein
evm.model.Chr5.5135	NAC	NAC family protein
evm.model.Chr6.2059	NAC	NAC family protein
evm.model.Chr7.4920	NAC	NAC family protein
evm.model.Chr9.3125	NAC	NAC family protein
evm.model.Chr3.3776	bZIP	bZIP family protein
evm.model.Chr3.7852	ERF	ERF family protein
evm.model.Chr7.5824	ERF	ERF family protein
evm.model.Chr2.1565	C2H2	C2H2 family protein
evm.model.Chr3.2113	C2H2	C2H2 family protein
evm.model.Chr5.2746	C2H2	C2H2 family protein
evm.model.Chr7.3697	C2H2	C2H2 family protein
evm.model.Chr9.4726	C2H2	C2H2 family protein
evm.model.Chr6.2973	ERF	ERF family protein
evm.model.Chr5.1351	BBR-BPC	BBR-BPC family protein
evm.model.Chr8.3858	BBR-BPC	BBR-BPC family protein
evm.model.Chr8.907	BBR-BPC	BBR-BPC family protein
evm.model.Chr1.5885	TALE	TALE family protein
evm.model.Chr2.3555	TALE	TALE family protein
evm.model.Chr6.3403	TALE	TALE family protein
evm.model.Chr6.5096	TALE	TALE family protein
evm.model.Chr2.3558	bZIP	bZIP family protein
evm.model.Chr2.3549	ERF	ERF family protein
evm.model.Chr2.6045	ERF	ERF family protein
evm.model.Chr3.8752	ERF	ERF family protein
evm.model.Chr6.2639	ERF	ERF family protein
evm.model.Chr6.3401	ERF	ERF family protein
evm.model.Chr6.5104	ERF	ERF family protein
evm.model.Chr8.2153	ERF	ERF family protein
evm.model.Chr9.1641	ERF	ERF family protein
evm.model.Chr1.621	NAC	NAC family protein
evm.model.Chr2.6848	NAC	NAC family protein
evm.model.Chr3.9598	NAC	NAC family protein
evm.model.Chr9.228	NAC	NAC family protein
evm.model.Chr1.619	NAC	NAC family protein
evm.model.Chr1.620	NAC	NAC family protein
evm.model.Chr3.5431	NAC	NAC family protein
evm.model.Chr3.5432	NAC	NAC family protein
evm.model.Chr5.6156	NAC	NAC family protein
evm.model.Chr7.1383	Trihelix	Trihelix family protein
evm.model.Chr2.3299	ERF	ERF family protein
evm.model.Chr2.3549	ERF	ERF family protein
evm.model.Chr3.7164	ERF	ERF family protein
evm.model.Chr4.3745	ERF	ERF family protein
evm.model.Chr6.2639	ERF	ERF family protein
evm.model.Chr8.2153	ERF	ERF family protein
evm.model.Chr8.4468	ERF	ERF family protein
evm.model.Chr9.2417	C3H	C3H family protein
evm.model.Chr3.9556	G2-like	G2-like family protein
evm.model.Chr9.302	G2-like	G2-like family protein
evm.model.Chr3.9553	C2H2	C2H2 family protein
evm.model.Chr2.117	ERF	ERF family protein
evm.model.Chr2.6045	ERF	ERF family protein
evm.model.Chr2.6797	ERF	ERF family protein
evm.model.Chr3.8752	ERF	ERF family protein
evm.model.Chr7.6683	ERF	ERF family protein
evm.model.Chr8.2153	ERF	ERF family protein
evm.model.Chr9.1641	ERF	ERF family protein
evm.model.Chr2.35	LBD	LBD family protein
evm.model.Chr2.4594	LBD	LBD family protein
evm.model.Chr7.2937	LBD	LBD family protein
evm.model.Chr1.1060	C2H2	C2H2 family protein
evm.model.Chr2.1546	C2H2	C2H2 family protein
evm.model.Chr2.1547	C2H2	C2H2 family protein
evm.model.Chr2.24	C2H2	C2H2 family protein
evm.model.Chr2.2897	C2H2	C2H2 family protein
evm.model.Chr2.6927	C2H2	C2H2 family protein
evm.model.Chr3.165	C2H2	C2H2 family protein
evm.model.Chr3.5145	C2H2	C2H2 family protein
evm.model.Chr3.9659	C2H2	C2H2 family protein
evm.model.Chr5.5792	C2H2	C2H2 family protein
evm.model.Chr7.3707	C2H2	C2H2 family protein
evm.model.Chr8.3863	C2H2	C2H2 family protein
evm.model.Chr8.897	C2H2	C2H2 family protein
evm.model.Chr9.122	C2H2	C2H2 family protein
evm.model.Chr9.4706	C2H2	C2H2 family protein
evm.model.Chr9.4708	C2H2	C2H2 family protein
evm.model.Chr9.6633	C2H2	C2H2 family protein
evm.model.Chr2.22	HD-ZIP	HD-ZIP family protein
evm.model.Chr7.2962	HD-ZIP	HD-ZIP family protein
evm.model.Chr9.6631	HD-ZIP	HD-ZIP family protein
evm.model.Chr1.6347	Dof	Dof family protein
evm.model.Chr2.5607	Dof	Dof family protein
evm.model.Chr3.1944	Dof	Dof family protein
evm.model.Chr3.3729	Dof	Dof family protein
evm.model.Chr3.7385	Dof	Dof family protein
evm.model.Chr3.8465	Dof	Dof family protein
evm.model.Chr4.165	Dof	Dof family protein
evm.model.Chr4.3341	Dof	Dof family protein
evm.model.Chr4.3960	Dof	Dof family protein
evm.model.Chr4.6015	Dof	Dof family protein
evm.model.Chr4.6049	Dof	Dof family protein
evm.model.Chr4.7503	Dof	Dof family protein
evm.model.Chr5.2926	Dof	Dof family protein
evm.model.Chr5.4595	Dof	Dof family protein
evm.model.Chr6.1524	Dof	Dof family protein
evm.model.Chr7.2109	Dof	Dof family protein
evm.model.Chr8.1817	Dof	Dof family protein
evm.model.Chr8.2410	Dof	Dof family protein
evm.model.Chr8.6368	Dof	Dof family protein
evm.model.Chr2.5067	C2H2	C2H2 family protein
evm.model.Chr3.7301	WRKY	WRKY family protein
evm.model.Chr4.6924	WRKY	WRKY family protein
evm.model.Chr4.913	WRKY	WRKY family protein
evm.model.Chr2.1735	MYB	MYB family protein
evm.model.Chr3.7345	MYB	MYB family protein
evm.model.Chr4.6896	MYB	MYB family protein
evm.model.Chr4.989	MYB	MYB family protein
evm.model.Chr1.618	C2H2	C2H2 family protein
evm.model.Chr3.9637	C2H2	C2H2 family protein
evm.model.Chr4.1067	C2H2	C2H2 family protein
evm.model.Chr4.2330	C2H2	C2H2 family protein
evm.model.Chr4.6837	C2H2	C2H2 family protein
evm.model.Chr5.6157	C2H2	C2H2 family protein
evm.model.Chr9.145	C2H2	C2H2 family protein
evm.model.Chr3.7266	NF-YB	NF-YB family protein
evm.model.Chr3.7419	NF-YB	NF-YB family protein
evm.model.Chr4.6806	NF-YB	NF-YB family protein
evm.model.Chr4.889	NF-YB	NF-YB family protein
evm.model.Chr8.2657	NF-YB	NF-YB family protein
evm.model.Chr9.6551	NF-YB	NF-YB family protein
evm.model.Chr1.1295	NF-YB	NF-YB family protein
evm.model.Chr2.1715	NF-YB	NF-YB family protein
evm.model.Chr3.7266	NF-YB	NF-YB family protein
evm.model.Chr3.7419	NF-YB	NF-YB family protein
evm.model.Chr4.6806	NF-YB	NF-YB family protein
evm.model.Chr4.889	NF-YB	NF-YB family protein
evm.model.Chr8.2657	NF-YB	NF-YB family protein
evm.model.Chr9.4784	NF-YB	NF-YB family protein
evm.model.Chr9.6551	NF-YB	NF-YB family protein
evm.model.Chr1.1564	HB-other	HB-other family protein
evm.model.Chr5.5137	HB-other	HB-other family protein
evm.model.Chr1.1569	NAC	NAC family protein
evm.model.Chr2.349	NAC	NAC family protein
evm.model.Chr2.5026	NAC	NAC family protein
evm.model.Chr2.6094	NAC	NAC family protein
evm.model.Chr2.6714	NAC	NAC family protein
evm.model.Chr3.4803	NAC	NAC family protein
evm.model.Chr4.4844	NAC	NAC family protein
evm.model.Chr4.5661	NAC	NAC family protein
evm.model.Chr5.5135	NAC	NAC family protein
evm.model.Chr6.2059	NAC	NAC family protein
evm.model.Chr7.4920	NAC	NAC family protein
evm.model.Chr8.1545	NAC	NAC family protein
evm.model.Chr9.1571	NAC	NAC family protein
evm.model.Chr9.3125	NAC	NAC family protein
evm.model.Chr9.498	NAC	NAC family protein
evm.model.Chr1.1583	TCP	TCP family protein
evm.model.Chr1.1593	M-type_MADS	M-type_MADS family protein
evm.model.Chr5.5099	M-type_MADS	M-type_MADS family protein
evm.model.Chr1.1641	B3	B3 family protein
evm.model.Chr3.4750	B3	B3 family protein
evm.model.Chr5.3707	B3	B3 family protein
evm.model.Chr5.5056	B3	B3 family protein
evm.model.Chr8.6257	B3	B3 family protein
evm.model.Chr8.6262	B3	B3 family protein
evm.model.Chr1.1664	bZIP	bZIP family protein
evm.model.Chr4.1331	bZIP	bZIP family protein
evm.model.Chr1.4272	GATA	GATA family protein
evm.model.Chr3.4405	GATA	GATA family protein
evm.model.Chr4.4025	GATA	GATA family protein
evm.model.Chr6.2432	GATA	GATA family protein
evm.model.Chr7.6458	GATA	GATA family protein
evm.model.Chr8.2498	GATA	GATA family protein
evm.model.Chr8.423	GATA	GATA family protein
evm.model.Chr9.6609	GATA	GATA family protein
evm.model.Chr1.1878	Dof	Dof family protein
evm.model.Chr3.372	Dof	Dof family protein
evm.model.Chr3.4574	Dof	Dof family protein
evm.model.Chr4.165	Dof	Dof family protein
evm.model.Chr5.4595	Dof	Dof family protein
evm.model.Chr6.1524	Dof	Dof family protein
evm.model.Chr7.2931	Dof	Dof family protein
evm.model.Chr9.6647	Dof	Dof family protein
evm.model.Chr9.6651	B3	B3 family protein
evm.model.Chr9.6653	Nin-like	Nin-like family protein
evm.model.Chr2.41	bHLH	bHLH family protein
evm.model.Chr2.6642	bHLH	bHLH family protein
evm.model.Chr2.6986	bHLH	bHLH family protein
evm.model.Chr7.2898	bHLH	bHLH family protein
evm.model.Chr9.6660	bHLH	bHLH family protein
evm.model.Chr9.687	bHLH	bHLH family protein
evm.model.Chr5.2262	ERF	ERF family protein
evm.model.Chr6.5307	ERF	ERF family protein
evm.model.Chr6.5312	ERF	ERF family protein
evm.model.Chr7.2877	ERF	ERF family protein
evm.model.Chr8.2986	ERF	ERF family protein
evm.model.Chr9.6664	ERF	ERF family protein
evm.model.Chr7.2841	GRAS	GRAS family protein
evm.model.Chr9.6687	GRAS	GRAS family protein
evm.model.Chr2.57	C2H2	C2H2 family protein
evm.model.Chr3.3802	C2H2	C2H2 family protein
evm.model.Chr9.6690	C2H2	C2H2 family protein
evm.model.Chr3.3790	MYB_related	MYB_related family protein
evm.model.Chr3.467	MYB_related	MYB_related family protein
evm.model.Chr9.6696	MYB_related	MYB_related family protein
evm.model.Chr1.6330	MYB	MYB family protein
evm.model.Chr2.5367	MYB	MYB family protein
evm.model.Chr2.5669	MYB	MYB family protein
evm.model.Chr2.69	MYB	MYB family protein
evm.model.Chr3.3767	MYB	MYB family protein
evm.model.Chr3.7431	MYB	MYB family protein
evm.model.Chr3.8271	MYB	MYB family protein
evm.model.Chr4.1176	MYB	MYB family protein
evm.model.Chr4.6794	MYB	MYB family protein
evm.model.Chr9.2113	MYB	MYB family protein
evm.model.Chr9.2561	MYB	MYB family protein
evm.model.Chr9.6706	MYB	MYB family protein
evm.model.Chr2.140	WRKY	WRKY family protein
evm.model.Chr3.3625	WRKY	WRKY family protein
evm.model.Chr9.6747	WRKY	WRKY family protein
evm.model.Chr9.7106	WRKY	WRKY family protein
evm.model.Chr2.154	NAC	NAC family protein
evm.model.Chr3.3593	NAC	NAC family protein
evm.model.Chr9.6776	NAC	NAC family protein
evm.model.Chr2.2249	CAMTA	CAMTA family protein
evm.model.Chr7.3068	CAMTA	CAMTA family protein
evm.model.Chr9.6785	CAMTA	CAMTA family protein
evm.model.Chr1.2172	G2-like	G2-like family protein
evm.model.Chr3.4403	G2-like	G2-like family protein
evm.model.Chr8.5822	G2-like	G2-like family protein
evm.model.Chr8.5819	GeBP	GeBP family protein
evm.model.Chr1.322	NF-YA	NF-YA family protein
evm.model.Chr3.5705	NF-YA	NF-YA family protein
evm.model.Chr1.333	M-type_MADS	M-type_MADS family protein
evm.model.Chr1.2167	bHLH	bHLH family protein
evm.model.Chr1.347	bHLH	bHLH family protein
evm.model.Chr3.5674	bHLH	bHLH family protein
evm.model.Chr5.6516	bHLH	bHLH family protein
evm.model.Chr1.366	C3H	C3H family protein
evm.model.Chr3.5660	C3H	C3H family protein
evm.model.Chr5.6488	C3H	C3H family protein
evm.model.Chr3.7159	G2-like	G2-like family protein
evm.model.Chr4.742	G2-like	G2-like family protein
evm.model.Chr4.713	BES1	BES1 family protein
evm.model.Chr4.701	HD-ZIP	HD-ZIP family protein
evm.model.Chr2.3866	TCP	TCP family protein
evm.model.Chr2.4101	TCP	TCP family protein
evm.model.Chr2.414	TCP	TCP family protein
evm.model.Chr2.6691	TCP	TCP family protein
evm.model.Chr3.6857	TCP	TCP family protein
evm.model.Chr3.9359	TCP	TCP family protein
evm.model.Chr4.5061	TCP	TCP family protein
evm.model.Chr4.695	TCP	TCP family protein
evm.model.Chr6.3824	TCP	TCP family protein
evm.model.Chr6.4499	TCP	TCP family protein
evm.model.Chr6.4760	TCP	TCP family protein
evm.model.Chr7.3978	TCP	TCP family protein
evm.model.Chr9.5431	TCP	TCP family protein
evm.model.Chr9.619	TCP	TCP family protein
evm.model.Chr9.7416	TCP	TCP family protein
evm.model.Chr3.6861	MIKC_MADS	MIKC_MADS family protein
evm.model.Chr4.693	MIKC_MADS	MIKC_MADS family protein
evm.model.Chr3.6861	MIKC_MADS	MIKC_MADS family protein
evm.model.Chr4.693	MIKC_MADS	MIKC_MADS family protein
evm.model.Chr1.176	LBD	LBD family protein
evm.model.Chr3.5854	LBD	LBD family protein
evm.model.Chr3.7039	LBD	LBD family protein
evm.model.Chr3.7058	LBD	LBD family protein
evm.model.Chr4.1892	LBD	LBD family protein
evm.model.Chr4.389	LBD	LBD family protein
evm.model.Chr4.672	LBD	LBD family protein
evm.model.Chr4.7232	LBD	LBD family protein
evm.model.Chr4.7433	LBD	LBD family protein
evm.model.Chr3.4405	GATA	GATA family protein
evm.model.Chr4.2308	GATA	GATA family protein
evm.model.Chr4.5988	GATA	GATA family protein
evm.model.Chr4.642	GATA	GATA family protein
evm.model.Chr4.7416	GATA	GATA family protein
evm.model.Chr5.645	GATA	GATA family protein
evm.model.Chr8.1923	GATA	GATA family protein
evm.model.Chr3.6889	ERF	ERF family protein
evm.model.Chr3.696	ERF	ERF family protein
evm.model.Chr4.634	ERF	ERF family protein
evm.model.Chr4.7412	ERF	ERF family protein
evm.model.Chr6.3313	ERF	ERF family protein
evm.model.Chr6.5282	ERF	ERF family protein
evm.model.Chr7.4631	ERF	ERF family protein
evm.model.Chr7.6318	ERF	ERF family protein
evm.model.Chr9.7096	ERF	ERF family protein
evm.model.Chr1.3835	MYB_related	MYB_related family protein
evm.model.Chr2.6983	MYB_related	MYB_related family protein
evm.model.Chr4.6896	MYB_related	MYB_related family protein
evm.model.Chr4.989	MYB_related	MYB_related family protein
evm.model.Chr7.5277	MYB_related	MYB_related family protein
evm.model.Chr1.3881	ERF	ERF family protein
evm.model.Chr2.6442	ERF	ERF family protein
evm.model.Chr3.1611	ERF	ERF family protein
evm.model.Chr3.3657	ERF	ERF family protein
evm.model.Chr4.3745	ERF	ERF family protein
evm.model.Chr6.5349	ERF	ERF family protein
evm.model.Chr7.5987	ERF	ERF family protein
evm.model.Chr7.5989	ERF	ERF family protein
evm.model.Chr8.4468	ERF	ERF family protein
evm.model.Chr9.5978	ERF	ERF family protein
evm.model.Chr1.3882	MYB	MYB family protein
evm.model.Chr1.4855	MYB	MYB family protein
evm.model.Chr1.52	MYB	MYB family protein
evm.model.Chr3.6446	MYB	MYB family protein
evm.model.Chr3.8068	MYB	MYB family protein
evm.model.Chr3.8980	MYB	MYB family protein
evm.model.Chr5.6884	MYB	MYB family protein
evm.model.Chr7.5533	MYB	MYB family protein
evm.model.Chr7.5985	MYB	MYB family protein
evm.model.Chr8.1879	MYB	MYB family protein
evm.model.Chr9.4471	MYB	MYB family protein
evm.model.Chr4.1915	bHLH	bHLH family protein
evm.model.Chr4.6294	bHLH	bHLH family protein
evm.model.Chr4.1876	DBB	DBB family protein
evm.model.Chr4.6327	DBB	DBB family protein
evm.model.Chr5.464	DBB	DBB family protein
evm.model.Chr8.6471	DBB	DBB family protein
evm.model.Chr4.1877	bZIP	bZIP family protein
evm.model.Chr4.6328	bZIP	bZIP family protein
evm.model.Chr8.6469	bZIP	bZIP family protein
evm.model.Chr3.7033	LBD	LBD family protein
evm.model.Chr3.7039	LBD	LBD family protein
evm.model.Chr3.7058	LBD	LBD family protein
evm.model.Chr4.1892	LBD	LBD family protein
evm.model.Chr4.389	LBD	LBD family protein
evm.model.Chr4.672	LBD	LBD family protein
evm.model.Chr4.7232	LBD	LBD family protein
evm.model.Chr4.7433	LBD	LBD family protein
evm.model.Chr4.6387	HD-ZIP	HD-ZIP family protein
evm.model.Chr3.7712	MYB	MYB family protein
evm.model.Chr3.8110	MYB	MYB family protein
evm.model.Chr4.6406	MYB	MYB family protein
evm.model.Chr9.2982	MYB	MYB family protein
evm.model.Chr3.6755	C3H	C3H family protein
evm.model.Chr4.16	C3H	C3H family protein
evm.model.Chr4.6469	C3H	C3H family protein
evm.model.Chr5.1768	HD-ZIP	HD-ZIP family protein
evm.model.Chr8.3698	HD-ZIP	HD-ZIP family protein
evm.model.Chr5.1810	MYB_related	MYB_related family protein
evm.model.Chr2.6285	MYB	MYB family protein
evm.model.Chr3.8980	MYB	MYB family protein
evm.model.Chr5.1835	MYB	MYB family protein
evm.model.Chr5.6884	MYB	MYB family protein
evm.model.Chr7.4918	MYB	MYB family protein
evm.model.Chr8.1149	MYB	MYB family protein
evm.model.Chr8.3648	MYB	MYB family protein
evm.model.Chr9.1253	MYB	MYB family protein
evm.model.Chr9.4471	MYB	MYB family protein
evm.model.Chr9.497	MYB	MYB family protein
evm.model.Chr9.6932	MYB	MYB family protein
evm.model.Chr2.92	ZF-HD	ZF-HD family protein
evm.model.Chr3.3690	ZF-HD	ZF-HD family protein
evm.model.Chr6.3457	ZF-HD	ZF-HD family protein
evm.model.Chr9.6724	ZF-HD	ZF-HD family protein
evm.model.Chr1.2564	SRS	SRS family protein
evm.model.Chr5.1987	SRS	SRS family protein
evm.model.Chr6.5016	SRS	SRS family protein
evm.model.Chr6.5106	SRS	SRS family protein
evm.model.Chr7.2799	SRS	SRS family protein
evm.model.Chr8.2364	SRS	SRS family protein
evm.model.Chr9.5433	SRS	SRS family protein
evm.model.Chr1.2233	GeBP	GeBP family protein
evm.model.Chr4.2935	GeBP	GeBP family protein
evm.model.Chr9.5720	GeBP	GeBP family protein
evm.model.Chr1.4251	bHLH	bHLH family protein
evm.model.Chr7.5821	bHLH	bHLH family protein
evm.model.Chr8.4596	bHLH	bHLH family protein
evm.model.Chr1.4243	MIKC_MADS	MIKC_MADS family protein
evm.model.Chr7.4923	MIKC_MADS	MIKC_MADS family protein
evm.model.Chr7.5823	MIKC_MADS	MIKC_MADS family protein
evm.model.Chr8.4594	MIKC_MADS	MIKC_MADS family protein
evm.model.Chr3.7852	ERF	ERF family protein
evm.model.Chr7.5824	ERF	ERF family protein
evm.model.Chr8.4592	ERF	ERF family protein
evm.model.Chr3.7852	ERF	ERF family protein
evm.model.Chr7.5824	ERF	ERF family protein
evm.model.Chr8.4588	ERF	ERF family protein
evm.model.Chr8.4592	ERF	ERF family protein
evm.model.Chr1.5037	TCP	TCP family protein
evm.model.Chr2.3866	TCP	TCP family protein
evm.model.Chr2.4101	TCP	TCP family protein
evm.model.Chr2.414	TCP	TCP family protein
evm.model.Chr2.4754	TCP	TCP family protein
evm.model.Chr2.6691	TCP	TCP family protein
evm.model.Chr3.2266	TCP	TCP family protein
evm.model.Chr3.6857	TCP	TCP family protein
evm.model.Chr3.9359	TCP	TCP family protein
evm.model.Chr4.695	TCP	TCP family protein
evm.model.Chr6.3824	TCP	TCP family protein
evm.model.Chr6.4760	TCP	TCP family protein
evm.model.Chr7.3978	TCP	TCP family protein
evm.model.Chr7.4840	TCP	TCP family protein
evm.model.Chr9.5431	TCP	TCP family protein
evm.model.Chr9.619	TCP	TCP family protein
evm.model.Chr9.6969	TCP	TCP family protein
evm.model.Chr1.1878	Dof	Dof family protein
evm.model.Chr2.392	Dof	Dof family protein
evm.model.Chr2.5607	Dof	Dof family protein
evm.model.Chr2.6955	Dof	Dof family protein
evm.model.Chr2.82	Dof	Dof family protein
evm.model.Chr3.3729	Dof	Dof family protein
evm.model.Chr3.4574	Dof	Dof family protein
evm.model.Chr3.8465	Dof	Dof family protein
evm.model.Chr3.9695	Dof	Dof family protein
evm.model.Chr4.3960	Dof	Dof family protein
evm.model.Chr4.6015	Dof	Dof family protein
evm.model.Chr4.6049	Dof	Dof family protein
evm.model.Chr5.4595	Dof	Dof family protein
evm.model.Chr5.595	Dof	Dof family protein
evm.model.Chr6.1524	Dof	Dof family protein
evm.model.Chr8.6368	Dof	Dof family protein
evm.model.Chr9.2190	Dof	Dof family protein
evm.model.Chr9.6716	Dof	Dof family protein
evm.model.Chr9.71	Dof	Dof family protein
evm.model.Chr3.9453	bZIP	bZIP family protein
evm.model.Chr9.483	bZIP	bZIP family protein
evm.model.Chr2.1440	G2-like	G2-like family protein
evm.model.Chr2.4282	G2-like	G2-like family protein
evm.model.Chr4.1980	G2-like	G2-like family protein
evm.model.Chr7.3792	G2-like	G2-like family protein
evm.model.Chr7.6586	G2-like	G2-like family protein
evm.model.Chr8.3923	G2-like	G2-like family protein
evm.model.Chr1.6009	ERF	ERF family protein
evm.model.Chr3.7164	ERF	ERF family protein
evm.model.Chr4.3745	ERF	ERF family protein
evm.model.Chr5.4014	ERF	ERF family protein
evm.model.Chr5.6105	ERF	ERF family protein
evm.model.Chr6.2639	ERF	ERF family protein
evm.model.Chr7.6444	ERF	ERF family protein
evm.model.Chr8.1279	ERF	ERF family protein
evm.model.Chr8.2153	ERF	ERF family protein
evm.model.Chr3.7159	G2-like	G2-like family protein
evm.model.Chr4.7051	G2-like	G2-like family protein
evm.model.Chr4.742	G2-like	G2-like family protein
evm.model.Chr7.3705	G2-like	G2-like family protein
evm.model.Chr2.4070	MYB_related	MYB_related family protein
evm.model.Chr2.6834	MYB_related	MYB_related family protein
evm.model.Chr6.370	MYB_related	MYB_related family protein
evm.model.Chr6.3800	MYB_related	MYB_related family protein
evm.model.Chr8.6213	MYB_related	MYB_related family protein
evm.model.Chr1.6191	NAC	NAC family protein
evm.model.Chr2.3164	NAC	NAC family protein
evm.model.Chr3.6395	NAC	NAC family protein
evm.model.Chr5.3435	NAC	NAC family protein
evm.model.Chr5.4181	NAC	NAC family protein
evm.model.Chr6.3193	NAC	NAC family protein
evm.model.Chr6.5479	NAC	NAC family protein
evm.model.Chr7.3008	NAC	NAC family protein
evm.model.Chr7.635	NAC	NAC family protein
evm.model.Chr7.6541	NAC	NAC family protein
evm.model.Chr9.4071	NAC	NAC family protein
evm.model.Chr2.4540	MYB	MYB family protein
evm.model.Chr3.4417	MYB	MYB family protein
evm.model.Chr6.4077	MYB	MYB family protein
evm.model.Chr6.4080	MYB	MYB family protein
evm.model.Chr3.7451	ERF	ERF family protein
evm.model.Chr4.1246	ERF	ERF family protein
evm.model.Chr4.6774	ERF	ERF family protein
evm.model.Chr2.735	Trihelix	Trihelix family protein
evm.model.Chr7.4441	Trihelix	Trihelix family protein
evm.model.Chr2.735	Trihelix	Trihelix family protein
evm.model.Chr7.4441	Trihelix	Trihelix family protein
evm.model.Chr3.1573	bHLH	bHLH family protein
evm.model.Chr3.1574	bHLH	bHLH family protein
evm.model.Chr3.1576	bHLH	bHLH family protein
evm.model.Chr3.1577	bHLH	bHLH family protein
evm.model.Chr4.1424	WRKY	WRKY family protein
evm.model.Chr4.6636	WRKY	WRKY family protein
evm.model.Chr7.5690	WRKY	WRKY family protein
evm.model.Chr3.7564	bHLH	bHLH family protein
evm.model.Chr4.1425	bHLH	bHLH family protein
evm.model.Chr2.5367	MYB	MYB family protein
evm.model.Chr2.5669	MYB	MYB family protein
evm.model.Chr2.69	MYB	MYB family protein
evm.model.Chr3.3767	MYB	MYB family protein
evm.model.Chr3.7431	MYB	MYB family protein
evm.model.Chr3.8271	MYB	MYB family protein
evm.model.Chr4.1176	MYB	MYB family protein
evm.model.Chr4.6794	MYB	MYB family protein
evm.model.Chr9.2113	MYB	MYB family protein
evm.model.Chr9.2561	MYB	MYB family protein
evm.model.Chr9.6706	MYB	MYB family protein
evm.model.Chr4.1664	C3H	C3H family protein
evm.model.Chr1.397	GATA	GATA family protein
evm.model.Chr1.6222	GATA	GATA family protein
evm.model.Chr2.663	GATA	GATA family protein
evm.model.Chr2.807	GATA	GATA family protein
evm.model.Chr3.8231	GATA	GATA family protein
evm.model.Chr7.4550	GATA	GATA family protein
evm.model.Chr7.6563	GATA	GATA family protein
evm.model.Chr9.2112	C2H2	C2H2 family protein
evm.model.Chr1.530	MYB_related	MYB_related family protein
evm.model.Chr3.5480	MYB_related	MYB_related family protein
evm.model.Chr4.5524	MYB_related	MYB_related family protein
evm.model.Chr4.5478	bHLH	bHLH family protein
evm.model.Chr1.815	bZIP	bZIP family protein
evm.model.Chr2.6747	bZIP	bZIP family protein
evm.model.Chr3.5267	bZIP	bZIP family protein
evm.model.Chr5.5952	bZIP	bZIP family protein
evm.model.Chr9.493	bZIP	bZIP family protein
evm.model.Chr2.637	WRKY	WRKY family protein
evm.model.Chr7.4609	WRKY	WRKY family protein
evm.model.Chr9.6747	WRKY	WRKY family protein
evm.model.Chr9.7106	WRKY	WRKY family protein
evm.model.Chr1.6073	bZIP	bZIP family protein
evm.model.Chr3.862	bZIP	bZIP family protein
evm.model.Chr3.9073	M-type_MADS	M-type_MADS family protein
evm.model.Chr4.3761	M-type_MADS	M-type_MADS family protein
evm.model.Chr6.2606	M-type_MADS	M-type_MADS family protein
evm.model.Chr8.2185	M-type_MADS	M-type_MADS family protein
evm.model.Chr9.1090	M-type_MADS	M-type_MADS family protein
evm.model.Chr2.5467	MYB	MYB family protein
evm.model.Chr3.8362	MYB	MYB family protein
evm.model.Chr1.1216	ERF	ERF family protein
evm.model.Chr1.1769	ERF	ERF family protein
evm.model.Chr3.1940	ERF	ERF family protein
evm.model.Chr3.4640	ERF	ERF family protein
evm.model.Chr4.1556	ERF	ERF family protein
evm.model.Chr4.6547	ERF	ERF family protein
evm.model.Chr5.2945	ERF	ERF family protein
evm.model.Chr5.5619	ERF	ERF family protein
evm.model.Chr7.2106	ERF	ERF family protein
evm.model.Chr2.5661	HD-ZIP	HD-ZIP family protein
evm.model.Chr3.2522	HD-ZIP	HD-ZIP family protein
evm.model.Chr9.2123	HD-ZIP	HD-ZIP family protein
evm.model.Chr1.1405	ARR-B	ARR-B family protein
evm.model.Chr1.3637	ARR-B	ARR-B family protein
evm.model.Chr3.4915	ARR-B	ARR-B family protein
evm.model.Chr5.5413	ARR-B	ARR-B family protein
evm.model.Chr7.5186	ARR-B	ARR-B family protein
evm.model.Chr1.1408	GATA	GATA family protein
evm.model.Chr1.4151	GATA	GATA family protein
evm.model.Chr5.5412	GATA	GATA family protein
evm.model.Chr7.5866	GATA	GATA family protein
evm.model.Chr2.5327	bHLH	bHLH family protein
evm.model.Chr3.8251	bHLH	bHLH family protein
evm.model.Chr9.2614	bHLH	bHLH family protein
evm.model.Chr2.5327	bHLH	bHLH family protein
evm.model.Chr3.8251	bHLH	bHLH family protein
evm.model.Chr7.6122	bHLH	bHLH family protein
evm.model.Chr9.2614	bHLH	bHLH family protein
evm.model.Chr1.618	C2H2	C2H2 family protein
evm.model.Chr2.5559	C2H2	C2H2 family protein
evm.model.Chr2.5561	C2H2	C2H2 family protein
evm.model.Chr3.8435	C2H2	C2H2 family protein
evm.model.Chr3.9599	C2H2	C2H2 family protein
evm.model.Chr3.9637	C2H2	C2H2 family protein
evm.model.Chr4.2237	C2H2	C2H2 family protein
evm.model.Chr4.4174	C2H2	C2H2 family protein
evm.model.Chr4.5970	C2H2	C2H2 family protein
evm.model.Chr6.2370	C2H2	C2H2 family protein
evm.model.Chr9.145	C2H2	C2H2 family protein
evm.model.Chr9.2232	C2H2	C2H2 family protein
evm.model.Chr9.227	C2H2	C2H2 family protein
evm.model.Chr7.2477	ERF	ERF family protein
evm.model.Chr2.102	HD-ZIP	HD-ZIP family protein
evm.model.Chr8.1400	HD-ZIP	HD-ZIP family protein
evm.model.Chr8.3220	HD-ZIP	HD-ZIP family protein
evm.model.Chr3.1744	MYB	MYB family protein
evm.model.Chr5.2374	MYB	MYB family protein
evm.model.Chr7.2493	MYB	MYB family protein
evm.model.Chr7.6754	MYB	MYB family protein
evm.model.Chr8.3334	MYB	MYB family protein
evm.model.Chr3.9806	MYB_related	MYB_related family protein
evm.model.Chr8.57	MYB_related	MYB_related family protein
evm.model.Chr1.1878	Dof	Dof family protein
evm.model.Chr2.392	Dof	Dof family protein
evm.model.Chr2.5607	Dof	Dof family protein
evm.model.Chr2.82	Dof	Dof family protein
evm.model.Chr3.3729	Dof	Dof family protein
evm.model.Chr3.4574	Dof	Dof family protein
evm.model.Chr3.7385	Dof	Dof family protein
evm.model.Chr3.8465	Dof	Dof family protein
evm.model.Chr4.6015	Dof	Dof family protein
evm.model.Chr4.6049	Dof	Dof family protein
evm.model.Chr5.2926	Dof	Dof family protein
evm.model.Chr5.4595	Dof	Dof family protein
evm.model.Chr6.1524	Dof	Dof family protein
evm.model.Chr7.2109	Dof	Dof family protein
evm.model.Chr7.4868	Dof	Dof family protein
evm.model.Chr7.5105	Dof	Dof family protein
evm.model.Chr8.2410	Dof	Dof family protein
evm.model.Chr8.2960	Dof	Dof family protein
evm.model.Chr8.6368	Dof	Dof family protein
evm.model.Chr9.2190	Dof	Dof family protein
evm.model.Chr9.6716	Dof	Dof family protein
evm.model.Chr9.6861	Dof	Dof family protein
evm.model.Chr9.6959	Dof	Dof family protein
evm.model.Chr9.7664	Dof	Dof family protein
evm.model.Chr2.392	Dof	Dof family protein
evm.model.Chr3.1944	Dof	Dof family protein
evm.model.Chr3.3396	Dof	Dof family protein
evm.model.Chr3.6814	Dof	Dof family protein
evm.model.Chr4.165	Dof	Dof family protein
evm.model.Chr4.6015	Dof	Dof family protein
evm.model.Chr4.6049	Dof	Dof family protein
evm.model.Chr4.7503	Dof	Dof family protein
evm.model.Chr7.5105	Dof	Dof family protein
evm.model.Chr8.1817	Dof	Dof family protein
evm.model.Chr8.2741	Dof	Dof family protein
evm.model.Chr8.6368	Dof	Dof family protein
evm.model.Chr9.6005	Dof	Dof family protein
evm.model.Chr9.7664	Dof	Dof family protein
evm.model.Chr1.3304	Dof	Dof family protein
evm.model.Chr2.392	Dof	Dof family protein
evm.model.Chr3.372	Dof	Dof family protein
evm.model.Chr3.4574	Dof	Dof family protein
evm.model.Chr3.8465	Dof	Dof family protein
evm.model.Chr4.165	Dof	Dof family protein
evm.model.Chr5.4595	Dof	Dof family protein
evm.model.Chr7.4868	Dof	Dof family protein
evm.model.Chr7.4991	Dof	Dof family protein
evm.model.Chr8.1817	Dof	Dof family protein
evm.model.Chr8.2960	Dof	Dof family protein
evm.model.Chr9.6716	Dof	Dof family protein
evm.model.Chr9.6959	Dof	Dof family protein
evm.model.Chr3.7973	MYB_related	MYB_related family protein
evm.model.Chr9.3311	MYB_related	MYB_related family protein
evm.model.Chr6.4118	C3H	C3H family protein
evm.model.Chr3.4790	TCP	TCP family protein
evm.model.Chr5.5110	TCP	TCP family protein
evm.model.Chr6.1123	G2-like	G2-like family protein
evm.model.Chr2.3549	ERF	ERF family protein
evm.model.Chr2.6045	ERF	ERF family protein
evm.model.Chr3.8752	ERF	ERF family protein
evm.model.Chr4.7072	ERF	ERF family protein
evm.model.Chr6.3401	ERF	ERF family protein
evm.model.Chr6.5104	ERF	ERF family protein
evm.model.Chr9.1641	ERF	ERF family protein
evm.model.Chr2.102	HD-ZIP	HD-ZIP family protein
evm.model.Chr2.4085	HD-ZIP	HD-ZIP family protein
evm.model.Chr3.3680	HD-ZIP	HD-ZIP family protein
evm.model.Chr3.8991	HD-ZIP	HD-ZIP family protein
evm.model.Chr4.5419	HD-ZIP	HD-ZIP family protein
evm.model.Chr6.3814	HD-ZIP	HD-ZIP family protein
evm.model.Chr6.4506	HD-ZIP	HD-ZIP family protein
evm.model.Chr8.1400	HD-ZIP	HD-ZIP family protein
evm.model.Chr9.1515	HD-ZIP	HD-ZIP family protein
evm.model.Chr3.377	GATA	GATA family protein
evm.model.Chr2.392	Dof	Dof family protein
evm.model.Chr2.5607	Dof	Dof family protein
evm.model.Chr2.82	Dof	Dof family protein
evm.model.Chr3.372	Dof	Dof family protein
evm.model.Chr3.3729	Dof	Dof family protein
evm.model.Chr4.6015	Dof	Dof family protein
evm.model.Chr5.2204	Dof	Dof family protein
evm.model.Chr7.2931	Dof	Dof family protein
evm.model.Chr7.4868	Dof	Dof family protein
evm.model.Chr7.5732	Dof	Dof family protein
evm.model.Chr8.1817	Dof	Dof family protein
evm.model.Chr8.2960	Dof	Dof family protein
evm.model.Chr9.6647	Dof	Dof family protein
evm.model.Chr9.6716	Dof	Dof family protein
evm.model.Chr9.6959	Dof	Dof family protein
evm.model.Chr2.1214	B3	B3 family protein
evm.model.Chr7.3953	B3	B3 family protein
evm.model.Chr2.1715	NF-YB	NF-YB family protein
evm.model.Chr3.4136	NF-YB	NF-YB family protein
evm.model.Chr3.4988	NF-YB	NF-YB family protein
evm.model.Chr3.6760	NF-YB	NF-YB family protein
evm.model.Chr3.7266	NF-YB	NF-YB family protein
evm.model.Chr3.7419	NF-YB	NF-YB family protein
evm.model.Chr4.18	NF-YB	NF-YB family protein
evm.model.Chr4.6806	NF-YB	NF-YB family protein
evm.model.Chr4.889	NF-YB	NF-YB family protein
evm.model.Chr5.5521	NF-YB	NF-YB family protein
evm.model.Chr9.4784	NF-YB	NF-YB family protein
evm.model.Chr9.6551	NF-YB	NF-YB family protein
evm.model.Chr3.6755	C3H	C3H family protein
evm.model.Chr4.16	C3H	C3H family protein
evm.model.Chr7.5450	C3H	C3H family protein
evm.model.Chr4.13	CO-like	CO-like family protein
evm.model.Chr1.3349	SRS	SRS family protein
evm.model.Chr1.6200	SRS	SRS family protein
evm.model.Chr2.3546	SRS	SRS family protein
evm.model.Chr2.6474	SRS	SRS family protein
evm.model.Chr5.1987	SRS	SRS family protein
evm.model.Chr6.3394	SRS	SRS family protein
evm.model.Chr6.5106	SRS	SRS family protein
evm.model.Chr7.3012	SRS	SRS family protein
evm.model.Chr7.629	SRS	SRS family protein
evm.model.Chr7.6545	SRS	SRS family protein
evm.model.Chr8.2532	SRS	SRS family protein
evm.model.Chr8.2536	SRS	SRS family protein
evm.model.Chr8.2869	SRS	SRS family protein
evm.model.Chr9.953	SRS	SRS family protein
evm.model.Chr1.530	MYB_related	MYB_related family protein
evm.model.Chr3.5480	MYB_related	MYB_related family protein
evm.model.Chr4.5524	MYB_related	MYB_related family protein
evm.model.Chr2.6983	MYB_related	MYB_related family protein
evm.model.Chr3.4961	MYB_related	MYB_related family protein
evm.model.Chr3.4962	MYB_related	MYB_related family protein
evm.model.Chr4.6896	MYB_related	MYB_related family protein
evm.model.Chr4.989	MYB_related	MYB_related family protein
evm.model.Chr5.5483	MYB_related	MYB_related family protein
evm.model.Chr8.1183	MYB_related	MYB_related family protein
evm.model.Chr8.3615	MYB_related	MYB_related family protein
evm.model.Chr8.6213	MYB_related	MYB_related family protein
evm.model.Chr8.2144	C2H2	C2H2 family protein
evm.model.Chr2.1548	G2-like	G2-like family protein
evm.model.Chr4.970	G2-like	G2-like family protein
evm.model.Chr7.3705	G2-like	G2-like family protein
evm.model.Chr9.4709	G2-like	G2-like family protein
evm.model.Chr2.4011	TALE	TALE family protein
evm.model.Chr5.2479	TALE	TALE family protein
evm.model.Chr8.3311	TALE	TALE family protein
evm.model.Chr9.5558	B3	B3 family protein
evm.model.Chr5.836	MYB	MYB family protein
evm.model.Chr8.4236	MYB	MYB family protein
evm.model.Chr9.5557	MYB	MYB family protein
evm.model.Chr1.2131	bHLH	bHLH family protein
evm.model.Chr2.4244	bHLH	bHLH family protein
evm.model.Chr2.862	bHLH	bHLH family protein
evm.model.Chr3.1428	bHLH	bHLH family protein
evm.model.Chr3.7872	bHLH	bHLH family protein
evm.model.Chr3.817	bHLH	bHLH family protein
evm.model.Chr6.1881	bHLH	bHLH family protein
evm.model.Chr6.4414	bHLH	bHLH family protein
evm.model.Chr7.1745	bHLH	bHLH family protein
evm.model.Chr7.4312	bHLH	bHLH family protein
evm.model.Chr7.6561	bHLH	bHLH family protein
evm.model.Chr9.6890	bHLH	bHLH family protein
evm.model.Chr1.6218	MYB_related	MYB_related family protein
evm.model.Chr3.1430	MYB_related	MYB_related family protein
evm.model.Chr3.3841	MYB_related	MYB_related family protein
evm.model.Chr7.582	MYB_related	MYB_related family protein
evm.model.Chr3.1437	GATA	GATA family protein
evm.model.Chr5.2714	CO-like	CO-like family protein
evm.model.Chr7.2266	CO-like	CO-like family protein
evm.model.Chr7.2276	CO-like	CO-like family protein
evm.model.Chr8.6018	CO-like	CO-like family protein
evm.model.Chr8.6044	CO-like	CO-like family protein
evm.model.Chr1.1103	ERF	ERF family protein
evm.model.Chr1.1383	ERF	ERF family protein
evm.model.Chr1.5292	ERF	ERF family protein
evm.model.Chr2.144	ERF	ERF family protein
evm.model.Chr2.1805	ERF	ERF family protein
evm.model.Chr2.334	ERF	ERF family protein
evm.model.Chr3.211	ERF	ERF family protein
evm.model.Chr3.3227	ERF	ERF family protein
evm.model.Chr3.3622	ERF	ERF family protein
evm.model.Chr3.4917	ERF	ERF family protein
evm.model.Chr3.804	ERF	ERF family protein
evm.model.Chr4.6547	ERF	ERF family protein
evm.model.Chr4.7563	ERF	ERF family protein
evm.model.Chr7.3525	ERF	ERF family protein
evm.model.Chr8.4716	ERF	ERF family protein
evm.model.Chr9.4820	ERF	ERF family protein
evm.model.Chr9.6752	ERF	ERF family protein
evm.model.Chr3.3224	LFY	LFY family protein
evm.model.Chr1.6425	WRKY	WRKY family protein
evm.model.Chr3.1674	WRKY	WRKY family protein
evm.model.Chr3.6898	WRKY	WRKY family protein
evm.model.Chr4.618	WRKY	WRKY family protein
evm.model.Chr4.7397	WRKY	WRKY family protein
evm.model.Chr7.6709	WRKY	WRKY family protein
evm.model.Chr9.5937	WRKY	WRKY family protein
evm.model.Chr1.2069	ERF	ERF family protein
evm.model.Chr1.2071	ERF	ERF family protein
evm.model.Chr1.5292	ERF	ERF family protein
evm.model.Chr2.1805	ERF	ERF family protein
evm.model.Chr2.357	ERF	ERF family protein
evm.model.Chr4.625	ERF	ERF family protein
evm.model.Chr4.7406	ERF	ERF family protein
evm.model.Chr5.278	ERF	ERF family protein
evm.model.Chr7.3525	ERF	ERF family protein
evm.model.Chr8.16	ERF	ERF family protein
evm.model.Chr8.4716	ERF	ERF family protein
evm.model.Chr9.3534	ERF	ERF family protein
evm.model.Chr9.4820	ERF	ERF family protein
evm.model.Chr9.508	ERF	ERF family protein
evm.model.Chr9.5188	ERF	ERF family protein
evm.model.Chr9.6925	ERF	ERF family protein
evm.model.Chr9.7761	ERF	ERF family protein
evm.model.Chr5.285	C2H2	C2H2 family protein
evm.model.Chr8.203	C2H2	C2H2 family protein
evm.model.Chr8.204	C2H2	C2H2 family protein
evm.model.Chr8.205	C2H2	C2H2 family protein
evm.model.Chr8.206	C2H2	C2H2 family protein
evm.model.Chr8.204	C2H2	C2H2 family protein
evm.model.Chr8.206	C2H2	C2H2 family protein
evm.model.Chr5.1044	G2-like	G2-like family protein
evm.model.Chr8.3923	G2-like	G2-like family protein
evm.model.Chr1.1822	C2H2	C2H2 family protein
evm.model.Chr4.3741	C2H2	C2H2 family protein
evm.model.Chr5.1046	C2H2	C2H2 family protein
evm.model.Chr5.4708	C2H2	C2H2 family protein
evm.model.Chr6.2650	C2H2	C2H2 family protein
evm.model.Chr8.2148	C2H2	C2H2 family protein
evm.model.Chr8.440	C2H2	C2H2 family protein
evm.model.Chr1.1216	ERF	ERF family protein
evm.model.Chr2.2210	ERF	ERF family protein
evm.model.Chr2.6034	ERF	ERF family protein
evm.model.Chr2.6393	ERF	ERF family protein
evm.model.Chr3.1940	ERF	ERF family protein
evm.model.Chr3.1963	ERF	ERF family protein
evm.model.Chr3.5030	ERF	ERF family protein
evm.model.Chr3.9066	ERF	ERF family protein
evm.model.Chr5.1073	ERF	ERF family protein
evm.model.Chr5.234	ERF	ERF family protein
evm.model.Chr5.2913	ERF	ERF family protein
evm.model.Chr5.2938	ERF	ERF family protein
evm.model.Chr5.2945	ERF	ERF family protein
evm.model.Chr5.5619	ERF	ERF family protein
evm.model.Chr6.877	ERF	ERF family protein
evm.model.Chr7.2105	ERF	ERF family protein
evm.model.Chr7.2106	ERF	ERF family protein
evm.model.Chr7.2122	ERF	ERF family protein
evm.model.Chr8.755	ERF	ERF family protein
evm.model.Chr9.1101	ERF	ERF family protein
evm.model.Chr2.1218	bHLH	bHLH family protein
evm.model.Chr5.1086	bHLH	bHLH family protein
evm.model.Chr7.3950	bHLH	bHLH family protein
evm.model.Chr8.3955	bHLH	bHLH family protein
evm.model.Chr9.7426	bHLH	bHLH family protein
evm.model.Chr4.1570	NAC	NAC family protein
evm.model.Chr4.6529	NAC	NAC family protein
evm.model.Chr4.1570	NAC	NAC family protein
evm.model.Chr4.6529	NAC	NAC family protein
evm.model.Chr2.4360	WRKY	WRKY family protein
evm.model.Chr4.3045	WRKY	WRKY family protein
evm.model.Chr5.1884	WRKY	WRKY family protein
evm.model.Chr9.5754	WRKY	WRKY family protein
evm.model.Chr4.3059	TALE	TALE family protein
evm.model.Chr9.5774	TALE	TALE family protein
evm.model.Chr1.1869	GATA	GATA family protein
evm.model.Chr5.4628	GATA	GATA family protein
evm.model.Chr3.4598	NF-YA	NF-YA family protein
evm.model.Chr5.4704	NF-YA	NF-YA family protein
evm.model.Chr1.1820	AP2	AP2 family protein
evm.model.Chr2.5349	AP2	AP2 family protein
evm.model.Chr2.6154	AP2	AP2 family protein
evm.model.Chr2.6592	AP2	AP2 family protein
evm.model.Chr3.3704	AP2	AP2 family protein
evm.model.Chr3.9245	AP2	AP2 family protein
evm.model.Chr5.4712	AP2	AP2 family protein
evm.model.Chr9.780	AP2	AP2 family protein
evm.model.Chr5.4725	EIL	EIL family protein
evm.model.Chr5.4728	EIL	EIL family protein
evm.model.Chr1.1794	bHLH	bHLH family protein
evm.model.Chr3.4614	bHLH	bHLH family protein
evm.model.Chr5.4754	bHLH	bHLH family protein
evm.model.Chr9.3256	Nin-like	Nin-like family protein
evm.model.Chr4.7494	MYB_related	MYB_related family protein
evm.model.Chr4.7494	MYB_related	MYB_related family protein
evm.model.Chr1.2167	bHLH	bHLH family protein
evm.model.Chr2.4934	bHLH	bHLH family protein
evm.model.Chr3.8005	bHLH	bHLH family protein
evm.model.Chr9.3222	bHLH	bHLH family protein
evm.model.Chr6.3166	C2H2	C2H2 family protein
evm.model.Chr7.2227	C2H2	C2H2 family protein
evm.model.Chr9.7161	C2H2	C2H2 family protein
evm.model.Chr9.7154	C2H2	C2H2 family protein
evm.model.Chr9.7157	C2H2	C2H2 family protein
evm.model.Chr9.7158	C2H2	C2H2 family protein
evm.model.Chr9.7160	C2H2	C2H2 family protein
evm.model.Chr9.7137	C3H	C3H family protein
evm.model.Chr3.4405	GATA	GATA family protein
evm.model.Chr7.4629	GATA	GATA family protein
evm.model.Chr9.7098	GATA	GATA family protein
evm.model.Chr1.3762	ERF	ERF family protein
evm.model.Chr3.6889	ERF	ERF family protein
evm.model.Chr4.1316	ERF	ERF family protein
evm.model.Chr4.634	ERF	ERF family protein
evm.model.Chr4.6694	ERF	ERF family protein
evm.model.Chr4.7412	ERF	ERF family protein
evm.model.Chr6.2892	ERF	ERF family protein
evm.model.Chr6.5282	ERF	ERF family protein
evm.model.Chr7.4631	ERF	ERF family protein
evm.model.Chr7.5246	ERF	ERF family protein
evm.model.Chr9.7096	ERF	ERF family protein
evm.model.Chr9.7092	CPP	CPP family protein
evm.model.Chr7.4663	ERF	ERF family protein
evm.model.Chr9.7069	ERF	ERF family protein
evm.model.Chr9.846	ERF	ERF family protein
evm.model.Chr2.541	ERF	ERF family protein
evm.model.Chr5.1444	ERF	ERF family protein
evm.model.Chr7.4681	ERF	ERF family protein
evm.model.Chr2.537	C2H2	C2H2 family protein
evm.model.Chr2.6386	C2H2	C2H2 family protein
evm.model.Chr9.7061	C2H2	C2H2 family protein
evm.model.Chr9.7253	C2H2	C2H2 family protein
evm.model.Chr7.4696	CO-like	CO-like family protein
evm.model.Chr9.7053	CO-like	CO-like family protein
evm.model.Chr7.4728	NAC	NAC family protein
evm.model.Chr7.4776	WRKY	WRKY family protein
evm.model.Chr9.7008	WRKY	WRKY family protein
evm.model.Chr1.752	MYB	MYB family protein
evm.model.Chr3.6650	MYB	MYB family protein
evm.model.Chr3.7712	MYB	MYB family protein
evm.model.Chr4.1743	MYB	MYB family protein
evm.model.Chr4.2448	MYB	MYB family protein
evm.model.Chr4.6406	MYB	MYB family protein
evm.model.Chr5.6058	MYB	MYB family protein
evm.model.Chr9.2982	MYB	MYB family protein
evm.model.Chr9.7283	MYB_related	MYB_related family protein
evm.model.Chr2.904	GRAS	GRAS family protein
evm.model.Chr7.4279	GRAS	GRAS family protein
evm.model.Chr9.7292	GRAS	GRAS family protein
evm.model.Chr9.7294	GRAS	GRAS family protein
evm.model.Chr2.935	M-type_MADS	M-type_MADS family protein
evm.model.Chr3.2179	M-type_MADS	M-type_MADS family protein
evm.model.Chr6.3871	M-type_MADS	M-type_MADS family protein
evm.model.Chr6.4429	M-type_MADS	M-type_MADS family protein
evm.model.Chr7.4226	M-type_MADS	M-type_MADS family protein
evm.model.Chr9.7313	M-type_MADS	M-type_MADS family protein
evm.model.Chr1.2192	MYB	MYB family protein
evm.model.Chr2.936	MYB	MYB family protein
evm.model.Chr7.4225	MYB	MYB family protein
evm.model.Chr9.7314	MYB	MYB family protein
evm.model.Chr1.1569	NAC	NAC family protein
evm.model.Chr2.6714	NAC	NAC family protein
evm.model.Chr7.4179	NAC	NAC family protein
evm.model.Chr9.7337	NAC	NAC family protein
evm.model.Chr2.868	MYB	MYB family protein
evm.model.Chr5.2628	MYB	MYB family protein
evm.model.Chr8.3199	MYB	MYB family protein
evm.model.Chr9.7339	MYB	MYB family protein
evm.model.Chr1.4897	ZF-HD	ZF-HD family protein
evm.model.Chr9.7341	ZF-HD	ZF-HD family protein
evm.model.Chr6.3457	ZF-HD	ZF-HD family protein
evm.model.Chr7.4162	ZF-HD	ZF-HD family protein
evm.model.Chr9.7342	ZF-HD	ZF-HD family protein
evm.model.Chr2.1037	bHLH	bHLH family protein
evm.model.Chr2.6293	bHLH	bHLH family protein
evm.model.Chr5.2607	bHLH	bHLH family protein
evm.model.Chr6.2083	bHLH	bHLH family protein
evm.model.Chr7.2365	bHLH	bHLH family protein
evm.model.Chr7.4158	bHLH	bHLH family protein
evm.model.Chr8.3219	bHLH	bHLH family protein
evm.model.Chr9.7346	bHLH	bHLH family protein
evm.model.Chr1.2192	MYB	MYB family protein
evm.model.Chr1.377	MYB	MYB family protein
evm.model.Chr2.759	MYB	MYB family protein
evm.model.Chr3.5651	MYB	MYB family protein
evm.model.Chr3.5961	MYB	MYB family protein
evm.model.Chr4.7535	MYB	MYB family protein
evm.model.Chr4.79	MYB	MYB family protein
evm.model.Chr5.2728	MYB	MYB family protein
evm.model.Chr5.6477	MYB	MYB family protein
evm.model.Chr5.6918	MYB	MYB family protein
evm.model.Chr6.3912	MYB	MYB family protein
evm.model.Chr6.4328	MYB	MYB family protein
evm.model.Chr7.1479	MYB	MYB family protein
evm.model.Chr7.2250	MYB	MYB family protein
evm.model.Chr7.4057	MYB	MYB family protein
evm.model.Chr7.4403	MYB	MYB family protein
evm.model.Chr9.7383	MYB	MYB family protein
evm.model.Chr2.1125	LBD	LBD family protein
evm.model.Chr3.3412	LBD	LBD family protein
evm.model.Chr7.4049	LBD	LBD family protein
evm.model.Chr9.6849	LBD	LBD family protein
evm.model.Chr9.7387	LBD	LBD family protein
evm.model.Chr1.5037	TCP	TCP family protein
evm.model.Chr2.3866	TCP	TCP family protein
evm.model.Chr2.4101	TCP	TCP family protein
evm.model.Chr2.414	TCP	TCP family protein
evm.model.Chr2.4754	TCP	TCP family protein
evm.model.Chr2.6691	TCP	TCP family protein
evm.model.Chr3.2266	TCP	TCP family protein
evm.model.Chr3.6857	TCP	TCP family protein
evm.model.Chr3.9359	TCP	TCP family protein
evm.model.Chr4.5061	TCP	TCP family protein
evm.model.Chr4.695	TCP	TCP family protein
evm.model.Chr6.3824	TCP	TCP family protein
evm.model.Chr6.4499	TCP	TCP family protein
evm.model.Chr6.4760	TCP	TCP family protein
evm.model.Chr7.4840	TCP	TCP family protein
evm.model.Chr9.5431	TCP	TCP family protein
evm.model.Chr9.619	TCP	TCP family protein
evm.model.Chr9.6969	TCP	TCP family protein
evm.model.Chr9.7416	TCP	TCP family protein
evm.model.Chr1.1203	TCP	TCP family protein
evm.model.Chr1.1213	NAC	NAC family protein
evm.model.Chr2.5026	NAC	NAC family protein
evm.model.Chr2.6094	NAC	NAC family protein
evm.model.Chr3.5032	NAC	NAC family protein
evm.model.Chr4.4844	NAC	NAC family protein
evm.model.Chr5.5626	NAC	NAC family protein
evm.model.Chr7.4179	NAC	NAC family protein
evm.model.Chr9.3125	NAC	NAC family protein
evm.model.Chr1.1216	ERF	ERF family protein
evm.model.Chr1.1769	ERF	ERF family protein
evm.model.Chr2.2210	ERF	ERF family protein
evm.model.Chr3.1940	ERF	ERF family protein
evm.model.Chr3.4640	ERF	ERF family protein
evm.model.Chr3.5030	ERF	ERF family protein
evm.model.Chr5.234	ERF	ERF family protein
evm.model.Chr5.4796	ERF	ERF family protein
evm.model.Chr5.5619	ERF	ERF family protein
evm.model.Chr6.572	ERF	ERF family protein
evm.model.Chr7.2106	ERF	ERF family protein
evm.model.Chr1.1253	NAC	NAC family protein
evm.model.Chr3.5016	NAC	NAC family protein
evm.model.Chr5.5578	NAC	NAC family protein
evm.model.Chr6.840	NAC	NAC family protein
evm.model.Chr1.1219	SBP	SBP family protein
evm.model.Chr3.7628	SBP	SBP family protein
evm.model.Chr4.1537	SBP	SBP family protein
evm.model.Chr4.6567	SBP	SBP family protein
evm.model.Chr5.5611	SBP	SBP family protein
evm.model.Chr9.2312	SBP	SBP family protein
evm.model.Chr1.1254	NAC	NAC family protein
evm.model.Chr3.5014	NAC	NAC family protein
evm.model.Chr5.5577	NAC	NAC family protein
evm.model.Chr9.5661	NAC	NAC family protein
evm.model.Chr1.1295	NF-YB	NF-YB family protein
evm.model.Chr2.1712	NF-YB	NF-YB family protein
evm.model.Chr2.1715	NF-YB	NF-YB family protein
evm.model.Chr3.4136	NF-YB	NF-YB family protein
evm.model.Chr3.4988	NF-YB	NF-YB family protein
evm.model.Chr3.6760	NF-YB	NF-YB family protein
evm.model.Chr3.7419	NF-YB	NF-YB family protein
evm.model.Chr4.18	NF-YB	NF-YB family protein
evm.model.Chr4.6806	NF-YB	NF-YB family protein
evm.model.Chr4.889	NF-YB	NF-YB family protein
evm.model.Chr5.5521	NF-YB	NF-YB family protein
evm.model.Chr7.3561	NF-YB	NF-YB family protein
evm.model.Chr8.2657	NF-YB	NF-YB family protein
evm.model.Chr9.4781	NF-YB	NF-YB family protein
evm.model.Chr9.4784	NF-YB	NF-YB family protein
evm.model.Chr9.6551	NF-YB	NF-YB family protein
evm.model.Chr1.1320	CPP	CPP family protein
evm.model.Chr1.948	MYB	MYB family protein
evm.model.Chr2.6322	MYB	MYB family protein
evm.model.Chr3.4417	MYB	MYB family protein
evm.model.Chr4.4949	MYB	MYB family protein
evm.model.Chr5.5836	MYB	MYB family protein
evm.model.Chr9.1177	MYB	MYB family protein
evm.model.Chr1.1569	NAC	NAC family protein
evm.model.Chr2.6094	NAC	NAC family protein
evm.model.Chr3.8764	NAC	NAC family protein
evm.model.Chr9.1571	NAC	NAC family protein
evm.model.Chr9.498	NAC	NAC family protein
evm.model.Chr3.3851	bZIP	bZIP family protein
evm.model.Chr7.620	bZIP	bZIP family protein
evm.model.Chr9.6392	bZIP	bZIP family protein
evm.model.Chr5.3403	C3H	C3H family protein
evm.model.Chr1.125	MYB	MYB family protein
evm.model.Chr1.2073	MYB	MYB family protein
evm.model.Chr1.3882	MYB	MYB family protein
evm.model.Chr1.4855	MYB	MYB family protein
evm.model.Chr1.52	MYB	MYB family protein
evm.model.Chr2.6605	MYB	MYB family protein
evm.model.Chr3.1081	MYB	MYB family protein
evm.model.Chr3.4433	MYB	MYB family protein
evm.model.Chr3.7	MYB	MYB family protein
evm.model.Chr3.7770	MYB	MYB family protein
evm.model.Chr3.8853	MYB	MYB family protein
evm.model.Chr4.1904	MYB	MYB family protein
evm.model.Chr4.6284	MYB	MYB family protein
evm.model.Chr5.1579	MYB	MYB family protein
evm.model.Chr5.6816	MYB	MYB family protein
evm.model.Chr5.6884	MYB	MYB family protein
evm.model.Chr6.1308	MYB	MYB family protein
evm.model.Chr6.2943	MYB	MYB family protein
evm.model.Chr6.3215	MYB	MYB family protein
evm.model.Chr6.5443	MYB	MYB family protein
evm.model.Chr7.1843	MYB	MYB family protein
evm.model.Chr7.5985	MYB	MYB family protein
evm.model.Chr8.1017	MYB	MYB family protein
evm.model.Chr8.1879	MYB	MYB family protein
evm.model.Chr1.753	MYB	MYB family protein
evm.model.Chr3.5353	MYB	MYB family protein
evm.model.Chr9.7154	C2H2	C2H2 family protein
evm.model.Chr9.7157	C2H2	C2H2 family protein
evm.model.Chr9.7158	C2H2	C2H2 family protein
evm.model.Chr9.7160	C2H2	C2H2 family protein
evm.model.Chr2.392	Dof	Dof family protein
evm.model.Chr2.82	Dof	Dof family protein
evm.model.Chr3.3396	Dof	Dof family protein
evm.model.Chr3.3729	Dof	Dof family protein
evm.model.Chr3.4574	Dof	Dof family protein
evm.model.Chr3.7385	Dof	Dof family protein
evm.model.Chr4.6015	Dof	Dof family protein
evm.model.Chr4.7503	Dof	Dof family protein
evm.model.Chr5.4595	Dof	Dof family protein
evm.model.Chr6.1524	Dof	Dof family protein
evm.model.Chr7.4868	Dof	Dof family protein
evm.model.Chr9.6861	Dof	Dof family protein
evm.model.Chr9.6959	Dof	Dof family protein
evm.model.Chr5.343	C3H	C3H family protein
evm.model.Chr1.3011	bHLH	bHLH family protein
evm.model.Chr2.6850	C2H2	C2H2 family protein
evm.model.Chr4.5556	C2H2	C2H2 family protein
evm.model.Chr5.5961	C2H2	C2H2 family protein
evm.model.Chr2.6888	HD-ZIP	HD-ZIP family protein
evm.model.Chr3.9621	HD-ZIP	HD-ZIP family protein
evm.model.Chr9.165	HD-ZIP	HD-ZIP family protein
evm.model.Chr2.4244	bHLH	bHLH family protein
evm.model.Chr3.7872	bHLH	bHLH family protein
evm.model.Chr4.374	bHLH	bHLH family protein
evm.model.Chr5.6394	bHLH	bHLH family protein
evm.model.Chr5.913	bHLH	bHLH family protein
evm.model.Chr6.1881	bHLH	bHLH family protein
evm.model.Chr9.6890	bHLH	bHLH family protein
evm.model.Chr4.373	bHLH	bHLH family protein
evm.model.Chr4.7222	bHLH	bHLH family protein
evm.model.Chr4.369	SBP	SBP family protein
evm.model.Chr4.7217	SBP	SBP family protein
evm.model.Chr5.2695	NAC	NAC family protein
evm.model.Chr5.3118	NAC	NAC family protein
evm.model.Chr5.3735	NAC	NAC family protein
evm.model.Chr7.2282	NAC	NAC family protein
evm.model.Chr1.2269	GeBP	GeBP family protein
evm.model.Chr4.4631	GeBP	GeBP family protein
evm.model.Chr4.4633	GeBP	GeBP family protein
evm.model.Chr4.4638	ARF	ARF family protein
evm.model.Chr6.4043	ARF	ARF family protein
evm.model.Chr1.1060	C2H2	C2H2 family protein
evm.model.Chr1.2856	C2H2	C2H2 family protein
evm.model.Chr2.1546	C2H2	C2H2 family protein
evm.model.Chr2.1547	C2H2	C2H2 family protein
evm.model.Chr2.24	C2H2	C2H2 family protein
evm.model.Chr2.2897	C2H2	C2H2 family protein
evm.model.Chr2.6927	C2H2	C2H2 family protein
evm.model.Chr3.165	C2H2	C2H2 family protein
evm.model.Chr3.2506	C2H2	C2H2 family protein
evm.model.Chr3.5145	C2H2	C2H2 family protein
evm.model.Chr3.9659	C2H2	C2H2 family protein
evm.model.Chr5.237	C2H2	C2H2 family protein
evm.model.Chr5.3345	C2H2	C2H2 family protein
evm.model.Chr5.5792	C2H2	C2H2 family protein
evm.model.Chr7.3141	C2H2	C2H2 family protein
evm.model.Chr7.3707	C2H2	C2H2 family protein
evm.model.Chr7.3708	C2H2	C2H2 family protein
evm.model.Chr8.171	C2H2	C2H2 family protein
evm.model.Chr8.2933	C2H2	C2H2 family protein
evm.model.Chr8.3863	C2H2	C2H2 family protein
evm.model.Chr8.897	C2H2	C2H2 family protein
evm.model.Chr9.122	C2H2	C2H2 family protein
evm.model.Chr9.4706	C2H2	C2H2 family protein
evm.model.Chr9.4708	C2H2	C2H2 family protein
evm.model.Chr9.6633	C2H2	C2H2 family protein
evm.model.Chr8.881	ZF-HD	ZF-HD family protein
evm.model.Chr1.3881	ERF	ERF family protein
evm.model.Chr1.6389	ERF	ERF family protein
evm.model.Chr2.3299	ERF	ERF family protein
evm.model.Chr4.4499	ERF	ERF family protein
evm.model.Chr5.2305	ERF	ERF family protein
evm.model.Chr5.4014	ERF	ERF family protein
evm.model.Chr6.3268	ERF	ERF family protein
evm.model.Chr6.5349	ERF	ERF family protein
evm.model.Chr7.6683	ERF	ERF family protein
evm.model.Chr1.5284	GATA	GATA family protein
evm.model.Chr8.4702	GATA	GATA family protein
evm.model.Chr3.4820	WOX	WOX family protein
evm.model.Chr5.5268	WOX	WOX family protein
evm.model.Chr3.2248	ARF	ARF family protein
evm.model.Chr4.1450	ARF	ARF family protein
evm.model.Chr9.5329	ARF	ARF family protein
evm.model.Chr1.1809	GATA	GATA family protein
evm.model.Chr2.6452	NAC	NAC family protein
evm.model.Chr3.9102	NAC	NAC family protein
evm.model.Chr9.1031	NAC	NAC family protein
evm.model.Chr3.7009	NAC	NAC family protein
evm.model.Chr4.441	NAC	NAC family protein
evm.model.Chr4.7272	NAC	NAC family protein
evm.model.Chr2.1548	G2-like	G2-like family protein
evm.model.Chr5.1341	G2-like	G2-like family protein
evm.model.Chr7.3705	G2-like	G2-like family protein
evm.model.Chr9.4709	G2-like	G2-like family protein
evm.model.Chr3.7171	C3H	C3H family protein
evm.model.Chr4.1390	C3H	C3H family protein
evm.model.Chr4.753	C3H	C3H family protein
evm.model.Chr4.273	bZIP	bZIP family protein
evm.model.Chr4.7141	bZIP	bZIP family protein
evm.model.Chr4.274	G2-like	G2-like family protein
evm.model.Chr4.1331	bZIP	bZIP family protein
evm.model.Chr4.281	bZIP	bZIP family protein
evm.model.Chr4.7148	bZIP	bZIP family protein
evm.model.Chr6.2466	HD-ZIP	HD-ZIP family protein
evm.model.Chr9.1455	HD-ZIP	HD-ZIP family protein
evm.model.Chr1.118	C3H	C3H family protein
evm.model.Chr3.5882	C3H	C3H family protein
evm.model.Chr5.6825	C3H	C3H family protein
evm.model.Chr7.5450	C3H	C3H family protein
evm.model.Chr6.2577	bHLH	bHLH family protein
evm.model.Chr7.1748	bHLH	bHLH family protein
evm.model.Chr7.1749	bHLH	bHLH family protein
evm.model.Chr8.2230	bHLH	bHLH family protein
evm.model.Chr8.2231	bHLH	bHLH family protein
evm.model.Chr1.6268	HSF	HSF family protein
evm.model.Chr3.3238	HSF	HSF family protein
evm.model.Chr3.6329	HSF	HSF family protein
evm.model.Chr7.6592	HSF	HSF family protein
evm.model.Chr9.4237	HSF	HSF family protein
evm.model.Chr7.580	ZF-HD	ZF-HD family protein
evm.model.Chr9.6378	ZF-HD	ZF-HD family protein
evm.model.Chr1.6009	ERF	ERF family protein
evm.model.Chr2.144	ERF	ERF family protein
evm.model.Chr2.334	ERF	ERF family protein
evm.model.Chr2.6735	ERF	ERF family protein
evm.model.Chr3.3227	ERF	ERF family protein
evm.model.Chr3.4917	ERF	ERF family protein
evm.model.Chr3.804	ERF	ERF family protein
evm.model.Chr3.9425	ERF	ERF family protein
evm.model.Chr4.1556	ERF	ERF family protein
evm.model.Chr4.6547	ERF	ERF family protein
evm.model.Chr7.1847	ERF	ERF family protein
evm.model.Chr7.6444	ERF	ERF family protein
evm.model.Chr9.532	ERF	ERF family protein
evm.model.Chr9.6752	ERF	ERF family protein
evm.model.Chr6.839	NAC	NAC family protein
evm.model.Chr9.5661	NAC	NAC family protein
evm.model.Chr4.374	bHLH	bHLH family protein
evm.model.Chr5.880	bHLH	bHLH family protein
evm.model.Chr6.4414	bHLH	bHLH family protein
evm.model.Chr7.4312	bHLH	bHLH family protein
evm.model.Chr8.4212	bHLH	bHLH family protein
evm.model.Chr8.543	bHLH	bHLH family protein
evm.model.Chr9.6890	bHLH	bHLH family protein
evm.model.Chr1.1060	C2H2	C2H2 family protein
evm.model.Chr1.2856	C2H2	C2H2 family protein
evm.model.Chr2.24	C2H2	C2H2 family protein
evm.model.Chr2.2897	C2H2	C2H2 family protein
evm.model.Chr3.2506	C2H2	C2H2 family protein
evm.model.Chr3.5145	C2H2	C2H2 family protein
evm.model.Chr5.1337	C2H2	C2H2 family protein
evm.model.Chr5.237	C2H2	C2H2 family protein
evm.model.Chr5.5792	C2H2	C2H2 family protein
evm.model.Chr7.3141	C2H2	C2H2 family protein
evm.model.Chr7.3707	C2H2	C2H2 family protein
evm.model.Chr7.3708	C2H2	C2H2 family protein
evm.model.Chr8.171	C2H2	C2H2 family protein
evm.model.Chr8.2933	C2H2	C2H2 family protein
evm.model.Chr8.897	C2H2	C2H2 family protein
evm.model.Chr9.4706	C2H2	C2H2 family protein
evm.model.Chr9.4708	C2H2	C2H2 family protein
evm.model.Chr9.6633	C2H2	C2H2 family protein
evm.model.Chr7.2952	GRAS	GRAS family protein
evm.model.Chr1.5109	MYB	MYB family protein
evm.model.Chr3.1293	MYB	MYB family protein
evm.model.Chr7.5405	MYB	MYB family protein
evm.model.Chr2.4101	TCP	TCP family protein
evm.model.Chr2.414	TCP	TCP family protein
evm.model.Chr2.4754	TCP	TCP family protein
evm.model.Chr2.6691	TCP	TCP family protein
evm.model.Chr3.2266	TCP	TCP family protein
evm.model.Chr3.9359	TCP	TCP family protein
[truncated: 25,665 more rows]

## Sheet: Table S8
Table S8 Statistics of the annotated non-coding RNA
Type	Subtype	Copy	Average length(bp)	Total length(bp)	% of genome
miRNA		75560	7793504	103.143	0.0136029
tRNA		1441	102020	70.7981	0.000178067
rRNA	18S	100	1473.77	147377	0.000257234
rRNA	28S	85	2616.6	222411	0.000388199
rRNA	5.8S	70	154	10780	1.88156e-05
rRNA	5S	2735	120	328200	0.000572845
snRNA	CD-box	1414	65.7539	92976	0.000162282
snRNA	HACA-box	65	125.708	8171	1.42618e-05
snRNA	splicing	1598	111.657	178428	0.000311431
snRNA	scaRNA	368	271.87	100048	0.000174625

## Sheet: Table S9
Table S9 The species information of compare genomic
Symbol	Morphotype	Morphotype	Accession
Bol_acephala	B. oleracea var. acephala	Ornamental kale	B.oleracea var.acephala
Bol_alboglabra	B. oleracea var. alboglabra	Chinese kale	B.oleracea var.alboglabre
Bol_gemmifera	B. oleracea var. gemmifera	Brussels sprouts	B.oleracea var.gemmifera
Wild_Bol	Wild B. oleracea	Wild cabbage	Wild B.oleracea
Bol_gongylodes	B. oleracea var. gongylodes	Kohlrabi	B.oleracea var.gongylodes
BolHDEM	B. oleracea HDEM	Broccoli	B.oleracea HDEM
Bcarinata	B. carinata 080798EM	Brassica carinata	B.carinata 080798EM
B.nigra	B.nigra Ni100	black mustard	B.nigra Ni100
Bnapus	B.napus Ningyou 7	oilseed	B.napus Ningyou 7
Brapa_v3	B rapa chifu v3	Chinese cabbage	Brapa genome v3.0
BrapaZ1_v2	B.rapa Z1	Yellow sarson	BrapaZ1 v2
Boleracea	Boleracea (this study)	Broccoli	Boleracea (this study)
A.thaliana	Arabidopsis thaliana	Arabidopsis thaliana

## Sheet: Table S10
Table S10 SVs between SN60 and BOP04-28-6
#CHROM	POS	ID	REF	ALT	QUAL	FILTER	INFO	FORMAT
Chr1	102115	svim_asm.INS.1	T	TTCTTGAAAAATAGAGACAACAAAGGCTTCATACCTCTTTGAAAATCATCATATGTTAGTGCAGGATGCAACTATGCATTAAAACAATATTGTCGTATTTTTTGAAATTTTCTCAAAATCTAAGTGTTAACCCCCTCAAAATCCATGTGTTAACCCCTACATTTGTGTTAATGTATTCTAAGCACTTTTTCATAGTAAATTAGCATCATTCAATTGATTTTATAAATTAATTTAGTAAAACTTCATATACTCCCTAAAGTAGTGGATTAACCGTTATAAAATCGCTATTGTCTTGAAAAATAGAGACAACAAAGGCTTCAAAAGTCTTTGAACATCATCATATGTTAGTGCCGGGTGTAACTATGCGTTAAAATAATATTTCCGTATTTTTTTAAATTT…	.	PASS	SVTYPE=INS;END=102115;SVLEN=640	GT
Chr1	181151	svim_asm.DEL.1	CATTCAAAATCCTCAAAAAAATTGTACCAAACATGATCTCAATTCCTAAGATGTAAACCATACAACGAAGTAAAAATGATTTAGTCTAAGCCAAAAGTCAAATGATTTAGACCAAGCCAATTTGAAATATATTTGTAATTGCCTTTTGGAAATGTATGTTAATAAAT	C	.	PASS	SVTYPE=DEL;END=181317;SVLEN=-166	GT
Chr1	181731	svim_asm.INS.2	G	GTTGAGATCCAGAGTTTTTTTTTTTTTTTCCCAAATTGAAAACTTTATATATAACAAAAGGCTTTTACAACCATCAAGAGCATATCCGATTACGATTCCACAAACCTCCCCAACAAAAACCGTTATGATACATAACTACACAATCATCATCAACACCCACACAAGGGTGGACCAAAAGGAAATTGCCATGACTCTGTTAACTATCATATGCTCCACTTTCATTCACGTACATATGATCCAACCAACGTGGATGGCCAACCGCTACATAAGACTGCATCAGACCAAGCTGCCTGACACTCTGAGCGATGAAAGAGGCACATCTAACTGAAGCCAAAAGTCCAAACCTTAACTCCCATGCCTCGAGAGACCGGAGCTCTCTCTTAATCTCTGTAGCTTCAA…	.	PASS	SVTYPE=INS;END=181731;SVLEN=6076	GT
Chr1	186526	svim_asm.BND.1	N	]Chr1:44540500]N	.	PASS	SVTYPE=BND	GT
Chr1	216521	svim_asm.DEL.2	TGCAAACAAAACAAGGAAAAAAAAATATGATCGCACCCAATAGGATAATTTTTCTGATAAAAGTGAGAACCAAC	T	.	PASS	SVTYPE=DEL;END=216594;SVLEN=-73	GT
Chr1	234755	svim_asm.BND.2	N	N]Chr8:6462373]	.	PASS	SVTYPE=BND	GT
Chr1	239113	svim_asm.DEL.3	TAACTTATATAGTTGTTGTGTATTGTCTACACTTTAATGTCATTGAACTCTTCCGTACATTCAAGCACTTATATTGATTTTTCATAAGTTATACATCCTATCTAATGAATTGGTAGCACAAAAAAACATCATATCTTCATTTTTGACATAATGGTACATGTCTTCTATAAGCACTTATATTGATTTTTC	T	.	PASS	SVTYPE=DEL;END=239301;SVLEN=-188	GT
Chr1	250325	svim_asm.INS.3	T	TTTATATATATATATATATATTTTTTTTCGGTAACCGCGGGTTTCCGGCGACCGTGGTCAACCGACTATTCCCGCGAAGCCCACGACACTCCACGTATTCTTGGGATTTAACCCTAGTCCGGGTGACCAACGCGAGTCGAACCTGCGAGGAAGGTATTGGTTCTGGGCCTCAACTACCTCTAGGCCAACCGCGCGTTGGCCAACCGCGTTGG	.	PASS	SVTYPE=INS;END=250325;SVLEN=211	GT
Chr1	251347	svim_asm.INS.4	G	GTATAATTTAAGGGCTTTTTGCAGAATTCACCTATAACTTAAAGTCAAACACAAAAATAACCTTTTTTTTTTTGAAAATTGGTTTTGCCCTATTCACCCCACAAGTTCATATAATTTACGAAAATGCTATCAATTTTTTTTTTTCGAAAATGACATTTTTACTCTCTCACCCTCATCATCTTCAAGTAATTACAAGATTGCCATTGCCATCAATACCACAACCACCATGAACAACCAATTTGAAGCTCTTAATGCTCCCAAAATCGATTTACCCTTCTTCTTTTTCCATTCTTGTGAACTAAACACAACATATCTCTCACTTTCTCTCCACAATGAGCTAAAAAAACCCAAGATTTTGATTCTAAATTTTTTATGGTTCATAGAGTCATAGAAGCTAAC…	.	PASS	SVTYPE=INS;END=251347;SVLEN=4258	GT
Chr1	253267	svim_asm.INS.5	T	TAGTACTCCTCCGTTTTAATATAGATGATGTTTTAGAAGGTTTGTTTTGTTTCAATTTACATGAAGTTTTGAGATTTTAAAGAAGTTTTGAGATTTTAAAGAAGCTAATTTTAGCTTTATTGGAAACTGTTCAACCAATTAGATTTTACAGTCTTTTTAATAATTGGTTAACTGATTTTAAAATTATATCTTTAAAAAAATTTTCTAGGAAAATGTAATTTTATTAATCTTTGTGCACTATTATAAAACATCAACTATTATGAAACGGAGGA	.	PASS	SVTYPE=INS;END=253267;SVLEN=271	GT
Chr1	254397	svim_asm.DEL.4	TTCACACAAAACTAGTTTTTTTTTTACCTCGAAAGGCCATTCTATTACTCAAGCTAGAGGTGGTCTGGGTAACCAGACCGAATAAAACAACCAATAAAAAATAACTCCATATGGAAAGATCTTGCAGTTTTTGCTAAAAAATCTGAAATCTGATTGCGCGCTCTTGGCACATGAGTGATGTTGAAGTCCGGGAAGCATATTTGAAGCGTCTCTATCCTCTCCAATTCCGTCGCAAAGCTTGGCCACATCATGAGGTTCCTTTATCATTGCGATATGGTCCTTACAGTCTGTCCCAAAGCTCTGACATGTCGAGTGTTGAAGCATATTCTCCATTGCCCATCGCAGTGCTTCTAGTTCCAAATGCAAGGCTGATTCGCGTCGAGTGATATTTCTGGTCCC…	T	.	PASS	SVTYPE=DEL;END=256278;SVLEN=-1881	GT
Chr1	256786	svim_asm.DEL.5	AGACAGTAGACAGGGCCGTGCCTGACATTTGGCAAACTAGAAGCCAGAAAAAAAAATTGGCCCCTTAACAGCACTAGACAACATTCGAACTATGGGCAGGCAACTCAAATTGGAGCAACTTACACCATCTCTACTATTTAATCCTTGGAAAAAATTGGCCCCAAAATATTTTTATCTTGATCGGCCCTCAAGCAAATGCTTGATGGGCTTGTATCCAGGCCCAGCCCT	A	.	PASS	SVTYPE=DEL;END=257013;SVLEN=-227	GT
Chr1	257158	svim_asm.INS.6	C	CAATAAAATATATATTAACAATAACATGGCAATTAGGATCTCAAGAAGCAGATACACCTATAATGCAAG	.	PASS	SVTYPE=INS;END=257158;SVLEN=68	GT
Chr1	257161	svim_asm.DEL.6	ACCAACGCAGTTGGCCTAGAGGTAGTTGAGGACCAGATCCAATACGCTCCCCACAGGTTCGACTCGCGCTGGCCACCCGGGCTAGGGTTAAATCCCAAGAATACGTAGAGTGCCGTGGGCCTCGCGGGAATAGTCGGTTGACCACGGTCGCCGGAAACTCGCGGTTACCGAAAAAAAAAAGATAATAAACAATAAAATATATATTAACAATAACATGGATCATGTTACGTCGACGGCAGAGCTTGAATTCCACTATTAGTCACATGCATATGAATTTTTCCTCACTATTATTCCCTTATTTTTTTAATAAATTTGTACCAGCCCAATACATTTATACTATTTCCTCGGCAAGACTGGGCACCTAAGCATCATTGGCTTGGTCAGCTTTTACCTAACCAA…	A	.	PASS	SVTYPE=DEL;END=257593;SVLEN=-432	GT
Chr1	380240	svim_asm.INS.7	T	TGTTATAAAATTTATAACCACATTCTACACTTGTATTAATGTATGCTAAACTCTATTTCATGGTACATGGGCATCGTTCTAATTTGTTTACAATAAATTTAATAAAACTTCATAATACTCACTAAATCAGTGGACTTACCGCTATAAAATCTTTATTTTCAAGAGAAATGGAGACAAAAAATTTTCCAAACCTATTTGACCATCATCATATGTTAGTTCAGGATGCAAATATGCTTTAAAAAAATTGTCATATTTTTTTAATTTTTCTTAAAATCTATGTGTTAACCCCTACGAAAATATTGAGTTTTATGTTAAATGCTATATATATTGAAACATATACTTTAGCGTGGTTCTAAAATTTCTAACCACATTCTATATTTGTATTAATGTATGATAAAC…	.	PASS	SVTYPE=INS;END=380240;SVLEN=2189	GT
Chr1	382470	svim_asm.INS.8	T	TTTCTAACCACATTCTTCATTTGTATTAATGTCTGCTAAACTCTCTTTCATGGTACATGGGCATCGTTATAATTTTTTTATCAATAAATTTAATAAAACTTCATAACTCCATAAATCGGTGGGCTAACCACTATAAAATCACTATTTTTGTAGTGAAGTATGGCCTCTACTTCACTTTATTTTATAATGTTTGTTTTGTTTATATTTTCTCTGTAACCTTACGTACAACTACTTGATTGTCGTTTTTTGTTGATCCTGGAACACAATGTTTTACGCACCGCTCTCACGAATTTAGTTGGTAAAACATATTTGTTTAAGATCATTATAGATAAGGTTAATTATCAGTACGAGGACGACACATTCAAGGTGCAGAAGATTATCACCAACCCATATATGATA…	.	PASS	SVTYPE=INS;END=382470;SVLEN=1225	GT
Chr1	421334	svim_asm.INS.9	C	CCCATTTGTTGGGCCTAATTATTAAGCCTAATGGCTCAAATAATATATGGCAAAATGTGAAAATGAAATGGGCCTATGGGTTCTTACAAAAAGCCTTGTTGGCTTTAATGAAATGAAGTTAACAACATCCCACATTGGTTGGGAGAGTTGATTTTGAGGAGTATATATATGTCTTCATGACATGAGAGGTTAAACAGCTCTGAGGAAGAGAGAGCTCCCCACGCGCGCGCCGCCGCCGCCGTCCGGCCGGCTCGGCTCGGCTCGGCTCGGCTCGGCTCGGCTCGGCTCGGCTCGGCTCGGCTCGGCTCGGCTTGGGCTTGGGCTTGGGCTTGGGCTTGGGCTTGGGCTTGGGTGGAGGGCCTTTGGCCCGATAAGAACTATTCTTTTTGGACCAAGTTA…	.	PASS	SVTYPE=INS;END=421334;SVLEN=1000	GT
Chr1	428081	svim_asm.DEL.7	ATCTAAACTATTAAAATTAAAGTACAAATAGTACTTACCCCTAACTTTTGCCAAATAATTACATTTGACTGCCACTGGCCCTAAAAATCTATCCTTTTAAAATTTTCCTAAATCACCGTAAACAAATTGACGTCTCTTATCCTAAAATAACTTGTAACTAAACCGGCTGTATTATGTGATATATTTACCATTTTGTATTTCATATGTGTATTACGTTTAAAACCGGCACACTCCATTATTAATACTTCCAATTTAATTTAATTCATACTCTAAGGACATAGTTTTAAAACCGATTCAATCCATGATAAACATATTATTTAATTGTAGTAAGATTCTAAAAACATTGTGTTGCACCGTGCACCGAACCTGAATTTGTATTGGTCTGTTTCTTCTTCCCTA…	A	.	PASS	SVTYPE=DEL;END=429279;SVLEN=-1198	GT
Chr1	439680	svim_asm.INS.10	C	CCTTTTTGTGACACCCGTCACCTCCTATATGGAGGACAGCGTGTCACCCCCGACGCGTCATCATACAACAATGTGACACCCGTCTCCCTGACACTAAGGACGACGGGCCACCAACAATATCCCGTAATATAAAAGCCCATAAACCCGACAACTCTCACCCATGCCCAAATAAAATCCGAAAGAAAAGTCCAATAGCACCAAGTCCGTCCAAATATCACATACTTGTTTGTCTCACCTGAAAGAGGGAAGAGTGAGGGGTGAGCGACAGGGGAATCACTCAGTGAGGTATGGGATGCTACCCCGAAGTCCATGGACCCGGACATAGCACTCCGAATAAATATAATTTAATTCTAATGCATGTCAAACACAGTACCTAAAGTACTCAAGCAACAAACAATG…	.	PASS	SVTYPE=INS;END=439680;SVLEN=7346	GT
Chr1	443500	svim_asm.INS.11	C	CTGAGAATAAAAGGAGACAGAGAGATCTTGATAAAAAACTTCACGTCTTACTCGTATTCCCTCTCTTAACCATAAACATTTCTTTTCAAGATAATCAAAATATATCTCCATCACACACAGTTTACAGCTTGGAAGGCATCATACCAAATACCTTTCTTTACAGTCTGGAATGCATCATAACGTCAAGACAAAGCTATTCCACAGTTTACTCCAGCTGGCACATTTGACTTAAATGTTTGTTTACTGTCATCCCCTCGCAAACTGATGGTGGGTGGAGCACCAACACTCAGTTTGGCTCTGAGACTCTGAAAGGAATGGCGCGGGAGAGATTTAGTGAAGATGTCTGCAAGTTGCAGTGCAGAAGGAATGTGTTGAACCTCCAGGACACCAAGAGCCACC…	.	PASS	SVTYPE=INS;END=443500;SVLEN=4737	GT
Chr1	460962	svim_asm.DEL.8	TCTAAGAGCATCTGCATTGAAGGTTCAATGCAGAAGTTCACACTTTTCCCAAAAAAAAATATTATTAAAATATTCTTTTTTTGGTGAACTCAACTCTTGCAGGTTCAGTGGGATGAACCTGGTTCATCACTGTAGCGCGGGCCCCACGCTATGTGGTGGCCCGCGATTGGTCTGTTTAATTTTTTTTTTTTTTTTTTTTTTTTTTAAAATCAAACGAAAAACTAAAAAAAAAAAAGTAATAAAAAATTAAAATTATGAACCCCATTCAAGGTTCATTGATGCTGATGCC	T	.	PASS	SVTYPE=DEL;END=461250;SVLEN=-288	GT
Chr1	482317	svim_asm.DEL.9	TCTGTACAATTGTGTGAGTCAAATTCTAGTTTTATTGATGCATGTTATATATTAGTGCTGCATGTTTTAGGTAACATTTTAATGATGCACGTTTTCAAAAATCTCCATTATTAAAATTATGCACGTAATGATAACTCATGAGTTTTTTTTGTTGATTAAATGACATTATGTCCAAATTTATTTAAGGATATTTCATTAAGGTAAGTGAAAAAGACAAACAATAAAATAGGAAGTTTAAAATCATTTAAGCATATTTCATTAATGTAACTGAAAAGACAAGTAATAAATTAGGCAGTTTTATTCGTTTTATGATATTTCATAAATGCAACTGGAAAAGACAAACAAAAAAAAATAGGGAGTTTAATTAATGAAATAAGAACATTTTCAAATGAGTACTTC…	T	.	PASS	SVTYPE=DEL;END=484206;SVLEN=-1889	GT
Chr1	484999	svim_asm.INS.12	G	GTCACCGTGGATGTTCTTCACACGGTGAGGAACAACAATATGCCTGTTTCTTCATCTCATCATGCTTTCATATCTCAAAATTAACTATTCCTTTGCTTCTCATAGGTGTTTTCCGCTTATGGAACTGTGCAGAAGATTGCAATATTTGAGAAAAATGGTTCAACGCAAGCCTTAATTCAATACTCTGGTACATGACCTTGATAATCTGAATACATATATGATTCTACTATACTTCTTTTGGTTATATGGTGAATCATCTTATGTGTATGCAAAGAGAAGAGCCTAAGAATTTGAATATAGTCATCGTTTGCTTCATGTTCCGTTTTATTGATTCTTCTGTAGACATTTCAACGGCGACGATGGCGAAAGAAGCACTGGAGGGACACTGCATATATGACG…	.	PASS	SVTYPE=INS;END=484999;SVLEN=820	GT
Chr1	501034	svim_asm.INS.13	A	ACTATAGATCTGTTGTTGTTGTTTTTTTGAAACACTTTTTTTTTTTTGAAACACCTTTTTTTTTTTGAAACACC	.	PASS	SVTYPE=INS;END=501034;SVLEN=73	GT
Chr1	543125	svim_asm.DEL.10	TCAAGATCATACCATTTTGTGAGAAAACGGCGAGAGGGAAGGAAAGATGGAGAAACAGATTTTAAATTTTTTTTTTTTTTTTTTAATTTTACAATGGACCTTTTTGAAGAGATAGTGGGATATGTCTTCACAATTGGCCAGTTCATAAATTCAAAGCCCATTTAAACCAGCAACATCTATACTATTAAAACAGGATCCTATTGTCATAATTACCTTAGGGGCATGTTTCTTTCACTAACATTGCATGTTTCATTAAGGGCAATTAAGTAATATTAATAACAAATATATATTGGGTCATTATTTTTGGATCCAGCCCAAATCAAATCTCTCTTGGGCCATTTGGGCCTATTAAAAAATCAGATTCAATTCTCACCTTTTTTTTTTCCTTTGGACCATTGA…	T	.	PASS	SVTYPE=DEL;END=544034;SVLEN=-909	GT
Chr1	545116	svim_asm.INS.14	T	TACTGATTTTTAACAAGTATGATCCATCCACGACGTATATA	.	PASS	SVTYPE=INS;END=545116;SVLEN=40	GT
Chr1	545518	svim_asm.DEL.11	TCACTAATGAAGATGCGATCAAGAAGATGGTTGACTTTATGTCTACCAAGACAACATAGCTGAGTACTTACAAATCCTATTGTCATAATTACCTTAGGGGCATGTTTCCTTCACTAACATTGCATGTTTCATTAAGGGCAATTAAGTAATATTAATAACAAATATATATTGGGTCATTATTTTTGGATCCAGCCCAAATCAAATCTCTCTTGGGCCATTTGGGCCTATTAAAAAATCAGATTCAATTCTTACCTTTTTTTTTCCTTTGGACCATTGAGTCCAAGTTCAAATAATTTTTTTTTCAACTATTCTTAATTATTATTTTTTTCTTTTCTTAATATAATTTAAGCATTTATAAAAATAATTGAATTTTTTTATTGAAAAGTATAAATCTTTATT…	T	.	PASS	SVTYPE=DEL;END=547791;SVLEN=-2273	GT
Chr1	548485	svim_asm.INS.15	A	AATTTACGGAGTATTATGAAGTTTTATTAAATTAATTGATAAAAAAATATAACAATTTCTATATACCATGAAAAAGAGCTTAAAAATACATTAATACAAATGTAGAATTTGGTTAGAAATTTTAAAACAACACTAAAGATTATGGGCTTCAGTATATAAACATTTACCAAAAACTCAATTATTTTCATAGGGGTTATAACACATAGATTTTGAGAAAATTTCAAAAAATATGACAATATTGTTTTAATGCATAGTTGCATCCTGCACAACATATGATGATGTTAAAATAGGTTTGGAGCCTTTGTTGTCTCTGTTTTTCAAGAAAATAGTGATTTTATAGTGGTTATTCCATCGATTTATGATGTATTATGAAGTTTTACTAAATTAATTGATAAAAAA…	.	PASS	SVTYPE=INS;END=548485;SVLEN=2412	GT
Chr1	569755	svim_asm.INS.16	G	GAAAAAGAGCTTAGAATACATTAATAAAAATTTAGAATGTGGTTCAAACTTTTAAAACAACACTAAAGATTATATGCTTCAGTATATAAAACATTTACCAAAAACTCAATATTTTCGTAAGAACACGTGGATTTTGAGAAAATTTCAAAAAATACGACAATATTGTTTTAATGCATAGTTGCATCCTGCACAAACATATGATGATATTCAAAGAGGTTTGGAGCCTTTGTTGTCTCCGTTTTTCAAGAAAAATGTGATTTAATAGTGGTTATTTCATCAAGTTATGATGTATTATGAAGTTTTACAAAATTAATTGATAAAAAAAGTTATAATGATTACCATATACCATT	.	PASS	SVTYPE=INS;END=569755;SVLEN=349	GT
Chr1	571191	svim_asm.INS.17	A	ATGTAGAATGTGGTTCGAAATTTTAAAACAACACTAAAGATTATATGCTTCAGTATATTAAACATTTACCAAAAAATCAATATTTTCGTAGGGAACACATAGATTTTGAGAAAATTTAAAAAAATACGACAATATTGTTTTAATGCATAGTTTCATCCTGCACAAACATATGATGATGTTCAAAGAGGTTTTGAGCCTTTGTTGTCTCCGTTTTTCAAGAAAATTGTGATTTTGTTGTGGTTATTCCATCGATTTAGGGAGTATTATGAAGTTTTACTAAATTAATTGATAATATAACGATTCTCATATACCATGAAAAAGAGCTTAAAATACATTAATACAGAG	.	PASS	SVTYPE=INS;END=571191;SVLEN=344	GT
Chr1	572094	svim_asm.INS.18	G	GTTGTTTTAATGCAGTGTTGCATCCTGCACATACATATGATGATGTTTAAAGAGGTTTGGAGCCT	.	PASS	SVTYPE=INS;END=572094;SVLEN=64	GT
Chr1	572921	svim_asm.INS.19	G	GACTAAGAGCTTAGAATACATTAATACAAATTTAGAATGTGGTTCAAACTTTTAAAACAACACTAAAGATTATATGCTTCAGTATATAAAACATTTACCAAAAACTCAATATTTTCGTAAGAACACGTGGATTTTGAGAAAATTTCAAAAAATACGACAATATTGTTTTAATGCATAGTTGCATCCTGCACAAACATGTGATGATATTCAAAGAGGTTTGGAGCCTTTGTTGTCTCCGTTTTTCAAGAAAATTGTGATTTAATAGTGGTTATTTCATCAATTTATGATGTATTATGAAGTTTTACAAAATTAATTGATAAAAAAAGTTATAATGATTACCATATACCATT	.	PASS	SVTYPE=INS;END=572921;SVLEN=349	GT
Chr1	575335	svim_asm.INS.20	C	CCCATATACCCTGAAAAAGAGCTTAGAATACATTAATACAAATTTAGAATGTGGTTCAAACTTTTAAAAAAACACTAAAGATTATATGCTTCAGTATATAAAACATTTACCAAAAACTCAATATTTTCGTAAGAACACGTGAATTTTGAGAAAATTTCAAAAAATACGACAATATTGTTTTAATGCATAGTTGCATCCTGCACAAACATATGATGATATTCAAAGAGGTTTGGAGCCTTTGTTGTCTCCGTTTTTCAAGAAAATTGTGATTTAATAATGGTTATTTCATCAATTTATGATGTATTATGAAGTTTTACAAAATTAATTGATAAAAAAAGTTATAATGATTA	.	PASS	SVTYPE=INS;END=575335;SVLEN=349	GT
Chr1	579493	svim_asm.INS.21	T	TAAGTTTTACAAACTTAATTGATAAAAAAGTTATAATGATTCCCATATACCATTAAAAAGAGCTTAGAATACATTAATACAAATGTAGAATGTAGTTCGAAATTTTAAAACAACACTAAAGATTATATGCTTCAGTATATAAAATGTTTACCAAAAACTCAATATTTTCGTAGGGACACATGGATTTTGAGAAAATTTTAAAAAATACGACAATATTATTTTAATGCAGAGTTGCATCCTGCACAAACATATGATGATATTCAAAGAGGTTTGGAGCCTTTGTTGTCTCCTTTTTTCAAAAAAAATGTGATTTAATAGTGGTTATTTCATCGATTTATGATGTATTATTAAGTTTTACAAACTTAATTAATAAAAAAAGTTATAATGATTCCCATACAC…	.	PASS	SVTYPE=INS;END=579493;SVLEN=697	GT
Chr1	580571	svim_asm.INS.22	T	TAAAATTTCGTAGGGTTTAACACATAGATTTTGAGAAAATTTCAAACAAATACGACAATATTGTTTTAATGCATAGTTGCATCCTGCACAAACATATGATGATGTTCAAAGAGGTTTGAAGCCTTTGTTGTCTCCGTTTTTCAAGAAAATAGTGATTTTATAGCGGTTATTCCATCGGTTTATGATGTATTATGAAGTTTTACAAAATTAATTGATAAACAAGTTATATCGATTCCCATATACCATGAAAAAGAGCTTAATTAATACAAAATGTAGAATGTGGTTCAAAATTTTAAAACAACTCTAAAAATTATAGGCTTCAGTATATAAAACATTTACCAAAAACTCAATATTTTCGTAGGGGGTTAACACATTGATTTTGAGAACATTTCAAAAATA…	.	PASS	SVTYPE=INS;END=580571;SVLEN=1261	GT
Chr1	580919	svim_asm.INS.23	A	ATTGATAAAAAGTTATAACGATTCCCATATACCATGAAAAAGAGCTTAGAATACATTAATACAAATTTAGAATGTGGTTCAAACTTTTAAAACAACACTAAAGATTATATGCTTCAGTATATAAAACATTTACCAAAAACTCAACATTTTCGTAAGGGTTAACACATGGATTTTGAGAAAAATTCAAAAAATATGACAATATTGTTTTAATGCATAGTTGCATCCTGCACAAACATATGATGATATTCAAAGAGGTTTGGAGCTTTTGTTGTCCGTTTTTCAAGAAAATTGTGATTTAATAGTGGTTTTTCCATCGATTTATGATGTATTATGAAGTTTTACAAAATTAAT	.	PASS	SVTYPE=INS;END=580919;SVLEN=350	GT
Chr1	581194	svim_asm.INS.24	T	TTTTTCAAGAAAATAGTGATTTAATAGTGGTTTTTCCATCGATTTATGATGTATTATGAAGTTTTACAAAATTAATTGATAAAAAAGTTATAACGATTCCCATATACCATGAAAAAGAGCTTAAAATACATTAATGCAAAATGTAGAATGTGGTTCGAAATTTTAAAACAACTCTAAAAATTATAGGCTTCAGTATATAAAACATTTTTCAAAAACTCAATATTTTCGTTGGGGGTTAACACATTGATTTTGAGAACATTTCAAAAATATGACAATATTGTTTTAATGAATAGTTGCATCATGCACTAACATACGATGATGTTCAAAGAGGTATGGAGCCTCTGTTGTCTCTG	.	PASS	SVTYPE=INS;END=581194;SVLEN=352	GT
Chr1	582157	svim_asm.INS.25	C	CAATATTGTTTTAATGCATAGTTGCATTCTGCACAAACATATGATGATATTCAAAGAGGTTTGGAGCCTTTGTTGTCCGTTTTTCAAGAAAATTGTGATTTAATAGTGGTTTTTCCATCGATTTATGATGTATTATGAAGTTTTACAAAATTAATTGATAAAAAAATTATAACGATTCCCATATACCATGAAAAAGAGCTTAGAATACATTAATACAAATGTAGAATGTGGTTCGAAATTTTAAAACAACACTAAAGATTATATGCTTCAGTATATAAAACATTTACCAAAAACTCAATATTTTCGTAGGGGGTTAACACATAGATTTTGAGAAAATTTCAAAAAATACGAAAATATTGTTTTAATGCATAGTTGCATCCTGCACAAACATATGATGAT…	.	PASS	SVTYPE=INS;END=582157;SVLEN=703	GT
Chr1	583329	svim_asm.INS.26	A	ATTTATAATGTATTATGAAGTTTTACTAAATTAATTGATAAAAAGTTATAATGATTCCCATAGACCATGAAAAAAAGCTTAATTAATACAAAATGTAGAATGTGGTTCGAAATTTTAAAACAACTCTAAAAATTATAGGCTTCAGTATATAAAACATTTACCAAAAACTCAATATTTTCGTAGGGGGTTAACACATTGATTTTGAGAACATTTCAAAAATATGACAATATTGTTTTAATGCATAGTTGCATCCTGCACTAACATATGATTTTCAAAGAGGTATGGGGCCTCTGTTGTCTCCGTTTTTCAAGAAAATAGTGATTTTATAGTGGTTATTCCATCGATTTTGGGAGTATTATGAAGTTTTACTAAATTAATTGATAAAAAAGTTATAACGAT…	.	PASS	SVTYPE=INS;END=583329;SVLEN=1046	GT
Chr1	586136	svim_asm.DEL.12	TTCGGTTTATGATGTATTATGAAGTTTTACTAAATTAATTGATAAACAAGTTATAACGATTCCCATATACCATGAAAAAGAGCTTAAAATACATTAATACAAATATAGAATGTGGTTCGAAACTTTAAAACAACACTAAAGATTATATGCTTCAGTATATAAAACATTTCCCAAAAACCTCAATATTTTCGTAGGGGTACACATAGATTTTGAAAAAAATTCAAAACATATGAAAATATTGTTTTAATGCATAGTTGCATCCTGCACAAACATATGATGATGTTCAAAGAGGTTTGAAGCCTTTGTTGTCCCCGTTATTCAAGAAAATAGTGATTTTATAGTGGTTATTCCA	T	.	PASS	SVTYPE=DEL;END=586487;SVLEN=-351	GT
Chr1	591224	svim_asm.DEL.13	GGATTTTGAAAAAATTTCAAAAAATATGACAATATTGTTTTAATGCATAGTTGCATCCTGCACTAACATATGATGATATTCAAAGAGGTTTGGAGCCTTTGTTGTCCGTTTTTCAAGAAAATTGTGATTTAATAGTGGTTTTTCCATCGATTTATGATGTATTATGAAGTTTTACAAAATTAATTGATAAAAAAGTTATAACGATTCCCATATACCATGAAAAATAGCTTAGAATACATTAATACAAATGTAGAATGTGGTTCGAAATTTTAAAACAACACTTAAGATTATATGCTTCAGTATATAAAACATTTACCGAAAACTCAACACATAGATTTTGAGAAATTTTCAAAAAATACGAAAATATTGTTTTAATGCATAGTTTCATCCTGCACAAAC…	G	.	PASS	SVTYPE=DEL;END=591909;SVLEN=-685	GT
Chr1	605665	svim_asm.DEL.14	TCTCTCTCTCTCTCTCTCTCTCTCTCTCTCTCTCTCTCTCTCTCTCTCTCTCTCTCTCTCTCTCTCTCTCTCTCTCTCTCC	T	.	PASS	SVTYPE=DEL;END=605745;SVLEN=-80	GT
Chr1	607289	svim_asm.DEL.15	TGAAATGAATATACATTAGTTTACAAAAAAAAAAAAAAAAAAA	T	.	PASS	SVTYPE=DEL;END=607331;SVLEN=-42	GT
Chr1	765249	svim_asm.DEL.16	AGTGTTGTGAAAAAACGAATTGAGGCAAATACAGTTTAGGTTTCTTGTTATTACCTGAATGAATAATCTTACAAACTCGTATTTATAACCCGATTGAAATATATACTTAACTTAAAAAAAAAATATTCCTAAACCGAAAAAGATTATCCAACCCAACAAATGTTGGGCTTTTACTGTTGCACAAGAGATAAACACATGCAATGCAACAGGAG	A	.	PASS	SVTYPE=DEL;END=765460;SVLEN=-211	GT
Chr1	775755	svim_asm.INS.27	G	GATGTTGGCCATTTATGACCTATTCTTTGGTTCACCAACCAATAGGATTTCATTATTTCAAATTTGATATCTTTAAAAAAAGAAAACAAAATATTGTCAAGTTATATTATGTTTTTAA	.	PASS	SVTYPE=INS;END=775755;SVLEN=117	GT
Chr1	776690	svim_asm.DEL.17	GGTGAGAGAGAGAGAGAGACTGCGTGAGAGAGACTGCGAGAGAGAGAGACTGCGTGAGAGAGAGACTGCGAGAGCGAGAGAGGACTAGATTTAGGATTCTGGGATCAAGAGTAAGAGAGATTTCATCGTTGAAGAGAGGTTGCAGAGAGAAGAATTAGATTTGCTTTGACGGCTACAAAACCACTTTAGGTTTAAAAATCAAAGGTAAAATTTGTAATTCTGAAGATAAATTAGTTGTTCAAACAAAAAAAAAAGATAAATTAAGGGTATTATCGACTTTTAATACTTTTGGATGAGTTTACTGTTTCTGGAAGCGTTTAAAAATGTCATCTAGAATTCCCGAAAAATCTGGATGAGTTGTGAAACTGTATCTGGATGCTGCGTCCAACTTAACCTCAT…	G	.	PASS	SVTYPE=DEL;END=777161;SVLEN=-471	GT
Chr1	779050	svim_asm.INS.28	T	TAATAGACTAGATTCTGACCCGTCTTTAAATGGCGGGTATATTTTTTGTTTTACATCTTTTTAGGTCTTTTCAATTGGTAATTTAAATATAAGTTTAATGACATAAAGCATAATAAATAATATTTTAAATAATGATAAAGATAAAAGAAATAATAGTTGGACCATATTTTTATCAATGGGTCACACTGCTATTTTAATAGAATAGATGTGATATAAATTTTATGATTAGTTAATGATTCCCTATTTGCGTATATTGACGTTCGTGCAAGTCTTGATAATAAACGATTTAAATCTGACATGTATTCTTCGACTCTTCGGTTAGAATAGTAGTTGTTGATTTTTGAAAATAAAAGTAGTCGAAAGTCCACCCATCTCTCGATTAAAATGGTAACAAACGGT…	.	PASS	SVTYPE=INS;END=779050;SVLEN=2014	GT
Chr1	787097	svim_asm.DEL.18	TACTCAGATTAGGGCTGGGCAAATAAACCGAACCCGAAAATCCGAACCGAACCCGATCCGATGAAAATAAATCCGAACCGATCCGAACCCGACATAAATACCGAATGGATCTTGTTTTATGGTATTTCGGGTTATGGGTATTATCCGAACCGAACCCGAAATTAAATGGATATCCGATAGAACCCGAAACATTCAAAATGCCAAAAAAGAACTTGTACCAAACATGATTTCAATTCCTGATATGTAGCCAAAATACACTAAGATATTATTAAACATCTACGATAACTATCTACTACATGAAGGTTGATGGTTGAAAGTGGCGGTTGAGGCTTGAAATTTTTAGATTTTGGTTTTATTTTCATTGAATAATTTTTTTCATTTCATGATAACTTAATTTTT…	T	.	PASS	SVTYPE=DEL;END=787926;SVLEN=-829	GT
Chr1	790686	svim_asm.DEL.19	GGGGGTTTTTGAACTGTTTGCGGATCCCACTGACCAAAATAAGGATCGCTGTTCA	G	.	PASS	SVTYPE=DEL;END=790740;SVLEN=-54	GT
Chr1	791841	svim_asm.INS.29	G	GGTTTTCTTATTGCTTGAAGAGAAACAAATACAAAAGCTCTGTCTTATAGATCAGAGACGAGCTGAATAATAGGAACCTTGTAAGATTCAGAGCACTGAATTCAAAACTA	.	PASS	SVTYPE=INS;END=791841;SVLEN=109	GT
Chr1	798917	svim_asm.INS.30	C	CATGAAAACCCGGAAACACTATCGTTCAATCTCCAAAACTGTAAAAAATTTCAAAGGAATCCCAAAAGATTACACCAAGAACTATAAAGGAATCATCATTGCATCTCAACACACTAA	.	PASS	SVTYPE=INS;END=798917;SVLEN=116	GT
Chr1	818616	svim_asm.INS.31	A	ATATTATTTGGGGCTTTTTGCAAAAGTGACTCAAAACTTGGAGTCAAACAGAAAACTAACCTTTTCTTTTGACTCCTTTTTTTTTTGAGATTTTAACCCCACACCTGCACTTTATCTACGAAAATGCCATTAACATTTTTTTTTTTTTTTTTTTCGAAAATGGCTTCTTTACTGTCTCAACCTCATCTTCTTCAAGTATTTACAATACTGCCACTGCAATGAATAGTGGCAACAACCTTGTACGAACTGTTTGGAGCTTTTAATGCCCTTTAATGCACGTAAATCTCTTTACACTCTCTCTGTTTCAATTGTTATGAACTAAAAACAACATTTCTTTCACTTTCTCTCTATATTCATCCAAAAAACTCAAGCTTTTGATTCAAAATATGGGCTATGGTT…	.	PASS	SVTYPE=INS;END=818616;SVLEN=9392	GT
Chr1	882263	svim_asm.DEL.20	ATCTACACCATTAAAAATAAAGTACAATTAAAATTTAACCCTATTTTTTTCCTAATATTTATGATCTTTGCCACTATAATTAATTCTACAATTTTACTTCATAGTCTTTGATGGCATAAGAAGCCCATTAACTTTTTTGCATACCAACGACTTCTTTTGTATTTCGCATTAATAACAATAATAACAAACCCCTAAATTTAAGGTATGACATTAATAACTACCTATTAATAACAATAGTAAATATACCTGCAAAACAAGTTTTACAATACTACACATTGTAGAATTTTATTATATTCCTATAATGGGGGTGATTGGTTGGGACGTAGAAGGTGACTTTAGCTTTAATTTTTTCATTTACAGCCTTAAATAGTACCAATCATGTTTTATATTGGTTTTTAA…	A	.	PASS	SVTYPE=DEL;END=884241;SVLEN=-1978	GT
Chr1	998347	svim_asm.INS.32	A	ATCTAATCTATTAAAATAGGAGTACAAAAAGAAAATAACCTTCAGTTTTCCTGAATAATTACATACCTATGCCACTGTTTTTAAACTCAATCGTTTTATGTTCATACCATATCAATTATTTTGCTTTTTATCAAACCATATTTGACGTTCCATAGCCCACAACTTTCGGGGTGTGGTTTGGAATAAAATCAAAAGTTTTGGGCTTATTATACATCATGACCCAGATCATAATGACAACTTATAGTATTCAAAATCAAATCGGGCTTAATGGTTGGTTGATTTACATCATAGCAACTAGGCCTGGGCAAAATAATCGGAACCGAAGAACCGAACCGGAACCGAACCAAAATACCCGAAACCGGAACCGGACTAATACCCTCAAATACCCGAACGGTTCCT…	.	PASS	SVTYPE=INS;END=998347;SVLEN=1690	GT
Chr1	1002019	svim_asm.DEL.21	TAGTTTTTGTTATGAAAATAACTGGAATTTTATTGTATCGCGGGAATTTAAATAAGGGCAAAATTTATACCCGTAGGATTTATAACACTGATAGAATGAGTTTATTATAGAGAGAGAAGAGTGAATGAATGAATTTATAAACGATCGATTCGATCGTTTATATAGAAGTAGGATTTACTGTGCAAATAGTGCAGCGGGCCCCACATCCTTTTATTTTCAACATAATCGGTGGCTGTATTATTTGACTTTCATAACACTCCCCCTTGGGGGCCGGTGACACTATCCGCTCCCGCTTAACGTCTTTGTTGCCTCGTTAAAAACCTTTCCAGGAAAACCCAATGGGAAAAACCATAGTAAGGTAAAAAGAGTACAACTACGTAAGCTCCCCCTCGAATAAGC…	T	.	PASS	SVTYPE=DEL;END=1006182;SVLEN=-4163	GT
Chr1	1016875	svim_asm.INS.33	G	GTGTTGAAAGTTAAACTTGATTTGGATCACATTTTGGGCTAATAATTTACTAATTATTTTAGTCCAAACTTAGTCCAATATCTAGAATCATCCTCCACCTCCTTAGAATAAAAATCTAGATATTCTCATAGAATTATCTAGATAATTATAATAAAAAATCTTAGATATTATGGTAGAATTCTCTAGATTTATGATTAAAATATGTAAGATATTTTGTATTTTGGAGGCTATAAATACCTCCACTCCCCTTTCATTTTGCATCACCAAGAAATAAACAAAGCTTGTAACAAGTAATAAAAATCTTCTTCTAAGTTATAAAATCTTTCTTCTTCACAAAATTTCTTTCTTTTCAAACACTTTAAACACTTTCTCCATCTTTATAAAACTTTTCATTCCAAC…	.	PASS	SVTYPE=INS;END=1016875;SVLEN=4864	GT
Chr1	1149760	svim_asm.INS.34	A	AAATACTTAACTCAGTAGACATCAAATCTATATCATAAACACACCAGCAAGCTCAAGATCACCAAAGTAAATAATCTATAGATGTAAAACATACTTGACTGAAATTGACTCAGTAGACTCCAAACTTAACCGTTAATAGCAAAATATGCAGCAACACCAAGACGGCACAATATATCAGCAAATGTAATCGAAATTGCCTACTGATACCAATCTTCATAACCGTTAATACTTAATTAGACATCAAATTTATAGCAGAAACATATTTGACACCAAGCTCAAGATCACCAAAGTAAAGAATCAGATGTGCAAGATAGTTGACTAAACTTGACTCAATAGACTCCAAACTTTACAGTTAGTAGCCAAACATGCAGCAAAAACAGCAAGACGCATAATATATCA…	.	PASS	SVTYPE=INS;END=1149760;SVLEN=656	GT
Chr1	1161574	svim_asm.INS.35	T	TAGTGGTTGATATCTCGCATATTTGCATTGTTTTATCCATTTATTCATAAACATTTTCATCATAGAGATTAGGATTTAGACATGTTTAGGTTGCATTTTGCATACATGAGTCTCTATTAGGTACTGGAGTGTCACATGGAGTTCTTGGAGGCATTTGGGTGCATTTGGAGCTCAAAAGAAGTGGTTAAAGCGATCAACGGACGAGCAGCGCACCAGAGCGACCTCACCGGAGCGACGCCGTGAAGTCGCTGTGGCACACATCCTGGAGCGACCTTGCCAGAGCGACGTAGAGAGGTCGCTCGCGTTTTTATCGCGAGACACCCCTCCCAGAGCGACTTGCCAGAGCGACGATCCAAGGTCGCTCGCGTTTCCATGGCGAGACGACACCCAACACATCCT…	.	PASS	SVTYPE=INS;END=1161574;SVLEN=6919	GT
Chr1	1170940	svim_asm.DEL.22	ATTAATGATGATGACTTTTTTTTGATAATCCAGTGTCCGACCACTTTGCGTGATCGACTAGCCTACCGGGCGTAAGCCCAAGCCATTACAGGATTTTTAAGCGTCCACTAAAGGGCCCCTGGTTACGCGAAGTGGTCTGGAGGGCGAGAGGGAGCCCATGTAAAACCCCTTGTGGCCGGGATTCGAAATCGGGTGGCGGGTGCCTCAGCCGAGGTTCCTTTACCACCAGACCACGAGGCCCGGT	A	.	PASS	SVTYPE=DEL;END=1171183;SVLEN=-243	GT
Chr1	1206061	svim_asm.INS.36	A	ATAAGAGCATCATTATCCTATAGACTCTTAAAGAGTCTCTTAATTAATTTTTAATACTATTTAAGTAGTAAATTTGGTTAAGAGACTTAGTTAAAAAATTTCAACTTTTATGTCCTCCATTGCAAGTTTCTTATTCAAGGGTTTTTAAAAAAAAATTATGATAATAACAATACATCAATGAGAATAAGCTTTGGTATATTTTCACGTTTTCAAATCTTAAGACAGGTTATAGAAAGTGATTCTCTAGTTAACAAGCTAGTTTTTATAGTTAAATTGGCATAGAGTGATTACATCACATGGTACCCAAAGAAAAATGTATAAGAAGACCGAACCTGTCTCGAAGGAAGCAAATGAGCAGTCCAGCATTCAATCTCCTTGACACCAACATCAAAACGAGGG…	.	PASS	SVTYPE=INS;END=1206061;SVLEN=2231	GT
Chr1	1206619	svim_asm.INS.37	C	CATTTTGACACAAATCACCCGAACTATCGATTGAATACATGATA	.	PASS	SVTYPE=INS;END=1206619;SVLEN=43	GT
Chr1	1214430	svim_asm.INS.38	A	ATATGAGATTCAAGGGAACTCAATGGCACTGCAGATACAGGTGTGAAC	.	PASS	SVTYPE=INS;END=1214430;SVLEN=47	GT
Chr1	1227785	svim_asm.DEL.23	GATAGATATATATATATATATATATTGAATATTTTACAATAGTAAATGTATATATATTTTACAATTAATTTATTAAGTATTCATGATTTGGTTGAACTATATATATATATATATATTAAATATTTTAAAAGGTAAAATTATATATTCTTTAGCTATGCAAGTTTAACTGAAACATATTTTTTTGTAACACTAGCTGAAACAAATTTTCTCTCATAATGTTAGAAAAGAGAAAAGTAAAAAAAAAATCTTTTTGAAGAAAAAAAAGAAAGGTAAAATTCCCACTAATCAATGAAAATGGAATATTTTCTTAATCGGTCTCAATGGATTTAAATTTTCTAAACCAAGTTAAAATTGAATTCAAGAGAACAAACTAAGCCGTATCTAAAACAACTGGAACAA…	G	.	PASS	SVTYPE=DEL;END=1228271;SVLEN=-486	GT
Chr1	1229720	svim_asm.DEL.24	ATTGAGTTTAATGGCCCCAAAGTAACACACTTTCCTTCTCGAAATATAATGTTTTAGAGGCGTTTTACATTTTTAAATCAACTAAGTTTATTGATAAAATGTCTAACCAATTTAATTTATTAAGTATTCATGATCGGTTGAACTATATATATATATATTTATTAAATATAAATATTTTAAAATGGTAAAAGATATATTTTATGCTATGCATGTTTGGCTAGAACATTTTCTCCAAAAAATGTTTTTAAAAAAGAGAAAATTAAAAAAAAACTTTTCTGAATAAAAATATAAAAGAAAGGCCAATCTAAATACTTTTAGACTAAAGGGTCAATTACTCATAAAGAAAAGTAAGAAATTAATAAAAATGTTATATTTTCTTAATCGGTTTAAGTCGATTTG…	A	.	PASS	SVTYPE=DEL;END=1232088;SVLEN=-2368	GT
Chr1	1245199	svim_asm.DEL.25	AGATACATGCAGGGCTGGTCCTGAGCAAAGCCTAACGAAACATTGGCCTTAGGCCCCCAAAAATTTTGGAAAAAATTACATAGAAAAAAGCCCCCAAAAATTTTTTTTTAGGCCCCCAAATTTACCAAAAAAAAATTTTTAGCTGTAATTTTAAAAAAACCGCCTACAGCCCCCTAAATCTCGGGGCCGGCCCTG	A	.	PASS	SVTYPE=DEL;END=1245393;SVLEN=-194	GT
Chr1	1246341	svim_asm.INS.39	C	CTTAGAGCATGATTAATCCGGGATTCTTAGGATGAGGTTCTTAGCGGATGTTAAGAAACTGTTTCTTAACTTTTAACTAAAAATGCTAAGAACCGGTTCTTAAATAAAGATTTTAAGAGCCGGTTCTTATCTTTTTTAGTTAAAAGTTAAGAAACAGTTTCTTAATTTCCGCTAAGAACCCCACTCTAAGAACCCCGGGTTAATCATGGTT	.	PASS	SVTYPE=INS;END=1246341;SVLEN=210	GT
Chr1	1247517	svim_asm.INS.40	A	ATCTTAGAGCAGGTTTATTGGTGTTTCTTAAGAGGGGTTGTTAGCATAAATAGGAATTAAAATAAAAGAAAAAATGTGATTAAAGCAGGAGACGTCCCTTAATTAGGAGCGCGAAGACACGGGTCTTAGCCGCCACGTGTCGCATTACTACTGGGGGAGAGAAACGGTGTCGTCTCGACCGTGAATTCCCTTTTTCTTTTTTTCTTTCTCTCCTGCGAAAGGCGATTCAATGTCTCCTCCATCGTGTTCTCCACTATCATCTCCTCTCTGTTTCAAGCTTCTCTTTGGTCAAACAACAGGTAAGCTCGTATCTCTTCTCTAGATCTATAGTAATACGATGTGCGAATCAACGATTTGATGTTCCTGATGCAAAATTTTCAATCCAGAATTGAAATTTCA…	.	PASS	SVTYPE=INS;END=1247517;SVLEN=1581	GT
Chr1	1253414	svim_asm.INS.41	A	AGATTGTTGATAATTATATTTCATGAAAAAATGTTTGTATTTTAT	.	PASS	SVTYPE=INS;END=1253414;SVLEN=44	GT
Chr1	1258520	svim_asm.DEL.26	TATTGCTGTTGGGTTTTTCCCTCATTAGCCCAAGACCCAAGAAGCCCAAAAAGAAGAAGAAATATCTAGAGAAAAATGGAGAAGGATGAAGAAGTGTGTAGAAAAGGAAGTGTGTAGAAGATGAAGTGTGTAGAAGATGAAGTGTGTAGAACTAACTTGTAGTCTCCACTTACTAGTATAAATAGGGGTGCTTAGCACCATTTGTAATCATCCAAGAATCAAGAAAAACAAAGAGAGAAAATATTTGTAAGAGAGAGTTTCCAAAAACAAAATCTTTGTAGTAAACCCTTTCCTAAATATTAAGAGTCTTCTTCTTAAATTTTCTAGTTGTCTAATACCATCTTCATCTCATCGATATTGGATAATTTTCCCAACAGCTGGTATCAGAGCAAGGTTACC…	T	.	PASS	SVTYPE=DEL;END=1263293;SVLEN=-4773	GT
Chr1	1264244	svim_asm.DEL.27	AAGGCTAAGCAGCCCTGATACGAGTACGGGGACTGGAAACGGGGACGGAAACGGGCACGGAAAACGGCAAAACCAAAAATTTAAAATACGGGTACGGCTGGGATACAGCAATAAAATACTTATATATATAACATATATTATATACAAATCATAAATTAAATCTATAAGTAATACAAAATTTACAAAAAGTTTAATTCTAAACATTGTTTTGCTCTGTTTTAAGTTTTAACTAGTTTTTAGTTGATGTCATTATTCTATCGTTTTGAATATTCTGAATAATAACCACTAAATCAAAATTTCAAGAAGTGTGATATTAAAGACGCTAGTGAAAGCATGAGTAAGTCACATGACATGAGGTCATCTTCTTCTTCTTCTTTAAACCTAAATTATGTTTTCTTT…	A	.	PASS	SVTYPE=DEL;END=1265044;SVLEN=-800	GT
Chr1	1322823	svim_asm.DEL.28	TAAAAAGAGCTTAAAATACATTAATACAATTGTAGAATGTGGTTATAAATTTTAAAACAACACTAAAGATTATAGGCTTCAGTATGTAAAGTATTTACCAAAAACTCAATATTTTCGTAGGGGTTACCACATTGATTTTGAGAAAATTTCAAAAAATACGACAATATTTTTCTAATGTATAGTTGCATTATGAACTAACATATGATGATGTTCAAAGAGGTTTGGAGCTTTTGTTGTCTCCATTTTTCAAGAAAATAGTGATTTTATAGTGGTTATTCCATCGATTTAGGGAGTATTATGAAGTTTTACTAAATTAATTGAAAAAAATAATTCAAAGATCATTTACCAGGAAAAAGAGTTTAGTATACATTAATACAAATGTAGAATATGGTTAGAAAT…	T	.	PASS	SVTYPE=DEL;END=1327954;SVLEN=-5131	GT
Chr1	1331895	svim_asm.DEL.29	CTTATATATAGTTGCATTATGCACTAACATATGATGATGTTCAAAGAGGTTTGGAGCCTTTGTTGTCTCTGTTTTTCAAGAAAATAGTGATTTTATAGTGGTTATTCCATCGATTTAGGGAGTATTATAAAGTTTTACTAAATTAATTGATAAAAACAATTCAAGGATCATTTACCAGGAAAAAGAGTTTAGCATACATTAATACAAATGTAGAATATGGTTAGAAATTTTAAAACAATACTAAAGATTATAGGCTTCAGTATATAAAGTATTTACCAAAATCTCAATATTTTCGTAGGGGTTACCACATAGATTTTGAAAAAAATTCAAAAAATACAACAATATTGTTTTAATGCATAGTTGCATCCTGCACTAACATATGATGATGTTCAAAGAGGT…	C	.	PASS	SVTYPE=DEL;END=1334318;SVLEN=-2423	GT
Chr1	1335401	svim_asm.DEL.30	AAAAAAGTGATTTTATAGTGGTTCTTCCAACGATTTATGGAGTATTATGAAGTTTTACTAAATTAATTGATAAAATTTATAACGATTCTCATATACCATGAAAAAGAGCTTAAAATACATTAATACAATTGTAGAATGTGGTTAGAAATTTTAAAACAACACTAAAGATTATAGGCTTCAGTATATAAAGTATTTACCAGAAATTCAATATTTTCGTAGGGGTTACCACATTGATTTTGAGAAAATTTCAAAAAATACGACAATATTTTTCTTATATATAGTTGCATTATGCACTAACATATGATGATGTTCAAAGAGGTTTGGAGCCTTTGTTGTCTCTGTTTTTCAAGAAAATAGTGATTTTATAGTGGTTATTCCATCGATTTAGGGAGTATTATA…	A	.	PASS	SVTYPE=DEL;END=1337805;SVLEN=-2404	GT
Chr1	1338826	svim_asm.DEL.31	GTTTGGAGCCTTTGTTGTCTCCATTTTTCAAGAAAATAGTGATTTTATAGAGGTTATTCCATCGATTTAGGGAGTATTATGAAGTTTTACTAAATTAATTGATAAAAAATTATATCGATTCCCATATACTATGAAAAAGATTTAAAAATACATTAAAATAAATGTAGAATGTGGTTTGAAATTTTAAAACAACACTAAAGATTATAGTCTTCAGTATATAAAATATTTACCACAACCTAAATATTTTCGTAGGGGTTAACACATAGATTTTCAGAAAATTTCAAAAAATATGATAATATTGTTTTAGTGCATAGTTGGATCCTGCACTAACATATGGTTGTGTTCAAATAGGTTTGGAGCCTTTGTTGTCTCTGTTTTTCAAGAAAATAGTGATTTTAT…	G	.	PASS	SVTYPE=DEL;END=1340557;SVLEN=-1731	GT
Chr1	1341483	svim_asm.DEL.32	AGGGGTTACCACATAGATTTATTTTCGTAGGGGTTAACACATAGATTTTGAGAAAATTTCAAAAAATATGATAATATTGTTTTAATGCATAGTTGGATCCTGCACTAACATATGGTTATGTTCGAAGAGGTTTGGAGCCTTTGTTGTCTCCGTTTTTCAAGAAAATAGTGATTTTATAATGGTTATTCCATCGATTTAGGGAGTATTATGAAGTTTTACTAAATTAATTGATAAAACAAATTATAACGATTCCCATATACAATGAAAAAGAGCTTAAATACATTAATAGAAATGTAGAATGTGGTTAGAAATTTTAAAACAACACTAAACATTATAGGCTTCGGTATATAAAGTATTTACCAAAAACTCAATATTTGAAAACATTTAAAAAAATACAAC…	A	.	PASS	SVTYPE=DEL;END=1342190;SVLEN=-707	GT
Chr1	1342772	svim_asm.DEL.33	AAAAAAAACTTAAAATACATTAATACAATTATAGAATGTGGTTAGAAATTTTAAAAACAACACTAAAGATTATAGGCTTGAGTACATAAAGTATTTACCATAAACTCAATATTTTTGTAGGGGTTACCACATAGATTTTGAGAAAAATTTAAAAAATACGACAATATTTTTTTAATGTATAGTTGCATTATGCACTAACATATGAAGATGATCAAAGAGGTTTGGAGCCTTTGTTGTCTCCCTTTTTCAAGAAAATAGTGATTTTATAGAGGTTATTCCATCGATTTAGGGAGTATTATGAAGTTTTACTAAATTAATTGATAAAAAATTATATCGATTCCCATATACTATGAAAAAGATTTAAAAATACATTAAAATAAATGTAGAATGTGGTTTGAA…	A	.	PASS	SVTYPE=DEL;END=1343802;SVLEN=-1030	GT
Chr1	1343901	svim_asm.DEL.34	GAAATTCAATATTTTCGTAGGGGTTACCACATTGATTTTGAGAAAATTTCAAAAAATACGACAATATTTTTCTAATGTATAGTTGCATTATGCACTAACATATGATGATGTTCAAAGAGGTTTGGAGACTTTGTTGTCTCCGTTTTTCAAGAAAATAGTTATTTTATAGTGGTTATTCCATCGATTTAGGGAGTATTATGAAGTTTTACTAAATTAATTGATAAAAATGTTATAATGATTCCCATATACTATGATAAGGAGTTTAGAGTACATTAATACAAATGTAAAATGTGGTTCGAAATTTTAAAACAACACTAAAGATTACAGGCTTCAGTATATAAAGTATTTACCAAAAACTCAATATTTTCGTAGGGGTTACCACATAGATTTTGAGAAAAA…	G	.	PASS	SVTYPE=DEL;END=1344605;SVLEN=-704	GT
Chr1	1345462	svim_asm.DEL.35	ACGATTTAGGAAGTATTATGAAGTTTTACTAAATTAATTGATAAAAATTTATAACGATTCTCATATACCATGTAAAAGAGCTTAAAATACATTAATACAATTGTAGAATGTGGTTAGAAATTTTAAAACAACACTAAAGATTATAGGCTTCAGTATATAAAGTATTTACCAGAAATTCAATATTTTTGTAGGGGTTACCACATAGATTTATTTTCGTAGGGGTTAACACATAGATTTTGAGAAAATTTCAAAAAATATGATAATATTGTTTTAATGCATAGTTGGATCCTGCACTAACATATGGTTATGTTCGAAGAGGTTTGGAGCCTTTGTTGTCTCCGTTTTTCAAGAAAATAGTGATTTTATAGTGGTTATTCCATCGATTTAGGGAGTATTATG…	A	.	PASS	SVTYPE=DEL;END=1346893;SVLEN=-1431	GT
Chr1	1347906	svim_asm.DEL.36	AGTGGTTATTCCATCGATTTAGGGAGTATTATGAAGTTTTACTAAATTAATTGATAAAAATTTATAACGATTCCCATATACCATGAAAAAAAACTTAAAATACATTAATACAATTATAGAATGTGGTTAGAAATTTTAAAAACAACACTAAAGATTATAGGCTTGAGTACATAAAGTATTTACCATAAACTCAATATTTTTGTAGGGGTTACCACATAGATTTTGAGAAAAATTTAAAAAATACGACAATATTTTTTTAATGTATAGTTGCATTATGCACTAACATATGAAGATGATCAAAGAGGTTTGGAGCCTTTGTTGTCTCCCTTTTTCAAGAAAATAGTGATTTTATAGAGGTTATTCCATCGATTTAGGGAGTATTATGAAGTTTTACTAAAT…	A	.	PASS	SVTYPE=DEL;END=1349635;SVLEN=-1729	GT
Chr1	1353320	svim_asm.DEL.37	CTGCACTAACATATGATGATGTTCAAAGAGGTGGGAGCTTTTGTTGTCTCCGTTTTACAAGAAAAAAGTGATTTTATAGTGGTTCTTCCAACGATTTAGGAAGTATTATGAAGTTTTACTAAATTAATTGATAAAAATTTATAACGATTCTCATATACCATGAAAAAGAGCTTAAAATACATTAATACAATTGTAGAATGTGGTTAGAAATTTTAAAACAACACTAAAGATTATAGGCTTCAGTATATAAAGTATTTACCAGAAATTCAATATTTTCGTAGGGGTTACCACATTGATTTTGAGAAAATTTCAAAAAATACGACAATATTTTTCTAATGTATAGTTGCATTATGCACTAACATATGATGATGTTCAAAGAGGTTTGGAGCCTTTGTTGTC…	C	.	PASS	SVTYPE=DEL;END=1358630;SVLEN=-5310	GT
Chr1	1391259	svim_asm.DEL.38	TGAAAAAGAGCTTAAAATACATTAATACAATTATAGAATGTGGTTAGAAATTTTAAAACAACACTAAAGAATATAGGCTTCAGTATATAAAGTATTTACCAGAAACTCAATATTTTCATAGGGGGTTATACCACATAGATTTTGAGAAAATTTCAAAAAATACGACAATATTTTTTAATGTATAGTTGCATTCTGCACTAACATATGATGATGTTCAAAGAGGTTTGGAGCCTTTGTTTTCTCCGTTTTTCAAGAAAATAGTGATTTTATAGTGGTTGTTACATCGATTTATGGAGTATTATGAAGTTTTACTAAATTAATTGATAAAAAAATTATATCGATTCCCATATACCATGAAAAAGAGTTTAAAATACATTAATATAAATGTAGAATATGGTT…	T	.	PASS	SVTYPE=DEL;END=1393713;SVLEN=-2454	GT
Chr1	1427671	svim_asm.DEL.39	GTTTTAATGCATAGTTAGACCCTGCACTAACATATGGTTATGTTCAAAGAGGTTTAGAGCCTTTGTTGTCTCCGTTTTTCAAGAAAATAGTGATTTTATAGTGGTTATTTTATCGATTTAGGGAGTATTATGAAGTTTAACTAAATTAATCGATAAAAAAATTATAACGATTCCCATATACAATGAAAAAGAGCTTAAATACATTAATAGAAATGTAGAATGTGTTTTGAAATTTTAAAACAACATTAAACATTTTAGGTTTCAGTATATAAAGTATTTACCAAAAACTCAATATTTGAAAACGTTTCAAAAAATACTACAATATTTTTTAAATGTATAGTTTCATCCTGCATTAACATATGATGATGTTCAAAGAGGTTTGGAGCTTTTGTTGTCTCC…	G	.	PASS	SVTYPE=DEL;END=1428349;SVLEN=-678	GT
Chr1	1443156	svim_asm.DEL.40	CCAAAAACTCAATATTTTCGTACGGGTTACCACATAGATTTTGGAAAAAATTCAAAAAACACAAGAATATTTTTTAATGCATAGTTGCATCCTGCACTAACATATGAGGATGTTCAAATAATTTTGGAGCCTTTGTTGTCTTCGTTTTTCTAGAAAATAGTTATTTTATAGTGGTTATTCCATCGATTTAGAGAGTATTATGAAGTTTTACTAAATTAATTGATAAAAACAATTCAATGATGCTCATTTACCAGGAAAAAGAGTTTAGCATACATTAATACAAATGTAGAATATGGTTAGAAATTTAAAAAAAAACACTAAAGATTATAGGCTTCAGTATATAAAATATTTATCAAAAACTCAATTTTTTCGTAGGAGGTTAACACATAGATTTTGAGA…	C	.	PASS	SVTYPE=DEL;END=1454746;SVLEN=-11590	GT
Chr1	1484140	svim_asm.INS.42	A	ATCCGAACACCAATTTGCTTACGGAAGAATACGTTCAAGGGATTGGAGAATTCATGAGGCTTGTTCAACAGCAACCGGATGCAAAAAGTGGTATGTTAAGATGTCCCTGCTCTTCTTGCAATAATAATAAGGTTATAAAAGAATTTGATGTTTGGACTCATTTGTATATGAAAGGGTTTTCACGTAATTATAAAGTTTGGTACCTTCATGGGGAAACTGGTTATGAATATGGTAGTACTAGCGAACCTCAGCCTGTTAGTGAACCTCAGCCTGATATTAGGTTAGAAGAATCTAGAACGGATATAGATTATGGTGTAGGTACTGAGCAGATGGTACATGATCATTATAGAGGGGAAGAACCAAACCCCGAGTCTATGAGATTTTTTGACATGTTGGATG…	.	PASS	SVTYPE=INS;END=1484140;SVLEN=726	GT
Chr1	1526518	svim_asm.INS.43	G	GTAAGGCCCTGTTCGTTTGTACATCTGGAAGATGCATCCAGATGGTCCATCTAGATGTCTTATCCAGATGCTCCATCTGGGTGTTGTTCGTTTCTTCATTTCGTCCATGCGTCCAGATGAATCGTGCATTATGTTCGTTTGCTTTTCATTTTTTTAACTTCCATACGCATCCAGGTGGACTTGTTAATAAAATGACTAAAATATAATTTTTTACGTTTCGGCGGAAAAATAGCATTTTTACGGTTTTGGCCGAAAATATTTTTGCGGTTTTTGAGGAAATATGTGTTTTTCGCGAAAAAGTGCATTTTTATGGTTTTGGTGGAAAAATATGTTTTATGGGTTTGGCGGGAAAATGCGTTTTTGCGGTTTGGACGCAAAAGTGTGTTTTGAAGTTTTGGC…	.	PASS	SVTYPE=INS;END=1526518;SVLEN=1497	GT
Chr1	1617716	svim_asm.DEL.41	TACTAGGATATAGACCCCCGCGAATCGCGGAGGAGAAACGGTACTAGTTTTAAATATAATTAAAAATACTAATTATATATATAAATATTTAGAATGTAAATGATGATATATAAAATAATTTTTTTAAATTTATAATATCTCTAAAATTGAGGCTAAGATTAATGTATGAGAAATTCTTTAGAATATCCATTTTTAAGTTTTTGTCACAAAAAATCATTCAATGAAGAAAATGACCAAAATAAGTTTTATTAAAAGGTAAAAATGTATTTTTACCATAGGTTTAACTAATATAGACATAGGGTTTAGAGTTAAGGGATGGGAATTTGCGATAGGGTTTCAAATTTTTTTTTAAAAAAAAAATTAAAATTTTCAAAATATAAAAGGTTATTTTGGTTATTT…	T	.	PASS	SVTYPE=DEL;END=1623765;SVLEN=-6049	GT
Chr1	1638199	svim_asm.DEL.42	TATTTAGTAATGACATATAAAAAAAGGCTTTATCTTCAGATGTATCTCCATATAAAAAATCTTCAAGCTTAAAATGAAAAAAATTTAGAGATGGTGTTGTCAAGAAGTTTTTGAAGATCTTGGAGTTTAAAATTACCAGGCCACTATTTTCACTTGTTGATAACCCGTAAGTGATTTCAAATGTGGTAATAGTTGGATTCATCTTGAAAAGAAGAGTGAATCTGAAATTCACAAAAACAGGCGTTAGTTATAAAAAAATACTTGATAGTGATTTGTACAATCAGAAAAGTATTTGTTTTTGCTTCTTTACTACGTTTTGCTTTTAAAGAAACAATAAAGAAAATGAAATGAGTTTTGTAAATAAGAGGATTTATGACGAACCTTAAATTTCCATACGTT…	T	.	PASS	SVTYPE=DEL;END=1645836;SVLEN=-7637	GT
Chr1	1646148	svim_asm.BND.3	N	[Chr5:5673368[N	.	PASS	SVTYPE=BND	GT
Chr1	1646770	svim_asm.DEL.43	GGAAAAAAACAAATATATAACCAAGTGCTCTTGGCCTAGTGGTATTGGAACTCCGGCTGGAGTGCCCGCCCTGGGTTCGAGTCGTCTTGGCCACCTTCCCGCCTATAACCGTGCGTGCCCGGATGGAAAGCCTCGTAGGGATTAGTCTGGGCTTACCGCCTGGGAACCCCACGGTCAACAAAACA	G	.	PASS	SVTYPE=DEL;END=1646954;SVLEN=-184	GT
Chr1	1647704	svim_asm.BND.4	N	N]Chr9:23558241]	.	PASS	SVTYPE=BND	GT
Chr1	1916687	svim_asm.BND.5	N	N[Chr3:2919582[	.	PASS	SVTYPE=BND	GT
Chr1	1945462	svim_asm.DEL.44	ATTTTGCAAGTGTGCTCATGCTTACGGCCACGCGGATATGGGCTCATGCTTACGGCCCATTTGAATACCCGGAAGAGGATCCATCCGTGGGTTGCACCTCCCACCCGGGGGTTAGGTCTGTGTCTTTAATAGACCCGGGTTTAACTCTTTTTTTGTCAAAAAAAAAAAAAAAAAT	A	.	PASS	SVTYPE=DEL;END=1945636;SVLEN=-174	GT
Chr1	1946234	svim_asm.DEL.45	CAGCCCGCCATAGTAGAAGAGCATCATCAATTCTGCTTTGTGAACCTTCATCAAACTGTAGCACACA	C	.	PASS	SVTYPE=DEL;END=1946300;SVLEN=-66	GT
Chr1	2003022	svim_asm.DEL.46	GTTTCTGCAGTTGAATTCGTTCTAGTCTCTGCTCAGCTCAGATC	G	.	PASS	SVTYPE=DEL;END=2003065;SVLEN=-43	GT
Chr1	2023806	svim_asm.INS.44	A	AAAAACAATGGTCATCTATAATCCGTGGCAAAGAGTTGACAAAGCTGTACATAGCTCCTGAAAATCCATAGGCAGGTTTGTCTTAGTTTC	.	PASS	SVTYPE=INS;END=2023806;SVLEN=89	GT
Chr1	2025396	svim_asm.DEL.47	AAGATTCCTTGATGGGTTCTGATACTTCTCTTTAGTTGAATTGATCTGATGAATAAAGTTCACTTTTTTTTAATTTCCTCTGTTTTGACCCTCTTCCTTCTTCTATGTGTTAGAAAGATTTCAATCTCTTTTCTTTGAATGCATTG	A	.	PASS	SVTYPE=DEL;END=2025541;SVLEN=-145	GT
Chr1	2057467	svim_asm.INS.45	A	ATTTTAGTTGGGGATGAAGGACACATGAGAATTGCTTGTAGATATATGAATTTTTAATATATTACTTTATGGTGCATCTGATATTGTTGATATAGAATTTAGAGACTTGACATATAAAGGGATTTTATGAGTGGATGTTTGATGGAAAACCTCTGGTTTATGCTATTCGGTTAGGAGACCCCAGACTTGTACGTCAAGTAAAGGCATTTCCTACTCCTCTTGAGTCTATCTTTAAAGATTCTTAATACTGCAAGCGATGCAATAATTATTTTTTTTCTGTAAATTGTTTTAGTGTTTGTTTGTATGGATGACTGAGAAGTTAATGCCTATTATGGTGGAAGCTTAAACTGAAACTTTATAGTAGAACTCAATACATAAGGGAGAAATAATCATTCTTT	.	PASS	SVTYPE=INS;END=2057467;SVLEN=397	GT
Chr1	2060623	svim_asm.INS.46	C	CTGCCGGCGTCGACGAAACTAAGAAGAAATGGCGCCTCGATTTCCG	.	PASS	SVTYPE=INS;END=2060623;SVLEN=45	GT
Chr1	2060869	svim_asm.INS.47	G	GGTCTGATCGTGTGATCGATTAGATCATCAATGATCAACAACATGATCCTACACAT	.	PASS	SVTYPE=INS;END=2060869;SVLEN=55	GT
Chr1	2079825	svim_asm.DEL.48	TAAATTAATTGACAAAAAAATAAAATGATACCCATGTACAATGAAAGATAGTTTAATATACATTTATATAAATGTATAATATGTTTAGAAATTTTAAAACAACACTAAAGATCGTAGACTTCAGTATAAAGAGCTTTTACCGAAAAATTCAATATTTTCGTAGGGGTTAACCAATAGATTTTGAGAAAAATTCAAAAATATGAAAATATTATTCTAATCCATAGTTGCATCCTTCACTAACATATGATGAAGGTCAAAGAGGTTTAGAACTTTTGTTGTCTCCATTTCTCTAGAAAATAGCGATTTTATAGTGGTTAGTCCACCAATTTAGGAAGTACTATGAAGTTTTACTA	T	.	PASS	SVTYPE=DEL;END=2080177;SVLEN=-352	GT
Chr1	2085028	svim_asm.BND.6	N	N[Chr4:16318564[	.	PASS	SVTYPE=BND	GT
Chr1	2089236	svim_asm.INS.48	A	AGAGAAAAATTCAAAAATATGAAAATACTCTTTTAATGCATAGTAGCATCCTTCACTAACATATGATGAAGGTCAAAGAGGTTTGGAACTTTTGTTGTCTCCGTTTCTCTAGAAAATAGCGATTTTATAGTGGTTAGTCCACCAATTTAGGGAGTATTATGAAGTTTTACTAAATTAATTGACAAAAAATTAAAACGATGCCCATGTACCATGAAAGAGAGTTTAATATACATTAATACAAATTTAGAATGTGTTTACAAATATTGAAACAACACTAAAGATCACAGGTTTCAGTGTATAGAGCATTTACCGAAAAAATCAATATATTCGTATGAAAATTCAATGTTGAAGGTCAAAGAGATTTTGAGAAAAATTCAAAAATATGAAAATACTATTTTA…	.	PASS	SVTYPE=INS;END=2089236;SVLEN=718	GT
Chr1	2142191	svim_asm.INS.49	G	GAAAATTTCAAAAAATACGACAATATTGTTTTAGTGCATAGTTTCATCCTGCACTAATATATGATGATATTCAACGAGGTTTAGAACCTTTGTTGTCTCCATTTCTCTAATGAATAGCGATTTCATAATGATTACTCCACTAATTTAGGGAGTATATGAAGTTTTACTAAATTAATTTATAAAAACAATTGAACGATGCTCATTTACCAAGAAAGAGAGTTTAGCATACGTTAATACAAATGTATAATATGGTTAGAAATTTTAAAGCAACACTAAAGATTATAGGCTTCAGTATATATAGGCTTCAGTATATAAAGTATTTACCTAAAACTCAACACATAGATTTTGAAAAAATTTCAAAAAATGCGACAATATTGTTTTAATGCATAGTTGCATCCT…	.	PASS	SVTYPE=INS;END=2142191;SVLEN=701	GT
Chr1	2151354	svim_asm.INS.50	C	CAGAACAACTCTGTTTTTGTGTTCTGTTCTTTGGCATGATGTTGGGTAATTAAAGTCTGTTGCTTTGTGTGTGT	.	PASS	SVTYPE=INS;END=2151354;SVLEN=73	GT
Chr1	2275006	svim_asm.INS.51	C	CCGCCGTGGATGCAGCACCATCACGAGATGCAGGCGTTGATTGAAGAAGAACAT	.	PASS	SVTYPE=INS;END=2275006;SVLEN=53	GT
Chr1	2293530	svim_asm.DEL.49	GTATTAATGTTTGCTAAACTATTTTTCATGGTAAATGAGCATCGTTCAATTGTATTTACAAATTAATTTAGTAAATCTTCATATATTCCTTAAAATAATGGACTAACCTATTCAAAAATAAAAATAATGGACTAACCATTATAAAATCGCTATTCTCTGGAGAAATGGAGGTAACAAAGGTTCCAGACCTCTTTGAACATCATCATATGTTAGTTCATGATGCAATTATGCATTAAAACAATATTGTCGTATTTTTTGAAATTTTCTCAAAATCTATGTGTCCTTACGAAAATATTGAGTTTCTGGTAAATACTTTATATACCAGAAGCATATAATCTTTAGTGTTGTTTTAAAAAATCTAACCATAATATAAATTTT	G	.	PASS	SVTYPE=DEL;END=2293907;SVLEN=-377	GT
Chr1	2294429	svim_asm.DEL.50	GCTATTCTCTAGAGAAATGGAGACAAAAAAGGTTTCAAACCTCTTTGAAAATCATCATATGTTAGTGCAGGATACAACTATCCATTAAAACAATATTGTCATATTTTTTGAAATTTTCTCAAAATCTATGTGTTAACCCCTACAAAATATTGAGTTTTTGGTAAATAATTTCTATACATAAGTCTATAATCTTTAGTGTTGTTTAAAATTTCTAACCATATTCTAAATTTATATAAATGTATGCTAAACTCTCTTTCATGGAAAATGAGCATCGTTCAATTAATTTTATTAATTAATTTAGTAAAACTTCATGTGCTCTCTAAATTAGTGGACTAACCATTATAAAATCGACATTCTCTAGAGAAATGGAGACAACGAAGGTTCCAAACTTCTTTGAAC…	G	.	PASS	SVTYPE=DEL;END=2297375;SVLEN=-2946	GT
Chr1	2303580	svim_asm.INS.52	G	GCAAAATCTATGTGTTAACCCTTACGAAAATATTGAGTTTCTGATAAATGCTTTATATACTGAAGCATATAATATTTAGTGCTGTTTTATAAAATATAACCATAATCTAAATTTGTATTAATGTATGCTACTCTTTTTCACGGTAAATGAACATCGTTCAATTGTATTTATAAATTAATTTACTAAATCTTCATATACTCCTTAAAATAGTGGAACAACCATTATAAAAACTCTATTCTCAAGAGAAATGGAGACAACAAAGGTTTCAAACCTCTTTGAAAATCATCATATGTTAGTGCATGATGAAACTATGCATTAAAACAATATTGTCGTATTTTTTGAAATTTTCTCAAAATCTATGTGTTAACATTGAGTTTTTGGTAAATAATTTCTATACAT…	.	PASS	SVTYPE=INS;END=2303580;SVLEN=1386	GT
Chr1	2308656	svim_asm.INS.53	T	TTTAGGAGGTGTTATTGGTTTATATATTTTGATTGATTTAGAAATCCATACAATATTTATAAATCTAAGTAAAATATACAAATTTTCAAATTCTCTCGGATTAGTATTTACAAATCCGGAGGTTTTCCCCCGGATTTGGTCCTTTGTATTTTTAACAAAGAAATCCATGCAAATCCATTCAAATACATTATGAAATCAAATCTATTAGTAAATCCGTATGATTGAATAACACTTGATTTGAATTAGAATTTATGAATCATTAAACGAATAACACATGATTTCAATACGTATTTTAAAATCATATAACCAATAACACTAGATTTAGTTTGGATTTTCCAATCCATCAAAATACCCTAACCAATTACCCCCAC	.	PASS	SVTYPE=INS;END=2308656;SVLEN=370	GT
Chr1	2311397	svim_asm.INS.54	T	TGAAATTTTTCGCAAAATCTATGTGTTAACCCTTACGAAAATATTGAGTTTTTGGTAAATACTTTATATACTGAAGAATATAATCTTTTGTTATTTTAAAAAATCTTACCATAATATACATTTGTATTAATGTATGCTAAACTCTTTTTCATGGCAAATAAGCATCTTTCAATTGTATTTATAAATTAATTTAGTAAATCTCTATATACTTCTTGAAATAGTGGACTAACCCTTATAAAATCGTTATTCTCTAGAGAAATGGAGACAGAAAAGGGTCCAAACCTCTTTGAACATCATCATATGTTAGGTCAGGATGCACTATGCATTAAAACAATATTTTCGTATTTTTTG	.	PASS	SVTYPE=INS;END=2311397;SVLEN=350	GT
Chr1	2333411	svim_asm.INS.55	A	ATAGTGGACTAACCCTTATAAAATCCCTATTCTCTAGAGAAATGGAGACAACAAAGGTTCCAAACCTCTTTGAACATTATCATATGTTAGTGCAGGATACAGTTATGCATTAAAATAATATTGTCGTATTTTTTGAAATTTTCTCAAAATCTATGTGTTTAACCCCTACGAAAATATTGAGTTTTTGATAAATAATTTCTATACATAAGCCTATAATCTTTAGTGTTGTTTAAAATTTCTAACCATATTCTAAATTTGTATAAATGTATGCTAAACTCTCTTTCATGGAAAATGAGCATCGTTCAATTAATTTTATAAATTAATTTAGTAAAACTTCATATGCTCTCTAAATTAGTGGACTAACCATTATAAAATCGTTATTCTCTAGAGAAATTTAGA…	.	PASS	SVTYPE=INS;END=2333411;SVLEN=1041	GT
Chr1	2334655	svim_asm.INS.56	G	GCTGAAGCATATAATCTGTAGTGTTGTTTTTAAAAATCTAACGATAATCTACGTTTGTATTAATGTTTGCTAAACTATTTTTCATGGTAAATGAGCATCGTTCAATTATATTTATAAATTAATTTAGTAAATCTTCATATACTCCTTAAAATAATGGACTAACCATTATAAAATCACTATTTTCTGGAGAAATGGAGGCAACAAAGGTTTCAGACCTCTTTGAACATCATCATATTTTAGTTCATGCTGCAACTATACATTAAAACAATATTATCGTATTTTTGAATTTTTTTCTCAAAATCTTTTTGTTAACCCTTACGAAAATATTGAGTTTCTGGTAAATACTTTATATA	.	PASS	SVTYPE=INS;END=2334655;SVLEN=352	GT
Chr1	2375563	svim_asm.INS.57	G	GTAAGAGCATGTTTATAGGCGTCTCTTAAGAGAGGTTTAAAGGAAAATCCGGAATTAAAATAAATGAAAAATGGTGATAAAAGGAAGAGGCGTCCCTTAATTAACATCTCGAAGACACGCCTCTTCTGGGGCACGTGTCGCAATTTGACAGTGTGAGAAACGAAGTGTCGGGGTTTCGAGTTTCTTTTTTTTTTTTTCTGTTTCTCTTGCGTTTCGTATTCTCTCTCTCTGGCGAAAGGCGATGGCGATTTCAATGGCGATTCTCTCTTCTCGGTGGGTCTCGTCGACGAAACAGCGATGGCTCTCTCGGTGGGTCTCGGCGACGAAGGGAAATGGCAAAGGCTTTCTCATCGACCAAGCAAAACGCGGACCTCTCTCTCTATCGGTGGCGAATGGAAA…	.	PASS	SVTYPE=INS;END=2375563;SVLEN=4487	GT
Chr1	2410447	svim_asm.BND.7	N	N[Chr5:1304926[	.	PASS	SVTYPE=BND	GT
Chr1	2581296	svim_asm.INS.58	A	ATATATATATATATATACTATTAAAACAGAAGTCAAGATTTTTTTCATGTGTGATATTTAAAATGGACCATCACTAGAAAATTGCTTACATTATTTTTTTTTTTTTTCATAACTATATCCTAACAAGATATTTAATTCTCTTTATTCCATCAAAATATTATTAGATATGGATAATTTCGAAAATATATTTATTCCATCAATATATAATTATAGTTGCATATAACCATTTATAATCTACTTAATAATTTTAATTATTCTAGAGTTAATACCTGCATATGATCTAATTAATAATAATAATATTTAATGTTAGAATTTCACCATGAAAATAATAAATTCAAATCAAATATTAAAATCCTAACACTATTGTATTTTCATAATAAGTGTTATTATTATTAATTA…	.	PASS	SVTYPE=INS;END=2581296;SVLEN=1295	GT
Chr1	2581427	svim_asm.INS.59	T	TGTAGCACCTGGGCATGTGACGGATCGGGTATCCGGGCAATTTTAAGGTATCCGGATTCAGATCCTTATCCGGCGGATCCATAATTTTACTATCCTTATCCGGATCCGGGGTTCTCGGATATCCGGATGTCGGATATCCTTTTAAAAATTATAATATCCGGCGGATATCCGGATCCGGATTTGGATCCTTAAATAAATAAAAAATAATATTAATATATATAAAATATTAACAATAATTTAAAAATAAAAAAATATATAATCTCTTTAATTATTTCTATGTATAATATTACAAAATTTACATAAAATTTATATATACTATTATAAAAAAGAAAATATATTAAATAAAATTAATTTATATATATAGATATTACTATTTTTGAAATATTTATTAATAAAACT…	.	PASS	SVTYPE=INS;END=2581427;SVLEN=611	GT
Chr1	2581514	svim_asm.INS.60	T	TTAAGTTTCGATTAAGAGTTATTAACACAAATAGACAGTTTATGAGTTTTTATTACACTCCAGAACACATTGTGCTACACAGACACTTTTCTGTGGTTGAAGACCAAATTATCCCCTAAAACGCAAAACTATGGATAGACATTTAAGTAAAATGACATTCTATGCTAGTTGGACTGGTTAGAGATTTTTTTTTTTTTTTTTTTTTGAATTTCTCTTGTTTTGTATGGTGGATCCGAATGAAACATTAAATTGAATTTATTTTTGACTTTTCCTTTTTCTTTGATGGTGAAACCTCCTCACCGAGAGCTTTGATTTTGACGACAGAGTTGTTGACTAGGGAGATGACGACGAGATAAAAATGACCGGGGAGGAAGAAAGCCAAAGGTGAGTTCTTGTTAA…	.	PASS	SVTYPE=INS;END=2581514;SVLEN=2085	GT
Chr1	2581639	svim_asm.INS.61	T	TAAACATATTAGTGACGGGATGAGGTAGCTCACTTGGTAAGAACTTTGTGGGCCAATTGTCATGCTCACGGGTTCGATGCCAGGCGGAGGCGAACTGCCCATTCTGTCACCAAATGTGGTACTGGGTGTTGGGCCTTGTCCCCAGCCCAGGTACAGCCCTCCCGGATGAAGTGGACCGCTGCCTAACCGGACCCAGGAGAATGATCCACGTAAGTGGGGAACCCCTGGATTACCAAAAAAAAAAAAAAAAAAAAAA	.	PASS	SVTYPE=INS;END=2581639;SVLEN=255	GT
Chr1	2595895	svim_asm.DEL.51	GTTAGAAATTTTAAAACAACACTGAAGATTATAGGCTTCAGTATATAAAACATTTATTAAAAACTCAATATTTTCGTAGGTTAACACATGGATTTTGAGAAAATTTCAAAAAATATGACATTATTGTTTTAAAGCATATTTGCATCCTGCACTAACATATGATGATATTCAAAGAGGTTAGGAGTCTTTGTTGTCTCCGTTTTTCAAGAAAATAGTGATTTTATAGTGGTTATTCCATCGATTTAGAGAGTATTATGAAGTTTTACTAAATTAATTGATAAAAAAATTATAATGATTTCCATATACCATCAAAACGAGCTTAAAATACATTAATACAATTTAGAATGTGGTTAGAAATTTTAAAACAACACTAAAGATTATAGGCTTCAGTATATAAAA…	G	.	PASS	SVTYPE=DEL;END=2599001;SVLEN=-3106	GT
Chr1	2601602	svim_asm.INS.62	C	CACTAACTTATGATGATGTTCAAAGAGGCCTGAAGCCTTTGTTGTCTCCGTTTTTCAAGAAAATAGTGCTTTTATAGTGGTTATTCCATCGATTAAGGGAGTATTATGAATTTTTCTTAAATTAATTGATAAAAAAGTTATAATGATTCCCATATACCACGAAAAAGAGTTTAAAATACATTAATACAAATGTAGAATGTGGTTAGAAATTTTAAAACAACACTAAAGATTATAGGCTTCAGTATATAAAATATTTACCAAAAACTCAATATTTTCGTAGGGGTTAACACGTAGAAATTACCATAATTTCAAATTTCAAAAAATATGACAATATTATTTTTATGCATAGTTTCATCCTGT	.	PASS	SVTYPE=INS;END=2601602;SVLEN=359	GT
Chr1	2641340	svim_asm.DEL.52	AAAAAATAAGAAAATATTGTTTTAATGCATAGTTGCATCCTGCACTAACATACGATAATGTTCAAAGAGGTTAGGAGCCTTTGTTGTCTCCGTTTTTCAAGAAAATTGTGATTTTATAGTGGTTATTCCTTTGATTTAGGGAGTATTACGAAGGTTTACTAAATTAATTGATAGAAAAATTATAACGATTCCCATATATCATCAAAAATAGCTTAAAATACATTTAACAAATTTAGAATGTGATTCGAAATTTTAAAACAACACTGAAGATTATAGGCTTCAGTATATAAAAAATTTACGAAAAACTCAATATTTTCGTTGGGGGTTATAACACATGGATTTTGAGAAAATTTC	A	.	PASS	SVTYPE=DEL;END=2641693;SVLEN=-353	GT
Chr1	2642574	svim_asm.DEL.53	ATTGAACTATGCTCATTTGAAAAAGAGTTTAGCATACATTATACAAATATAGAATGTGGTTAGAAATTTTAAAACAACACTGAAGATTATAGGCTTCAGTATATAAAATATTTACCAAAAACTCAATATTTTCGTAAGGGTTAACAAATGGATT	A	.	PASS	SVTYPE=DEL;END=2642727;SVLEN=-153	GT
Chr1	2664343	svim_asm.DEL.54	AGGCTTCAGTATATAAAGTATTTACCAAAAACTCAATATTTTCGTAGGGGAACACATAGATTTTGAGAAAATTTCAAAAAATACGACAATATTGTTTTAATGCATAGTTGCATCATGCACTAACATATGATGATGTTCAAAGAGGTTTGGAGTCTTTGTTGTCTCTGTTTTTCAAGAAAATAGTGACTTTATTGTGGTTATTCCATCGATTTAGAGAGTATTATGAAGTTTTACTAAATTAATTGATAAAAAAATATAATGTTTCCTATATACCATGAAAAAGAGCTTAAAATACATTAATACAAATGTGGAATGTGGTTAGAAATTTTAAAACAACACTAAAGATTATTGGTTTCAGTATATAAAATATTTACCAAAAACTCAATATTTTATTGGCTT…	A	.	PASS	SVTYPE=DEL;END=2664922;SVLEN=-579	GT
Chr1	2677873	svim_asm.DEL.55	TAGCTAGAGAAATATCATTTGGACTTTGGTTCCTTTATGTGTGTGAGCTGTTTGGCTCGCGGTTAAGTGGGTATAATTGGATCTGGGATCTCAATCGGATGAGGAATCGTTGACATCGGTATACTCTCTCCGAGTAGAAGAAGAAAAAGCTTCGATGATAGCTGTGCATGTTTTGAGTTCCGGCGAAGCTAAGGGCAAAAGTGTGGTGTTTCTCCGCCGCCTGTCCAAAGTGTTTAGTGGTGCAAAGTCGGAGATGATCTCACGTGGTCGATGAACTCTCCGGCGTGAAGACTTGGCTGCGGAGAACAACTACGGAGGTGTGGAGGCTCTGCAGGTTAGGAGCTCCACCGAAAAATGGTGTCGGTGGCCGTCTCGATTCGGCGCGACTAGGGCGAGCTG…	T	.	PASS	SVTYPE=DEL;END=2678448;SVLEN=-575	GT
Chr1	2679256	svim_asm.INS.63	T	TGTTCAAGACTAGTTGCTTTAAAAAAGATTTTTTGAGAGACGGCGATGGCGATGGCGACTCTTGTTTAGGGTATCGATGGAGTTTCGAGATTGGGATCCAGGAAATCAATGGAGGAATGGAGATTATGGTTGGCTTAGGAGGACTTCCTCGAACGGAATCGAGGGATCTCGGCAGATTGGGGATGCGTATCAATCAGATATTGGGCAGATTCTGGTGGGGACGATCCAGCGATGGATGTTCATGGTTACTCGATTCGGGTCAATGGATACAAGATTTAGAGGATCTCACTTTAAGGAAAGTGATGATGGTATCATATGGATTGTGAGATGGATCTCTTTCAATTCGCGATCCCAAGAATCTTCAGGTATTATTTTGGATCGCATAACTAAAGGAATACT…	.	PASS	SVTYPE=INS;END=2679256;SVLEN=7644	GT
Chr1	2692115	svim_asm.INS.64	A	AACGTATATTTAGAGATGTCAAATGGGCGGGCTATAAATGGGTGGCCCGTGTCCAAATCGATATGGTCCAAAATGGACAGACCCAGATTAAACCATAATTAAAATTTGTCCAGATGGGTGAACCCAATTATATTCATGGACAATATTGGGCTTAACCACTTGGACAATGGGCAGCCCAATAAACTTAAATGTCTAGGGTTTGAAAAATTGGGAGAAAACACAAATCACCTTTTTTTTTCTTCCCGTCTCACTCTTGTGTTTTTTCTTCGTGTTTGATTCTTCCTCTTCGAATCATCGTCTTCGATTTTTCCTCTTCGAGTCCTCGTCTTCGATTCTTCCTCTTCGTGTTCGATTCTTCTTCCTCGTCTTCGTTCTTCTTCAATTTTTTTTCGATTCTTC…	.	PASS	SVTYPE=INS;END=2692115;SVLEN=909	GT
Chr1	2694575	svim_asm.INS.65	T	TTATACTCCCTCCGTTTTTTAATATAAGTCGTTTTAGAATTGTACACATAGATTAAGAAATCATTAATTTTTTATATTTTCTAAACAAAAACATCATTAATTATTTACCTAACCACAAATCAACCAATAATAAAATAGAAGGTATATTTTCATTGGTCATATAACATTAAGTGTTAATAAATTTTACATAAAAAATCGAAAACGTCATATAATTTGGAACATAAAAAATTCTCTAAAACGACTTATATAAAAAAACGGAGGGAGTA	.	PASS	SVTYPE=INS;END=2694575;SVLEN=265	GT
Chr1	3295820	svim_asm.DEL.56	ATTACAACCAATTATTTATAGTGAAAACCATATTTTCTGGCTTCCTAAAACT	A	.	PASS	SVTYPE=DEL;END=3295871;SVLEN=-51	GT
Chr1	3297125	svim_asm.INS.66	T	TTTTTTTTAATTTTTTTTAATTTTTTTAATTTTTTTTATTATTA	.	PASS	SVTYPE=INS;END=3297125;SVLEN=43	GT
Chr1	3297820	svim_asm.INS.67	A	ATTTATAAATTAAAATGCATAACATAAATACAATGTGTTTACTTTATATAACAAATCAAATAG	.	PASS	SVTYPE=INS;END=3297820;SVLEN=62	GT
Chr1	3333033	svim_asm.INS.68	T	TGTAATATTTGAGTTTTTTCAAGGGCAAAATCGACATTTGGATATTTCGACTGAATCATCTCCATCTAACTGCTTCGTTTCGGTTCATTCAACTGAACCATCTCCATCCAACCTAATTTTCGAAAATCATTCAACTGATCCATTCGAATGAGTGATGTTTTTTTGTGTCCAAACGAACAACGCGCTCAGCTTCAGCCAAATGATTCAGTTGAATGAAGAAACGAACATGGCC	.	PASS	SVTYPE=INS;END=3333033;SVLEN=231	GT
Chr1	3339151	svim_asm.INS.69	C	CACTTAGACCTGCATCATTCTTGACTCTTACAGTACCAACTCCTCTTACTCTTGAGACAGTTTGATTTCCCATTCTTACTGAGCCTCCAACATCGTCATTTAGATCTTCAAACCATTCTCTCTTGTGAGTCATGTGATAGCTACAGCCAGTGTCCATTACCCACTCATCTTCAAGAAGCAGTAGTCTTAAAAGCCTGCAGTTATTTACTTTAGAAGAGGAAGGGCAAAAATTTGCCAAGTAATTGCTTTAGAAGCTGAAAAGAACAGGTATAATTAATTAATTATCAATTGACAATAGACGTCAATAGAGAAGTGGAAGAAGCAATTCCTGGTGACTG	.	PASS	SVTYPE=INS;END=3339151;SVLEN=337	GT
Chr1	3357235	svim_asm.INS.70	A	ACTAGGGATTAACCTGGGCTATGCCCGGGATTTTTATTTTTTTTCTAATTTAAGTTGTTAAATTATTTATATTTAGGTTATGATATATATTTAGTTAAGATGCATGTCATAATTAAACTTTATTTTTAAATTTTAACACGTTAAATTAATATATTTTTTACAATTTAAATATTTTTTTGTAATTTTGTTGGCTATCTAGTTATCATATTTAGCAAAACTATCTGTTGAGTGTTGCAATAAATGTTTTAGATATTTAATTAAACTGCAGAGTATTTTCGGATCGACCACATGCTCAACAATCGATCGATCCGTAAAAAGGTGGTCGATCTCCTTGGCCAGGTAAGTACAATTTTAGCAAAAATATCTTTGATTTTCAAATATTAAGTATATAACTATTCT…	.	PASS	SVTYPE=INS;END=3357235;SVLEN=3459	GT
Chr1	3360601	svim_asm.DEL.57	TTTAATCTATACATTAATACACGTAAATGCAACGTCCATGCGGAGATGCAGCTGATCTATTTAATATTAAATGCAACGAGTTACATTTGAAACCATAGTTGTATATAAACGAA	T	.	PASS	SVTYPE=DEL;END=3360713;SVLEN=-112	GT
Chr1	3361524	svim_asm.DEL.58	TTTAATAAAAGAAGCCTACATAAGATATTACCATATTTACTTTTCTAAAATTATACTTATGTAATTTTAATTATATATACTATTAAAAGTAAATAACTAGAAGTAAAATTAATAAGAGCAGCCTACATAAGACATTATCATATTCATTATATTTATGTAATTGTAATTTAATTATATACACTATTAAAAGTAAATAAATTTTATAAAAATAAATAATGTTAAAATACATATTTGATTTTGTATATTATTAAAAGTTGTATGAAAAGTTTTTTAAAAAATCGTTTAGAAATATTATCAATTTTATCGGATTAGCCTATCGATATCGGGTCATGGGTTAATATCGGTTTTCACAGAGTTTTATCATGTTTTTAATTGACAAGTTTTTTTTAAATCCAAACC…	T	.	PASS	SVTYPE=DEL;END=3361956;SVLEN=-432	GT
Chr1	3362222	svim_asm.DEL.59	GCTCCGACGAGGACTTTAACTCCTTATGCCCCTCGGACTCTCGAAAAATTCTGGTATCTCCCTCATATTAAAAATAATATATAATAATTTATTTTTGAATTAAATTTAAATACAGAAAGCGGTTAAAGTCGAAACCGCCCTTAATGAACTGGATTTATTACTAGATCCAACCATATTTACCCGGCCCACCCAAACCTAAATGGGTTACAACCCGGATCCTAACCCTAATTCCCCCTTTGCTCGCGAAACGCTCCCATACTCCATCTCATCTCTCCTCTCTCGCGACAGAAAGGGAGAAACTCCAAACCCTAGAATCGATTTCTCTACTTCCTCTTATCTTCGATTCGCTCTTCCTCCTTCACAATCTACACAAATCGAGAGTCTTATTGTTCTGGAGAT…	G	.	PASS	SVTYPE=DEL;END=3366159;SVLEN=-3937	GT
Chr1	3379178	svim_asm.INS.71	C	CAGGTATGGATTTTTACCAAAGGGAGTTAATTCAACAATTCTGGCTCTCATACCTAAGAAAACAGATTCATTAGAGATGAATAATTATAGGCCAATAGCATGCTGTAATGTACTTTATAAGGTGGTGTCGAAAGTCATTGCGAATAGGCTTAAGAGAATCCTTCCTCGGGTAGTGACTGAGAACCAATATGCGTTTATTAAGGGTAGACTTTTGATGGAGAATGTTCTGTTAGAGTCAGAATTGGTTAAAGATTATCATAAAGAAGTGATTTCCCCTCGTTGTGTGATGAAGATTGATATATCAAAGGCGTTTGATTCAGTGCAATGTGAATTTGTTCTTAGGATTCTTGAAGCTATAGGAGTGCCTGCTCGATTCATTCATTGGATTAAGTTGTGCAT…	.	PASS	SVTYPE=INS;END=3379178;SVLEN=416	GT
Chr1	3379397	svim_asm.INS.72	A	AAGGTACGAAAGATTCTATTGAAAGAGTTTTGTCAGTCTTTGAGAGGTTTGCTCAATGGTC	.	PASS	SVTYPE=INS;END=3379397;SVLEN=60	GT
Chr1	3381010	svim_asm.BND.8	N	N[Chr4:41755912[	.	PASS	SVTYPE=BND	GT
Chr1	3406755	svim_asm.BND.9	N	]Chr8:21487772]N	.	PASS	SVTYPE=BND	GT
Chr1	3407476	svim_asm.DEL.60	GTAGTAATGATCTTCTTTTTTTTTTTGTCACAATAGTAATGATCTTCTTTTTTTTTTTGTCACAA	G	.	PASS	SVTYPE=DEL;END=3407540;SVLEN=-64	GT
Chr1	3416081	svim_asm.INS.73	A	ATATGGTAATATAATTTTTTTTTCTTTTTGATAAATCTGGTATCTGGGCAGCCACATTCC	.	PASS	SVTYPE=INS;END=3416081;SVLEN=59	GT
Chr1	3418653	svim_asm.DEL.61	GACAATGTGACTGGTAATCCATCGGGAGACGCAACTAACCCAGGAGTCTCCCGATGGATTACCAGGAGTCTCCCGATGGATTACCATCAAGATTTTGTCGACCTCTTCGGTGA	G	.	PASS	SVTYPE=DEL;END=3418765;SVLEN=-112	GT
Chr1	3427730	svim_asm.INS.74	C	CTATGTAGTATTTAGTTTTTTTTTTTTGGAATACTTCAACATTATATGTACGTAATTACACAAAACAAAATATTGTACTTTTTATATACGTTACCGAATTTCCTTTTATAGTTAGTTTTGTGTCAGTTTTCATTTTGATGGCCAACATATAACTGACTAATTTATAAACAATTTTCTTGAACTCATAAAAGCCTTTATCTCCAAACCAAACCCGAATGAATCCAAACCGGGCTTGGATTCATTTCAATAGAAAGCTCACCTCAAGTCCAAACCATAACCCATACATTTGTGATAGACATTTCAATAGATTTTCGTCATCCATGCGAACCAGAATTGAGCCAGCTTTGAAGTAGAGCATACATATGAGACTGCCTTTAATATACATGTTTCACTCCAAGC…	.	PASS	SVTYPE=INS;END=3427730;SVLEN=5801	GT
Chr1	3885269	svim_asm.INS.75	T	TCAACACTGAGACTCTCAAAGTCAGCTCTTTTAATTACCAGAGTTAATAAGTGAGAGG	.	PASS	SVTYPE=INS;END=3885269;SVLEN=57	GT
Chr1	3892668	svim_asm.INS.76	A	AATTGTCCCACCGCTTGGAAATTCCAAGGGCAATATTTACGTGGTTCCGGAAAACCCACAATTGTTTTAGAAGCGGTTGCTTCTTTTGATCTTTGGATATGGCATGCGTTTTTTGGACCGCCGGGTACTTTAAATGATATCAATGTTCTTGACCGCTCACCTGTTTTTGATGATATAATACAAGGTCACGCTCCGGCAGTCACTTACTATGTCAATGGAAGGGAGTATCATTTGGCTTACTATCTCACCGACGGTATTTATCCGAAATGGGCTACTTTTATCCAATCAATTCGGGAGCCACAAGGGCCGAAAGCGGTTTTATTTGCTAAACACCAAGAAGCTATCCGAAAAGATGTCGAGCGTGCTTTTGGAGTCTTGCAAGCTCGCTTTGCAATTGTT…	.	PASS	SVTYPE=INS;END=3892668;SVLEN=992	GT
Chr1	3900134	svim_asm.DEL.62	CTCTCTCTCTCTCTCTCTCTCTCTCTCTCTCTCTCTCTTATGTTTTGCATAATTGGA	C	.	PASS	SVTYPE=DEL;END=3900190;SVLEN=-56	GT
Chr1	3905996	svim_asm.BND.10	N	]Chr3:61570690]N	.	PASS	SVTYPE=BND	GT
Chr1	3905996	svim_asm.DUP_INT.1	N	<DUP:INT>	.	PASS	SVTYPE=DUP:INT;END=3908761;SVLEN=2766	GT
Chr1	3908761	svim_asm.BND.11	N	N[Chr3:61570688[	.	PASS	SVTYPE=BND	GT
Chr1	3918262	svim_asm.DEL.63	ATTATTTCTAGGGCAAATCTCCAAAATAGCACATTTCTAAGTTTATATCACAAAACTAGCACTCAAAAACTAAAATAACCAAAATAGCACCTTTCTAAGTTTATCCTTTGAAAATTTTAATTTTTTTATTTTTCAAAATTTGAAATCTTATCTACAAAACCTCATTTCTCAACTCTAAACCCTAAACCCTAAACTCTAAACCCTAAACCATAAACCCTAAACCCTAAACTCTAAACTCTAAACCCTAAACTCTAAACCCTAAACCCTAAATCCTAAATCCTAAACCCCACCCTTTAACTCTAAACCCTAAGTTTGTGACTTTTGATAAAACATCAAGTGCTATTTTTGTGACTTTTGACCTTGAGTGCTAGTTTGGGAACAAAAACTTGATTTAGTGCT…	A	.	PASS	SVTYPE=DEL;END=3918677;SVLEN=-415	GT
Chr1	4038369	svim_asm.INS.77	G	GAGGAGTTCGTCTTGAACCATTCCCATACTTGTTTCGAGATCGTCA	.	PASS	SVTYPE=INS;END=4038369;SVLEN=45	GT
Chr1	4122506	svim_asm.INS.78	T	TGCTCATCACCTATTGGGTCCAACTATTTTAAATAGAAAAAGACAAAAATAACACTAAATCAATTTTATGTTTTCAAACCAGCACTCAAGGTCAAAAGTCACAAAAATATCATTTAATGTTTTATCAAAAGTCACAAACTTAGGGTTTAGAGTTAAAGGGTGGGGTTTAGGATTTAGGGTTTAGGGTTTAGAGTTTAGGGTTTAGGGTTTAGATTTTAGGGTTTAGGGTTTAGGGTTTAGGGTTTAGAGTTGAGAAATGAGGTTTTGGGGATAAGATTTCAAATTTTGAAAAATAAAAAAATTAAAATTTTCAAAGGATAAACTTAGAAAAGTGCTATTTTGGTCATTTTAGTTTTTGAGTGCTATTTTTGTGATATAAACTTAGAAATGTGCTATTTT…	.	PASS	SVTYPE=INS;END=4122506;SVLEN=478	GT
Chr1	4154192	svim_asm.INS.79	T	TGATTCTGTTGAGATGAGGTGATGAGGAGTGGATACATTGATAGAGGAAGAGTATTGGGGTGGTCAGTAAGTTTGGGATTTACCACAGTAACTTTAAAGTTACTGTGGTAACTAAGTGAAAGGAAGAGAAGTTACCAGGATGGGTTAAATTGGAGTCTAACTGATGTTAATCCTCTCTTATCTTAAGAAGGACGTGGGAAGAGGATAAGGAAGGGATAAGGGCTTACTTTGACAGCCTGTATGATGCTGGAAAGGAGAGGATGCTTTTTACTAGTGCAAGCATGTGAGAAAGCACAGCCAAGTGATTCAAAAGGAGTTCCAGCCTGTCCATTGACTCCACATGCTTATACATTTCGAAAACCCTTGTTGCTCTCTCTATTAATACTTGTAAACCTCATC…	.	PASS	SVTYPE=INS;END=4154192;SVLEN=6157	GT
Chr1	4184468	svim_asm.INS.80	A	AGAACATTAAAAATTATGCATGCAGCACGGTCTGAAAGCAATATGATGAAATGC	.	PASS	SVTYPE=INS;END=4184468;SVLEN=53	GT
Chr1	4189931	svim_asm.DEL.64	GTTTCCTCGGGCTAGCCGGGTATTATCGAAAGTTCGTCAAGAACT	G	.	PASS	SVTYPE=DEL;END=4189975;SVLEN=-44	GT
Chr1	4196538	svim_asm.DEL.65	GGTCACTTTCTTTTTTAAGGCATCTATTACATCATAGAAGAAGAATAC	G	.	PASS	SVTYPE=DEL;END=4196585;SVLEN=-47	GT
Chr1	4206094	svim_asm.INS.81	A	AAAATTAGCCATCTCACGTGGATAATCCGAAGTCGGATTAAAAGTCC	.	PASS	SVTYPE=INS;END=4206094;SVLEN=46	GT
Chr1	4223253	svim_asm.INS.82	T	TTAGGCAACATATTAACATACATAATTAATATAAGGTTTTTAATTTA	.	PASS	SVTYPE=INS;END=4223253;SVLEN=46	GT
Chr1	4294695	svim_asm.INS.83	T	TTTTTTTTGTTATGAATGTTAATATCATAAAGAAATGGTTCAGGTTACATAGTTGTTTCCTATACAAAAGATTTCTTGGCAAAAAAAGTAAAAACAAGAAATCAATAAAGTTAAGCAAGCTTTTGAGATTTTACTTCACCACTAGGCTAGCCAGTAGATCATGATATTTTGGAACCGACGTCTACGTTTCCGGGCATGGATCAAGTTTCTGATGGTTCTGTCAATTTCCTTGAAAATGACAGTGGAGGGAATTGCTGTTTGGTTATGAAGAACATTGTTTCTTTGTCTCCAAATGCTGTAGACCAC	.	PASS	SVTYPE=INS;END=4294695;SVLEN=305	GT
Chr1	4358053	svim_asm.INS.84	G	GGCCATGAATGATGACGCTGAGTAGATCGAGAATGACAAAGGTGAATTCTTTTCCCTTTCCTGTTTCTACTGGACTTTTTAAAAAAAAAAAACACCCGTTGATTTGTGGTTACATGTATAACATATGCTATCTGAGT	.	PASS	SVTYPE=INS;END=4358053;SVLEN=136	GT
Chr1	4411520	svim_asm.INS.85	A	ATATATAAATATGTTTGCTTCTCTCCTATGCTGCCACGTCAAAAAGTCATGCGTTCTGCAGCTGACACATGTTCAAATAAGTAAAACTCTGCGTTTCATTTAATCGAGTTATGTTTCGTTTGTTCACATGTTAATGGGCTTCTAAACATTTAATTGGCCCAACGGAGTGAGGTTGTCTTCCCCAATGGTGTGACCAAAAATTAAGGCTCGTGTCCTCTTCGATCAACACCAGCTATGGAGGAGATATGATGAATTGACTGAATCAAATCGACGTGAAAAACTTTTGTGCCAAGCTTTAATTGCGTCTTTTCGTCTTCTGTTGTAATCTTCCGAAACGTTACGTAACAACCTTCATAAATGCTTCCATGATTTCTCGTTCATTGTATCTCGCTTTATCCC…	.	PASS	SVTYPE=INS;END=4411520;SVLEN=1987	GT
Chr1	4424745	svim_asm.DEL.66	TGTTTTTTTTATAACTCTGGTATCTGGGCAGCCACATTCCCAACTATCCCCCGTAGGGGGTCCAGCGCCCCAACGGAAAAGATGTTAAATCCGCTGTAGCCGGGGCTCGAAGTCGTGATGACGGGCACCTCAGCCGAGGTTCCTTTACCACCAGACCACGAGGCCCG	T	.	PASS	SVTYPE=DEL;END=4424911;SVLEN=-166	GT
Chr1	4426203	svim_asm.INS.86	T	TATACACTACAAGAAAACATAATATTAACGAGGGCGGTTTTCCTCGTTATTTCGTCGTAAAAGAGGCTTTACGACGAATTAGCGAGGAAACGCGTTTGCTCGTTACACGTCCGTCGTAACACATATTTCCTCGCTAATTCGTCGTAACTTAGCGAGGAATATATTTCGTCGTAAAGACGAAGTAGAACGATTCGTCGTAAAGACGTCGCTACAATTCCTCGTAAGGACGTCGCTACAATTCCTCGTAAATAACTCGAAAACAGTTCCTCGTAATCTACACGTAAATACCTTGAAAGATTTTCCTCGCAAAATACACGTAACAACCACGAAATGATTTCCTCGTAAAATGGTCGTAAACATTTCCTCGTTATTTCCTCGTAAATACTTCCTCGTAAAATA…	.	PASS	SVTYPE=INS;END=4426203;SVLEN=8746	GT
Chr1	4426722	svim_asm.DEL.67	TGGGTAATTCTTAGAGTACCTAACCACTAATAATATTAAAAAATGAAAAAGGAAGTAAGAGAAATACATGATGA	T	.	PASS	SVTYPE=DEL;END=4426795;SVLEN=-73	GT
Chr1	4429591	svim_asm.DEL.68	TTGTTTACCAGTTATATTTATTGTAATCTTTTTTTCTTTTGCTTCTTCTTGATATCAGTCATCAAACAGGGGGATTCTTCATG	T	.	PASS	SVTYPE=DEL;END=4429673;SVLEN=-82	GT
Chr1	4434456	svim_asm.DEL.69	ATCCCCTATATATTAATTGAGAAGCATTTGAAAAATTAGAACCTTAATTTTGTATTAATTAAAAAAACCTCAAATCTTAGTTGGCACTCTAAATGCCTTCTAAATTTCATTTCAAAGAATTCTAGAGCATCTAATATAAAGTATAGTTTAATCTAATGGTGTCACATTATTCCATAATTATATAACACTAAAGAACATTATATTAACCTAAAATATATGAAGTGTGTATTCTTTCCTTAAATAAAAGCTACGGAATTACCTAATATGATTTACATATATACGGGAATTAATGATTATGAATAATAAAGATTTGATAACAATTTTTGCATCTTTCTTCATTTTTGTTTAAATTTATATTATTAAAAAAACTTAAACAATCACATTAACCATATAATAAAA…	A	.	PASS	SVTYPE=DEL;END=4436724;SVLEN=-2268	GT
Chr1	4452418	svim_asm.INS.87	T	TTCAGTACTGGAACATGGAACCCGGCAGAGTCACAGGCAAAGATTTGGAGCCAGAGCTTTTCCAGTTCCGTTTCGAAACGGAGAGGTCCGTATCA	.	PASS	SVTYPE=INS;END=4452418;SVLEN=94	GT
Chr1	4452729	svim_asm.INS.88	T	TCCCTTCGCCATGAGAAAGATCACTGCCCTCTCAATTCGAAAATCGATTCCAGTGCGAGGGGAATAAATCAAGAAAATACTCTCAGAAGTTTGGAAGATTATAAGAAGCGTCGTAACAGAAGGAGGCACCCTCCACTGCTTCAAATCTCAGGGGAACGTTCCTAC	.	PASS	SVTYPE=INS;END=4452729;SVLEN=164	GT
Chr1	4453037	svim_asm.INS.89	G	GACCTGCTGTTAAGTATAAAAGTCTATACTCAACTGAATACTACTTTATAGAAGTTTACCCAATCGAATTACAACAATAGAGACGATCTCATACGATCGAATCTCTCACTCTCATACGAGTAAGGATCAAGCTCATACGCTTAGATCAATATTATTGTAAAATGATCGATGATCTCTAACTGCCACTCTACAATTCTATTTATACTCTTTCTTCTTTCTTCTGATGACTTCCACGTGTATCTTTTACTCCCCTGAACTCATAAGTTCCTCAGCTTCCTTAGCTCTCTTCTCACTTGCCAGCTCAGCTCCTTTCCACCTTCTTCTAGAATAAGTATGTTTATATCTACC	.	PASS	SVTYPE=INS;END=4453037;SVLEN=347	GT
Chr1	4477417	svim_asm.INS.90	G	GAAAAATTGTTGAAGATAAAAGATGGAAATATAATATGATTATTTCATCATCATCTAAAACGACCGACTGGAAGTGACCGTCTTATATATTTTATTAATTTTACTTTACTATAAATACGTTCATTTCTTTCATTTGATCAATTCATATATGAATGAAAAAGTCAGAGTTAACATATCTCTCTCACTCACTTCAACCATCTTTCTCTTTTAATTTATACACACAAAATATATAAATACAAACACTATCTCACATATATTATATAACACATAACATGTTATCAGCACGAGGTTCTGACCAATTGAGGCTTATCAAACCGAAAGTTCTTAAACCAGCCGAGGTAATGTTTAAATTTATGTATTTCAATATACTTAATTTATTTAAATTTTATTATTATTTCG…	.	PASS	SVTYPE=INS;END=4477417;SVLEN=17166	GT
Chr1	4581455	svim_asm.DEL.70	GCACACAGATAAAACTTGAATAAAGGAGAGCCTATCATTCACCAC	G	.	PASS	SVTYPE=DEL;END=4581499;SVLEN=-44	GT
Chr1	4753445	svim_asm.DEL.71	TATATATATATTAGAGATATATATCCCACATCAGGAATTCGAAGGGACATTAAGTAATATATAAAGGGTTAGGGTCAATCCACTAATCACCAATTGGTTTTAAGTTGGAAGCCCATAATTAAACCTGAATCTAACATGGTATCAGGGCCAGGTTCTAAATACCTTAAACTCCTAATTAAAATTAAAAATTAAAATTAACACTTCCGACCGGGTATAAATGTCGTGATTAACCCTTCCAACCGGGTATAAAGGTTGTGTTAAACTCGCTCGACCGAATATAAATGTCCTAAAGTTCCGAGATTTCTAGCCGATAAGAGCCATCATCTCGAGGAGGGGTATTAGAGATATATATCCCACATCGAGAATTCTAATGGACATTAAGTAATATATAAAGGGCTA…	T	.	PASS	SVTYPE=DEL;END=4753908;SVLEN=-463	GT
Chr1	4764360	svim_asm.INS.91	G	GTAAGAGCATGTTCAACGCAGGCACGGAATCGTAGGTAGCTTTTTTTGTTTTTTTTTTCCGTCTGCTAAAAAAAAAAAAAAATTAAAAAGGTAACCAATCACGGATCGCCACGTGTCAGTGGGGCCTGCAATCCGTGGAAAAAACAAAAAAAGATCGATCCTTATTCTCTTACTTTTGTGATCGGTTTTAAAGGTTTTTGTGGGGTCTATGCATTTAGAAATCCACTTATTACCGGCGATAAACATGGCC	.	PASS	SVTYPE=INS;END=4764360;SVLEN=249	GT
Chr1	4783222	svim_asm.DEL.72	GTAAATCCACTGATATTTATTTTAAGTAACATAATATACAAATATTTTATGTTGATTATTAATGAAAATGTAGTTGAAACTTTAA	G	.	PASS	SVTYPE=DEL;END=4783306;SVLEN=-84	GT
Chr1	4783929	svim_asm.INS.92	A	ATCCCATATATATTATTTGTGAAACATCACAATTCTTTTTGTAGCCACATGTCATCACTATGATGATTCTTAGAACTATTAGAGAAATAAGTTGGTCCATCTAATTATATAATAAGCTTTTTATTAAACTAACCATATATTCATTATTAATGTCATTTATTATTTCCTTAAATAAAGATTACGGAATTGCCTAATGTGGGTAAAGTATATATGACAATTAATGATTTTGAATAATAAAGATCTGATAAAAAAAATGTATCTTCTATCAAATTTGTTTAATTTAATACTATTAAAATAATTTTTTAAGAAACACAATAACCATATTATAAAAATTTACATTTTTCTGTATATTTTATATTTTAAATTTTAAAAAATGACTATAAATTACTAAAACTGTTA…	.	PASS	SVTYPE=INS;END=4783929;SVLEN=1050	GT
Chr1	4785432	svim_asm.DEL.73	AGGGGGCCTATTGGAAATGAAATTTGTGTGGAATCTGAAAATTTTTAAAGTTCAAAGATTTTTAAGAGTTAAGTAAATTTGATGAATTCTTGCCATATGTATTGCATAAATTGTCATTGATTATGATTGAATAGCATGAATTTCCATATATGTTTTTCTTTTCAGATTTATCTTTCAATAAAAATACTTAAATTTTTTTATTTCAAGAAATATAGTTATTTGATGTTAAAATATATTTTTTTAATATTTGAATTTGCCTTGTTTGATTTTTGTTTAAAGTTTTATAAGGTCAACCTATGATTTTTTCATGATTCTTGATTATGTTATCTTTAATATTTTTTTTATCTTTAAATTTCTTTTTACAATTATCTTTCACATGACAACAAAAATGTAATACAC…	A	.	PASS	SVTYPE=DEL;END=4786151;SVLEN=-719	GT
Chr1	4786276	svim_asm.DEL.74	ATCTTTCTTATTATATAAAGCTTAGTTCTTCAAAGTTGCTAATTAATATGATTGCGACATGTGTCAATTAATTTATTAAGATTGTGACATGTGTCAAAAATATGTTTAAATTCTCTTTTATTAGAATTAAAAAAAAATAGAAAAAGAAAATTATTATTACATATTTTGGAACACTAGGAAAGAAAAATTATTACAAAAAAATATAGTTTATTATTTTTTTTAGGAGTTAAGAAAAGAAAAATTACTATTACATAGCTTTTTACAATTATATTTGTATGGCTCTTTTTATAATCTTTTAAAAATATTTGATAGTAAATTTAATTTTTGAAAATTTTATCTTATTATATAAAGCTTGGTTCTTCAAAGTTGCTAATTAATATGATTGCGACATGTGTCAAT…	A	.	PASS	SVTYPE=DEL;END=4789331;SVLEN=-3055	GT
Chr1	4790858	svim_asm.INS.93	A	ATCTATATTATTAAAAGAGAAGTACCCATTTAAAAATGTTCTTACTTCATTAATTAAACTTCCTATTTTTTTCTTTGTCTTTTTCAGTTGCATTTATGAAATATCCTAAAACGAATAAAACTGCATAATTTATTACTTGTCTTTTTAGTTACATTAATGAAATATGCTTAAATGAATTTAAACTTCTTATTTTATTGTTTGTCTTTTTCAGTTACCTTAATGAAATATCCGTAAATAAATTTGGACATAATGTCATTTAATCAACAAAAAAACTCATGAGCTATCCTTACGTGCATAATTTTAATAATGAAGATTTTAAAAAACGTGCATCATTAAAATGTTACATAAAACATACAGCACTAATATATAACATGCATCAATAAAACTAGAATTTGACTC…	.	PASS	SVTYPE=INS;END=4790858;SVLEN=1266	GT
Chr1	4799004	svim_asm.DEL.75	AATCCACCCCTGCTAAAAAAGTTTAGAATTTTTTACCCCGAATGATATTAAAGAAATGATTGATAACTCACAAATTTTCAATTTAAGGTC	A	.	PASS	SVTYPE=DEL;END=4799093;SVLEN=-89	GT
Chr1	4799966	svim_asm.DEL.76	TAACTTCCACATAAAGAATGTTACAAAAAAAAAAAAAAAAAAAAAAAAAA	T	.	PASS	SVTYPE=DEL;END=4800015;SVLEN=-49	GT
Chr1	4802702	svim_asm.INS.94	T	TGTTTTTGTCTTTCAAACAAATTCGGCAGATAATCCTAACGCGTCGTTC	.	PASS	SVTYPE=INS;END=4802702;SVLEN=48	GT
Chr1	4902398	svim_asm.DEL.77	TATGTGTTCATTAAAAAAAAAAAAAAAAAAAAAAAAAAAAAAAAAAAAAAAAA	T	.	PASS	SVTYPE=DEL;END=4902450;SVLEN=-52	GT
Chr1	4903167	svim_asm.DEL.78	TGTCCCATTCAGGGCCGGATCTGAGAATATGGGGGTTTTAAACATTTCTTAAGAACATTTATAAAAAAAAAAAAAATTGTGATGATTTGGGGGTTTTTACCCATATAAAAATTGTCTAAAATTTTGGGGGGCATAAGACCAATGTTTCAATGGGCTTGCCCATATCCGACCCTG	T	.	PASS	SVTYPE=DEL;END=4903340;SVLEN=-173	GT
Chr1	4909812	svim_asm.DEL.79	GAAGAAAAAAAAATAAATGATGTCTTTTCTGTTTGACACGTGGAACAAAACCCACGTTATAATCGGTCCCCAAATTACCAAAATAAGGATCGATTATCTCCTTCTAATATCATTTACATTTAATTTAATGAGTTTATTTCTTTAAGAACCCTCTTTAACACCAGCGTTAAAGATGGTCTAAAAATCCAAAAGAGAGATGAGGCTCGAAGCCGACAAGATCAACGACGACGAAGGAGAAGATTAGGAAAGTAATGAGAAGAGAGATTCCGAGTAATGTATCTTTCTTGATCTTGAAGGTTGAGAAGAAATGAGATGAAGATAGAGAGAAGAGTTGCATCAGAGAACTCGATTGTTGATGATCATCTATGTCGGCAT	G	.	PASS	SVTYPE=DEL;END=4910186;SVLEN=-374	GT
Chr1	4913570	svim_asm.INS.95	A	AGACATTATCTATGACACATATCTTTAAAAACAGTAAGTGTATATATATCT	.	PASS	SVTYPE=INS;END=4913570;SVLEN=50	GT
Chr1	4937556	svim_asm.INS.96	T	TACTAGAGAGGGCGGGTATATTATTTGTATATATTATTTAAAATTAAATTTATATATTTATTTCTTTCCTTGTAATATATATGTATTTTTGTAATCATACTTGTGTTTTTATCAACAAACGTATTTGCGTAATTTAAAAAAATGATTAGTAAAGTATTTGTATAATTGTATTGAATTTATTATATTGTTAAATTATACATTTGTGTCATAGCCTTTAACACGTCAATATGGTACTTTATTTTCAAACTGTTATTTTGTTAAAAAATAACAAAATATTGTTACAGTTTTGTTTAGTAAAAAAATAGTAATTAAACAGATAGATTAAATAAATAAAATAAAAATAAAAATTAAACATGATTTAATTTCGCATATAATTATAATTACATTATTATTACACAT…	.	PASS	SVTYPE=INS;END=4937556;SVLEN=674	GT
Chr1	4939681	svim_asm.DEL.80	CTATAACTCTTTTTTTTTTTTTTTGATTAACCTGGGAGTATCCCAGACTCATGGAGAGACCCAGACTAATCCCCAAGGGGAGGTGTAGCCCACGGATAGACCCTCTCTCCGGATATTCAAATGAGCCATAAAGCATGGAACCATATCCATGTGAGGTGTCCAGAGACATCATGAGGTAGTTCCCTCCAACAAGGTTCGAACTCGCAACCTGGGTGCAGGAAGGAGCCCGTCCTTACCATTGGGCCATGATGTTCGGGACAACAATAG	C	.	PASS	SVTYPE=DEL;END=4939947;SVLEN=-266	GT
Chr1	4940367	svim_asm.DEL.81	CTCTCTCTGAGCAGCTCTATGTGTGTTTTGTTTTATAAAATGCCCTAGCGAGAACCATCAAAGACATCTCAATAAAACCAAAACCTCTTTCTCAACTCCCAAAGAGAGGATCGATGAGCAGGAGGAACAGGAACGGGCCTAAGCTGGAGCTGAAGCTGAATCTTTCGCCACCTTCTTCTCAAGGTAACCAGATGAATCTGGTTCGATCTCCAAGTCGTTCCAACACAACTTCACCGAACTCATGCGTTTCCTCTGAAACGATACAGGAGGAGATGGAGACAACAACTTCAATGGTTCTTGTCGGCTGCCCTCGTTGCCTTATGTACTTTATGCTCTCTCAAGATGACCCAAAGTGCCCAAAATGCAAAAGCACCGTCCTACTCGATTTCCTCCAGCAAA…	C	.	PASS	SVTYPE=DEL;END=4942149;SVLEN=-1782	GT
Chr1	4949945	svim_asm.INS.97	C	CATTTTTTTCTCTAAAATGGAGTAAAAGTGATTATGGAGTAAAGAATGCTCCAACCCAACCCCATATCTATTCC	.	PASS	SVTYPE=INS;END=4949945;SVLEN=73	GT
Chr1	5005207	svim_asm.DEL.82	AACTATGCATCAATCAACCATATAGTATATGCTTCTAATCT	A	.	PASS	SVTYPE=DEL;END=5005247;SVLEN=-40	GT
Chr1	5005703	svim_asm.INS.98	G	GAGTGCTATCAACAACATTGAAGGGACCCCACGACTTGTAGATTGAGATACGTCCCCGTGACAATAAAGAAGCTTTGACCTCGTCGCACTAATTTCTTTTACATTGTTGAAACTTGAGACTTTTTTGTCTTCTTATATGGGCTTTTTAT	.	PASS	SVTYPE=INS;END=5005703;SVLEN=148	GT
Chr1	5010384	svim_asm.INS.99	G	GATTGTTTAAACTAAATATCATAATCAAAATAACCAATTCGTTTGTGCTAATATTATATAACATTGACGTCACTGATAAGTTACTAGCTATCATGATCGATACTTGTACTATCCTAGGAACATGTCTCGACCAAAACTAATGGTTCATAAAAATTAATCACAATTCAAAATCCAAACAACTAAAATTAATTCTTTTATAGCAATATATATATGTTTGTTCAAGTCGCACACCAGATCTATGTTTCCAGAAGAACGAATCGCCTACAATCGATCCCACCACTTCCTGCTTGAGAAATGGTCACCTTTAATGATAAGAAAAAGCTCGAAGATGAAACAACTCGCGCGAGGAGAGGAAGCGATGACATCGAGACTGAGGAAAGAGAGGCGATTGGACAGAGA…	.	PASS	SVTYPE=INS;END=5010384;SVLEN=804	GT
Chr1	5029090	svim_asm.DEL.83	CACTAGAGTTTATCCCGCACATAGTGCGGGTATATTTTCATTTTATAAATATTTAATTTTAATATTATTATATAAATTTAAATATACAATTTATATTTTAGTGTTTAGTATTTTATAACTTTTTAATTTTATTGTTTAAGTTTCTTATTACTTTATTAATATAGGGGTTTGTTTTATACATTTTATCTTTTTTATTACGTTTTCGAGTTTTCATAATTTGAAATCATCAAATAAAAAATATTCTTCAACATATGATTTTTGAAAATATATAGCTGTAGAAATAAATTTTTAACATATGTTAATAACATCATTTGTATAAAACAAATCTGACATGATTAAAAAATTTGAACCCGTTTTAGTGGTAGATGATAATTTATTTAAATGAAAGCATTATATTAT…	C	.	PASS	SVTYPE=DEL;END=5029729;SVLEN=-639	GT
Chr1	5036369	svim_asm.DEL.84	CATTTTTGCCTAGGCCTGGGATTTCGGGTATTCGGTTCGGTTTCGGGTAGGACCCGATCGGGTATGGGTATTTCGGTTATTTAAAATATGTATCCAATAGGTACTTGGAAGACTTACGGTTCGGTTTCGGTTCGGTACCGACCAGTTTCGGGTCGGATCGGTTTTTCAATAAAAGTAATCATATTCGATCCGAACAATTTGGTTATTTAACGGTTCGGATAAAATAGTACCCGCAATCTAAACCGAAACAATTTGGTACCCGATATCACAATGCCAAACTAAACCTGATTTTCGAACCAAACTCATTAACTTAAATGTCAAAGACAAAGTACTTGAAGAATTAAACAAGAACACAAACTTATAATGAAAAACAGAAAGTAGAACATAGTTTCAACCACC…	C	.	PASS	SVTYPE=DEL;END=5038051;SVLEN=-1682	GT
Chr1	5041635	svim_asm.INS.100	T	TACTAGCCTCTTCGAATTAAGGATATTTTAAAACAAACAAGTGGTTTACAAACAATCATATCGAAACTGGTTATGAGATTCTGGATGAAAGATGGATTGAAGCAAGATATATGGAAGAACGATTCAACACGTCATTGAATTAAATGTCCACCAAAACTATATTGACGAGAATAGGATGTTGCACAAAAGAAAAAGAAAAGATGTTAAGGACACGAAGAGAGACAAAAAGCGAGTGAGAGAATCTGATGAATGAACTTCAAAAAACCTCAACTGTACAGACTATTCTATTAATAACGTTATGAAAAGAGACGATTCTTGGGGTGTGAAAAGAGACGACTCTTGCTGATGATGACGGTTCTGCAATCTGTCTGAGCAGCGCCTTCGAGGAGTTGCGACTTT…	.	PASS	SVTYPE=INS;END=5041635;SVLEN=768	GT
Chr1	5062218	svim_asm.DEL.85	ATTGAAGAGCATGATTAACCCGGAGTTCTTAGGATTAGGCCTGGAACTTATTATCCGAGATCCGGATTCGATCCGAGATCCGCTCCGGATCCGCTCCGAAAATAGGATATCCGGGGTGCCCGGATCCGAATCCGGATAGTAAAATCTTGGATCCGTGCAAACCGAATCCGGATCCGGATATCTTAATTTTTAGGTCCGGATATCCGGATCCGGATCCGTATTTTTAAAATACATTAAATTTTTAAATTTTATTAATATTTATATTTGATATATTAATATTTATACATGAATTAATCTTATAATATTATAATTTAGCTTTTACAATATTATAAACATATATAAATATATTTATAAATATTTAATTTAGGTATTATATTAAAAAAATAGTATTTTTTGTTA…	A	.	PASS	SVTYPE=DEL;END=5062995;SVLEN=-777	GT
Chr1	5075317	svim_asm.INS.101	T	TCTTTTTCAAAGAGAAAAAGACAAAAATAGCACTAAATCAAGTTTTTGTTCCCAAACTAGCACTCAAAGTCAAAAGTCACAAAAATAGCACTTAATGTTTTATCAAAAGTCACAAACTTAGGGTTTAGAGTTAAAGGGTGGGGTTTAGGATTTAGGGTTTAGGGTTTAGGGTTTAGAGTTTAGGGTTTAGGGTTTAGAATTTAGGGTTTAGGGTTTAGAGTTTAGGATTTAGGGTTTAGAGTTTAGGGTTTAGGGTTTAGGGTTTAGAATTGAGAAATGAGGTTTTGGGGATAAGATATAAACTTAGAAAGGTGCTATTTTGGTCATTTTAGTTTTTGAGTGCTATTTTTGTGATATAAACTTAGAAAGATGCTATTTTGGACATTTGCC	.	PASS	SVTYPE=INS;END=5075317;SVLEN=389	GT
Chr1	5081993	svim_asm.INS.102	A	AAGTCTCACATAAACTTTTGTGATCAAGATTTGGATTTTTTTTCTATTTTAAGATATAATGATTATAAGACCAAAT	.	PASS	SVTYPE=INS;END=5081993;SVLEN=75	GT
Chr1	5090094	svim_asm.DEL.86	GACACTTAAGAAACTTCTTAACCATCTTAGGTTCTTCAATCTCTTC	G	.	PASS	SVTYPE=DEL;END=5090139;SVLEN=-45	GT
Chr1	5090239	svim_asm.DEL.87	TAGTGTCTGCAAGCGAGCCTCCTTTACTCTCTCCGCTCCGACGTACCTCGCCTTGATTGCGTCCCATATTTTCTTTGTTGTGCTAAGCTTGCCAACTTGTAGGATA	T	.	PASS	SVTYPE=DEL;END=5090344;SVLEN=-105	GT
Chr1	5098329	svim_asm.INS.103	C	CTCCTTCCATCATGCACCATCTACTTTGAGAGAGTCTGCTTAACCAAATGAACCATCTGTCTCTATTTG	.	PASS	SVTYPE=INS;END=5098329;SVLEN=68	GT
Chr1	5110636	svim_asm.DEL.88	TAAGAACTATCTACCTAGCTACAACTTCAGAGAACATTGACTCAGAAACTGATCACTGTAATCTGATGGTACATCAACTGAACAGCATCGTGATCAAACTCTGAGGTTTAGTACAATTTACACGAACAATCTGTTATATGAAATTCCATGATACAGAGAACTAATGAATCCGACTTGATTACAATGTAAATGTTAC	T	.	PASS	SVTYPE=DEL;END=5110831;SVLEN=-195	GT
Chr1	5164849	svim_asm.DEL.89	TTTTTTTTAGAAAAAAACAAAAATAGCACTAAATCAAGTTTTTGTTCTCAAACTACCACTCAAAGTCAAAAGTCACAAAAATAGCACTTAATGTTTTATTAAAGACACAAACTTAGGGTTTAGAGTTAAAGGATGGGGTTTAGGATTTAGGGTTTAGGGTTTAGAGTTTAGGGTTTAGGGTTTAGATTTTAGGGTTTAGGGTTTAGAGTTTAGGGTTTAGGGTTTATGGTTTAGGGTTTAGGGTTTAGAGTTTAGGGTTTAGGGTTTAGAGTTGAGAAATGAGGTTTTGGGGATAAGATTTTAAATTTTGAAAAATAAAAAAATTAAAATTTTCAAAGGATAAACTTAGAAATGTGCTATTTTGGTCATTTTAGTTCTTGAGTGCTATTTTTGTGATAT…	T	.	PASS	SVTYPE=DEL;END=5165280;SVLEN=-431	GT
Chr1	5166912	svim_asm.INS.104	T	TTTTTTTTTTTTTGGTAATCCAGGGTTCCCAGTTTCGCGGGTCATTCCCTGGGTCCGGTCAGGCAGCGGGTCGGCTTCACCCGGGAGGGTATGTCCTGAGCCCGAAGGTCCAGTACCCGCTTCGTGACATGGATGAGCAGTTCGGCTCCGACTGGCGTCGAACCCGCAAGCATGACAATTGGCCCTCAAGGTTCTAACTAGTAGAACTGACTCATCCCGTCTCCTCTTTCACAGTT	.	PASS	SVTYPE=INS;END=5166912;SVLEN=235	GT
Chr1	5166963	svim_asm.INS.105	T	TCTTCTTCTCTATTGGATTCGCATGTACTCTTTTCTTAAGGGAGTCAATTTTCACTCTTTAAAAGATGAAGCCGCCGATGAATAGGCTCTGAGTGAAGTTTCCTGGATAGAAAGGTGGAGTAATCTCGATTTGATTTGATGAAGATTTAGATGAATCGGCATCCTCTCGGAGATGGTCCGATAAAGATCTTTA	.	PASS	SVTYPE=INS;END=5166963;SVLEN=192	GT
Chr1	5167380	svim_asm.DEL.90	TTAATTCCTCAAATCCCTCTTTTTCCAATATTACTCTCGAC	T	.	PASS	SVTYPE=DEL;END=5167420;SVLEN=-40	GT
Chr1	5170720	svim_asm.DEL.91	ATTAGACCATCCGCAATGGTGAGACTCATTGAAGTCCTTAGCACAAGGGCATTTTGGATTAATTTTGGATTTTCTGGACTAAAAAAAAAAAAAAGATGACCATTCACAGGCCGCCACGTAGTCAATGGGATCCGTGAACAGTGTAAGAATCAATCTTTATCAAAGGATTTTAAGGATTTTTTTTTGCACAAACTCTAAGAAAATGAGCTACACACCCTCTAAAGATTCCCTTAAGAACTTTCATTGTGGATGCTC	A	.	PASS	SVTYPE=DEL;END=5170974;SVLEN=-254	GT
Chr1	5192496	svim_asm.INS.106	T	TCTCTCTCTCTCTCTCTCTCTCTCTCTCTCTCTCTCTCTCTCTCTCTCTCTCTCTCTCTCTCTCTCTCTCTCTCTCTCATCTCTCTCTA	.	PASS	SVTYPE=INS;END=5192496;SVLEN=88	GT
Chr1	5205437	svim_asm.DEL.92	GGAATGCAGAGCCGGATCTGAGAATATGGGGGCCTTAAACATTTCTTAAGAACATTTATAAAAAAAAAATTTGTGATGATTTGAGGATTTTTAACCATATAAAAATTGTTTAAAATTTTTTGGGACTTAATGCCAATGTTTCAATGGGCTTGGCCCAGATCCGGCCCTGACA	G	.	PASS	SVTYPE=DEL;END=5205608;SVLEN=-171	GT
Chr1	5207769	svim_asm.INS.107	T	TGTTGCTGAGATTTTATGAGAATTAAGAAAGAAAAGAGAAATTAAATGAAGAACATGAAGACTAACGAGAGACTTTCTTGAAAGATAATGAGAAATAAAGAATTGAATTGCTTGATTGTTTCATGTATTAAAGAGTACCTATATATACAACAAATGGGGAGCCAAAACAAAGAGGCTCTCATGCGCTAAGTGAGGCTCCCTTGCACTAAGGAGAGGCTCTCATACACTAACTAAATAAAGAAATGATAGTGCATGATATGTGGGCATAATACTCCACTCACCAAGCAACCTCATTTTACATTTACAACAATTTACATTCATAAGTTTACTTATCTTTGCTTTATGATCAACACTCCCCCTCAAGCTTGACACAGGTAGGTATCAAGCTTGGAAACCATG…	.	PASS	SVTYPE=INS;END=5207769;SVLEN=5323	GT
Chr1	5213058	svim_asm.INS.108	A	ACACGATTTCAGCTTGAGGACGACGAGTTGTAAGGAGAAAAAAAAGCTCTCGGCTTT	.	PASS	SVTYPE=INS;END=5213058;SVLEN=56	GT
Chr1	5215756	svim_asm.DEL.93	GTATCGAACGTAATAAGAGCGGATCAAATAGATCTAGCGGATCAAACA	G	.	PASS	SVTYPE=DEL;END=5215803;SVLEN=-47	GT
Chr1	5216005	svim_asm.DEL.94	ATATATATATATATATATATATATAATTATTTTGAAATTTAAAAT	A	.	PASS	SVTYPE=DEL;END=5216049;SVLEN=-44	GT
Chr1	5216776	svim_asm.INS.109	G	GAGGAATGTTAATCTTTTACCAACCGCTTGTGTTACACAACGATCACTGTGTGTTACACAGAAGTTCGAGAGAAAGAATAAGATAGACGTTTCAGGCTTATAAACTTTTCTGAAAATACTTTTGTATTATTGAGATTTTGTGATATTGTTTACAACAAATGATTGATCTTTATATAGAGATCGAATCATTACAAGTATAAGAGACACAACTCTTTATACTAAAGGACACAACATGAAGAGTTACAACTCTTTGTGTAATAACATAAATAACTAACTTATGTAAATGTATTAAGGAGAGATTAGATTATAGTTTAACACTCCTCCTTAATCATATCTCGACTTGACTCCAAGCTGCTTCCTTAGATCTTCAAACCTTGAACCGCTCAATGCCTTTGTGAG…	.	PASS	SVTYPE=INS;END=5216776;SVLEN=4768	GT
Chr1	5219121	svim_asm.DEL.95	AAGGGCTTTTTGCAGAATTGACCTATAACTTAAAGTCAAACACAAAACTAATTTCATTTTTTTTTGAAAATTGGTTTTGCCCTATTCACCCCACAAGTTCATATAATTTACGAAAATGTCATCAATTTTTTTTTTTTTTTTTTTCGAAAATGACATTTTTACTCTCTCACCCTCATCATCTTCAAGTAATTACAAGATTGCCATTGTCATCAATACCACAACCACCATGAACAACCAATTTGAAGCTCTTAATGCTCCCAAAATCGATTTACCCTTCTTCTTTTTTCCATTCTTGTGAACTAAACACAACATATCTCTCACTTTCTCTCCACAATGAGCTAAAAAAACCCAAGATTTTGATTCTAAATTTTTTTATGGTTCATAGAGTCATATAAGCTA…	A	.	PASS	SVTYPE=DEL;END=5222493;SVLEN=-3372	GT
Chr1	5226394	svim_asm.INS.110	A	AAAATTTTTGTTACGTGGCCCATTTAGCTGAGTGGCAATTTGATTAATGGGCTAGAGTATGTGGGCTGGATCATAAGTCTTTAACCTAATCTAAGCATTCGTATAAAAGGAGAGGTGAGAGTTAGAGAGAGCTTTATCTAGAAATTAGATCATTCATGATCATAGAGAGGTGAAAGTACTCTCACCTCTCCTTTTATACGAATGCTTAGATTAGGTTAAAGACTTACGATCCAGCCCACATACTCTAGCCCATTAATCAAATTGCCACTCAGTTAAATGGGCCACGTAAGGCCATGATTATCCCTAAGAAACCCATTAGTTTAAAAAAAAAAAAAAAATTAAAAAGCAAACCAATCGCGGGCCGCCACGTGTCAGTGGAGCCCGCGAACAGTGTAAGAA…	.	PASS	SVTYPE=INS;END=5226394;SVLEN=496	GT
Chr1	5246768	svim_asm.DEL.96	GTCAGTGGCAATGCTGCTCAGGACCACCTTAGACTGTGCCAAGCGGGTCATTGGCCAGTAGTAACATATCCTACTGTATGTTACAAAAGGAACTCGAGTTTATCGATTCTATAACTAAATTGAAATTAGCACTCCTTTTGAATGTTTAATTCCCGCAAAGTTGTACACAACCACAACATGAGGTATTCACATCATTTTAATCCAAAACATTTGTAGATAATGT	G	.	PASS	SVTYPE=DEL;END=5246990;SVLEN=-222	GT
Chr1	5253726	svim_asm.INS.111	C	CTTGACGATCTCAAAGGAATCAAACTGATGGATGATATATTCTTGTACATCCTCTTTTTTTCT	.	PASS	SVTYPE=INS;END=5253726;SVLEN=62	GT
Chr1	5257813	svim_asm.DEL.97	TATACAGTGTTGGGGAAAGTCACACGGCGCAGCGGAAATACTAATGGTCGTGTTCCCCTGACCTTGTGCGAACCTGTGAGGAAAATACTTCGACGATGGCAAGATATCAAAGTTGCGAACTAAATGAGACACACAATTTTTACGTGGAAAACCTCCTCGATGTGAGAAGGAAAAACCACGGGACCGTAGTCCACTCAACAATCCACTATATAAATGTTTGTGAGTACAACCACGTCCTCCCTGTTCAACAGCCTGAACAGAACAGAGAGTCTAGCTACAAATAGCTATCTCCAACACAAACAACAACAACAAGAGAGCAACACAAAGCTTCAAAACCGGCAGCAACCAAACGACCTCAGCTCACAAAGATTCCGGCTTCCAGAAACTAATCCAACCATA…	T	.	PASS	SVTYPE=DEL;END=5268345;SVLEN=-10532	GT
Chr1	5282148	svim_asm.DEL.98	CATTTTTCATAATGACCACTTTAGTATCATATGCGTATCCAAGTTCTGGTCAAGAAGATGTTGACGTTGAACCACTGGTCAATCCAGGTCGCGAGTTTGATACATTGGATGTGATATCACCGGCTTCGCAAGATTACAATATTTATATGCTAGAGATCCTCCCACCAAAATACAAAATGTATGTCGAAACCTGCATGGACAAGATGGAACCCATTGGGAAATGTGGTCTCTATGTTATTAAAGAGATTCTTACGAATGAACCTGTTTCAAGAGAGTGTTGTCTGAAGGTAGTAAGAGCTGGAAAAGAATGCTTCATCGAGACTAATAAGTTGATGTTTCAATTTTATCAACTCAAACGCTTTGCTTCTCAAGTTTCTTTCAAAATTAATGAGGTTTGGA…	C	.	PASS	SVTYPE=DEL;END=5284136;SVLEN=-1988	GT
Chr1	5319308	svim_asm.DEL.99	CAACTCTAAACCCTAAACTCTAAACCCTAAACCCTAAACTCTAAACCCTAAACCCTA	C	.	PASS	SVTYPE=DEL;END=5319364;SVLEN=-56	GT
Chr1	5320985	svim_asm.DEL.100	AATGGGGCCCAGTGGTATTTCGGAATGTAATGAAGATGTTCTTAGAGAGATTCTTACGAACAAACCTGTTTCAAGAGAGTGTTGTTTGATGGTAGTAAGAGCTGGAAAAGAATGCTACATGGAGATTAGAAAGTTCATGTTTCGATTGTATCAACTCAAACGCTTTGCTTCTCAAGTTTTTTTCAAAACTAATGAGGTTTGGAATAGATGTTCTGCTGAAGTTGAAAGTCCTTCATCATCTCACGACCACGCGATTTAGTTATCTTGATTGAATCTTTTGTTATATTATATGATGTATCATGAAATAATGGTTTGTTATATTATTCTAACTATATAAAATAAAATAAAAATTCATCAGCTTATTCGTTTTTCTAACTCTAATGAGGTATAAGAAAACTT…	A	.	PASS	SVTYPE=DEL;END=5322901;SVLEN=-1916	GT
Chr1	5353820	svim_asm.INS.112	A	ATCTATTATTATATAATAGTGTTTGAATCCCTCCTAGGCCATCCACATCAGCATCCACCTATGAAAATCGACCTTCCTCGCACTGACACGTGTCCAGGCCACACAAACCGCTGCGTTTCATTTATTCACATTCATGTTGGGCTTTCGGTGTTTATTGCGTTTTGGGCTTCAAATTTGTCCACGCTTCCGGCCCGGGTTGATGGGGTCCGCTCGATTGAAGAAACGAAGTTCATCTCTGCTATGCGTGTGACGGCGAGGCGGTGACCTTTGCGATTCTTCTCTCGATTGTAACGATCTGATTAATTACTTCGTGATTAATCTCATTGATTCATGCCTCCACGATGTGTCTCCAAAGCGTTGTTTGGATCTGAGAGCAGGTGTGGTTTCAGTATAAATATG…	.	PASS	SVTYPE=INS;END=5353820;SVLEN=3471	GT
Chr1	5362951	svim_asm.BND.12	N	N[Chr1:6105570[	.	PASS	SVTYPE=BND	GT
Chr1	5392797	svim_asm.INS.113	G	GACGGAGTTTCCCGTTCTGCTTTCCAAGACCTGAGTCAAATTTGTCTAAGTTCACAGAGGAAGAAGAAACGAAAAACAAGTTAACAATAATTACAAATATATTTTTCCATTTGCATTCAAAAGTTATCTGCAAGAATGTGAATTTTTTTGTCTTTACCAACAGACAACC	.	PASS	SVTYPE=INS;END=5392797;SVLEN=168	GT
Chr1	5442422	svim_asm.DUP_TANDEM.1	N	<DUP:TANDEM>	.	PASS	SVTYPE=DUP:TANDEM;END=5446540;SVLEN=4119	GT:CN
Chr1	5466077	svim_asm.DEL.101	AACGTGTTGTTAGGCCTGGGCAAAATAACCGGAACCGAAGAACCGAACCGGAACCGAACCGAAATACCCGAAACCGGAACCGGACCAATACCCTCAAATACCCGAACGGTTCCTATATTTTTATATCCGAAATAACCGAACCGAACCGGAACCGAACCGAGAACCGAACGGATATCCGAATATATAAAAATATTAATTATATATACATATAACATCATTAAATATATATTTTAAATTTAAAATTCTATTAAAAGTATCTGAAAATAGTTTATGATAACTAAATTATTATAAAGTATCCAAACTACCCGAAAGTATCCGGATAGTTTTATCCGAAATATCCAAAGTAATCCAAAATATCCAAAAATTTTATGTAAATCATCTTAATTATTTGATATTTTA…	A	.	PASS	SVTYPE=DEL;END=5466747;SVLEN=-670	GT
Chr1	5472356	svim_asm.DEL.102	ATCCCCTATATATTATTTGTGAAACATTACAACTTATTTTTGTAGTCACGTGTCATCACTAGGATGATTATTAGAACTATTAGAAAAATATGTTGGTCCATTTAATTATATAATAAGTTTTTTATTAAACTAATCATAAATTCATTATTAATGTCATTTATTATTTCTTTAAATAAAGATTACGGAATTACCTAATGTGGCTAAAGTATATATGATAATTAATGATTTTGAATAATAAAGATCCGATAAAAAAAATAATGTATCTTCTATCAAATTTGTTTAATTTTAAACTATTAAAATAATTTAAAAAATCACAATAACCATATTATAAAAATTTAGATTTTTCTTTATATGTTATATTTTAAATTTTAAAAAACGACTATAAATTACTAAAACTGT…	A	.	PASS	SVTYPE=DEL;END=5473386;SVLEN=-1030	GT
Chr1	5477454	svim_asm.INS.114	T	TTCATTTTTTTTTTTTTTTGATAATCCAGGGTTCCCCGCTTCGCGGTTCATTCTCTGGGCCCGGTCAGGCAGCGGGCCAGCTTCACCTGGGAGGTTTTTCCATGAGCCCGAATGCCCAATACCCACTTTAATGACAGGGATGAGCAGTTCGCCTCCGGCTAGCGTCGAATCCGGAAGCATGACAATTGGCCTCCAAGGCTCTAACCAGTAGAGCCGACTCATCCCGTCGTTTTTCTATTC	.	PASS	SVTYPE=INS;END=5477454;SVLEN=239	GT
Chr1	5494223	svim_asm.INS.115	G	GATATTTGTTGTGAAACACGAGAATAAAATCTGTACGTTTCTTGTTTTTCATTACATGAGAGAAATGAAAAGACTACAAATATGGAAAAAGTTCAAATCATAAACTAATAAGAAAAAGGGAAACTAGGGTTTCCAGCCGCCGGCTCTCTCTCTCTCTCTCTAGGGCGCCGGCTCTCTCTCTCTAGTATCGGCTGGTTATGGACATCCACAATATGATTTATAACACTCCCCCTTGGATGTCATAACCATACAGAGTTTGTAATACGCTTTAGATGTTGCCTAATTAAAACCTTACCAGGAAAAACCCAGTGGGACAAAACCATGGTGAAGAAAAAAGAGTACAACACGTATTACTCCCCCTGATGTGAACATCAGTGAAGGTCTTTCAGTCGACGCATC…	.	PASS	SVTYPE=INS;END=5494223;SVLEN=5465	GT
Chr1	5498100	svim_asm.DEL.103	TTTTTTTTTTTTTTTTTTTGAATGAATGTAAAATTATATTAAGTCAAAACTGTGTTACATCTAGTGTTTCTGTTTTTATTTATATACTTAATCAACTAAAATAAAAGAAATCTTCTATTTTCTATATTGGATTTGGAACTTGCCTTGTTCCAAACCAAGTGCGTAAACTCCTTTTCAAGTATGCATGACCCGTGGCTTTGATAGCAAGAAGGTGAAGCCTTATCGTTTTGTCGATAAGCTTACTCAGTATGGCAGCCGCTTTTGGTTCCTCTCCATGCTTTCTACCATTTATTTCTCTCCAAATGATATGGACTGCAACCTGAAGAGAGTATCTGATAAAAAACATTTCTATTGGAGGGTAGCTTCTACCAGAAACCATTTTCCCAATATCATCCCAGT…	T	.	PASS	SVTYPE=DEL;END=5498661;SVLEN=-561	GT
Chr1	5501168	svim_asm.INS.116	C	CATTTTCCTTAGGCCGGAGACTTTTATCAGAAATCCGGATTTGATCCGAGATTCAATCCGGATCCGATCCGAAAATTCGGTATCCGGAGGGACCGAATCCGGATCCGGATAGTAAAATGTTGGATCCGTCAAAACCGGATCCGGATCCGGATCCGGATATCTTGATTTTTTAGTCCGGATATCCGGATCCGTAAGTTTTATTAATAACTATTTCAAAAATAGTAATATCTATATATAAAAACTAACTTTATTTAATATATTTTCATTTTTATAATAGTATATGTAAATTTTGTAATATTATACATAGAAATAATTAAAAACATTTTTTTATTTTTAAATTGTTTTTAATATTTTATATATATTAATATTATTATTTTTATTTATTTTAAGGATCCAAAT…	.	PASS	SVTYPE=INS;END=5501168;SVLEN=582	GT
Chr1	5541659	svim_asm.INS.117	G	GATTCGCTAAATAGGAATGTCCATTTTTTTCATAGATCTCTTTGCTTTATTAGCTATTCT	.	PASS	SVTYPE=INS;END=5541659;SVLEN=59	GT
Chr1	5552055	svim_asm.DEL.104	TCAGTGTCTTCTACACTATTCACAATTTGATAATCCGAATTTGCTCTCTTCCAAATTCTCCTCTCTCTCTCTCTCTCTCTCTCTCTCTCTCTCTCTCTCACGTGTTCTCTTGAA	T	.	PASS	SVTYPE=DEL;END=5552168;SVLEN=-113	GT
Chr1	5652080	svim_asm.DEL.105	GGTTGTTACTAGCCCTGGGACGGATCCGGATATCCGGAAAATTTAGGGTATCAGGATCCGGATCCGGATCCGTCGGATCCGTTGATTTAATATCCGGATCCGGATTCGTGGCATCCGGATATCCGAGTTTCGGATATCCGTCTCGATATTCTATTATCCGCGGATATCCGGATCCGGATCCGTCAAAATAATTAAAAATATTTTTTTTAACAAAAAATATTATTTTTTTAATATAATACATAAATTAAATATTTATAAATATATTTATATATGTTTATAATATTGTAAAAACTAAAATATAATATTATAAGATTAATTCATGTATAAATATTAATATATCAAATATAAATATTAATAAAATTTAAAATTTTAATGTATTTTAAAAATACGGATCCGGAT…	G	.	PASS	SVTYPE=DEL;END=5652650;SVLEN=-570	GT
Chr1	5707573	svim_asm.DEL.106	ATCTATCTATATATATAAAGTTGGGTTTTTTCCTTCTTATGACATGTGGAAAGGGGGTTTGTTGACATGTGTCATGTTTTTTTTTGTATTTAAATTCTTCTTCTTTTAAATTATTGCAATTTTCTCCATCAATTTCTAATTGTGTATTATCTAATCCTTCTCACACTTATTGGTCTCTAAAATTCAAGAAATAAATAAAATAATATAAATATATTTTAAATATTTAATTTATTCATACCTAAAAATAGCAAGACTTTTCATCATTTTATTATTTTTACTAATTTTTATTATTTCATTTACAAATTATATTTATTTCACTATTAGTATCATAAGATAATCAAATTAAGAATAAAAAACTAGATAACCAACACATAAACTAAGAAAGCGGACCAAAGGGAG…	A	.	PASS	SVTYPE=DEL;END=5709204;SVLEN=-1631	GT
Chr1	5721919	svim_asm.INS.118	G	GGGTCTCTTGGCAAGATCTGCCATAAGCTTGGGGTCTTCAAGTTGCTGAGGACCAAAGATGAAGGGAGGAAGATGATTAGCACAAGAAT	.	PASS	SVTYPE=INS;END=5721919;SVLEN=88	GT
Chr1	5722070	svim_asm.DEL.107	TAAAACTGTTGTGACGGACGAGATGCACTCATGGGCCAGATGCTCTACTAGAGCAGATGTCCGTCACCAGATGTCCAATCCCTCGCTTAGTATGATATTGTCCGTTTTGTTTTTGGGTCGTTACTCGCAAAAAGCCTCGTACTAAGTGAAATTGGACCAACTATATATATTAGACTTTATTCTGTCTAATATCCGATGTTGCACTTGGATTGCCTTTTTTATTTACTCTGACA	T	.	PASS	SVTYPE=DEL;END=5722302;SVLEN=-232	GT
Chr1	5722327	svim_asm.DEL.108	AAGGGACATGACTTGTGTTTTGTGTTTTGTGTTTAAACCTAAACACCCC	A	.	PASS	SVTYPE=DEL;END=5722375;SVLEN=-48	GT
Chr1	5846852	svim_asm.DEL.109	TGGGCTTTTTGCAAAAGTGACTCAAAACTTGGAGTCAAACAGAAAACTAACCTTTTCTTTTGACTCCTTTTTTTTTTGAGATTTTAACCCCACACCTGCACTTTATCTACGAAAATGCCATTAACATTTTTTTTTTTTTTTTTTTCGAAAATGGCTTCTTTACTGTCTCAACCTCATCTTCTTCAAGTATTTACAATACTGCCACTGCAATGAATAGTGGCAACAACCTTGTACGAACTGTTTGGAGCTTTTAATGCCCTTTAATGCACGTAAATCTCTTTACACTCTCTCTGTTTCAATTGTTATGAACTAAAAACAACATTTCTTTCACTTTCTCTCTATATTCATCCAAAAAACTCAAGCTTTTGATTCAAAATATGGGCTATGGTTGCAGAGCCA…	T	.	PASS	SVTYPE=DEL;END=5856244;SVLEN=-9392	GT
Chr1	5871587	svim_asm.INS.119	A	AGTTATAAAAAGGGGTTTTTGCCAAAACTAACCCACAACTTGATTTTAACCCCAAACCTATACCCAAACTTGAATCAAATGCAAAACTAACCTAAAAGCCTAGTGAAATTACAGCTCAGCCCCTTGTGACCAAACAAAAAAACAGAAGCCATTTTTACGAATATAGCCCTAGTAAATCGTCTGAGTCGTCTGAGATGTTGGAAGTCGTCTGGACGACTGAAGTGTAAGTCGTCTGGTACCGGTTTATTTTAAAAATAATTTATAAATCTTGTAAAAAAATATTTTGATGCGTGAAAAATAAAAATCAAGTAATTATAAACAGTTTTAAGTGATATAAATTAAGATATGATAAAATTGATTTGTTTTGAAGATAGATGAGTGGAAGTAGTGAATCATGAA…	.	PASS	SVTYPE=INS;END=5871587;SVLEN=4301	GT
Chr1	5878766	svim_asm.DEL.110	TAAGTCATGTTTTATTATATAAGTCATCTCATGTAAGTGATATTTTATTATATAAGTCAT	T	.	PASS	SVTYPE=DEL;END=5878825;SVLEN=-59	GT
Chr1	5881307	svim_asm.INS.120	T	TTAAGCCGGTTTGGGATCGGGGATCATTATTGCTCTGTTTGGTGGC	.	PASS	SVTYPE=INS;END=5881307;SVLEN=45	GT
Chr1	5896754	svim_asm.INS.121	A	ATCACTAACAATTGTATTAGAGCATCAGCATTAGTGAATCCCATGAACCCCATTAAAGGGGTTCACTAAGTATTTTTTTATTATTATTTTTTTTTCTGTTTGATTTTTGTTTTTTAAAAAAAAATTTATTAATCGGACCAATCGCGGGCCGCCACGTGTCGTGGGGCCCATGCTACAGTGATGATCCGGGTTCAGTGCAGTGAACTCCCAAGAAGCAGATTCATTGCTTTTGTTTATTTTAATATTTTTTGTTTTTCGAAAACTGTGTGAACTCCCCATGGAATT	.	PASS	SVTYPE=INS;END=5896754;SVLEN=284	GT
Chr1	5897032	svim_asm.DEL.111	AACAACATGTTAATGTAGTGAGGCCAAATGCAGAAATAAACAAGACACAAGTTTTTCTCTTTTCGAATTCACTAGAACAAGAAAATCTTACACCAATCTTTTCTATTACAAGAATACTTTAGGATTACCCCAATTCTAAGGTAAAACTCACTCTAGAGCCTAGACTTTTGTTTATCAGAATCTTCCCGACCCCGAGCTAAACTCCCCCTGAATCTAGACTTCAATCTTCCAACTCCTCGGAAGTACTTCACCAACTACGTCAGCACCTAGCGCAGTGCAGTGATACCAAAGGCTTGATCACACAAGCACAAAACAGTGATCTCTCGACTTTTTCTTTTTCCCAGAGACAACTCTCTTCATAGAGGCACGTCCTCCATGCATACATAACCAGAACTTGCT…	A	.	PASS	SVTYPE=DEL;END=5897682;SVLEN=-650	GT
Chr1	5919260	svim_asm.INS.122	G	GTAGGATGGCACTTCTCAAAGTTGTATTGCAGTTCAGAGGTACAATCCGACAATTCAACGCTCATTCGAGCCATAACCAGCAAATCTCAGTCAAAAGAAATCATTGGAATCGTGAGTGATATCCAAGTGATCTCCTCTGAGTTCGCAAACATCTCTTTCTCTCGTATTCTCCGATCGGAAAATTCTGTAGCCGATGGGGTCGCTAAAGCGGTGCTCCTTTCTTCTCTTAATGTGTAATGGACCTTGGGTTGGGCCACGTTTAAGCCCATCTCCTCTTTTATTTAGTTTAATGAAAGTTTTAAGTGACAAAAAAAAAAAAAAGAATGACACTATTTTATTTATGAAGCTTT	.	PASS	SVTYPE=INS;END=5919260;SVLEN=349	GT
Chr1	5930414	svim_asm.INS.123	A	ATTAGAGCATGATTAACCCGGGGTTTTTAGGATGAAGTTTTTAGCGGAAGTTAACAAACTGTTTTTTAACTTTTAACTAAAAAAACTAAGAACCGGTTCTTAAATAAAGACTTTAAGAACCGGTTCTTAGCTTTTTTAGTTAAAAGTTAAGAAATCGTTTCTTAACTTCCGTTAAAAACTTCATTCTAAGAACTCCGGGTTAATCATGGTC	.	PASS	SVTYPE=INS;END=5930414;SVLEN=210	GT
Chr1	5946509	svim_asm.INS.124	A	AAAGAGAGTTAAGTTACCAAAAAAAAAAAAAAAAAAAAAAAAAAAAACAAG	.	PASS	SVTYPE=INS;END=5946509;SVLEN=50	GT
Chr1	5981001	svim_asm.DEL.112	TCTTAAAATTTTAAAAGTCAAATCCCCAATCATAATCCAACACTTTTTCCGCTTTGCTCGCCTGAGAACATCCG	T	.	PASS	SVTYPE=DEL;END=5981074;SVLEN=-73	GT
Chr1	5981144	svim_asm.INS.125	G	GAAAGGAGAAAACTAAAAGCAGACCACTAGAACTGAGGAAACTTTCTCTCCACTTTCTCTCTAAGTTCAAAGCTCAGATCTAGTTTTCGCTTCTTTTCTCCGACGCCGGCGGTCCCTTTGGCCGGTGTCGGGGAACCTCCGGTGTTCTCCTTTCTGTTTCTCTGCTGTTTCTCTCCTTTCTAATCGGTCTTTGCTATCTACTCTGGATCTCGTTTCGCTGCTTCTTTCTCCTCTTCTACTCGCGATAGATCTGTGAGAAGAAGCTTTGGTGCTATGGGCTTTGGTGTGGTGGCGACGATTTAGGCAAGGGTTTGCCGGTAGAGTCGGCTTCGTGGGAGGTTGGTGCTTTCAGATCTGTTGCTGCGGTAGCTTCTGTGGAGCTGGCGGTACCAAAGTGGT…	.	PASS	SVTYPE=INS;END=5981144;SVLEN=1114	GT
Chr1	6105570	svim_asm.BND.13	N	]Chr1:5362951]N	.	PASS	SVTYPE=BND	GT
Chr1	6106507	svim_asm.INS.126	A	ATGATATCTTGCATATTTGCATTGTTTTATCCATTCATTCATAAACATTTTCATCATAGAGATTAGGATTTAGACATGTTTAGGTTGCATTTTGCATACATGAGTCTCTATTAGGTACTGGAGTGCCACATGGAGTTCTTGGGGACATTTGGAGCTCAAAGGAGGTGAAATAGGTGATCATTAAACGAGCAGAGCATGGGAGCGACCTCCTGGAGCGACATCACAAAGTCGCTGTGTCCCACCTCTCAGAGGGACCTTCCTAAAGCGACGCCGTGAAGTCGCTCGCGTTCTCGTTACTCCGAACAGTCTTAGATGACCCTGGAGCGACCTCTCAGAGCGACCTACCAAGGTCGCTCCCGATCCAGAGCGACCCGTTGGAGCGACGCACCAAAGTCGCTC…	.	PASS	SVTYPE=INS;END=6106507;SVLEN=6646	GT
Chr1	6107822	svim_asm.DEL.113	AATATCTATTTTTTTATAAATATTATTTGGTTTTACATGTTGTATTTACGTACCTAACAATTTTTTCTCTTAATTTTATCGACTTTGATTTAATGTATTTCAACCAAAAGAAATAGATAACAGGTTAAACTACACAAAAATATTTAGGAATAGTACAATTAGTATAACGACTTGATTTAATATTCAACCATAATGTTTAAAACATGATACACGTTTAAAATGTAATGTACAATATAAAATGAAATAAC	A	.	PASS	SVTYPE=DEL;END=6108069;SVLEN=-247	GT
Chr1	6108162	svim_asm.DEL.114	TGAAATCGAAAAAACTAGTTGTACGACATAAAATTTAAACTTACCTCAGTTGTAC	T	.	PASS	SVTYPE=DEL;END=6108216;SVLEN=-54	GT
Chr1	6109387	svim_asm.BND.14	N	N]Chr8:47891511]	.	PASS	SVTYPE=BND	GT
Chr1	6684451	svim_asm.DEL.115	TAGAAACAATTTTCATCTAATAACATTTTGACTTCGAGGGA	T	.	PASS	SVTYPE=DEL;END=6684491;SVLEN=-40	GT
Chr1	6751377	svim_asm.BND.15	N	]Chr9:40479319]N	.	PASS	SVTYPE=BND	GT
Chr1	6755975	svim_asm.BND.16	N	N[Chr7:54810462[	.	PASS	SVTYPE=BND	GT
Chr1	7149144	svim_asm.INS.127	A	AACCACCTGTCGCAGTTTGGCATTCTCTATTTCCTCGTAAGCTTC	.	PASS	SVTYPE=INS;END=7149144;SVLEN=44	GT
Chr1	7153675	svim_asm.DEL.116	TACTACTTTGTGTCCATAATTTCATGAAATAGAAAGCTGAAATATTTTCTAGTATATGAGCAC	T	.	PASS	SVTYPE=DEL;END=7153737;SVLEN=-62	GT
Chr1	7187825	svim_asm.INS.128	A	ATATCTCCTTCATGTCAGGAACCTCGGCTGAGGTGCCCGCCATCACGAGTTCGAGCCCCGGCCACGGGGGGTATTTACATGGGCTGCCTCCCGCCCTCCAGACCACTTCGCGTAACCAAGGGCCCTTAAGTGGACGCTTAAAAATCCTGTAATGGCATGGGCTCAGGCCCGATGGGCTAGTCGATCACGCAAAGTGGTCGGATACTGGAT	.	PASS	SVTYPE=INS;END=7187825;SVLEN=209	GT
Chr1	7329980	svim_asm.INS.129	A	ATCTATACTATTAAAGCAGGATCCTATTGTCATAATTACCTTAGGGGCATGTTTCCTTCACTAACATTGCATGTTTCATTAAGGGCAATTAAGTAATATTAATAACAAATCTATATTGGGTCATTATTTTTGGATCCAGCCCAAATCAAATCTCTCTTGGGCCATTTGGGCCTATTAAAAAATCAGATTCAATTCTCACCTTTTTTTTTCCTTTGGACCATTGAGTCCAAGTTCAAATAATTTTTTTTCATCTATTCTTAATTATTATTTTTTTATTTTCTTAATATAATTTAAGCATTCATAAAAATAATTGAATTTTTTATTGAAAAGTATAAATCTTTATTAAAAGTATATAATTTTTTAATTAAAATATTAACCCCATAATAAAATTAATTTATC…	.	PASS	SVTYPE=INS;END=7329980;SVLEN=614	GT
Chr1	7338584	svim_asm.DEL.117	CTGTTAGAAATATGAGAGAAGTGTTGTTGTGAAAGTTGTGTCTTTCTCATTAGCTCTCACTATCAATATATAGTGGAGGTTCATAAGGGTTTACAACAAGGAGAGTATCTACACATTTATTACATATTGACCACAAAGATATAGTCTTGGTCAAAGCTCATAAATGCTCCGGTTGAATGAGTCTTCATCTTGACTAGTCTCGGGCGGATGTAGACGGACCGGAGACGGGTGTAGACGGACCGGATAGTCTGGTCGGATGTAAACCTCCTTGATGGTTAATGGCAATCCACATATCCATATCATGGATTTATAACACTCCCCCTTGGATGCCATAACCATATCGGGCTTGTAATGTGCTAACGTTGCCTCATTAAAACCTCTCCCGGAAAACCCAAAACC…	C	.	PASS	SVTYPE=DEL;END=7345318;SVLEN=-6734	GT
Chr1	7351254	svim_asm.DEL.118	TGACAGCAAATCAGCAATAGCAATTGAGAAGAATCTGGTGCAACACAGAAGGACAAAGCACATAGAGATCAAGT	T	.	PASS	SVTYPE=DEL;END=7351327;SVLEN=-73	GT
Chr1	7351376	svim_asm.INS.130	A	ATTGCAAAGGGGATGATCAACTCGCAGACATTCTCACAGAG	.	PASS	SVTYPE=INS;END=7351376;SVLEN=40	GT
Chr1	7396911	svim_asm.INS.131	C	CAATCTAATATATTTGTGATTTCATTTTTATAATAAACTTAA	.	PASS	SVTYPE=INS;END=7396911;SVLEN=41	GT
Chr1	7406426	svim_asm.DEL.119	ACAGTACCGGTCCTGAGATATTTATGGTCCCATACGAAATACGAAACTGAGGCCCCTAGATAATATATAAAAAAATATCGATAAAAACTTAAGTTTATAATAAAAAAATACAATATCCTCAAAACTAAGAAAAATTATCAGTTCTTAAATATAGATTTTCTTGTATTTTTTCTTGCAAAATCATCTATCAAATTTTCGTAATCAAGATTTTTGATTATATTTTTTTCAATCGACAATATAGTTAAACTATTTAACTTTTCTTATGAAATAGTTGACCGTAGGTAAGACTTTATCAACTTCAGCTTCGAGAAGTTTCTTTCGTCTATGAAGAAAAAAAGTTTAACCTAGAAAATAATTATTCAAAATCAGTTATTTTCTTTTTTTGTTGTCGTCACATTT…	A	.	PASS	SVTYPE=DEL;END=7407080;SVLEN=-654	GT
Chr1	7407648	svim_asm.INS.132	A	ACTTGCGTACAGTGGCGGATCCAGAAACTTTTTTAATCGGGGGCACATATATTTTTATTTAAATAAATTTAATAAAATAAATAAATTACTGTATAATATATACTATAAATTATTTGATGCTTTTGTATTTTCAAATATTTTTTATTATAACATTTTTATCCCAGTTTTAAATTACTTTATTTACTCAAATGATAATTATTTAGTCTAATGAATATAACAGAAACTCATCTACCAAAATATAAGCTACATATAAAAAATATGTATATATATTCCTGGTAAAATGAGATACGTTATTAAAATTAAGATATGAATGGAAATTAGTTGACAAACAGAAAATAATTAATCTTTTTGAATTTATGTAGGACCTGGACGATAGAAAAAATGAAAGAAAAAAATTGA…	.	PASS	SVTYPE=INS;END=7407648;SVLEN=719	GT
Chr1	7419605	svim_asm.DEL.120	TCCGGATATCAGGCCCGGGCTTGATCCAAAACGTACGATACAAACGTATGGGGCCTATTATTTTTGTCAAAATTTTAGGACCTATTTTCTTCAATGTCATTACTTATAATTATATCAATTTGATAATTTGTTATGTGTATATAAACGATAGGAAAAGAAAGTTGTGGGACATCACTATAATACAAAAACAATTAAAATTTATATATTCTGTGTTATTAAATATGAGTGGATTAAAAGGCAAAAAAAAAGAAGAAGAAAAATGTGACGACAACAAAAAAAGAAAATAACTGATTTTGAATAATTATTTTCTAGGTTAAACTTTTTTTCTTCATAGACGAAAGAAACTTCTCGAAGCTGAAGTTGATAAAGTCTTACCTACGGTCAACTATTTCATAAGAA…	T	.	PASS	SVTYPE=DEL;END=7420259;SVLEN=-654	GT
Chr1	7467239	svim_asm.DEL.121	ATTCATACAAGAGAAATTCTTGGGTTCACCCCCTAGGTGAACCTCTAGATTCACCAACCAATAGTGTTTGAGTATTTGATATTTGATATCTTTTAAAAAAGGAAACAAAATTGAATTTCCAAATAAGATTATATTTTTGAAATAAAACAATAAAAATACATAAAAATAGTTACAAAAAATAAATAAATAAATATTGATAAACTTTTAGCAAAATACTAAATCCTATACCCTAAATCCTAAACTCCAAACTCTAAATTATAAACCTTAAATCTTGGATAAACCGTAAACCATTAGAAAATTTTAAATTCTAAATCATACATTAAAAACTAAATCTTAATAACACTAAACCCTAAACCCTAATCACTAAACCCTAAACCCTTGGATAAACCCTGAACCCTT…	A	.	PASS	SVTYPE=DEL;END=7468129;SVLEN=-890	GT
Chr1	7471024	svim_asm.INS.133	A	ACCTGAAATCAGTGGCGGATCCAGAAACTTTTTTAATCGGGGGCACATATATTTTTATTTAAATAAATTTAATAAAATAAATAAATTACTGTATAATATATACTATAAATTATTTGATGCTTTTGTATTTTCAAATATTTTTTATTATAACATTTTTATCCCAGTTTTAAATTACTTTATTTACTCAAATGATAATTATTTAGTCTAATGAATATAACAGAAACTCATCTACCAAAATATAAGCTACATATAAAAAATATGTATATATATTCCTGGTAAAATGAGATACGTTATTAAAATTAAGATATGAATGGAAATTAGTTGACAAACAGAAAATAATTAATCTTTTTGAATTTATGTAGGACCTGGACGATAGAAAAAATGAAAGAAAAAAATTGA…	.	PASS	SVTYPE=INS;END=7471024;SVLEN=719	GT
Chr1	7481118	svim_asm.INS.134	A	AAGAATAAAAAACTAATGACGATAAGTTCGAAAACCCAATCTCACCTAACCC	.	PASS	SVTYPE=INS;END=7481118;SVLEN=51	GT
Chr1	7674378	svim_asm.DEL.122	GAGAAATTGATACGCCCTAAAATAGGGAAGGATCACTCGACCGGACTAAAGGGATATGAACTCGCCAAAAGGGAGAACTGATGGATTGAACGGTGACACAATGGGTTGCGGATGGCCCAATGATACTACCAGACTTCAGTTGGTGCTTGATATGACTCACAAGTCCACCAAAAGAAGGATTTCTAAACGTTGCCTGATATGACGCACAGGTCCAACGAATTAGAGGCTGTTTACTCGGAGATAACCTCACCAAGAAACAAAGAAGTGTTCTACAAAGAACAAAGAGATAAACTCAAATAAAAGGGGAAAAAGCTTGTCTTATTTCGTGGCTCTTAGGCCCTATATATAGGATTACAAGTTGTAGAAATCCAAAGAAGAATGTGCTAAAAACAAGACATG…	G	.	PASS	SVTYPE=DEL;END=7678263;SVLEN=-3885	GT
Chr1	7685300	svim_asm.BND.17	N	N]Chr5:48347053]	.	PASS	SVTYPE=BND	GT
Chr1	8253061	svim_asm.DEL.123	TCACCACAGCCAAGTGCTATATGATTCAGACAAATCTCTCTCTCTCAAGACCGTATCTTTCCGGCAAAGCTTAAACC	T	.	PASS	SVTYPE=DEL;END=8253137;SVLEN=-76	GT
Chr1	8266828	svim_asm.DEL.124	CTTTAGCCCTGTTCGGTACATTGACGCTGCGATCACTTGCGGCGATCAAAAATCAGTCATCAAATTAGGCAAAAACAAAAGTGGCGTAATAATCAAGTGACGCTGCGATCAACTTTTACAAGGATTGCAAGTGACTATTCTGCCGCTGTGTAAAATAGCGTCACTTAAAATGGTGATGCGGCTGTTTCTGGGCGGCAAAAGTACCGCTGCCGGTGGTAGTCTCCACATACTTGAGCAAGAAGTTAGTTATAGTTTTGAACGCCGATCACTGACGCTGCGTCTCTGAAACGAACATGGCT	C	.	PASS	SVTYPE=DEL;END=8267126;SVLEN=-298	GT
Chr1	8276717	svim_asm.DEL.125	GCAAGTTTCAATCTTTGACTAGGAACTAAAAGCAGAACACGGGGTGGCTTGTAACTAACTGT	G	.	PASS	SVTYPE=DEL;END=8276778;SVLEN=-61	GT
Chr1	8378829	svim_asm.BND.18	N	[Chr6:31883660[N	.	PASS	SVTYPE=BND	GT
Chr1	8424549	svim_asm.DEL.126	GTGATGTCGGAAGTATTTGACAATAGTTACATGAACATACTAAACCTGTTGCGCTTATTCCCCTTTTTAATTTGGTTA	G	.	PASS	SVTYPE=DEL;END=8424626;SVLEN=-77	GT
Chr1	8425337	svim_asm.DEL.127	GAAAAGATATCTCTGTCTGTAATCTTATCAAATGTTTGTGGGGATGATTAAAAGAGGGCT	G	.	PASS	SVTYPE=DEL;END=8425396;SVLEN=-59	GT
Chr1	8443204	svim_asm.DEL.128	CCCTCGCGAAAACAAGTATAACTCTCAGAATATAATTCGGAATAATGATCCGCTTCTTGGAGATGATAGATAAAAGAGTTAACTATTTACTTA	C	.	PASS	SVTYPE=DEL;END=8443296;SVLEN=-92	GT
Chr1	8448481	svim_asm.DEL.129	TCTGAAAATAAATAAATATGATGATTCTGGCAAAACTGAACCCTAGAGAAAGCAGATGAATAACTCAAGAACTGAC	T	.	PASS	SVTYPE=DEL;END=8448556;SVLEN=-75	GT
Chr1	8448702	svim_asm.DEL.130	CCTTCGCGAAAACAAGTATAACTCTCAGAATATAATTCGGAATAACGATCCGCTTCTTGGAGATAATAGATAAAAGAGTTAACTATTTACCTA	C	.	PASS	SVTYPE=DEL;END=8448794;SVLEN=-92	GT
Chr1	8520084	svim_asm.INS.135	G	GGAGGGTTTTAGCTTTAAAAACATAGACACCGTTCACATTAAAACCATACAAACCAAACTGACAGAAAATACACAAAGGTTGTAGCAGATATTTCTCTAAATATACTCGGCGAGGAGCTTGTTTTTGGCTGCTTCTTCAGCGTCACT	.	PASS	SVTYPE=INS;END=8520084;SVLEN=146	GT
Chr1	8522265	svim_asm.BND.19	N	N[Chr8:19528989[	.	PASS	SVTYPE=BND	GT
Chr1	8563167	svim_asm.DEL.131	ACATAGGCCATGTTCGTTTACGTGTCGCGCGACCTGCGACCTGCGACCTGCGACTAAGATTACGTTCGTTTACGTGTCGCGCGACCTGCGACTTGCGACCTGCAACTAAACATGCGACCTGCGACTAAAACTATGTTCGTTTACGTGTCGCGCGATCTGCGACTTGCGACCAGTCGCGCGATCAAAATTTTCTTAATTTTTAGTCGCTGTTTTTTCGGGCGACTTAGATGGGAACCCGCGACTGGTCGCGCGATCAGTCGCGCGATCAGTCGCGCGACATCAAAACGAACAACAACCTGCGACTTGCGACTTGCGACCAATCGCAGGTCGCATATTACGCGACAGTAAAACGAACAACAACCTGCGACCTGCGATCAGTCGCAGGTCGCATGTCGCAGG…	A	.	PASS	SVTYPE=DEL;END=8563598;SVLEN=-431	GT
Chr1	8638889	svim_asm.INS.136	A	AGCAACACTACAAGAAAACATAATCTTAACGAGGGCGGTTTTCCTCGTTATTTCGTCGTAAAAGAGGCTTTACGACGAAATAGCGAGGAAACGCGTTTGCTCGTTACACGTCCGTCGTAACACATATTTCCTCGCTAATTCGTCGTAACTTAGCGAGGAATATATTTCGTCGTAAAGACGAAGTAGAACGATTCGTCGTAAAGACGTCGCTACAATTCCTCGTAAGGACGTCGCTACAATTCCTCGTAAATAACTCGAAAACAGTTCCTCGTAATCTACACGTAAATACCTTGAAAGATTTTCCTCGCAAAATACACGTAACAACCACGAAATGATTTCCTCGTAAAATGGTCGTAAACATTTCCTCGTTATTTCCTCGTAAATACTTCCTCGTAAAAT…	.	PASS	SVTYPE=INS;END=8638889;SVLEN=8901	GT
Chr1	8641060	svim_asm.INS.137	T	TAAAAGGTAAAGTTTTCTTGTGTAATTCAAGGAAAATATAGATACACTTCAGGATGGTAGAG	.	PASS	SVTYPE=INS;END=8641060;SVLEN=61	GT
Chr1	8651483	svim_asm.DEL.132	TCACTACAAGAAAACAGCGATATTCTGACGGACATTCCGACGGAAAATGAAATCCTCGGAATATCCCGAGGAATTTCCGAGGAAATACAAAATTTGGTTTCCTCGGAATTTCCTCGGAATATACCGACGGAATTCCGAGGAAATATCAATCCGTCGGAATATTCCGAGGAAATTCCGAGGAAATAAATTTTCCTCGGAAAAAACCGTTGAATTCCGAGGAAATATTAGAGCCGTTGGAGAGCCGTTTGAGGATTTTCATAATTCCGAGGAAATTCCGACGGACTAGCCGTTGGCGTCGGAATTCCGTCGGAATTTCCTCGGTTTGTCGGCAGGATTTAACCTATAAATACAAGCTCCTCTTCCTCTTCATTCACTCCATATCTTCATCCTCCCTCTTAC…	T	.	PASS	SVTYPE=DEL;END=8664360;SVLEN=-12877	GT
Chr1	8657965	svim_asm.INS.138	C	CCGAGGATATTCTGAGGAAGGCTTCGGATTTTGTTCGATCGATCGATTATACAATCCAATCGATCGATCACATTCTTACGGCTTTCGTCCATCTGGTGATCGATCGATGCGTTTTTGTACACAAACGCATCGATCGATCCGTTTACAAAAAAAACGTACAAGATTTTT	.	PASS	SVTYPE=INS;END=8657965;SVLEN=167	GT
Chr1	8659413	svim_asm.INS.139	T	TTTAAAAATATTTTTAATATATATATATATTATTAAAACTATTTTTTGTAATTATTGAACTATTTTTTATTTA	.	PASS	SVTYPE=INS;END=8659413;SVLEN=72	GT
Chr1	8686589	svim_asm.INS.140	T	TAGCTTTTGTTCGTTTGTCGAATTTTTATTTGTGGGCTATTTTAAAGCATTTTTGTCCTCTACACGACATTTACAGTTTATAATGAAATAAGCAAAGAACTTGATGATGAATCATGTAGGTAGTA	.	PASS	SVTYPE=INS;END=8686589;SVLEN=124	GT
Chr1	8706435	svim_asm.INS.141	A	ATGATTTTTTCATGTAAAGTTTGTTCCTTTCGTTGGAAAAAAAAAAACAGATACTCTGTT	.	PASS	SVTYPE=INS;END=8706435;SVLEN=59	GT
Chr1	8720094	svim_asm.INS.142	T	TGTATCACCTTGGCCTGGGCAAAATAACCGGAACCGAAGAACCGAACCGAAATACCCGAAATCGGAACCGGACCAATATCCTCAAATACCCGAACGGTTCTTATATTTTTATATCCGAAATAACCGAACCGAACCGGAACCGAACCGAGAACCGAACGGGTACCCGAATATATAAAAATATTAATTATATATACATATAACATCACTAAATATATATTGTTAATTTAAAATTCTATTAAAAGTATCTGAAAATAGTTGAGGATAACTAAATTATTATAAAGTATCCAAACTACCCGAAAGTATTTGAAACTATCCGGATAGTTTTATCCGAAATGTCCAAAGTAATCCGAAATATCCAAAATTTTTATGTAAATCATCCTAATTATTTAATATTTTACC…	.	PASS	SVTYPE=INS;END=8720094;SVLEN=654	GT
Chr1	8720785	svim_asm.DEL.133	GAAGACAAGATGTTTTATGCATAACATGTATCTGTCTCAGAAAACTGA	G	.	PASS	SVTYPE=DEL;END=8720832;SVLEN=-47	GT
Chr1	8727813	svim_asm.BND.20	N	[Chr1:18804598[N	.	PASS	SVTYPE=BND	GT
Chr1	8727816	svim_asm.BND.21	N	N]Chr1:18812318]	.	PASS	SVTYPE=BND	GT
Chr1	8729991	svim_asm.DEL.134	ATGAAAATAGGGAAATTGCCATAAATACCATTTTCAAAGTACCACTTTTCATGTTTACAGTAACCACTTTACCCTCATTTTTAATGAAAGGTAAAAGACATTTATAACCTTTTGATTAACTTTGACAAAAAAAAAACATAAGGTTAACTAATCTAAACTTAAAACATCAACTCTAAACCCTAAATCATCAACTCTAAACCCTAAACCATGAAACATCAACTCTAAACCCTAAACCCCGAAACATCAACTCTAAATCCTAAACCCTAAATCCTAAACCTTCAAATCTAAATCCTAAAACATCAAACTCTAAACCCTAAACGTAAACCCCAAACCTTAAATCTAAACTTAAAAAATCAACTTTTAAACCTAGATCATCAACTCTAAACCCTAAACCATGAA…	A	.	PASS	SVTYPE=DEL;END=8731166;SVLEN=-1175	GT
Chr1	8749974	svim_asm.INS.143	G	GTTTAATATCAAGGGATATGTATCCCACATTGGACAATCAATGGGATATTAAGTAATATATAAAGGGTTAGGGCCAATCCACTAATTGTCAATTGGTTTTGAATTGGAAGCCCATAATAAATCCGAATCTAACATGGTATCAGAGCCCAGATCCTAATAAGTTAAACCCCTAATTAATATTAACCCTACCCGACCGGTTATATAGGTCGTAGTTGACTCGCTCGACCGAGTATAACTGTCTTAAAAAGTTTCCGAGATTTCTGGCCGATAAGAGCCATCATCTCGAGGAGAGGTATTAAGGGATATGTATCCCACATTGGACAATCAATGGGATATTAAGTAATATATAAAGGGCTAGGGCCAATCCACTTATTGCCAATTGGTTTTGAGTTGGAAGCC…	.	PASS	SVTYPE=INS;END=8749974;SVLEN=420	GT
Chr1	8753326	svim_asm.INS.144	G	GTTAAAATCTAATATTTAATAAAATTTATTTTTAAATATAAGTTAAGTTTAAAAATTTAATTACTGCACATGGTGCAGGAAAACAGCTAGTAGTTGTAAAAACCTTAGTAAATTTGGGATTTCTTTCTCTCTTTTTGGAAATAAGACCATTAGGTAATCAATAATTAACGTTAAACACTACAAACACTTGAACAATAATCTTATCTTGGCGTATTCATGAAAACTCTCGGATTGCGTAGTAGACATCATACGATTCTCGTTAGGAAGAAGTT	.	PASS	SVTYPE=INS;END=8753326;SVLEN=271	GT
Chr1	8756335	svim_asm.DEL.135	TTTGACTTTGATTTGCAAGAGAATTGGCATAGATTATAACCCCCAAAAATAAAGGAAA	T	.	PASS	SVTYPE=DEL;END=8756392;SVLEN=-57	GT
Chr1	8757139	svim_asm.INS.145	A	ATTTAAGAAAGAGAAAAAGACAAAAATAACAGTAAATCAAGTTTATGTTCTCAAACTAGTATTCAAGGTCAAAAGTCACAAAAATAGCACTTAATGTTTTATCAAAAGTCACAAACTTAGGATTTAGAGTTAAAGGGTGGGGTTTAGGATTTAGGGTTTAGGGTTTAGGGTTTAGAGTTTAGGGTTTAGGGTTTAGATTTTAGGGTTTAGGGTTTAGGGTTTAGGGTTTAAAGTTTAGGGTTTATGGTTTATGGTTTAGGGTTTAGGGTTTAGAGTTTAGGGTTTAGGGTTTAGAGTTGAAAAATGAGGTTTTTGGGATAAGATTTCAAATTTTGAAAAATAAAAAAACTAAAATTTTCATAGGATAAACTTTGAAAGGTGCTATTTTGGTCATTTTAG…	.	PASS	SVTYPE=INS;END=8757139;SVLEN=457	GT
Chr1	8757173	svim_asm.INS.146	A	AATATTTTATGGGCAAATCTCCAAAATAACACATTTCTAAGTTTATATCACAAAAATAGCACTCAAAAACTAAAATGACCAAAATAACATTTTATCATTTAAAAATTTAAATTTTTTTATTTATCAAAATTTGAAATCTTATCCCCAAAACCTCATTTCTCAACTCTAAACCCTAAACCCTAAACTCTAAACCCTAAACCATAAACTCTAAACCCAAAACCCTAAACCCTAAACCCTAAACCCTAAACTCTAAACCCTAAACCCTAAACCCTAAATTCTAAACCCTAAACCCTAAACCATAAACCCTAAACTCTAAACCCTAAACCCTAAATCCTAAACCCCACCCTTTAACTCTAAACCCTAAGTTTGTGACTTTTGATAAAACATTAAGTGCTATTT…	.	PASS	SVTYPE=INS;END=8757173;SVLEN=469	GT
Chr1	8791303	svim_asm.INS.147	T	TGAAGTCCAGACGACTTCCTGGAAGTCCAGACGACTTCCTG	.	PASS	SVTYPE=INS;END=8791303;SVLEN=40	GT
Chr1	8869720	svim_asm.INS.148	C	CTTCTCTTTGTTTCCTGAGCCTATAGTGAAATGGAGTTCGAAAAGATTACAGACTTTTTTGGAAGCGAGAAGAAAAGACGGCAAAGTCTTAACTAAACCCTGAAAGCCTAAAAAAACAAACTTTCTTCAATGCTTTCTCATAGTATCTGCTGTGTCGCTAAGCATTCTTTCCAT	.	PASS	SVTYPE=INS;END=8869720;SVLEN=173	GT
Chr1	8885955	svim_asm.DEL.136	ATCTATATTATTAAAAGAGAAGTACCCATTTGAAAATGTTCTTACTTTATTAATTAAACTCATTTTTTTTTCTTGTCTTTTTCAGTTGCATTTATGAAATATCCTAAAACGAATAAAACTGCCTAATTTATTACTTGTTTTTTCAGTTACATTAATGAAATATGCTTAAATGAATGTAAACTTTCTATTTTATTGTTTGTCTTTTTGAGTTACCTTAATGAAATATCCTTAAATAAATTTGGACATAATGTCATTTAATCAACAAAAAAAACTCATGAGTTATCCTTACGTGCATAATTTTAATAATGGAGATTTTTAAAAACGTGCATCATTAAAATGTTACCTAAAACATGCAGCACTAATATATAACATGCATCAATAAAACTAGAATTTGATTTC…	A	.	PASS	SVTYPE=DEL;END=8887253;SVLEN=-1298	GT
Chr1	8888402	svim_asm.DEL.137	CATATAAACTAGGCCTGAGACTATTATCCGAGATCCGGATCCGATCCGAAAATCCAGATATCCGGAGGGGCCGGATCCGGATCCGGATAGTAAAATGTTGGATCCGTCAAATCCGGATTCAGATATCTTGATTTTTTAGTCCGGATATCCGGATCTGTAAGTTTTATTAATAACTATTTTTGAAATAGTAATATCTATATATAAAAACTAACTTTTTAATATATTTTCATTTTTATAATAGTATACGTAAATTTTATTTAAATTTTGTAATATTATACATTGAAATAATTAAAAACATTATATATTTTTTTTATTTTAAATTATTTTTAATATTTTATATATATTAATATTATTTATTTATTTATTTTAAGGATCCAAATCCGGATCCGGATATCCGCC…	C	.	PASS	SVTYPE=DEL;END=8888950;SVLEN=-548	GT
Chr1	8897331	svim_asm.DEL.138	TAGAATGTACGTGTGTTAGAAGCGTCTCTCTCTCCTTCCACTCTGTTCTCTCTCACCGTATCTTTTACAGAGGGAAGCGATGAGATGAAACCAGTAAAACTCCGCCCTTGGTTGGGCTCTTTCGGCGACGCACTTTCCCTTCAGTGGTCGGCCGGATTTTGGCTCCGATACTGCACATATTCGTTGAAGGTGAACGGTCGGTTTATGGCTCCGCGTCGCACTGTTCCTTCGTGTTGACGGCGGCATCTCTCCCGGAGTTATTTCCGAGAGCGTTGGTGGGTCCGATGGTTTATGGTTCAAATCTGAAGCCGTAGAAGATTCTGTCTTGTGTTCGGTGGTTCGGCTCCTAGAAGAGATCTCGATTTAAATCGATTGAAACTCTTTGAAGAACGAACACAA…	T	.	PASS	SVTYPE=DEL;END=8898164;SVLEN=-833	GT
Chr1	8960972	svim_asm.DEL.139	GACGACTGAAATATACGTCGTCCGAGTAAATTATTCAACAT	G	.	PASS	SVTYPE=DEL;END=8961012;SVLEN=-40	GT
Chr1	8966678	svim_asm.INS.149	G	GATGGGATGCTAGATACATAAACAATGACCAATCCCACAGACAGAACTGTGACTCATTTGCTGAAGCATCCCAAGGAAACAAAAGAAAGTTGTGAAGGGTATATTTCATCCCATGCCATTTTATAATCGTTTATATAGAGCTTTGCACAGATTTATTGTTAACTTAATACTCAGGTGTTGATTTTGTCATCACTCAGTTTAGGTTGATGTGTTAGAGAGGAGCTTGAGGTATTCAGAAGAGTAGCCAACATCTCTCTGCATGTCTAGAAACAATCTCCTCTTTGGTCCTTTCATGTGAAGCTCTTATTCTTGTATTAGTTGTTTTGTTTTGTGACTTGCTGAATACCCCTTCTTATTACACGTACCTCCATGAGAACTACATTTTGGAAAACTCATGAA…	.	PASS	SVTYPE=INS;END=8966678;SVLEN=825	GT
Chr1	8989213	svim_asm.DEL.140	TACAAATCGGTTCTTAATTATCTGGTTGGGTCTATTCGGGTCGATTCTTTCGGGTC	T	.	PASS	SVTYPE=DEL;END=8989268;SVLEN=-55	GT
Chr1	8991864	svim_asm.DEL.141	GTGTTTATGATGCTGATGGTTTGATTATGAGTGACAAAGTCTCAAAACTTTTACAGCAATTTAATTAAATTTTTATTGTCGAGGAAATTGAACAAAAAATTCATGTTTGTA	G	.	PASS	SVTYPE=DEL;END=8991974;SVLEN=-110	GT
Chr1	8994817	svim_asm.INS.150	T	TGTCATGAAAGAACTAGAATTTATTTGTATCGCAGGAATTTAAATAAGGGTAAAATTTTATACCCGTAGAAAGAAATAACACTGATACAAAGAGAGAATAGAATATAAGTGTTTTTAGGTGTGCTTTATAAACGAACGCAAACGTTCGTATATATAGAAGAAAATTTACTGTGCAAATAGTGCAGCGGGACCCACATCTTTAATTATTTCAAACATTACGGTGGCCGCTTTTGTTTACTTTCGTAACACTCCCCCTTGGGGGCCGGTGTCACTATCCGCTCTCGCTTAACGTCTTTGTTGCCTCGTTAAAAACCTTTCCAGGAAAACCCAATGGGAAAAACCATAGTAAGGTAAAAAGAGTACAACTACGTAAGCTCCCCCTCGAATAAGCAGTCATAG…	.	PASS	SVTYPE=INS;END=8994817;SVLEN=6203	GT
Chr1	9035147	svim_asm.DEL.142	TAGCTGGAAAGTGAACGTGAGGTCGAGAGTTCATAGAGTATGATTTTAAGTGAACAAAAAAAAA	T	.	PASS	SVTYPE=DEL;END=9035210;SVLEN=-63	GT
Chr1	9043799	svim_asm.INS.151	C	CGAAGCGCCCAATATAAGGCCGTAGTGCCTGATTCATTACTCTCATGAATGTGCTTGGCGCACTTGACATGCCAAAAGGCATAACAATCCACTCAAAGAGACCCTCCCGAGTCTTAAAAGCTGTCTTCCACTCATCGCCAGGTCGTATACGAATCTGGTGATAACCCCTCTTGAGATCCAGCTTCGAAAACAATGATGCTTTGCCCACCTGATCCAATAGATCATCAAGACGGGGAATGGGAAAGCGATACCTCATAGTAATCTTGTTGATGGCTCTGCTATCCATACACATATGCCACGAGCCATCTTTCTTCGGTATCAGTAGGGCAGGAACCACACAAGGGCTCAAACTCTCCCGTACATGACCACGTGTGATCAACTCTTCAACCTGCTGTCTCA…	.	PASS	SVTYPE=INS;END=9043799;SVLEN=2506	GT
Chr1	9044468	svim_asm.INS.152	A	AGGGGTTTTTGCCAAAACTAACCCACAACTTGATTTTAACCCCAAACTTATACCCAAACTTGAATCAAATGCAAAACTAACCTAAAAGCCTAGTGAAATTACAGCACAGCCCCTTGTGACCAAACAAAAAAACAGAAGCCATTTTTACGAATATAGCCCTAGTAAATCGTCTGAGTCGTCTGAGATGTTGGAAGTCGTCTGGACGACTGAAGTGTAAGTCGTCTGGTACCGGTTTATTTTAAAAATAATTTATAAATATTGTAAAAAAATATTTTGATGCGTGAAAAATAAAAATCAAGTAATTATAAACAGTTTTAAGTGATATAAATTATGATATGATAAAATTGATTTGTTTTGAAGATAGATGAGTGGAAGTAGTGAATCATGAAATACTTTGGT…	.	PASS	SVTYPE=INS;END=9044468;SVLEN=4092	GT
Chr1	9075335	svim_asm.DEL.143	AACTAGATTTTGACCCGTGCGGGCGCACGGATGTTTGATTTACTATATGTATATATAGATATTTTAAACACACAAAAATTTAGCAGTTGCATTTGAACAATTTAGTTAATAGATACCGACCATATATTGCATTATTGGATCATGTTATATACTTTTTTTATTGGGTATGTATTGAATCAGTTGTGATTACATAAAACACTATTGTATCTTTGTATAAAGTATATTATATGTCGGTAAAATTTATATTTATTTTTTTCCATGCACTATTTTATATTGTATATTGGTCACTCAAATAGTTTACTGTTCATATAATTTCACTAATAAATATTCATTTTGGGATCTGTATTAGTTTAATGCACTTAATATACGTGGACGTATAAATAGATCAAACAGATATTT…	A	.	PASS	SVTYPE=DEL;END=9077157;SVLEN=-1822	GT
Chr1	9078333	svim_asm.DEL.144	ACTTCTTTTTAGGGCAAATCTATAAAATAGCACATTTCTAATTTTATATCACAAAAATAGCACTCAAAAACTAAAATGACCAAAATAGCACCTTTCTAAGTTTATCCTTTGAAAATTTTAATTTTTTTATTTTTCAAAATTTGAAATCTTATCCCCAAAACCTCATTTCTCAACTCTAAACCCAAAACCCTAAACTCTAAACCCTAAACCCTAAACCCTAAACCCTAAACTCTAAACCCTAAACTCTAAACCCTAAACCCTAAACTCTAAACCCTAAACCCTAAACCCTAAACCCTAAACTCTAAACCCTAAACCCTAAACCCTAAATCCTAAACTCCACCCTTTAACTCTAAACCCTATTTTTATGACTTTTGATCCTGAGTGTTAGTTTGGGAACAA…	A	.	PASS	SVTYPE=DEL;END=9078764;SVLEN=-431	GT
Chr1	9229625	svim_asm.DEL.145	AATAAAATAATAAAATAGTACTCCATCTGTTTTTTATTGTAAATAGTTTTAGATGAATGCACAAATATTAAGAAAGTTATTAATTTTTCCAAAAGTAGCATTTGATATATAAATTATGTGTAGTTAAACCAATCATAAATAAGTATATATTATTTGATTGGTAACACTATATCCAATAAAAATAAAAATTACATAAAATTATGAAAGCTACTTATATTTTGAAACAAACAAATTTTGCTTAAACTACCTGCAATAAAAAAACAAAACAGAGGGAGTATAAAATTTTG	A	.	PASS	SVTYPE=DEL;END=9229911;SVLEN=-286	GT
Chr1	9245576	svim_asm.INS.153	T	TGTTGAGCAGAAAAGGAAGAATCGCCCCGTCTTCTTTTGCTGGAGCTCCGTCTCAATCGCCATC	.	PASS	SVTYPE=INS;END=9245576;SVLEN=63	GT
Chr1	9246950	svim_asm.INS.154	A	ATACAAGAAAAAGACAAAAATAACACTAAATCAAGTTTATGTTCCCAAACTAACACTCAAAGTCAAAAGTCACAAAAATAGCACTTAATGTTTTATCAAAAGTCACAAACTTAGGGTTTAGAGTTAAAGAGTGGGGTTTATGATTTAGAGTTTAGGGTTTAGGGTTTAGAGTTTAGGGTTTAGGGTTTAGGGTTTAGATTTTAGGGTTTAGGGTTTAGAGTTTAGGGTTTAGAGTTTAGGGTTTAGGGTTTAGGGTTTAGAGTTTAGGATTTAGGGTTTAGAGCTTAGGTTTTAGGGTTTAGGGTTTAGAGTTGAGAAATGAGGTATTGGGGATAAGATTTCAAATTTTGAAAAATAAAAAAATTAAAATTTTCAAAGGATAAACTTAGAAAGGTGATA…	.	PASS	SVTYPE=INS;END=9246950;SVLEN=472	GT
Chr1	9247839	svim_asm.INS.155	T	TAGGGAGAGAACGGGTGCGATCATACCAGCACTAATGCACCGGATCCCATCAGAACTCCGCAGTTAAGCGTGCTTGGGCGAGAGTAGTACTAGGATGGGTGAACTCCCGGGAAGTCCTCGTGTTGCACCCGTTTTAAAAAAAAATTTGACCAAAAAAAAAAAAAAAAAAAAAAAAA	.	PASS	SVTYPE=INS;END=9247839;SVLEN=175	GT
Chr1	9262709	svim_asm.DEL.146	CTGTTACAAATCAAGAGAACAAGCTGGAACAAAACCGTGCCTTTGTTCTTATTATCGTGGCTCTTAAATAGCCATTACAATGCAACTAAACCACTAACCCACCTCCTACATTCTCGGAGGATTTTCTACAACAGAAAGAACAATTCAACAGCTACTACTCCTATAAATCAGGAGTCTTATTCGAATCAACAAAAGACTTAGCCAAATAAACTAACAAATTCCTTCCCTAAACTGATAGCTATAAGCAAATCAGTTTACTTCGGTGTCTCCACGAGACCAAGCTTCTCCCTCAGCTTCTCAAATGTCACTAACTTCAATGGTTTGGTCATGATATCCGCCAGCTGATCTTGAGTGCCACAATGAACTAACTTCACCTTCCCATCTGCAGTTAACTCTCTC…	C	.	PASS	SVTYPE=DEL;END=9267291;SVLEN=-4582	GT
Chr1	9298453	svim_asm.DEL.147	ATACGTTTTTGTAAGAGTATGGAGAGTTCGCCCTAAATTTTCTCTCGGACCCGTATCCCGAGGTGCGCCGTTTCGGATGGATTTCCTCCGTTCCAGCTCCGTCGCTCCTTCAGACTCCCTTTGAAGCAGCTCTGCTCCTCCTCCATGGCCAGAGCCGTGCTTCAAGTGTATCCAAAAAGGCTTTCGCCTAGGGCCCCCAAAATATATAGTTTTTTTAGGGCCCCAAATTTCCAAAAATTATTAGTAGTATATTGGTTTAAGTTTGCCATTTATTATTCAATACAAGTTCAATTATCTACATTGCTTTTTAAAAAAATGAGTATTTTATTTTATTGTCAATTTTCCAAATTAAAAAAAGGAATATATGTTTTATATGTCAAACTCCTAAATAAAAAGGAA…	A	.	PASS	SVTYPE=DEL;END=9300490;SVLEN=-2037	GT
Chr1	9325598	svim_asm.BND.22	N	]Chr7:31929201]N	.	PASS	SVTYPE=BND	GT
Chr1	9325598	svim_asm.DUP_INT.2	N	<DUP:INT>	.	PASS	SVTYPE=DUP:INT;END=9337107;SVLEN=11510	GT
Chr1	9326158	svim_asm.DEL.148	CCATGATTACGCGTTTAAGCACACACCAATTAACCTAATGTGCCAACAATACCACAATCGAATGGTATGTCATTGTAGCATTTTAGGATCGAATCCACAGAGAACTAGAGACTTATAACACCAAGAATACACAAACCTTCCTAATCTAAGCAAACAAGAAGATAGATGATTTGTAACAAACTAATATCCTAGAAATATAAACAAGGTGATCTCAAATCCAGTCAAGAAATAAGTGCAAGAATTCAATCAAATACTAAGGATGGATCCATGGTAAGGATAATTGATATAAGGTGATCAAGGTTCAATCTAAAAGTGGCAACTTTCAATCAAAGTAATCTCTTAAGTCTAAACACAATTCTAGACAAGTCCTATGTCTAGGTAAATGCCCATTTGCTTAGA…	C	.	PASS	SVTYPE=DEL;END=9332584;SVLEN=-6426	GT
Chr1	9326158	svim_asm.DEL.149	CCATGATTACGCGTTTAAGCACACACCAATTAACCTAATGTGCCAACAATACCACAATCGAATGGTATGTCATTGTAGCATTTTAGGATCGAATCCACAGAGAACTAGAGACTTATAACACCAAGAATACACAAACCTTCCTAATCTAAGCAAACAAGAAGATAGATGATTTGTAACAAACTAATATCCTAGAAATATAAACAAGGTGATCTCAAATCCAGTCAAGAAATAAGTGCAAGAATTCAATCAAATACTAAGGATGGATCCATGGTAAGGATAATTGATATAAGGTGATCAAGGTTCAATCTAAAAGTGGCAACTTTCAATCAAAGTAATCTCTTAAGTCTAAACACAATTCTAGACAAGTCCTATGTCTAGGTAAATGCCCATTTGCTTAGA…	C	.	PASS	SVTYPE=DEL;END=9332584;SVLEN=-6426	GT
Chr1	9337107	svim_asm.BND.23	N	N[Chr7:31929196[	.	PASS	SVTYPE=BND	GT
Chr1	9337147	svim_asm.BND.24	N	N]Chr2:42902024]	.	PASS	SVTYPE=BND	GT
Chr1	9347276	svim_asm.BND.25	N	N]Chr2:41966964]	.	PASS	SVTYPE=BND	GT
Chr1	9361373	svim_asm.INS.156	C	CATCCCACACCTTACTCATGCATTTTAACCGGACACGTGTCGTAATAAGAGAGAGAGAGCATGG	.	PASS	SVTYPE=INS;END=9361373;SVLEN=63	GT
Chr1	9375255	svim_asm.INS.157	C	CTGCTAAAAGTCATTAAAAGTAGCTATTAAGATCTAATTATAATTTGAACTAAGTACTTAGTAAAGAACTAGTTCGAGCTTGGAGATGATTAGTTGATAGTTTGGATGTTGACACACATTTTTCTTTTAACTGTGCAGCTGGCTCTATATAACAATTTTCTTCTCAACATTATTTGAAAGCCATAACCTGTGTGATGTTTGTGATGTTTGTGCACAAAAGATCTATGTGATCTTATCAT	.	PASS	SVTYPE=INS;END=9375255;SVLEN=238	GT
Chr1	9378883	svim_asm.INS.158	A	ATATAAATATTCATTGAACATGAATATAGTAGTGACTTTTGGACGTT	.	PASS	SVTYPE=INS;END=9378883;SVLEN=46	GT
Chr1	9379332	svim_asm.DEL.150	TAAGGCCGATAAGTCTTTGTAATGTTGGGTACAAAATAATTTCGAAGGTTTTGTGCCAACGATTAAAAAGATGCCTTCCCGGTTTAATTTCGGAAACACAATCGGCTTTTGTGGCAGGAAGGTTAATCTCGGATAATATTCTTATTGCGCAGGAAATGTTTCATGGCCTACGAGCTAATAAGTCTTGTCAGAATAAGTTTATGGCTATAAAAACCGATATGAGTAAGGCATATGACCGGATAGAGTGGAATTTTATTGAGGCTCTCCTGCATAAAATGGGTTTTGATTCTCACTGGATCAAATTGATGCGAGAGTGTGTTTCCTCAGTCCAGTATAGAGTTCTTCTAAATGGACAGCCTCGGGGACATATAATTCCTCAGAGAGGACTACAGCAAGGAG…	T	.	PASS	SVTYPE=DEL;END=9381928;SVLEN=-2596	GT
Chr1	9384417	svim_asm.DEL.151	AACTTTTTTTTTGCCCAGGGCCCCGACAAACTATGAGCGGGGCCTGCCTTCAGCTAAGAGGTATGGTCTTTCTTCATATCTACTCTCC	A	.	PASS	SVTYPE=DEL;END=9384504;SVLEN=-87	GT
Chr1	9387580	svim_asm.INS.159	A	AGGAGGAGAAACAAGTCAGTTTAAGGTTTATATTGATAATGGAAAACTCAAGGTGGAGCATAGAGAGTTACCTGTGAGCATAGATGCGAGGCAGAAGTTTCAGCTCAAGGTGGAGTAGCTGAAACACAAGAAAATTCACTCAAAGGCTCTGAAGCAACGGATGAGGAACATGAGAGAACGTCTTAAACAGTCACTACGGTAGAGAGTAATCACCAAGGAGAGCTGAAGGGAGACGAGTATCTCAACTGGAAAGTAAGCAAAACACGATCACC	.	PASS	SVTYPE=INS;END=9387580;SVLEN=271	GT
Chr1	9394651	svim_asm.DEL.152	GTGGCTGCATTCAGTGCCGTCCCGTATATTTGTGTGGCTTAAAGCATTTGAAAAAAATGTGGCCTTTACAAAAAAAAAATGTTTGGCTCAAAGATTAATGTTAAGTTAATTAGAAGTTTGTTTCCAAAGTAAAAACAATAAGAAGGTTTTTTAATAAAAACGAAAAACAGTAAAATGAATATCAAGATAGGGAATCAAACTGAGGTTGAGAGAAATAAGTATTTTCACCTAACCATTTTAACTACATCAATTTGTATGGATGTGACCAGATTAGTTTTTAAAATATGTGGCCTAAAGCCAATGTTTTATGTGCCTTAGCGAAGGGACGGCCC	G	.	PASS	SVTYPE=DEL;END=9394982;SVLEN=-331	GT
Chr1	9395812	svim_asm.INS.160	G	GACAAAGTAGAGAGAAGAGTGAGATCCCAATAAAAATGAGCAATAAAAAACA	.	PASS	SVTYPE=INS;END=9395812;SVLEN=51	GT
Chr1	9419281	svim_asm.INS.161	C	CGGAATTCCGTCGGCCATTTCCGACGGAATTCCGACGAAACAAGGTTCGTT	.	PASS	SVTYPE=INS;END=9419281;SVLEN=50	GT
Chr1	9451585	svim_asm.INS.162	C	CTTCCTTGGTTTGGCCATAAGCTTCACTTCGATGTGGTTCTTGCATCAAACCGGACCCACAACGTACATGTATCTCTCTTTTCCGATTACAGAAAGAAACATTCCCTTATAATATTTCATTTGTAAGTGGCTGATAACTGTATGATGTTATTCCTATTATGTGGCCAGTCTGGTGGGTTCATTAAACAAGGTTCCGATATCATTATCTGGTCTTGTACTCTTTGATGTCCCTCTCAGTCTCCCAAATTTGTTCAGCATACTTTTTGGTAAGTAAAACGTTCTGCTCCACTTATATGCTCTCTTTTTCTTTGTGAGTTAAGGTGGGAAAGATTCAATTGGTATATGTTGATTTTGATTTTGCAGGTTTATTTGCTGGTGTTGTCTTTGCCAGAGCCAAAT…	.	PASS	SVTYPE=INS;END=9451585;SVLEN=4691	GT
Chr1	9456470	svim_asm.INS.163	C	CAAATAAGAGAAACACATCCTTTATTGGCGATAACGTTTGGCAATTTTATTTTGTTTTAGTTACAACAAATTATTGACAATTCATTGTATATGTCTGCTAAAAAGTTAATACCAGGTAAAGGTACGTCGACGACCAAACGTTCTATCTACGTACACATGCATATCCTTGTGACACCCGTAACCTCCTATATGGAGGACAGCGTGTCACCTCCGACGCGTCATCATACAACAATGTGACACCCGTCTCCCTGACACTAAGGACAACGGGCCACCAACAATATCCCGTAATATAAAAGCCCATAAACCCGACAACTCTCACCCATGCCCAAATAAAAATCTGAAAGAAAAGTCCAGTAGCACCAAGTCCGTCCAAATATCACATACTTGTTTGTCTCACCT…	.	PASS	SVTYPE=INS;END=9456470;SVLEN=1719	GT
Chr1	9480451	svim_asm.INS.164	T	TTAGCACTATAGGAAATTGGGGTAGTGATAGCATAATATAGTAGCGTTTAAGTGTGTTTTGCTACGATTTATATTTTAGTAGCGTTTTGCTTTTTCTAAATGCTACTGATAAGTTTTCAGAAAAACGAGTTTCTCGCGTTTAGTTATCAATAGCACTTTTTTGAAACAAACGCTACCTATGTGAAGCGCGGAAACGTAATTAGTTTGAGCGCCTAAGACTTATCGAAAATTAGAAGCCATTTTCAGACTCCCTCCATAGAAGCTTCATGAACCATTCTTTCCCTCTAACTCTCATTTTTTTCAGATTCCCTCCATTGAACTTTCAGTCTCCATTGAACTTTCAGTCTTCATCTTTTTCTCCCTCTCGTTTCAATCTCCTCCTCTAAACTTTCAGTTTTT…	.	PASS	SVTYPE=INS;END=9480451;SVLEN=7430	GT
Chr1	9505512	svim_asm.DEL.153	AGTACCACTACAAGAAAACATCGGTATTCTGACGGACATTCCGACGGAAAATGAAATCCTCGGAATTTCCCGAGGAATTTCCGAGGAAATTCCGAGGAAACCCAAAATTTGGGTTTCCTCGGAATTTCCTCGGAATATACCGACGGAATTCCGAGGAAACATCAATCCGTCGGAATATTCCGAGGAAATTCCGACGAACTAGTGATCGATCGATGCGTTTTTGGACATATACCCATCGATCGATCACATTGTTACGCTTTGGTCCATCATAGTGATCGATCGATGCGTTTTTGGACATAAATACATCGATCGATCCGTTTATAAAAAAACATTCGAGATTTTGAAACCCCAAACACTAGTTCCTCAGAATTTCCTCGGAATATTCCGAGGAAATTCCGA…	A	.	PASS	SVTYPE=DEL;END=9508661;SVLEN=-3149	GT
Chr1	9533320	svim_asm.DEL.154	TTCATAAATGTTTATGGTTCTCAAATTCTTAGATATGGTCCTGCTTATGCTCATGAACGGTGAGGTTCAATACATACGAGAGTCATAACGCTCGTATTTCCTCATCATTCTCGAACTCCCCGTTTACGTCCTTTGACAACCGCTAGTGGTAGCGGCGGCATGATGTTGATTATGATACATTAGTCACACGTATAAGTCGACATGATACTAGATAGTTTGTATCCACTACAAGAAAATGAGAGTATTGTGACAAAATATTACGTCACAATAAAAAAAATTAGTAACAATATAGTTATTGTTACATTTTTGTTACTAATTTTAAAGGTTGCAATACGTGTGTCACAAATTTTTTAAAGTAGCAAAAATGTCACAATATTTATGATGTTATAAATCAAGTGA…	T	.	PASS	SVTYPE=DEL;END=9533728;SVLEN=-408	GT
Chr1	9545640	svim_asm.INS.165	T	TATTGGCGGTGGTGCTGGTGGAGGACTAGGAGGAGGCCACGGTGGAGGC	.	PASS	SVTYPE=INS;END=9545640;SVLEN=48	GT
Chr1	9557703	svim_asm.DEL.155	AGATCCGAACCGAACCAAATCCACAAGGATCCGAACCGAACCGAACCAAATCCTCAAG	A	.	PASS	SVTYPE=DEL;END=9557760;SVLEN=-57	GT
Chr1	9560306	svim_asm.INS.166	G	GATCGATCGATGTACATCATGTACCATCGATCGATGTACATCCTGTACCATCGATCGATGTACATCCTGTACC	.	PASS	SVTYPE=INS;END=9560306;SVLEN=72	GT
Chr1	9585617	svim_asm.DEL.156	ATAATCATATATCTTAGGCCTTTTTGCAAAAGTGACTCAAAACTTGGAGTCAAACAGAAAACTAACCTTTTCTTTTGACTCCTTTTTTTTTTGAGATTTTAACCCCACACCTGCATTTTATCTACGAAAATGCCATTAACATTTTGTTTTTTGTTTTTTTTCGAAAATGGCTTCTTTACTGTCTCAACCTCATCTTCTTCAAGTATTTACAATATTGCCACTGCAATGAATAGTGGCAACAACCTTGTACGAACTGTTTGGAGCTTTTAATGCCCTTTAATGCACGTAAATCTCTTTACACTCTCTCTGTTTCAATTGTTATGAACTAAAAACAACATTTCTTTCACTTTCTCTCTATATTCATCCAAAAAACTCAAGCTTTTGATTCAAAATAGTGGT…	A	.	PASS	SVTYPE=DEL;END=9595344;SVLEN=-9727	GT
Chr1	9615817	svim_asm.DEL.157	GTCAACTCAGAGTGTTTGGTTTTTTTTTTTTTTTTGTCACTGGGCGCTCTCTGGAATCCCGGAGGAGTCGAATCCGTGTGCCTTGGGATCCAGTTCACTCTAGTGT	G	.	PASS	SVTYPE=DEL;END=9615922;SVLEN=-105	GT
Chr1	9621882	svim_asm.INS.167	A	AAATTAATTTGTTAGACTGTGTCTCCTTGTGTTCTGGATATAC	.	PASS	SVTYPE=INS;END=9621882;SVLEN=42	GT
Chr1	9637187	svim_asm.INS.168	G	GACCCAAGGTGCGTTGGGCTAGTGGTTTAGTGCTTGGAGTAGGTTCCATTGCACCCCTAGTTCGATTCCCATGGGGAGGGGTGCTTTACGCCATGTTATCGGTATCAGCGCCGGCCGGCCCCGGGCCTGGGGTGGGATTAAGGCCGAAGGCCCGAACC	.	PASS	SVTYPE=INS;END=9637187;SVLEN=157	GT
Chr1	9726561	svim_asm.INS.169	A	ATTCTATGGTTGTTAAATTTCTGTGGTTGAAATTAGAGCAGG	.	PASS	SVTYPE=INS;END=9726561;SVLEN=41	GT
Chr1	9729335	svim_asm.DEL.158	CACCATATCATAGCATACGTACGTACAATAGTTTGGTGGATAAATTATAGCTATCATAATTTT	C	.	PASS	SVTYPE=DEL;END=9729397;SVLEN=-62	GT
Chr1	9791966	svim_asm.DEL.159	GTGATACGCCCTAAAATAGGGAAGGATCACTCGACCGGACTAAAGGGATATGAACTCGCCAAAAGGGAGAACTGATGGATTGAACGGTGACACAATGGGTTGCGGATGGCCCAATGATACTACCAGACTTCAGTTGGTGCTTGATATGACTCACAAGTCCACCAAAAGAAGGATTTCTAAACGTTGCCTGATATGACGCACAGGTCCAACGAATTAGAGGCTGTTTACTCGGAGATAACCTCACCAAGAAACAAAGAAGTGTTCTACAAAGAACAAAGAGATAAACTCAAATAAAAGGGGAAAAAGCTTGTGTTATTTCGTGGCTCTTAGGCCCTATATATAGGATTACAAGTTGTAGAAATCCAAAGAAGAATGTGCTAAAAACAAGACATGGAAACT…	G	.	PASS	SVTYPE=DEL;END=9795874;SVLEN=-3908	GT
Chr1	9797423	svim_asm.DEL.160	TCGTAGCGACCGAGCCGTGTATGTGCTCGGTCGCTACGTAGCGACCGAGCTTTTCTGAGAGCTCGGTCACTACGTAGCGACCGAGCTCTCACCAAAGCTCGGTCGCTA	T	.	PASS	SVTYPE=DEL;END=9797530;SVLEN=-107	GT
Chr1	9805386	svim_asm.DEL.161	ATCTATATATAATAGCAAACCTGTTTTTTTTAACCTGCTGATGTCACTTTTTTTATAGGAAAAAAAAATTAACATCCAACGGTGGTATTTCTTTTTGATATCTAATCTAATGGATAGAATTTTGTTTGAGATAAAACTACGACGTCATTTTATTCAATCGTTGTCTTCGGTTCACCAAAGTTGCAACTCCTCGAAGGCGCTGCTCAGACAGATTGCAGAACCGTCATCATCAGCAAGAGTCGTCTCTTTTCACACCCCAAGAATCGTCTCTTTTCATAACGTTATTAATAGAATAGTCTGTACAGTTGAGGTTTTTTGAAGTTCATTCATCAGATTCTCTCACTCGCTTTTTGTCTCTCTTCGTGTCCTTAACATCTTTTCTTTTTCTTTTGTGCAACA…	A	.	PASS	SVTYPE=DEL;END=9808421;SVLEN=-3035	GT
Chr1	9827583	svim_asm.INS.170	G	GATAAAATAAGAGTTATTCTTGGGTTCACCCCCTAGGGTGAACCTTTAGGTTCACCAACCAATAGAAAATTATCATTTTAAATCTAGTATCTTTTAATTAAGGAAACCAAATAACTTGGCAAATTATATTATTTTTTCAAAATAAAATTTAAAAATAAATAAAAATAATATATAAAAAACGAATTCAAAAAAAAAAAAATGTTGTCAACAAAACACTAAACCCTAAACTCTAATACTAAACCCTAAACTCAAATCCTAAACCCTAAATCCTTGGGTAAACCCTAAATCCTTGGGTAAACCCCTAAACCCTTGGAAAAACACTAAACATGTTGTCAACAAAACACTAAACCCTAAACTCTAATCCTAAACCCTAAACCCTTGGGAAAACCTTAAACCCTT…	.	PASS	SVTYPE=INS;END=9827583;SVLEN=729	GT
Chr1	9836724	svim_asm.INS.171	T	TAATCACTACAAGAAAACAGGGGGATTCTGATGGCCGAAATCGTCAGAAATTCGTCGGCATAGACCGATTCCGACGAATTTCTGACGAACCAATTCGTTGGTATCATTTTGTCGGAAAAAAAGTATTCGTCAGAATTTCGTCAGACCTTCCGACAATTTTCTGACGAATACCGAGAAACGTCATTCTGACGAACTTCCGAAGATATTCCGATGCGGACACACGAGACCAGAGTTCATCGGAAATACTATATACCGACACATTCCTCGGACTATACCGACGAACGGAGTCCTCGAAAAATACCGACGGACTATGGTTCGTCGGAAGATACCGACGGACAATGATTCGTCGGAATTTTTCGAGGAACCTGCTCCGTCGGTATTTTCCGACGAACCATAGTC…	.	PASS	SVTYPE=INS;END=9836724;SVLEN=7644	GT
Chr1	9837917	svim_asm.DEL.162	ATGAAAAAAATATGATGTAGATTGTTAAAAAGTGTAAATTATATCGT	A	.	PASS	SVTYPE=DEL;END=9837963;SVLEN=-46	GT
Chr1	9843853	svim_asm.INS.172	G	GGGCCGGTCCTGGGCAAAGCCTAACGAAACATTGGCCTTAGGCCCCCAAAATTTTT	.	PASS	SVTYPE=INS;END=9843853;SVLEN=55	GT
Chr1	9844335	svim_asm.INS.173	C	CATCTTTGTGGGAACTGAAATTCGCACTGTCGATTTTCGTTTAAATAAGGAAACTAGGAAAACCCTAATTTTCCAGAGGTCCCGGATATCTGTTAATACCACACGCCAAGCAATCAGAACACGAAACGAGAACAGTAATAAAATAAGAAATCGAAAAAGAGAGCAAGATAGTTCTTATTCTGAATCTGCGTTTGAGCGTTTACAACAAGGTAAGTGTCTGGGTTACGAGAGCTGTCGGCGAGATTCCTAGTTCTAAAACCCTAAAACGGCAAAAACCTAATTGAGTCGCAGCTCGAATAACAAAAACGGAAAATTGCCTAAAATCGCTCTAAGTGCTAAGTTTGCTGTGTAAAGTTTTTTTTCATGCCTCTCGCCTAGGACTCCTTATATACTGGCTCC…	.	PASS	SVTYPE=INS;END=9844335;SVLEN=8827	GT
Chr1	9846171	svim_asm.INS.174	C	CACCATTAGCAGAGCCGTGCGAAGGTTTAATGGGGCCTGAGGCGAATATAAAAATGGGGCCCCTTTATAAAATTTTTTTTATCATAGTACAATATATATTTGAAAAAAAAATATTAAGACAATAACTTTAAAAAACTAAGACAAAATTTTTCTTCCCTCTTTTTCAATAAACTCTTTAATCAAATTATCTTAATCTAGATTCCTAACTAATTCTCTCTCGATCGATATAATTGCTAGACCATTTAACCTTTCAGTGACATCAGTAACATCATCTTCAACCTCCTTATCTTCTTCATTGACATCCTCATCATTTATTTCATTCTCATCTTCCATTAGATCATCAAACTCATCACCACTTCTATCGGATTCATTAAGATTTGCTGATTTTACAAGAAATCT…	.	PASS	SVTYPE=INS;END=9846171;SVLEN=986	GT
Chr1	9851428	svim_asm.INS.175	T	TCGTAGAGACAGGCCCGGGCTTGATCCAAAACGTACGATACAAACTTATGGGGCCTATTATTTTTGTCAAAATTTTAGGACCTATTTTCTTCAATGTCATTACTTATAATTATATCAATTTGATAATTTGTTATGTGTATATAAACGATAGGAAAAGAAAGTTGTGGGACATCACTATAATACAAAAACAATTAAAATTTATATATTCTGTGTTATTAAATATGAGTGGATTAAAAGGCAAAAAAAAAAAAGAAGAAAAATGTGACGACAACAAAAAAAGAAAATAACTGATTTTGAATAATTATTTTCTAGGTTAAACTTTTTTTCTTCATAGACGAAAGAAACTTCTCGAAGCTGAAGTTGATAAAGTCTTACCTACGGTCAACTATTTCATAAGAA…	.	PASS	SVTYPE=INS;END=9851428;SVLEN=654	GT
Chr1	9869776	svim_asm.INS.176	A	AGGAATTTCCGAGGAAATTCCGAGGAAACCCAATTCCGAGGAAATTGGGTTTCCTC	.	PASS	SVTYPE=INS;END=9869776;SVLEN=55	GT
Chr1	9879299	svim_asm.INS.177	G	GAATTCCGAGGAAACTACAGTCCGTCGGAATATTCCGAGGA	.	PASS	SVTYPE=INS;END=9879299;SVLEN=40	GT
Chr1	9884678	svim_asm.DEL.163	TTGAGGTTGCATAGTTGGCCTAGACCCATGTTCTGGAACAGTCCTTCAATGTCTGCTTTGATTCCCAATATTGTCATCGTCTCAGGACATGCTAGTTGTGTAGCCGGAACGGCTACCTTCTTCATGTTGTTGTTGTGGGTGGTATCAGACTTATCCCACTTCTTTGGCCTTTGCTTCTCCAGC	T	.	PASS	SVTYPE=DEL;END=9884860;SVLEN=-182	GT
Chr1	9889285	svim_asm.INS.178	T	TCCGAGGGACAACTCCCTCGGAAAATTCCGAGGAACGGATCCCTCGGAATATA	.	PASS	SVTYPE=INS;END=9889285;SVLEN=52	GT
Chr1	9916036	svim_asm.DEL.164	TGAATGTTGGGATGGCTTAAAGAATGTTTTCAGACAAAGACTAGGGGTTAGTCTTAATGAAGTCTAAATGCAAA	T	.	PASS	SVTYPE=DEL;END=9916109;SVLEN=-73	GT
Chr1	9927901	svim_asm.DEL.165	GCAGTAGCTATAAGCCTTAGATTGTATATGAACTCAGTATAAAGAAACTCTTCTTTATTATCTTAAGAAACTTCTCAAAACTTAAGTGCACAATATCAATCTCTAAAACTCTCTTGTTATGCAACACTCTTGCATATACTTTATATAGAGATTAATGTTTCCATATTTCCTAAACTCTTAGGAAGTAACTTTCCTAAATACATTAGGATTGCTTTAACTTCTTCTCTAAGTTAACTTCATGTTTATCTCTAACATTCTCCCCTTTAAACTTGAAGTTAGCTTCTTCAACATCTTGAACTCCCACAAGATCTTTCATTTCCTTAAACTTGATTCTTCCTAATGCTTTAGTTAGAATATCTGCTTTTTGTTCAGCTCCTGGTATATGTTGGACGTCGACAA…	G	.	PASS	SVTYPE=DEL;END=9932507;SVLEN=-4606	GT
Chr1	9954368	svim_asm.INS.179	T	TAGAATTGATATCTTGCATAATTACATTGTTTTAACTTTCTATTTCTTGCATGTTTTGATCATCTAGATTAGGTATCACGCGTTTTAGTCTCCTTTTGCATTGCATAAGTCTTTATCAGGTTGTGGAGTTTCCATTGGAGTTCTTAGAGGTACTTAGAAGCATTTGGGATCAAAAAGGGAGTGGGAAATGCTGTTTAGACGAGCAAAGCACCAGAGCGGGGTACGGGAGCGACATGCGACACCCGCTCCAGAAGAGTCGAAGCTGGCGCGACGTCTTGCACCGAGGTGATACACCCGCTCCAAGCCAAACTTCTTGTCGACGACTTTCATGATTTGGAGCGACCTCTTGGAGCGACGTCACGCACCCGCGCGGGGTTTTGGAGAGGTGAAGCAAGTTCT…	.	PASS	SVTYPE=INS;END=9954368;SVLEN=13086	GT
Chr1	10098263	svim_asm.INS.180	C	CTGTTATAAAAAGAACTGGAATTTATTTGTATCGCAGGAATTTATATAAGGGCAAAATTTTATACCCGTAGAAAATTATAACACTGAAAGAAAGTGTTTATCTGAAAGAGAAGGGAAGATTGAAGTGTGTTTGAAACGATCGAACTTGATCGTATATATAAAGAAAAAAATCTACTGTGCAAATAGTGCAGCGGGCCCCACATCATTTATAATTTCAACTTATGCGGCGCTGTGTTCTCTGACTTTCATAACACTCCCCCTTGGGGGCCGGTGACACTATCCGCCCCCGCTTAACGTCTTTGTTGCCTCGTTAAAAACCTTTCCAGGAAAACCCAATGGGAAAAACCATAGTAAGGTAAAAAGAGTACAACTACGTAAACTCCCCCTCGAATGAACAGT…	.	PASS	SVTYPE=INS;END=10098263;SVLEN=6218	GT
Chr1	10098718	svim_asm.INS.181	C	CAGCACTTGTAACGGGGCATGACAACGAATCCGTCAGCCCGGTCCGTTGCACTTTTTGGATTTTTTAACTAATATAAACCCAGCCCATTTGACGGATTGATCCGTAAATTGCATCTTGACGGACCCGGTCCGTGGGCGACGTGGCGGAAAAAGATTGGACGGAGGCGCGAATGTGTTTGGTCTTGGCGAGAAAAAAATCGTCATTTCGACGAAAGCAAAGAAAAAAAAACCTCTCAACTCTCTAGGGCGATTGTCGGATCCCACCTTCGCGATTCAACTCCGCCTGATCGTCAAGGTAAGTAGAAGCGTTTTTTTCTATATTAATCGAACTAGAGTGTTTCCATTTATATTCAATAGAGTTGGAATCGTTTCGTATCAAAATTAGGGTTCGAAAAAAAT…	.	PASS	SVTYPE=INS;END=10098718;SVLEN=3004	GT
Chr1	10104507	svim_asm.DEL.166	ACACTACAAGAAAACAGCAAGGATTCTGAGGGAAAAAATCGTCGGAATTTCTTCGGAATATCGTTATTCCGACGACATACCGACGAAACAATTAGTCGGAAATAATTCCTCGGAATTTCTTCTTTCCTCGGTAATCCCTCGGAATTTTCCGAACGTTTTTTTGTAAACAGATCGATCGATGGATTTATGTCCAAAAACGCATCGATTGATCGAGTAAAAAATATAATTAATTTCCTCGGAACGTAAAAAATATTAATTTTTTTAAAAAAATAAAATTTCTGAAATTTAAATTCGAAAATATGAAATTAAAATTAAAATTGAAATCATATTAATTAATATTCAAAGTTTCACAAATAAAAATAAAACATTCCGAGTTTTTGGAAAAAAAAAAAACTACGG…	A	.	PASS	SVTYPE=DEL;END=10114765;SVLEN=-10258	GT
Chr1	10132459	svim_asm.INS.182	C	CTATCTAGGTTTAGCTCTTGTCCGACCCAAAGGCACTGGAACGGGATTAAACATGTTCTTTATTACCTGCAATGAACAAAAGACTTGGGTATATTTTATACTAACCATAACAAAGATGGTTTAGTTGGCTTTTCTGATGCAGGCTTTCTATCGGATCCACACAATGCTCGATCACAGATAGGATATGTCTGTACACATGGAGG	.	PASS	SVTYPE=INS;END=10132459;SVLEN=202	GT
Chr1	10142376	svim_asm.INS.183	A	AGACAAAGAATAGATACTGCATGTTCTATTTTTTAGCTTCAATATG	.	PASS	SVTYPE=INS;END=10142376;SVLEN=45	GT
Chr1	10144265	svim_asm.INS.184	G	GGAAACACTACAAGAAAACATGTGATTAGCAACTGCATTTTGAGACTATGACTGCAGTCACAAAATTTAACGACTGATTACTGACTCATTTGCGATTCATTTGTGATTACACTAAATTCGTCACAATTCAGTCGCAAATTTACGACCAATGATTGTAGTCGCAACGTAGTCGTATATTAACGACTGTTTTGCGACTACAGTTAATTGTAGTCGCCAATTAGTCGCAAAAGTTGTGACTGTTTTGCGACTCTTTTAACGGGTTATAAATCAGTCGCCATTCAGTCGGTAAAAACCGATACAAAACACGTGCTTACCATTTTTGTGGTTTGTGTACTGAATTTTTGTAAAAACATTTATTAGTCGCAAATCAGTTGGTATTTAGTTGCTAGTTAGTTACTA…	.	PASS	SVTYPE=INS;END=10144265;SVLEN=2453	GT
Chr1	10151662	svim_asm.BND.26	N	N[Chr1:14605251[	.	PASS	SVTYPE=BND	GT
Chr1	10158400	svim_asm.INS.185	C	CGGCGCGTGACGGTCTGAGACATCTTCTCCCGTGGGTATCTTCGTCCCCCCGAGGCGGTGAGACAACCGGAGGGGAGTTGGTCGGACTGT	.	PASS	SVTYPE=INS;END=10158400;SVLEN=89	GT
Chr1	10159654	svim_asm.BND.27	N	N[Chr1:14616758[	.	PASS	SVTYPE=BND	GT
Chr1	10165089	svim_asm.INS.186	G	GAAGAGGTGCTGAGATAGCCATTAGACTTGTTAGTTGAAATGGACTTTTCTCGGGTCCAATGTTTCAAATCAAAGTAGTACTTAAGATGTCAATCCATTTCTAAGCATTTTGAATCAAAAAGAATACAAGTTCATACTTAATCTAAGTGCAATCAAGTGATAAGATGTTTTTGGACTAAAATACTACTAAAATGCAAATAAGAACAAGCTTTCTTTTGTTTTATGAGATGGGAGAACCCATGGGCTAAGGGAATTGACCTTGGGTGATCAAGTTTCAATCTAAAGGTGATACCTTTCAATCAATCTATCGACCTTAGGCTTAGACACACTCCTAAACAAACTCTATCTCTAGAGGGATGTTCATTCACCAAGATAACTCAAGCATCAAATCTCTTTGGT…	.	PASS	SVTYPE=INS;END=10165089;SVLEN=13517	GT
Chr1	10170315	svim_asm.INS.187	T	TTTCCTCACGGTCGACTCTCTCTCTCTCTCTCTCTCTCTCTCTCTCT	.	PASS	SVTYPE=INS;END=10170315;SVLEN=46	GT
Chr1	10170815	svim_asm.INS.188	C	CCTGACTTCCTTGGTTTTAAATGACGCATGGCGAGGTAAGGCAATGAGGGTCTCGCCCCTCGCCTTGCGCCATGGCGAAACAAAACGATCGCTTTGTGTATGACGCCAATAACAGTAACTACCATCATTTTACTACACGTAATGTTCAAGTATGAAAAATGGTTTTGAAAAACTTTGTAAAGTTCTTAGTTAGAAGGTCACACGAGGGTTTGGAGATATGTTCTATATGATGCCAAAGCTTCAATCACAAACCTAGATCGGTTTAGTAACTTAATTGTGCACAAACCAATTTGGTTTAGCTCAAATTCGACAAGGCAGCGCTTTGGTCGCCATAGAGGTTACTAAAAAAGCGCTCAAAGCGAGCGCTTTGTGTATATTGCCTTGCCTTAAGGTGTCAAG…	.	PASS	SVTYPE=INS;END=10170815;SVLEN=466	GT
Chr1	10171218	svim_asm.DEL.167	GGCGACACTACAAGAAAACAGCGGCATACTGAGGGAAAAAATCGTCGGTATGTCGTCGGAATAACGCTATTCCGACGACATACCGACGAAAAAAGTCCTCGGAAATAACTCCTCGGAAATTCATTTTTCCTCGGAAATTTCCGACGGAATTCCGAAGAAATGAATTTCCGAGGAAATTCCGAGGACCACAAGTTCGTCGGAAAGTCCTCGGAATATTTCGAGGAGATGTCGTCGGAATATCCCGAGGGATAAACTTCCTCGGACCGTCGGAAAGTCCTCGGAATATTACGAGGAAGATGTCGTCGGAATATCCCGAGGGATAAACTTCCTCGGAATATTTCCAAAATTAAAAAAAAAAATTATAAATTTATTTTTTTAAATTGAAATTCGAAAATATAA…	G	.	PASS	SVTYPE=DEL;END=10174122;SVLEN=-2904	GT
Chr1	10171222	svim_asm.DEL.168	ACACTACAAGAAAACAGCGGCATACTGAGGGAAAAAATCGTCGGTATGTCGTCGGAATAACGCTATTCCGACGACATACCGACGAAAAAAGTCCTCGGAAATAACTCCTCGGAAATTCATTTTTCCTCGGAAATTTCCGACGGAATTCCGAAGAAATGAATTTCCGAGGAAATTCCGAGGACCACAAGTTCGTCGGAAAGTCCTCGGAATATTTCGAGGAGATGTCGTCGGAATATCCCGAGGGATAAACTTCCTCGGACCGTCGGAAAGTCCTCGGAATATTACGAGGAAGATGTCGTCGGAATATCCCGAGGGATAAACTTCCTCGGAATATTTCCAAAATTAAAAAAAAAAATTATAAATTTATTTTTTTAAATTGAAATTCGAAAATATAAAATT…	A	.	PASS	SVTYPE=DEL;END=10174126;SVLEN=-2904	GT
Chr1	10199438	svim_asm.DEL.169	AAATTATAATATAGACACTACAAGAAAACAGCAAGGATACTGAGGGAAAAAATCGTCGGAATTTCGTCGGAATAACGTTATTCCGACGACATACCGACGAAACAAGTCCTCGGAAATAATTCCTCGGAATTTCTTCTTTCCTCGGAAATCCCTCGGAATTTTCCGACAGAATTCCGAGGAAACAAATTTCCGAGGAAATTCCGAGGATCACTAGTTTGTCGGAAATCTCCTCGGAATATACTGAGGGAGAACTTCGTCGGGATATTTCCTCGGAAGTTCATCGATCGATGCGTTTTTGGACATATATCCATCGATCGATCCGTTTATAAAAAAAAAGTTCGGAATATTCCGAGGAACGTGTCCCTCGGTATATTCCGAGGAAAGGTGTCCCTTGGTATA…	A	.	PASS	SVTYPE=DEL;END=10203453;SVLEN=-4015	GT
Chr1	10226961	svim_asm.DEL.170	TGGACTTTTTGCAGAATTGACCTATAACTTAAAGTCAAACAGAAAACTAACCTCTTTTTTTTAAAAAATTGGTTTTGCCCTATTCACCCCACAAGTTCATATAATTTACGAAAATGCCATCAATTTTTTTTTTCTTTTTTTTTCCGAAAATGACATTTTTACTCTCTCACCCTCATCATCTTCAAGTAATTACAAGATTGCCATTGTCATCAATACCACAACCACCATGAACAACCAATTTGAAGCTCTTAATGCTCCAAAAATCGATTTACCCTTCTTCTTTTTCCATTCTTGTTAACTAAACACCACATATCTCTCACTTTCTCTCCACAATGAGCTAAAAAAACCCAAGATTTTGATTCTAAATTTTTTATGGTTCATAGAGTCATAGAAGCTAAC…	T	.	PASS	SVTYPE=DEL;END=10231157;SVLEN=-4196	GT
Chr1	10319769	svim_asm.INS.189	T	TTATATATATATATATATATATATATATATATATATATATATA	.	PASS	SVTYPE=INS;END=10319769;SVLEN=42	GT
Chr1	10330086	svim_asm.DEL.171	CACTAGGGATTAACCCGGGCTACGTCCGGAATTTTTATTTTTTTTTCTAATTTAAGTTGTTAAATTATTTATATTTAGGTCATGATACATATTTATATAAATGTTAAGATTCATGTCATAATTAAAATTTATTTTTAAATTTTAACAAGTTAAATTAACATATTTTTTACTATTTATATATTTTTTTGTAATTTTGTTGGCTATCTAGTTATCATATTTAGCAAAACTATCTGTTGAGTGTTGGAATAAATGTTTAAGGTATTTAATTAAACTGCAAAGTATTTTCGGATCGACCACATGCTCGACAATCGATCGATCCGTAAAAAGATGGTCGATCTCCTTGGCCAGGTAAGTACAATTTTAGCAAAAATATCTTTGATTTTCAAATATTAAGTATAT…	C	.	PASS	SVTYPE=DEL;END=10335553;SVLEN=-5467	GT
Chr1	10348745	svim_asm.DEL.172	TTTTTTTTTTTTTTTGTAACACAAACTTATATTAAAAGCTCAATGAGCATAAAAGTTTACAACTGAAACAGAGGATCCCGGAGCATGCTCAAACGGTACAACGATAATAGAAAGCATTACTAAACATGGAAAGATATACCTTATAAGAGGCGAGTCAAGCTCAACAAGATGAAGAACCCCATGGAGAAACTTCACCTTAATCTCTAAGGCGATTGTTCGACAGAACAATTGATAGTCGAAGACGACGTTGAAACACCAATAAGAAGCGGATGGACTGTTGACCAGCAAGAGCTTTTGGTGAGAAGCTCTAAAACCATAGGCAACACCAAGAAAATGAAGCCATATCTGACTTGATTTGAAAATGAAGCAAGCGCGATCAGTTCTAAACTCAACAAAGCT…	T	.	PASS	SVTYPE=DEL;END=10350401;SVLEN=-1656	GT
Chr1	10350626	svim_asm.INS.190	A	ATAATAGTCATGTTCTTTTGATACACGTTGCGTTAGCGTCTGCGTCTCTTTTTCGTTCTGTATTTCCGTTACTTTAAAAGCAAGATTGCTGAAAAACCACTTTGCCAAAGTTAATTAAAAGAGACGCAGCGTTAGTTTTGGAATGATAATTGATCGCTAAAAATTGTAGCGTCAGTTACGACTCAGGCGGCGAATATTTTTTACTATTACGGCGACACTTTTTATGTCATCACCATTGTCTGCGTCGTTTCACACGAGGCAGCCACCGTAAGATTTGGAGTCGCTGACGCGAGAAGCTGCGTTAATCAAAAGAACAGAGC	.	PASS	SVTYPE=INS;END=10350626;SVLEN=319	GT
Chr1	10353298	svim_asm.INS.191	A	ACAAGCAAAGGCTTTCATTGACTACTGACATTTGGACTGCGCCTTATACAAGAG	.	PASS	SVTYPE=INS;END=10353298;SVLEN=53	GT
Chr1	10405571	svim_asm.INS.192	C	CAACTATTGAAAACATGACGGGATGAGTCAGCTCTACTGGTTAGAGCCTTGGGGGCTAATTGTCATGTTTCCGGGTTCGATGCCAGCCGGAGGCGAACTGCTCATCCTTGTCACTAAAGTGGGTACTGGGCCTTCGGGCTCAGGGAAAAACCTCCCGGGTGAAGCTGGCCCGCTGTCTGACCGGGCCCAGGGACTGACCCGCGAAGCGGGGAACCCTGGATTATCAAAAAAAAAAA	.	PASS	SVTYPE=INS;END=10405571;SVLEN=235	GT
Chr1	10423490	svim_asm.INS.193	T	TATAGTGTGTAAGACAAGAGAAACTATGAGAAGATAACTTCTTATTCATATATTGTTACTTACCGGGTTATATACACAAGCTACAGACACAAGATAACTATCAATCTCCTCGTCCTTATCTCTAACTATAACAACAATATTCTCTCCAATATACTCTCCTATGGATATATCGGTTCTAGACCTCTAGAACCTTAACACTCCCCCTCAAGTTGGAGCGTGTGGATTGCACACTCCTAACTTGGACAACAAGTAATGAAATGCAGAGCTCCCCAACGCTTTTGTTAGAATATCTGCTAGCTGCTCGTTGGTCCTAACGTGCCTCGTTGCTATCAGCTTAGCTTTCATTACTAAATTGTTATCTTCTCATATATTGTTACGTACCAGGTTATATACACAAGC…	.	PASS	SVTYPE=INS;END=10423490;SVLEN=513	GT
Chr1	10460924	svim_asm.BND.28	N	N]Chr5:52448048]	.	PASS	SVTYPE=BND	GT
Chr1	10496094	svim_asm.INS.194	C	CTTTAGTAGTTTGGCGTATAAATTCAATCCTCTATCTTTTAGTTTATGACCCTTAACTTGGCCCGGGACTTTTATCCGAGATCCGAATTCGATCCGAAATTCAATCCAGATCCGATCCGAAAATCCGGATATTCGGAAGGGTCAAATCCGGATCCGGATAATAAAATGTTGGATCCGGATATCTTGATTTTTTTAGTCCGGATATCCGGATCCGTAAATTTTATTAATAACTATTTCAAAAATAGTAATATCTATATATAAAAACTAACTTTATTTAATATATTTTTATTTTTATAATAGTATATGTAAATTTTACGTAAATTTTGTAATATTATACATAGAAATAATTAAAAACATTATATATTTTTTATTTATAAATTGTTTTTAATATTTTATATA…	.	PASS	SVTYPE=INS;END=10496094;SVLEN=1514	GT
Chr1	10501490	svim_asm.INS.195	A	AACTAGATCCTTTCTCAGCGCTACGCGCGGATAATATATTTAAATTTCTTACATTTATCATTTTTATTTGTATGTAAATTTTTGTATATTAAATTATATATAACTAATTTTTAAATTTGATTATTTTTTTTATATATTTTTAGTTTGAAGTAAGTATTTCTATTATATGTAACACAATTAACTAATAAAATATGAAGAATCAAGTTTGAGATTTTAGACTAATATCAAGATCGGAATCTCATCTCGAATAAATTCACGAAAATAAAAAGTACTCCAATGACCTACTTAAAATATAAAACCCACTTTTTAAAAAACGTACTTAATAATATTTTTACGGTTAATAGTTGAAAATGACAATTAAATATCGATCTAGAATATTATTTTAATATATCTAAGGGT…	.	PASS	SVTYPE=INS;END=10501490;SVLEN=4359	GT
Chr1	10516996	svim_asm.INS.196	A	ACGTTGGCCATGTTCGTTTACGTGTCGCGCGATCTGCGACATGCGACTAAGATTACGTTCGTTCATGTGTCGCGCGACTTGCGACCTGCGACTAAACATGCGACCTGCGACTAAAACTATGTTCGTTTACGTGTCGCGCGACCTGCGATCTGCGACCTGCGACCAGTCGCGCGATCAAAATTTTCTTAATTTTTAGTCGCTGTTTTTTCGGGCGACTTAAATGGGAACCCGCGACTGGTCGCGCGATCAGTCGCACGACATCAAAACGAACAACAACCTGCGACTTGCGACTTGCGACTTGCGACCAATCGCAGGTCGCATGTTACGCGACAGCAAAACGAACAACAACCTGCGACCTGCGATCAGTCGCAGGTCGCATGTCGCAGGTCGCAGGTCGCG…	.	PASS	SVTYPE=INS;END=10516996;SVLEN=419	GT
Chr1	10531388	svim_asm.INS.197	C	CTTCTTCGAGAGTTTGCTGGTACTTAACAGAGGCGGAGTTTCTCCATCG	.	PASS	SVTYPE=INS;END=10531388;SVLEN=48	GT
Chr1	10538648	svim_asm.DEL.173	AATCATAATAGAGAAAAAGACAAAAATAGCACTAAATCAAGTTTTTGTTCCCAAACTAGTACTTAAGGTCAAAAGTCACAAAAATAACACTTAATGTTTTATCAAAAGTCACAAACTTAGGGTTTAGAGTTAAAGGGTGGGGTTTAGGATTTAGGGTTTAGGGTTTAGGGTTTAGAGTTTAGGGTTTAGGGTTTAGATTTTAGGGTTTAGGATTTAGGATTTATGGTTTATGGTTTAGAGTTTAGGGTTTAGAGTTTAGAGTTTAGGGTTTAGGGTTTATGGTTTAGGGTTTAGGGTTTAGGGTTTAGAGTTGAGAAATGAGGTTTTGGGGATAAGATTTCAAATTTTGAAAAAAAAAAAAATTAAAATTTTCAAAGGATAAACTTAGAAAGGTGCTAT…	A	.	PASS	SVTYPE=DEL;END=10539119;SVLEN=-471	GT
Chr1	10539652	svim_asm.DEL.174	GTATAAAACATTTTGTGATTACCAAAAAAAGTATAAAACATTTTGTTATTTAATTAAGATCAACTTTTGTTTATACCGCAATTCATGGAATCATAAGTAGCAAAAAAATTAAGTAATGGAAGTGAGAAATAAATATTAACTTTTTTGAGAGAGAAAATAAAATAAAATATTTACTTTTCAGTAAATTTGGATTTTCTTATTTAAATTTATATTTAGTCAACTCTCTTCTGTCCAAAGATTACAACTCTCCTCTTCTTGGTCTTATGTCCAAAGGATAAACCAATTAATCGTTTTCTTTAATGTAAGACTTCGATATCCCCCCCCCCCC	G	.	PASS	SVTYPE=DEL;END=10539979;SVLEN=-327	GT
Chr1	10548516	svim_asm.BND.29	N	]Chr5:42330577]N	.	PASS	SVTYPE=BND	GT
Chr1	10647298	svim_asm.DEL.175	ATAAAATATAGGGTTTTCTGCAAAAAAACCCTCAATGTGATTTTTTTTTGCAAATTAATCCGCGAACTCAAAAACCCACGGGTCAACCCTCCAAGTGCCAGTCAAACCGCAATATAACCCTCGGCTATATTTATGTGTATTTGACTGTGTATAATTTTAACATTTTTTTAATACTAGGTCGTTTTGGCGCTAATTTTTTAATGAAAAAAATTTGTTGAACCCCACCTTCATTGTGCATTTACGCAAGCTCTCATGTCCGAGAAAAACAAGGTCATTTCGTTTTAGAAATCTATATAATTGCGTTTGTTAAGTAAACAAATATATTTGTTGGCCGAGATGGTTATATAGCATGCACATGGTATTTAAGGTTCAAATTTCAAACCACGAGTTCAACAAATT…	A	.	PASS	SVTYPE=DEL;END=10647894;SVLEN=-596	GT
Chr1	10679638	svim_asm.INS.198	C	CTGACGCTTGACATTATCAGCTTGAACCGACTGATAAACTCGCGGAGGGG	.	PASS	SVTYPE=INS;END=10679638;SVLEN=49	GT
Chr1	10680582	svim_asm.DEL.176	TCCTGTTCTTCCGACCTTTTCTCATAGGTCGCGAACATCTTTTTAA	T	.	PASS	SVTYPE=DEL;END=10680627;SVLEN=-45	GT
Chr1	10723785	svim_asm.DEL.177	TCCTTTATCCACTTCTTCCATTTTGTTGCAACAAGACTTTTGTTGCATGTTTGTATCAACTTGAGACA	T	.	PASS	SVTYPE=DEL;END=10723852;SVLEN=-67	GT
Chr1	10742349	svim_asm.DEL.178	GAACACGTATATTACTCATGAAGCCTCCTATCAAATATCAAAGTTTGGAGTGGAAGACTGTTCGAGGGAGAGGTAAGCGTGGTCGCCGCGGGCGAAGCTCCTCTCATTAGATATTGTCTTTCATACCATTGATGGTCTATCTTAACTCTTCCTTGCCTTTGTTATTCTCACTGGTTTGGGATTAAATATGCTCATGAAGATTGTTTCATGAAAACTTTTCCCGACTATAAGACCTTCAGTCTTATCATGTAATCGTTTTATTTTAAATTTGAAAGCCTTTAGTCAAAAAAAA	G	.	PASS	SVTYPE=DEL;END=10742640;SVLEN=-291	GT
Chr1	10788939	svim_asm.INS.199	C	CATAGAATCACAATATCAATAAGAAGTTCTTCTCTTATTATTCAATCACAAAGCTCAAACTTAATATCTCAAACTCACACACTTATGCATCACAATATGCATTACTATATATAGGACTTAGACATGTCCTAATCCTTATAGTATTATCACACACATAATATCCTAATCCTTATAGATAATCATAACTTTTAAATAAGAAAAAGGAAACTTGCAACTCAAGCTTATCCAACATTCTCCCCTTTAAGCTTGAGCTTGTCTTCACACACATCTTGAACTCCAATAAGTTCACGCATCTCTTTAAACTTGTTTCGACCAAGTGATTTGGTGAGGATATCAGCCTTCTGTTCGCTTCCCGGAATATGTTCAACTTCAACCAACTCATTTTCGACGCACTCTCTT…	.	PASS	SVTYPE=INS;END=10788939;SVLEN=4585	GT
Chr1	10855618	svim_asm.DEL.179	ATCTTGTATTTTTTTTTTTTTTGACATCGAAAGCTCCATACGTTTATTACGATGATTCCAACCAAGTGGTGTCTAGCACTATCCAAGTTGGGACCTCAGAGTGTACATGGGAAAAACAAAAGCCTCGAAACTTCGCACCTTCACAAGGCAGTCGGTTCGGATGTTTTGTAAGCGTGAAACATAAGAAATGGAGCAAAACACAAACTTAGAACTAAGATCAAGAAACTCATCAAACTCAGCCATAAGACTTGGCCATTCTTCTTCTTCCTCAATAAGCCTAACCAGCTGCTGACAGTCTGATTTAAAAGCCATCGAGTCGTGACCGAGAAGTAGCGAGGATTTCATGGCCCACAGCAAAGTACTGAACTCTGCGTGTAGGGGGGACAAGACTCGGTTACT…	A	.	PASS	SVTYPE=DEL;END=10856168;SVLEN=-550	GT
Chr1	10878287	svim_asm.DEL.180	TATTTCCTCGGAATATTCCGAGGAAATTCCGACGGATATTTTACTATCCGTCAGA	T	.	PASS	SVTYPE=DEL;END=10878341;SVLEN=-54	GT
Chr1	10879659	svim_asm.DEL.181	AGAATATACCGAGGGACATGTTCCTCGGAATATACCGAGGGACATGTTCCTCGGAATATACCGAGGGACATGTTCCTCG	A	.	PASS	SVTYPE=DEL;END=10879737;SVLEN=-78	GT
Chr1	10884813	svim_asm.DEL.182	ATAGGCCTTTTTGCAAAAGTGACTCAAAACTTGGAGTCAAACAGAAAACTAACCTTTTCTTTTGACTCCTTTTTTTTTTGAGATTTTAACCCCACACCTGCATTTTATCTACGAAAATGCCATTAACATTTTGTTTTTTTTTTTTTCGAAAATGGCTTCTTTACTGTCTCAACCTCATCTTCTTCAAGTATTTACAATATTGCCACTGCAATGAATAGTGGCAACAACCTTGTACGAACTGTTTGGAGCTTTTAATGCCCTTTAATGCCCGTAAATCTCTTTACACTCTCTCTGTTTCAATTGTTATGAACTAAAAACAACATTTCTTTCACTTTCTCTCTATATTCATCCAAAAAACTCAAGCTTTTGATTCAAAATATGGGCTATGGTTGACAGAGC…	A	.	PASS	SVTYPE=DEL;END=10893238;SVLEN=-8425	GT
Chr1	10908432	svim_asm.INS.200	A	AGTGCTTTTTGCAAAAGTGACTCAAAACTTGGAGTCAAACAGAAAACTAACCTTTTCTTTTGACTCCTTTTTTTTTTGAGATTTTAACCCCACACCTGCATTTTATCTACGAAAATGCCATTAACATTTTGTTTTTTTTTTTTTTCGAAAATGGCTTCTTTACTGTCTCAACCTCATCTTCTTCAAGTATTTACAATATTGCCACTGCAATGAATAGTGGCAACAACCTTGTACGAACTGTTTGGAGCTTTTAATGCCCTTTAATGCACGTAAATCTCTTTACACTCTCTCTGTTTCAATTGTTATGAACTAAAAACAACATTTCTTTCACTTTCTCTCTATATTCATCCAAAAAACTCAAGCTTTTGATTCAAAATAGTGGTTGTAACGGTTGACAGA…	.	PASS	SVTYPE=INS;END=10908432;SVLEN=8639	GT
Chr1	10937757	svim_asm.DEL.183	AGAAAGCAGTTATATAAAAGATATCACTTTGCAGGTTGTCTAAGGTGTGTAGAGTTTCTAGGGTGTGGTTGATTCTTTCATTAACAAATCCCTGAATTGTTGATTGATGTGTATAACAATTTTACAGCATTATATGAAAGCCATAAAAATGTGAGTGAAACTGCAATAGTGTGTTTCATATTTAAATGTTTGGTTAACTTCTTACAAGAGAGAGGTATATAATAGGAAAATACAACAAGATG	A	.	PASS	SVTYPE=DEL;END=10937998;SVLEN=-241	GT
Chr1	10939082	svim_asm.INS.201	C	CCTCTACCCCCTGTTCTAAAAATCGGCCGCCTAGGCGCTACGCGTCACTATTCCGCCCCGATTTATGTCAAATCGGTTTAAAAAATCGGATATCTGATTTTTTCCGCCTAGACCGCCTAAATGACCGCCTAGCCGCCTAAATGACCGCCTAGCCGCCTAGGCGGCCGCCTAATCTATTTTTTATTTTTTTTTATTTTTTTATTTTATTTTTAATAATATTTTTAATTTTTATTTGATCTAAAATTTTATAAATATCATTTATATTCATAATTTTGATGAAAAATACACTATATTAAGTTTATATATTCTATTTGTGTGTTTTATATAATCTTAAACATGAAAATGTATTAATGTTACACACAATTAAAGATTAACATGTTTTATAACACAGGAAACCAT…	.	PASS	SVTYPE=INS;END=10939082;SVLEN=497	GT
Chr1	10941492	svim_asm.INS.202	A	AATTTTCAAGTTAGACTGTTCTGAATTGGTTTTCATCAGATCCAAATTTTTAGTAAAGAATTATAAATGTATATAAAGC	.	PASS	SVTYPE=INS;END=10941492;SVLEN=78	GT
Chr1	10942729	svim_asm.INS.203	C	CAACAGCATGAACAATAACCACTCAAGGTGGGCTAGCGGTAGGACGGATTTCAGGCTGAGGGTGAAATTCTCAATACTCCTGGGTTCGAATCCCCGCAGCTGCAAACAACTTGAACTGGCCACGAGAGGATTTACATGGGCTCCTCTCGCCCTCCAGACCACTTAGCGTAACCAGGGACCCTTAAGTGGAGGCTTAAAAATCCTGTCATGGTATGGGTTTTGGCCCGGTGGGCTAGGTCATGGCATGGGCTTTGGCCCGGTGGGCTAGTCGATCGCGTTTAGTGGTTGGATACTGGATTATCAAAAAAAAAAAAAAAA	.	PASS	SVTYPE=INS;END=10942729;SVLEN=317	GT
Chr1	10951110	svim_asm.DEL.184	ACTTATGAGGGTGTATTCAATCTAAAATTTGAGGTGATTTGATTTCTAATGAGGTTTTAGATGATTTTAAGGAATTGCAGAGAATAAAATGATTTTTGTTAAACCACTCTAGAATATCACCTAAAACTATGAGATTTGAGTTTTAATTTTTTTAACTAAGAAACTCCACCCAAACACTCTTAAATCACCTGAAAACTTTAAAATTCTACAACTTAAAATATTTTCAATAACAGTGGATTTCAGGAGTACTTTATAAAATGTCAAGTTCAATAACAGTGGATTTTAAATGAGTTTTTATAATTCACTTTTCAATAACAGTGGATTTGTTATTTTAACACAAATCACCTAAAACTCTTAGTTGAATACACCCCC	A	.	PASS	SVTYPE=DEL;END=10951481;SVLEN=-371	GT
Chr1	10963832	svim_asm.INS.204	A	ATATTTTTTTGAGAAAAAGACAAAAATAGCACTAAATCAAGTTTATGTTCTCAAACTAGCACTCAAGGTCAAAAGTCACAAAAATAGCACTTAATGTTTTATCAAAAGTCACAAATTTAGGGTTTAGAGTTAAAGGGTGGAGTTTAGGATTTAGGGTTTAGGGTTTATGGTTTAGAGTTTAGGGTTTAGGGTTTAGATTTTAGGGTTTAGGGTTTAGGGTAGGGTTTAGGGTAGGGTTTAGGGTTTAGAGTTTAGGGTTTAGGGTTTAGAGTTTAGGGTTTAGGGTTTATGGTTTAGGGTTTAAAGTTTAGGGTTTAAGGTTTAGAGTTAAGAAATGAGGTTTTGGGGATAAGATTTCAAATTTTGAAAAATAAAAAAATTAAAATTTTCAAAGGATAA…	.	PASS	SVTYPE=INS;END=10963832;SVLEN=488	GT
Chr1	10966405	svim_asm.INS.205	G	GATTTTAAAAGGGTTTTCTGCAAAAAAACCCTCAATGTGGTTTTTTTTTGCAAATTAATCCGCGAACTCAAAAACTCACGGATCAACCCTCCAAGTGCCAGTCAAACCGCAATATAACCCTCGGCCGTATTTATGTGTATTTGACTGTGTATAATTTTAACATTTTTTCAATACTAGGTCGTTTTGGCGCTAATTTTTTAATGAAAAAAAATTGTTGAACTCGTGGTTTAAAATTTGAACCTTAAATACCATGTGCATGCTATATAACCATCTCGGCCAACAAATATATTTGTTTACTTGACAAACGCAATTATATAGATTTCTAAAACGAAATGACCTTGTTTTTCTCGGACATGGGAGCTTGCGTAAATGCACAATGAAGGTGGGGTTCAACAAATT…	.	PASS	SVTYPE=INS;END=10966405;SVLEN=595	GT
Chr1	10995032	svim_asm.DEL.185	ATTGAAGAGTTTCTGAAGCTTTGCTTTCAAACCAACGATGTCAAGGGCACAACAACCGCTGATTTTGTGAATATGCATGAAAC	A	.	PASS	SVTYPE=DEL;END=10995114;SVLEN=-82	GT
Chr1	11046728	svim_asm.INS.206	G	GTGTGAGATTTATAGAGTTCTCTTCTCTGGTTGTGTTTGTGTGTGTATAAACTCCAATGGAGAAAGATTAGAGCTTGCTCTAGGTGATTTAGAAAGAGATTGATAAGAGTGTTTATGAGAGAATAAGAGACTTAGAACCAGAGATTAAGAGACTGAAAGATTAAGAGAATAAGTGTTTAGAGATTAGAGTTTCAGATTCAAGAACTAGTTTTCATTTCCATGAAGTGGAGAGGGGAAATCCCCCTTACTCCCTTAACCTTTACAAATCGCCAACCTTAGGCTTATATATGCCTTTACAAGAGCAAATCATAAACCTAAATCTAATGGCTGATAATACTTGAAGTTTAAATGGATGGTGTAGATGAGCTGGTCTTGTTTGTCATGAGGAGAAGGTGATCT…	.	PASS	SVTYPE=INS;END=11046728;SVLEN=4115	GT
Chr1	11056381	svim_asm.INS.207	T	TGTAGTATTTTGAAATATTGAATTCACTAAGAACCACAATTTACGCGTCTTGGAAAG	.	PASS	SVTYPE=INS;END=11056381;SVLEN=56	GT
Chr1	11061771	svim_asm.DEL.186	TTTTTTTTTTTTTTTCATTGATAATTCGGAAATGTTGCATCCAAAGGGATGTGATAATACACGAAATAAACTAAAACAAAGTGGAAGCCAGTAGGCCCCAAAAGCAAACCCAAACTGTTGGGAAAATAAAAAACCATAAAGCAGGCTTCCAAACTCAAACCAAGCCTTAACCTGCTGATATTAATCAGCAACAGAGTAACCTTAAATTGCCTCCTACAGCAGCACAACAGACAACCAATGAGGCCCACCAAATGCAATATATGATTGCAGACGTTGGTCCTTTGTGACGCTCGTCGCTATTGCAGAGGCTGCGACATTACATGATTCAGGAACTAGGAACAATCCGTTCTTAGTCAGTGAGTAAACGTTATTTATTACTTCATGACATAGATGATAAGA…	T	.	PASS	SVTYPE=DEL;END=11067890;SVLEN=-6119	GT
Chr1	11068606	svim_asm.INS.208	A	ACTCCCTCTGTTCCTGAAAGTAGGATTTTTTGGGGGTTTTTCCTTGTTCCACAAAGTAAGATTTTGTGTAATAATATTAATGTTTTTTTCATTTAGAATTAACTCAGTCAATGCTTATTTATGAGAACTTCTTAAATGCTTTATGGGTAAAAGACAAATTTTTTGGGTAACGTTAAGTTTCTTACCAACTTCATTTTTTTCTTTATAGTTTCTTTTTTTTCTTAAGTTCAAAGAAAAGAGGAAAAAGTGAAGCAAAAATGAAACCAGAAGCAAGAATCTTCAAAGGTGAATCAAGAGATGTCTACAGGATCAAATCATACACCGCCCAAGAACTGGATTTGAACAAGGCGTACTATGATGAAGAGGAGCTTCATCCCAAGAAGAAGATGGAACCTAATG…	.	PASS	SVTYPE=INS;END=11068606;SVLEN=2739	GT
Chr1	11075021	svim_asm.DEL.187	ATATGTAGTCAGGGCCGGTCCTGAGATTTAAGGGGCTGTAGGTAGTTTTTAAAAAATTCTAGCTAAAAATTTTTTTTGGTAAATTTGGGGGTCTAAAAAAAAACTTTGGAGATTTTTTTCTATGTAATTTTTCCCAAAATTTTTAGAGGTCTAATGTCGATGTTTCGTTAGGATTTGCCTAGTACCGGCCATG	A	.	PASS	SVTYPE=DEL;END=11075213;SVLEN=-192	GT
Chr1	11078051	svim_asm.DEL.188	TAACTCACCCGTGACAACCGGGCCTCGTAGTCTGGTGGTAAAGGAACCTCGGCTGAGGTGCCCGCCACCCGAGTTCGAGCCCCGGCCACGAGGGGTATTTACCTGGGCTGCCTCTCGCCCTCCAGACCACTTCGCGTAACCAGGAGCCCTTAAGTGGACGCTTAAAAATCCTGTAATGGCTTGGGCTTAGGTCCGGTGGGCTAGTCGATCACGCAAAGTGGTCGGATACTGGATTATCAAAAAAAAAAAAAAAAAAAA	T	.	PASS	SVTYPE=DEL;END=11078308;SVLEN=-257	GT
Chr1	11080570	svim_asm.INS.209	T	TTATTCTCCTAGAAACGGCCCCATTTCACACTCATTAAATGATTGACCATGAAAAGTATTGAGTAATACTCCGCTTTATAAGCTATGGAATCATTAAAAGCTTATGATTATCCTTCTCACATTTGTTAGCACTTTTATCATCTTAGGAGCTGGGAAGAGACTACTTTGTTTCAAGTGCTTTGGTTAGATTCTGTTTGATGATTTGTAGGGTTTCAATCAAGCATCCTCATTCGTTATAGGCTTTAAACCCATTCCTTTTGATGATTTAGCAACAACATCTCGTGGCAAACTTTTAGTAAATGGATCCGCTAGGTTGTCAGCTGATTTGATGTAGTCTATTGTGATTACACCAGTTGAGATAAGTTGTCTAATGGTTTTATGTCGTCTTCTGATGACGAG…	.	PASS	SVTYPE=INS;END=11080570;SVLEN=3743	GT
Chr1	11091734	svim_asm.INS.210	C	CTAGATTTTCGCTGTTTGCAACAAGCACGAGAATGGAGTATAAATCTCTTAAAACTGGTAGAAATCGCAACCACTCCTATCGGCAAACTTCCGCAACCTCACTCTAGTTATG	.	PASS	SVTYPE=INS;END=11091734;SVLEN=111	GT
Chr1	11094769	svim_asm.DEL.189	TTGACCAAGGCCTCTTTCTCTCCCACCGACAAAACGCTATCTCTTTCATTTGACCTCCACCGGCGCCGTTCTCGGCGTCGGCCCCTCCCGCCAGACATGGCAAAGAAAAAGAAAACTCAGCCAAGTTCTTCTGGTGGAAACCCCACTGGTTCCACCGACTCCTCAGCCTCCTCTCACTCAATCGCGACGAAATCGGCTGGTCCTGCCCCTTCCTCGCCGCCCCTGTCCAAGACCAATGAATTACCTGGAGACTCTATCTCTCCAGCTAATACTCACACCGTTGACCTTCAGATTCAGTCTGGATATGATGTTTCCTCTATACCATTGGACTTAGTAAACCCTAACTCCAAAATCGCGGCTACAACAACTGATGTACCTGAGCAAGAGGCCTTGAATCAA…	T	.	PASS	SVTYPE=DEL;END=11100436;SVLEN=-5667	GT
Chr1	11110597	svim_asm.INS.211	C	CTTCGCAAGGATTTGGTATGTAATGGTGAATTTCTGCATATAAGATGCGCGTCACACATCTTGAACCTGATTGTTCAAGATGGCTTGTCAGTGATTGGTGAAACTCTAGAGAAGATTAGGGACAGTGTGAAATTTGTAAAAGGTTCAGAGTCCAGGGAAAAGATGTTTGAAGCTTGTGTGGAAACCGTTGGGATTCAGAATAAGAATAATGTTGGTATTATTTTGGATGTGACAACGAGGTGGAACTCGACATTCTTGATGTTGTCTAGAGCTATTGAGTTTAAGGATGCATTGCGTAATCTCTCTGAAGTTGAGCCAAGCTACACGTGTTTTCCTTCATATTTGGAATGGTCAAGAGGAGCACTCATCAGTGAGTTTTTGTCTCCATTTTCTGAGATG…	.	PASS	SVTYPE=INS;END=11110597;SVLEN=718	GT
Chr1	11111170	svim_asm.DEL.190	CAACCACTACAAGAAAGCATGGGGATTATGATGGCCAAAATCGTCAGAAATTCGTCGGAATAGACCGATTCCGACGAATTTCTGACGAACCAATTCGTCGGTATCTTTTTGTCGGAAAAAAAGTATTCGTCGGAATTTCGTCAGACCTTCCGACGACTTTCTGACGACTTTCTGACGACTTTCTGACGAATACCGAGAAACGTCATTCTGACAAACTTCCGACGATATTCCGATGCGGACACACGAGACCAGAGTTCATCGGAAAAACTATATACCGACGGAGAACGTTCCTCGGACTATTCCGACGAACGTAGTCCTCGGAATATACAGACGGACTATGGTTCGTCGGAAGATACCGACGGACAAGGGTTCGTCGGAATTTTTCGAGAAATCCTCTCC…	C	.	PASS	SVTYPE=DEL;END=11119070;SVLEN=-7900	GT
Chr1	11119666	svim_asm.DEL.191	TTTGACATCTCTACCTACAGTATAACTAGGGAAACTTGCAACCAAATGAACAAAGC	T	.	PASS	SVTYPE=DEL;END=11119721;SVLEN=-55	GT
Chr1	11121761	svim_asm.INS.212	T	TAGACTTTTTCTTGGGTTCACCAACCAATAGAAAGTTGTCATTTTAGATCTAATATCTTTTAATTAAGGAAACAAAATAACTTGCCAAATTATATTATGCTTTTAAAATAAAAAATAAAAAATTAAATAAATAAAAATAACAATAGTTCTAAAAAAAGATTATTTAAAAAAAAATATTTATTTTTAAGATTTAGAGTTTAGTGTTTAAGATTTATAATTTAGAATTTATCCAAATGTTTAGTGTTTTTCCAAGGGTTTAGGGTTTACCTAAGGGTTTAGGGTTTACCCAAGGGTTTAGGGTTTACCCAAGGGTTTAAGGTTTTCCCAATGGTTTAGGGTTTAGGATTAGAGTTTAGGGTTTAGTGTTTTGTTGACAACATGTTTAGTGTTTTTCCAAGG…	.	PASS	SVTYPE=INS;END=11121761;SVLEN=676	GT
Chr1	11124092	svim_asm.INS.213	G	GGCTAGGGGCGGGCGTTCGGGTACCCATTCGGGTTCGGTTCGGTTCTATTCGGGTTTCGGGTTTTCGGGGTCAAAGATTTCAGTCCCATTCGGGTATTTCTAAGTTTCGGTTCGAGTCCGGTTTGGATCTTTGCGGGTTCGGTTCGGGTTTGGATAACCCATTAAAATTATTTTTAAAATTTAAAATTTATTATATACTTTAAATTTTCCAAAATTTATAAACAAAATAATATATTACATACAAATTTGAATAACATATGTCAAAATACCTAAACTTAACATATAATTTGATTTGCTTTGAATATTTGGATAAGATAATCAATAGACATTTCAAGTATTTTTGGTGTTTTGAGTATATTTTAGCTATTTTAGGCATTTACTTTTGACTATTTGTATATA…	.	PASS	SVTYPE=INS;END=11124092;SVLEN=717	GT
Chr1	11126564	svim_asm.INS.214	A	ATTTTATAAATGTATTTATAATTTTTATAAATGTATTTATAAT	.	PASS	SVTYPE=INS;END=11126564;SVLEN=42	GT
Chr1	11136068	svim_asm.DEL.192	CATATCTCTAGAGAGGAAAACGAGAAGGCGGATGCTTTAGCAAAAGCCGTGAAACTCGTTTGGGCCTTCTTTTAATCAAGTATTTCAGTGACAAAAACAAGGGTTATATCCCCCCCCCCTAAAACACAACATGTTACTCA	C	.	PASS	SVTYPE=DEL;END=11136207;SVLEN=-139	GT
Chr1	11137876	svim_asm.DEL.193	TCTCTCTCTCTCTCTCTCTCTCTCCCTCTCTCTCTCTCTCTCTCC	T	.	PASS	SVTYPE=DEL;END=11137920;SVLEN=-44	GT
Chr1	11139490	svim_asm.DEL.194	CATCATATCCAGTGGCGGATCTAGAAAATATTTTTAGTGGGGGCATATTAAAAATAGATTTTTTTTACTTGATAATCTGAAGAAAATAATAAATGTAAAATGTAGATAAAAGGAAAATCAGAAATAATAAGGGAAAAAGAAGAAGAAGGAGCTTTGAACCCAGGTTTTGTGGTGGCAAAAGAAAGACTTTAACCAACTAAGCTGTATAATTTATGACAATCTCTATGCAGTTAAGTTTAATTTTATAATATTGTGGTGGCAACTGCCCCCTTGCTGTTGTACGTAGATCCGCCGCTG	C	.	PASS	SVTYPE=DEL;END=11139786;SVLEN=-296	GT
Chr1	11141498	svim_asm.DEL.195	CTTTTTGTATCACGACAGAGAGACAGTCATTTGATGATAGGGGTTTCAAGGCCCCTAATCAAATGTTGTAATATATAGGATGTCAAACCAGTCCTAAGTGATTATGATGCAAAGGGAATGCAAGATCATGTTTAATCTAAGTGCTACCAGTTTTTGAGATGATTTGAAACTATATTACTACCTAAAATGCAATAAAAGACAAAGCTTTCTTTCTTATAAGAAGGGAGAACTCATGGGCTATGGGAATTGATCTTGGGTGATCAAGATTCAACCAAAAGGTGTCAACTTTTAACCAATCTATATCTACCTTAGGCCTAGACACAATCCTAAGCAAACTCTATCCCTAGATGAATGCTCATTTACCTAGATAACTCAAGCATCAAATTCCTTTGGTTGAAT…	C	.	PASS	SVTYPE=DEL;END=11149156;SVLEN=-7658	GT
Chr1	11152376	svim_asm.DEL.196	GGGTATGAATGGTGACCAGGGAACGACGAGGAATCATGCATTTCCTAACATTCCTAAAAAAAATTACCATTCACAAGAAATAATAATTTCCTCTCATTCCCTTTCATTCTTTTTTTTGTAGAGAATTAAAGAACAAAATTATTCCTTGTCAAATTTGATAAAGAATAACCATTCCTTTTCATTCCTGGTATTTTATTCCCGTACATTCCTTTTTTATTCGTTTTTCTTGTTTTCCGGATGGTCACCAGTCGGACCCTAAA	G	.	PASS	SVTYPE=DEL;END=11152635;SVLEN=-259	GT
Chr1	11231741	svim_asm.INS.215	G	GGAAAGAAAAATCTTGATTATAACTATATGTGTACGAAAATAAAGTACAACCTATATACAGTCTGTGTGATTGATTTTTCTTTCTTAATATATATGCAATTGATGATAAATATATATTTTTTTTTTTTTTTTGATAATCCAGGGGTTCCCCGCTTCACGGGTCATTCCCCTGGGCCCGGTCAGGCAGCGGTCCACTTCACCCGGGAGGGCTATACCTGGGCTGGATCGAACCCAGTACCGCTTTGGTGTCCAGAAGAGGCAGAATAGTTTTCGCATGGGGAGGGAATCGAACCCGGATGGTGGTTGCCACCACAGGCCCGTCCTGCCACTTGGACTATCTCGTCCGGACAATTGATGATAAATATATGATATGCTTTGTTATAAGAAGGTTAGTAGGTC…	.	PASS	SVTYPE=INS;END=11231741;SVLEN=478	GT
Chr1	11259402	svim_asm.INS.216	C	CAGTCTCCGCAACGACTCATTCACCTCTTTCAACGTCGGATCCGGAGGCGGAGAAGCGGCGGCGTAACGGCCGACGGAATCGGACCAGGCTTTGATTAGTCGTTGAAGGGTGAGATTGGGGATAAACTCCTT	.	PASS	SVTYPE=INS;END=11259402;SVLEN=131	GT
Chr1	11260825	svim_asm.INS.217	T	TTGAGGAGGTGTTATTGGTTTATATATTTTGATTGATTTAGAAATTCATATAGTATTTATAAATCCAAGTAAAATATGCAAATCCGGAGGTTTTCCCTCGGATTTGAGTCTTTGTATTTGAGTCTTTGTATTTTTAACTAAAAAATCCAAACAAATCCATTCAAATCCATTATAAAATCAAATATATTAGTAAATCCGTACGATTGAATAACACTTGATTTGATATAGAATTTATGAATCATTAAACCAATAACACATAATTTTAATACAATTTTAAAATCATAAAACCAATAACACTAGATTTAGTTCAGATTTTCAAATCCATTAAAATACAACAACCAATAATCCCTAC	.	PASS	SVTYPE=INS;END=11260825;SVLEN=351	GT
Chr1	11289699	svim_asm.DEL.197	CTCTATCTCCAGAGCCGTGCGAGCATCCATAGCGAACATAAGCGGTTGAAAATAAAATGTCTTAATTTTTATAAAAATAAGTAATATTGTCACAGATGAAAAACACCAACAAGATACACCATTCATTCTAAACATAATTTATCCTATTCTTATTATGAAAATTGATGACTAAATTTTCATTTTTTATGGTAGTCTAGTGGCGCTTGAGAGAATAAACTCAATACGGCGAATCCTGGTTCGAACCCCGCTGGCCACACGGATATGGGCTATTGCTTTCGGCTCATTTGAATGCCCAGGAGAGGGTCTATCCGTGGGTTGTACCTCCATCCGGGGGTTAGATCTGTGTCTTTAATAGACCCGGGTTTAATTCTTCTTTTATCAAAAAAAAAAACTTTCATT…	C	.	PASS	SVTYPE=DEL;END=11290495;SVLEN=-796	GT
Chr1	11291093	svim_asm.INS.218	A	AATTTTGCACAGAGCCGGGCTTGAGGGTAGTTTTACGAAACATTTGAATAGGGCCCCCTACTTTATGGGACCCCACATTTAAAAAAAAAGTTAATATACATATAATATACACATTAATATAGTAATATAAATATTAAATATACAATATTGTTGCTATTAAATTAATTAAAATATGAATTAAAACTTACAACTTTAATTTTTCTATAAAGAAAATAAATTTTAGACCAAATTTTTGTTTTAAAAATTTACATTTTCTTTTTAAAAATTAAATTAATTTTTTTTTTATAATTTCAAATAGGGCCCCTACAAACTCAGGACCGGCTCTG	.	PASS	SVTYPE=INS;END=11291093;SVLEN=325	GT
Chr1	11294314	svim_asm.DEL.198	TGTAGTCACTAAACTAGTTTTTTTTTTTTTTTTTTTTTTGAACAAC	T	.	PASS	SVTYPE=DEL;END=11294359;SVLEN=-45	GT
Chr1	11307963	svim_asm.INS.219	A	AGTTCCGTATTTTGACAGAATGATGGATTGATAGAAGAAAATCTTGTCGCGGAGGTGCTCGTGTAGGGCT	.	PASS	SVTYPE=INS;END=11307963;SVLEN=69	GT
Chr1	11308517	svim_asm.DEL.199	GTTGGACTTGTCGTTGATATATGGTGTTTGAATACCATTATATGTATGCTTTGAGCTAATTCTCAGTCCTAATTCATGTTTAATTGATATCATTCCAGGTTTGGAGCAGGTGAAAGAGCAAAGAAAAGAGATTCAGGAAGTCAAATGTCTTTTTGAAGGATTCGATGCGGAACAACCATCTAGAACAACCCGAAGGTTGTTCCCGAAGAGAACAAGCGTCTGACTGTTTCCGATCTTTAAGGAAAATTCTTATTCCGGGAGTTTGCACTAGATTCCACTCTCTCTTATCTCTTTACCACCAGCGCCTCCATATAAAAAGGCCTAGACTATCATTTCTTTTTAGGACACTAGTTTTTGCAAGAGACCTAGAACTATTTTCTTTGGATTAAGCAACTTGTA…	G	.	PASS	SVTYPE=DEL;END=11320284;SVLEN=-11767	GT
Chr1	11322078	svim_asm.INS.220	T	TAAATTGCAATTATTGTTGTAAACTAGTTTTTGGTAACTCGTGAACCTTCCAAACTTACATCCCCTAGACTATATTTGGGAAGTGATTTTGCCACGTGTCTTTTATACAATCAATTTCACAAAATAAATATGACATGACTACTGAAATTGATGATATGTGTTATAGTTTAATATTACATGGA	.	PASS	SVTYPE=INS;END=11322078;SVLEN=181	GT
Chr1	11322158	svim_asm.INS.221	A	AATTTATATTGAGAAAATGATTAGGATAGCACTAAAAAAGTTTTTGTCACAAATATAACCTTTAAAAATAAAAATGACCAAAATAACACTTAATGTTTTATCAAAATAGATAAATATACACTTATACCCCAATGGTAAATTAATTTAGACATTAGGGTTTAGAGTTAAGGGATGGACTTTAGGATTTAGGATTTAGGATTTAGGGTTTAGGGTTTAGGGTTTAGGGTTTAGAGTTTAGGGTTTAGGGTTTAGAGTTTAGGGGTGGGGTTTAGGGTTTAGAGTTTAGAGTTAAGGGATGGGGTTTAGGATTTAGGGTTTAGGATTTAGGGTTTAGGGTTTAGAGTTTAGGGTTTAAGATTTATAGTTTAGGTTTTAGGGTTTAGAGTGGGGTTTTGGGAT…	.	PASS	SVTYPE=INS;END=11322158;SVLEN=529	GT
Chr1	11322621	svim_asm.INS.222	T	TATCTGTTAAAAAATATTTTAAATTTTTTTACTGCACATGGTACAGGAAGACATCTAGTTAACTG	.	PASS	SVTYPE=INS;END=11322621;SVLEN=64	GT
Chr1	11343944	svim_asm.INS.223	A	ATAGTCAAACCTTAAAGCTACTTTGAGGAATACTTAATTATAGTCTTGTAATATACTCCTCTGGATTTAAATATAAGATGTTTAAGGTTTTACACACATATTAAGAAACAATAAATACAATATTTTAGTTGTTACTTTTTGATTATATCAATAAAGTTTCACCACTCATAATTTTACTTTTTAATTTATGTTTAAATTTTAAAAATAAATGCATTAATTATATCTCAAAACATCATACATT	.	PASS	SVTYPE=INS;END=11343944;SVLEN=240	GT
Chr1	11344132	svim_asm.DEL.200	TAAACTACCCGTTGGACGAATATACAAATCTAGTGGCATTTGAGTGGCCGTTGTATTACACGCGCGTCTCACATGGTTCTCTCTACCCTAAAATCTCCGATTGAAAAGGATGGAGCCACTGCGGATCTCCGGCGGCCTCGTCGGTGTTTGTAGTGGTCTCCCCCTCAACGGAATCAGCACAACGAGACGGAATATGCAAGATCTGGTGTTTCTAGAGGTGTTCTCGCTTCTCGCTGCGACTCGGAAGAATTTCTGAAGCGGAAATTCCTATGAAGCTCCACCGCTCTGGTAATTCGTCGGGATTCGTCGGTGAATGGTTGGAGTCTACTGTTAGAGGACGACGGCGACCCACCGGAACCGCAAGTCAGTCATCGGGGTAGGGGCTTAATATCCGATGGG…	T	.	PASS	SVTYPE=DEL;END=11345066;SVLEN=-934	GT
Chr1	11361861	svim_asm.INS.224	C	CTAGCTAGGATAAGACCTGCGCTTTACGCAGGGTGAGTTTATTTGTATATATTATCGATAGTTTCTTTTATATATTTGATCATTTTATGTATATATATAAAATATTTTTGTTGTTATTATATAATTTCTTTCCGATAGATCAGATCAATTTTTATTAAAAATAATGGAACAAAACTATAATTAATACATCATGGGTTGATCGGATTGGACTTTAAACAAATTATGACATAAAAACCTTATTTTTTCCATCGAACACATTCTTGAAAAAAGTGAACAGTATTGTTTTGACAGTTGAATTATTTTGACTTTTATCTTCCTTATGGTTTTGAAAGCTTTTAAATCAACCATCGAATTGATACATGTCATTTTAATGTTTTTAGTCGTATACTTAAGGAAAAC…	.	PASS	SVTYPE=INS;END=11361861;SVLEN=3691	GT
Chr1	11364687	svim_asm.INS.225	T	TACTAGATCCTTTTTCCGCGCTACGCGCGAAGTATATATTTTAAAATACTATAACTATATTTAATTTGATTATCTATTAATCATATATATATTTTATATTGTATTTTATTTATATCTCAATAATTTATCCAACATATTTATTTAATAAATAATCATTTTGTATGTAAATGTGAAATTAATATTATATTGAAAACAACATTGTAACATAGAAGAATCTTTATCTTTTTATAAAAAAAATAGATCATAATTGGCCATCAAATATCTATCATAATTATGTATGTAATTTTATGACTCAAAATATTTATTTATTTAATATAAAGACTAATAAATGATAAAGGTGTATTTAAGATTGGGTTTTATTAATTTACAAATTATTTCTTTAAATATTTGTTCAAATAT…	.	PASS	SVTYPE=INS;END=11364687;SVLEN=5216	GT
Chr1	11366485	svim_asm.INS.226	T	TACTAGGATAAGACCTGCGTCTTGCGCAGGGTGAGTTTATTTGTATATATTATCGATAGTTTCTTTTATATATTTGATCATTTATTTATATATATATAATATTTTTTGTTGTTATTATATAATTTCTTTCCGATGGATCAGATCAATTTTTATTAAAAATAATAGAACAAAACTATAATTAATACATCATGGGTTGATCGGATTGGACATTAAACAAATTATGACATAAAAACCTTATTTTTTCCATCGAACACATTCTTGAAAAAAGTGAACAATATTGTTTTCACAATTGAATTATTTTGACTTTTATATTCCATATGGTTTTGAAACCTTTCAAATCAACCATTGAATTGATACAAGTCATTTTAATGTTTTTAGTCATATACATAAGGAAAACTT…	.	PASS	SVTYPE=INS;END=11366485;SVLEN=2247	GT
Chr1	11396378	svim_asm.INS.227	C	CGAAACTGATACGCCCTAAAATAGGGAAGGATCACTCGACCGGACTAAAGGGATATGAACTCGCCAAAAGGGAGAACTGATGGATTGAACGGTGACACAATGGGTTGCGGATGGCCCAATGATACTACCAGACTTCAGTTGGTGCTTGATATGACTCACAAGTCCACCAAAAGAAGGATTTCTAAACGTTGCCTGATATGACGCACAGGTCCAACGAATTAGAGGCTGTTTACTCGGAGATAACCTCACCAAGAAACAAAGAAGTGTTCTACAAAGAACAAAGAGATAAACTCAAATAAAAGGGGAAAAAGCTTGTGTTATTTCGTGGCTCTTAGGCCCTATATATAGGATTACAAGTTGTAGAAATCCAAAGAAGAATGTGCTAAAAACAAGACATGG…	.	PASS	SVTYPE=INS;END=11396378;SVLEN=3908	GT
Chr1	11396937	svim_asm.DUP_TANDEM.2	N	<DUP:TANDEM>	.	PASS	SVTYPE=DUP:TANDEM;END=11399554;SVLEN=2618	GT:CN
Chr1	11401139	svim_asm.DEL.201	ACCCGCGTCATCCTCCCCGCGTCATCCTCCCCGCGTCATCCTT	A	.	PASS	SVTYPE=DEL;END=11401181;SVLEN=-42	GT
Chr1	11417081	svim_asm.DEL.202	TGTCGCTCTGAAGACGTCGCTCCGGGCTTGCTCAGAAACCATAGACACGAGCGACCTTAGGGTGTCGCTCTAGGAGGTCGCTCCCGGCTTGTTC	T	.	PASS	SVTYPE=DEL;END=11417174;SVLEN=-93	GT
Chr1	11424405	svim_asm.DEL.203	CAAGAAAAATGAAATATTTTTTTTGTGCACAAAAAAAGGAAATATAAAACACGATTTATTAACGGGTCCAGATATTTAAGCCCAACTACAGATATTTTGGCGTCACGCTCCGCTTAGGGTGACTCCAAGCTGAAACCTTAGAGCAGGTTCATCGAGGGGGGGTTTAGATCAAGGTTCTAAAGCAAAAAA	C	.	PASS	SVTYPE=DEL;END=11424593;SVLEN=-188	GT
Chr1	11674360	svim_asm.DEL.204	ATTCCACTACAAGAAATATCGGTATTAATAGCACCCGATAAACGCTATCATATCGTTTTCATAGCGTTTCGAAGAACGCCGTGACAGCCGCAGCTATAATAGACCCCCCCCCTAGCGTAGCGTTTTTCGCGTGCTGTAACAATATACAGATATTATAGCGTTGGTTATGTGTTATATTATACCTATTTATAGCGATTTCTTTTCGCTATTTAAATATTTTATGTGGCATTTTTCGTGTGCCATAGAATATTTTGTTATGACATTTGTTTTTTGTCATGGAATACCTTTTTGTAACTCAGTTGTTTTGGATTTTTGAACATTTAATAGCAATTTTTTTGTGCCATTGAATATTATAATACAGCGTTTTACTTGTGCTATGACGTTTATATTCTAGGTAAT…	A	.	PASS	SVTYPE=DEL;END=11679488;SVLEN=-5128	GT
Chr1	11755969	svim_asm.DEL.205	AATTCACTACAAGAAAACATCACCTTAACGAGGGCGGTTTTCCTCGTTATTTCGTCGTAAAAGAGGCTTTACGACGAAATAGCGAGGAAGCGCGTTTGCTCGTTACTCGTCCGTCGTAACACATATTTCCTCGCTAATTCGTCGTAACTTAGCGAGGAATATATTTCGTCGTAAAGACGAAGTAGGGCGATTCGTCGTAAATACCACGTCAATATTCCACGCAAAGACGTCGCTACAATTCCTCGTAAATACCTCGAAATGAGTTCCTCGTAACCTACACGTAAATACCTTGAAAGAGTTTCCTCGCAAAATACACGTAACAACCACGAAACGATTTCCTCGTAAAATACTCGTAAACTTTTCCTCGTTATTTCCTCGCAAATGTTTCCTCGTAAAATA…	A	.	PASS	SVTYPE=DEL;END=11764162;SVLEN=-8193	GT
Chr1	11781169	svim_asm.DEL.206	TGACTCTGTTAGAAAACGTACTTATCTTCCAAAATTGCAATTA	T	.	PASS	SVTYPE=DEL;END=11781211;SVLEN=-42	GT
Chr1	11783017	svim_asm.DEL.207	TAGGGGTTATTGGTTGTTGTATTTTAATGGATTTGAAAATCCGAACTAAATCTAGTGTTATTGGTTCTATGATTTTCAAATCTGTATTAAAATCATGTGTTATTGGTTTAATGATTCATAAATTCTGTATCAAATCAAGTGTTATTCAATCATACGGATTTACTAATATATTTGATTTTATAATGGATTTGTTTGGATTTGTTAGTTAAAAATACAAAGACTCAAATCCGAGGGAAAACCTCCGGATTTGCAAATTTTACTTGGATTTATAAATACTATATGGATTTCTAAATCAATCAAAATATATAAACCAATAACACCTCCTAAGT	T	.	PASS	SVTYPE=DEL;END=11783345;SVLEN=-328	GT
Chr1	11783710	svim_asm.INS.228	A	AGCAACCGGCGGTTAACATTTTTAATTCTCGGTATTCCCTCGGAATGTCCTCGAAATCTTTAAGTGGTTGTGACGCTTATCCTCGAAGACTATGTGAAATCTTCTAATGGTTTAACCAGAGTGTTTTAT	.	PASS	SVTYPE=INS;END=11783710;SVLEN=128	GT
Chr1	11786244	svim_asm.INS.229	G	GAATCCAAAAAATCGAATTTATATACCAAAAACGTTTTGTAA	.	PASS	SVTYPE=INS;END=11786244;SVLEN=41	GT
Chr1	11793761	svim_asm.INS.230	T	TATACACTACAAGAAAACGTAGCAGTAACAACGGCGGTTTACGACGAAATTATTTCCTCGTAACTTTACATGGGCTTTACAACGCAATTACGACGAGACATTATTTCGTCGTAAACTCCATGGTAATTTACGACGAAAGGATTTCGTCGTAAAGTCAATGTAAGTTTACGACGAAAGTACGTGAAATGCGAAATAGTTGTAAACGTTACATCGACATTACAACGAATCATGTTACCGTTATATAAAGGTGAAAACGTGCATTCAATGTGCTTTAACTTACCTAAATTCGTTGTAAAGTCGTTGTAAATGTTCCATGTAAAATCCATGTAAAACTTTCCTTGTAAAATCATTGTTATATTTCTCTATATATATATGTCATTTCCCACAACTCTCTTCTTC…	.	PASS	SVTYPE=INS;END=11793761;SVLEN=7783	GT
Chr1	11808251	svim_asm.INS.231	C	CTTCCACTAGTAAAAATCTATCCCATAGCCACTGTCATGCCACTTAAAAACCGTGGCTATTGGAAAATAGCCACGAACCCGCCACGTAAAAGCCACGAGGCGTAAAAAGCCACGATAAAATTAAAAATGCCACGATAAAGTCACGAAACAAAGCCTGGGAAGTAAAAGCCACGGAAACGCTACGAAAGTTTCGTGGCTGTATGAATAAGCCACGAATATGCCACTAATAAAACGTGGCACCAATTTGTTTTTTTGTGCCGACATCAAAAAGGAAGTGTTACGTCCAATCGTTTGACGAAATGGGATAGAGCCACCGTTGTTTCATGGCTATTTCGTGGCTAGGCATGATATTTTAAGGGAGCCACGAATATTTCGTGGCATTGTCGTGGCTATTCGTTT…	.	PASS	SVTYPE=INS;END=11808251;SVLEN=7487	GT
Chr1	11813573	svim_asm.DEL.208	TCAAAAGGTGTTTTAACAGGAATTAAAGAGCATGAATTCAAAGGAGAGGAGCCACCAGGCGCCACACTAGTGATGAGCCAGGAGAAGGTTCAAGACACAATGCAGTCCATGTTGCTTAGAGAAGCAAAACCAGTAAATAAAGTATCAAACCAAGGTAAGTGTCTAACACCACCTAGAGAAACTGGTATTGACGTGTGTGTTCTTGATGTAGAGAGTAAAAATGAAAGCTATTTGCTTACTGAAGTTCCAAGGAAAGAACCAGACCATAAGCCCAGCCATGAACCACCTCACAAGTGGAATTCTAGTGTTGAACAATGTGTTCACATGCCAAGGCTTAAGGTAATCTTCTCTGATCTTAAAACGTCCAAGACACTTGATTATCCAGATATAATGCACTTG…	T	.	PASS	SVTYPE=DEL;END=11813978;SVLEN=-405	GT
Chr1	11814855	svim_asm.DEL.209	AGAGGAATTTATCAGCTTTCCAGAAAACCCAAGATCAGGAGAAATGGCCACGGAAATTAGGAGTTATGATCAATTCCCCAGAACTGGC	A	.	PASS	SVTYPE=DEL;END=11814942;SVLEN=-87	GT
Chr1	11831620	svim_asm.DEL.210	CACGCACTACAAGAAAACAGCGATATTCTGACGGACATTCCGACGGAAAATGAAATCCTCGGAATATATCGAGGAATTTCCGAGGAAATTCCGAGGAAACACAAAATTGGGTTTCCTCGGAATTTCCTCGGAATATACCGACGGGATTCCGAGGAAACTACAGTCCGTCGGAATATTCCGAGGAAATTCCGAGGAAAACTCTGTTCCTCGGAAAAAACCGATGAATTCCGAGGAAATATTATAGCCGTTGGAGAGCCGTTGGGGGATTTTACAAAATTCCGAGGAAATTCCGACGAACTAGTTTTGTCCGTCGGAATTCCGTCGGAATTTCCTCGGTATGTCGGCAGGATTTAAACTATAAATACAAGCACTCCTCTTCCTCTTCATTCACTTCATATC…	C	.	PASS	SVTYPE=DEL;END=11841836;SVLEN=-10216	GT
Chr1	11844643	svim_asm.DEL.211	ATCCCATATATATTATTTGAGAAGCATTGCAATATTTTTTTTGTAGCCACATGTCATCACTAGAATAATTCTTAGAATCATTAGAGAAATAGGTTGGTCCATCTAAATATATAATAAGCTTTTTATTAAACCACAATAAATACAATATTAATGTGCTTCATTATTTCCTTAAATAAGATTACGGAATTGCCTAATGTGGCTAAAGTATATATGACAATTAATGATTTTGAATAATAAAGATTTGATAAAAATAAGTGTGTATTATAATTATATTTGTTTAATTTTAAGCTATTAAAATAATTATACAATCATAGTAACCATATAATAAAAATTTTAAAAATTATTTATATATTATATTTTGAATTTTTAAAAACGAGTATAAATTACTAAAACTGTTAA…	A	.	PASS	SVTYPE=DEL;END=11845675;SVLEN=-1032	GT
Chr1	11854717	svim_asm.DEL.212	TTATACAAAAATTAAAAAAACCTAGATTACAAGTAAAGTATATCTCGTCCGCAAAATTA	T	.	PASS	SVTYPE=DEL;END=11854775;SVLEN=-58	GT
Chr1	11854961	svim_asm.INS.232	C	CCACTACAAGAAAACAGCGGCATACTGAGGGAAAAAATCGTCGGTATGTCGTCGGAATAACGCTATTCCGATGACATACCGACGAAAAAAGTCCTCGGAAATAACTCCTCGGAAATTCATCTTTCCTCGGAAATCCCTCGGAAATTTCCGACGGAATTCCGAGGAAATGAATTTCCTCGGAATATTCCGAGGACTTTTTTCGTCGGAAATTCCTCGAAATATTCCGAGGAATATGTCGTCGGAATATTCCGAGGGATACACTTCCTCGGAATATTTCCAAAATTCAAAAAAAAAATTTTAAATTTATTTTTTTAAATTGAAATTCAAAAATATAAAATTAAAATTGAAATAGAAAACATATTTAAAATACAAAAAATAATAAAATAGTTTTTATAAATA…	.	PASS	SVTYPE=INS;END=11854961;SVLEN=2760	GT
Chr1	11868642	svim_asm.DEL.213	GCAGGGCCGGCTCAAACATACCGGAGGCCCTAGGGCAAAAATAAAAAATTGGCCCTTTAATATAACAAAATTTTTATTTTTAAGATAAAACCAAGTAAGACTACAAGCCTCTCTTTTCCTAACTTCTGCTATTTTATCTATTAGGTTGTCTAGATTAGTAATTAATAAGTACATTTCTATAACAACTTTTTGTATAAAAATCTCATAATAGTGTGCTTCTAAATATTACGCATGCACCTGTACGCATGTTAGTCAGCAACGGACTACCATATAATAATGTATACGTGAACGTATATAAAATGTTTATATAATGAATATTATAAATTTTGCATAGGTTAAAAATACGGTAAGACGTTATAATAACTACAAATATAGTTAGACCAAAGAAAAACTACAAAC…	G	.	PASS	SVTYPE=DEL;END=11879131;SVLEN=-10489	GT
Chr1	11880733	svim_asm.DEL.214	CTAAACTGTTGGGCCTAATTATTAAAGCCTATTTGGCTAAATTAATAAAGGCAAATGAGTGAATAACAAGTGACTTGGGTTTCTGTAATTGGAAGCCAAAACATTAATAATGATGTAAGGGAAACACCCCACGTCGGCTGGGAGAAGCAAAGTCGAGCAGTATATATAAGTTAACTTACTTACACTGGATTAAAAGGCTTGGAGAGAGAGGATAGCTCCCCACGCGCGCGTTGCTGCCGCCGTCCGGCTCGGCTCGAGCTAGGTGGAGGACCTGTGGCCCAATAAGAATATTCCTTTGGAACCAAGTTAAGCTCAACATTTTTCCATTTAAAATCTCAAAAAATAACATGCATTTTACTTTGAAACGACAAGCAGTTTGTCTAGAAAATAAAAACATCA…	C	.	PASS	SVTYPE=DEL;END=11888094;SVLEN=-7361	GT
Chr1	11895546	svim_asm.DEL.215	TTAAAAATATATATATATATTTAAAAGTGAAAATTTAATTAAATTTAAAAATCTTACCGCAAAACATTTAAACCACGTGATCTTAACGTGATTTGGTGTCTTGCTCCAGTTTGGGTATGCCCCGTCGTAG	T	.	PASS	SVTYPE=DEL;END=11895675;SVLEN=-129	GT
Chr1	11905936	svim_asm.DEL.216	GCTAAGAGCATTATTATTGCCGAGTCCTTAATAATTGGTCCTTAAACCTTTTTTTTAACCGATTTAAAAAAAAAATAAAAAATTAAAAACAAACCAATCGCGGGCCACCACGTTTCAGTGGGGCCCGCGAACAGTACAGGGACCAAACCAAAATGTTTCTTAGTTAGGGACTTTCTCCTTCGGTTCTGGTGTTTTTGTGGGCCCCCTCCTCTTAAGGACCAAACTAAGGACTGCAATAATGTTGCC	G	.	PASS	SVTYPE=DEL;END=11906181;SVLEN=-245	GT
Chr1	11948082	svim_asm.INS.233	A	AAAATATGGCCGGCCCTGAGAGTTTGGAGGCCCAAGACCATTTAGTAAAGGTTTCAAAAATTTGGAGGCCTAAAAAAATTTTTTTTACAAATTGGGGACCTATTTACATATAAAAAAAATTCAAAATTTTTGGGGGCCCAAGGCGAATGTTTCATTGGGCTTGGCCCAGGGCCGGCCCTT	.	PASS	SVTYPE=INS;END=11948082;SVLEN=179	GT
Chr1	11949626	svim_asm.INS.234	C	CGGGTTTGTTGAGATAAGGACTAGAGGTTATAGATAAGTCTCCTATTATGTTGGAGATAATGATGTATAGAGTCGAGTATATCTCGAGTCAATGTAATGTGTATATAAGGAGGTCTTCTCCAATGTGAATAACACAATATAGTTTTCCCAAATATCTCTGTACTTTACATGGTATCAGAGCCTACCCTAAATTTCTAAAAAAAAATAATAATAATAATTTCGTAGCCGTCAAGTAATCGATGGCAACAGGAACCGCGTTGGTTACCAAGTCACGCTCTCCGTATGAGTTATCATCATCTGATAATCCTGGTGTAGCGATATCTTCTGTTCAACTTACTGGTGAGAATTACGCTGAGTGGGCCTCCGAGTTGGAGAATGCCTTAAGAGCAAAGAGAAAGT…	.	PASS	SVTYPE=INS;END=11949626;SVLEN=4764	GT
Chr1	11962390	svim_asm.INS.235	A	ATGTCACTACGAGAAAACATCAAGGATTCTGAGGGAAAAAATCGTCGGAATTTCGTCGGAATATCGTTATTCCGACAAAATTCCGACGAAACACGTCGTCGGAAATAATTCCTCGGAATTTCTTTTTTCCTCTGAAATCCCTCGGAATTTTCCGACGGAATTCCGAGGAAATAAATTTCCGAGGAAATTCCGAGGATCCCTTGTTTGTCGGAAAAGTCCTCGGAATATACCGAGGTAGAACTTCGTCGGGATAATTCCTCGGAAGTCCATCGATCGATGCGTGTTTGGACATATATACATCGATCGATAGGAGTATACCGACGGACTTTTTCCTCGGTTTATTCCGAGGAACTGTTCCCTCGGTATATTCCGAGGGATCCGTTCCTCGGAATTTTCCGA…	.	PASS	SVTYPE=INS;END=11962390;SVLEN=10588	GT
Chr1	11967660	svim_asm.DEL.217	TTAAGTTCTTAATAAATGTTTATAACCTTTGTAATCTCAATTCCAGCCTTGATCGTAAGACCGTATTTTGTATGAAGAAATCCAGACTATTTAACTCTCATTTGTAAAGTTATTTTTCAAAGGATTTGAAGCTACAATCTCTTAGATCAACTATGATCTAATAGTTTTACCTATTAAACCTATTGTCGTTAGTTTTCGTTGAAACTTTTTATCTGGAAATTATATAGAAGAAAAAATTTGGTCACGTTGTAAAAATAGAGGTTATGCATATAATTAAAGGATAATACTATAACAAAA	T	.	PASS	SVTYPE=DEL;END=11967956;SVLEN=-296	GT
Chr1	11972612	svim_asm.DEL.218	GTAAGACCATCTTTAACCCAGGTTATAAGTGGGTTTTTTAACTTTGGGATCCCACAAAAACAACAAAAATCGATAACAGAAGTGATGAATTAAAGATCGGTAATGGCTGTTTTCTGCACTGTTTGCGGGTTCCACCAACAAGTGGCGGCCCGCAATTGGATTGAATTATAATTTTTTTTTTTTTTTTTTTTTTTAAGAAAAAAAAGTGAGAAACTAAGAAACTTTAAAACGCATTTAGCGTTAAAGATGCTC	G	.	PASS	SVTYPE=DEL;END=11972863;SVLEN=-251	GT
Chr1	11987705	svim_asm.INS.236	T	TTAAAACTTTTAAAAGTCCATGTTTTCATACTAGCTGTTTTAGCTAGTCTTTTCACAGTTTGCTATATCAATTTCGCAATACATAACTAACTTGTAAACCTTAGTATGACCATCCCTCATGCGTTTGTCCAGTGTTACTTAGAACTTATAAGTATGCATGATCAACTGATCATATCCTTGTGGTTCATTTTGTATCTCAAAGAAGAAAATGAAATGTTTGAGATGAAGTTAAGACTTGAGATAAAAACACAAGCGTAAACTTG	.	PASS	SVTYPE=INS;END=11987705;SVLEN=262	GT
Chr1	11998424	svim_asm.DEL.219	GGTAACACTACAAGAAAACAGCGATATTCTGACGGACATTCCGACGGAAAATGAAATCCTCGGAATATACCGAGGAATTTCTGAGGAAATTCTGAGGAAACACAAAATTGGGTTTCCTCGGAATTTCCTCGGAATATACCGACGGAATTCCGAGGAAACTACAGTCCGTCGGAATATTCCGAGGAAATTCCGAGGAAAACTCTGTTCCTCGGAAAAAACCGATGAATTCCGAGGAAATATTATAGCCGTTGGAGAGCCGTTGGGGGATTTTTCAAAATTCCGAGGAAATTCCGACGAACTAGTTTTGTCCGTCGGAATTCCGTCGGAATTTCCTCGGTATGTCGGCAGGATTTAAACTATAAATACAAGCACTCCTCTTCCTCTTCATTCACTTCATAT…	G	.	PASS	SVTYPE=DEL;END=12009073;SVLEN=-10649	GT
Chr1	12017315	svim_asm.DEL.220	AGACGAGAATGCATGGACTAATGTCGTATCGACGTTTCAGAAGAGCTCGGTCGCTACGTAGC	A	.	PASS	SVTYPE=DEL;END=12017376;SVLEN=-61	GT
Chr1	12025715	svim_asm.INS.237	G	GATTTTAGCAATACTAGAATATAGATTTCAAGCATGAATTTCAATGAATCAGTTTCAAGGCTGATTTTAGCAATACTAGAATATAGATTTCAAGCATGAATTTCAATGAATCAGTTTCAAGGCTT	.	PASS	SVTYPE=INS;END=12025715;SVLEN=124	GT
Chr1	12028728	svim_asm.DEL.221	TAAACGAAAACCTTATACAAAAGCCTAATGCGATGGCTCAGTTCAGACCCATTAGTTTGTGTAACGTCAGCTACAAGATAATCTCTAAGGTCTTATGTCAGAGATTAAAGAAAGTGTTACCAGGCCTGATATCGGAAACCCAGTCAGCCTTTGTTGTTGGGAGACAGATCTCAGACAATATTATGATCGCACAAGAGATGTTCCACGCTCTGAGGACTAAACCAAGTGGGCGCAATAAGAGGATGGCCATAAAAACTGACATGAGCAAAGCATATGATAGGATGGAATGGTCTTTTATTGAAGCTGTCATGCGCATGGATAATGAGATGCATTTCGTCGGTGAAATATAAGGTCCTCATAAATGGAGAGCCAAGGGGAAATATTGTTCCAGGCAGAGGT…	T	.	PASS	SVTYPE=DEL;END=12031351;SVLEN=-2623	GT
Chr1	12041216	svim_asm.DEL.222	ACTTAAAATTAGGGTTTTCTGCAAAAAAACCCTCAATGTGGTTTTGTTTTGCAAATTAATCCGCGAACTCAAAAACCCACGGGTCAACCCTTCAAGTGTCAGTCAAACCGCAATATAACCCTCGGCCATATTTATGTGTATTTGACTGTGTATAATTTTAACATTTTTTCAATACTAGGTCGTTTTGGCGCTAATTTTTTAATGAAAAAAATTTGTTGAACCCCACCTTCATTGTGCATTTACGCAAGCTCCCATGTCCGAGAAAAACAAGGTCATTTCGTTTTAGAAATCAATATAATTGCGTTTGTTAAGTAAACAAATATATTTGTTGGCCGAGATGGTTATATAGCATGCACATGGTATTTAAGGTTCAAATTTCAAACCACGGGTTCAACAAAT…	A	.	PASS	SVTYPE=DEL;END=12041812;SVLEN=-596	GT
Chr1	12092402	svim_asm.DEL.223	CATCTTATCAATTATCATTGGCGAACCTACATTGCTCAAGAAGGTGGCAAGTGCCCCCACAAAATTTTCAAAGTTTGTTAAATATGTTTAAACTTTGATTATTTTTCTTTTAGTAAATAACATTTTTACCTATACTTTTTAAGTTTATGTAAGATTTGCCCCCACAAGAAAATAATTCTACATTAGCCACTG	C	.	PASS	SVTYPE=DEL;END=12092593;SVLEN=-191	GT
Chr1	12093309	svim_asm.INS.238	T	TACATAGGCTTGACACGGATCGGATATCCGGACAATTTTAAGGTATCCGGATCCTTATCCGGCGGATCCATAATTTTACTATCCTTATCCGGATCCGGGGTTCTCGGATATCCGGGTGTCGGATATCCTTCTAAAAATTATAATATCCGGCGGATATCCGGATCCGGATTTGGATCCTTAAAATATATATAAAATAATATTAATATATAAAAAATATGAAAAATAATTTAGAAAATAAAAAAAATATATAATGTTTTTAATTATTTCTATGTATAATATTACAAAATTTACATAAAATTTATATATACTATTATAAAAATAAAAAAATATTAAATAAATTAATTTGTATATATAGATATTACTATTTTTAAAATATTTATTAATAAAACTTACGGATCC…	.	PASS	SVTYPE=INS;END=12093309;SVLEN=569	GT
Chr1	12094436	svim_asm.INS.239	A	ATACCACTACAAGAAAACAGCAAGGATTCTGAGGGAAAAAATCGTCAGAATTTCGTCGGAATACCGTTATTCCGACGACATACCGACGAAACAAGTCGTCGGAAATAATTCCTCGGAATTTCTTCTTCCCTCGGAAATCCCTCGGAATTTTCCGACGGAATTCCGAGGAAACAAATTTCCGAGGAAATTCCGAGGACCATTAGTTTGTCGGAAATGTCCTCGGAATATACCGAGGGAGAACTTCGTCGGGATATTTCCTCGGACGTTCATCGATCGATGCGTTTTGGACATATATACATCGATCGATAGGAATATACCGACGGAAATATTTCTCGGAATATTCCGAGGAACATGTCCCTCGGTATATTCCGAGGAACTCGTTCCTCGGAATATTCCGAG…	.	PASS	SVTYPE=INS;END=12094436;SVLEN=5342	GT
Chr1	12102888	svim_asm.BND.30	N	N]Chr2:39259708]	.	PASS	SVTYPE=BND	GT
Chr1	12105856	svim_asm.INS.240	G	GTGTTGCTAAGGTTTTATTGTTCAATTAAAAATGTGTCTGGATTGGTTTGA	.	PASS	SVTYPE=INS;END=12105856;SVLEN=50	GT
Chr1	12107733	svim_asm.INS.241	T	TAAACTATAGTCACCTAAACCAAGCGTTCGTAGCTTGGTGGTAAAGGAGGTACAGCTGTACTGTCCGCCACCCGGGTTCGAGCCTTGCCCACAACGGATTTAACATCCATTCCGTTTGGGGCACTGGGCCCCTTTCGGGGGATAGTTGAGAGTGTGGCTGCCCAGATACCAGAGTTATCAAAAAAAAAAAAAA	.	PASS	SVTYPE=INS;END=12107733;SVLEN=192	GT
Chr1	12111676	svim_asm.DEL.224	GAAAGGCCCTGTTCGTTGTCAAAACGCCGAAACTAGCGTCAGCGATCCAAATTAGAACGTGAAACTAAGTAAAGCTTAGTTGGATTTAGACGCGGTGATTCTTAAATGCTTCAGACTTAGTAGGGGTTATTGGTTGTTGTATTTTAATGGATTTGAGAATCCGAACTAAATCTAGTGTTATTGGTTCTATGATTTTCAAATCTGTATTAAAATCATGTGTTATTGGTTTAATGATTCATAAATTCTGTATCAAATCAAGTGTTATTCAATTGTATGGATTTACTAATATATTTGATTTTATAATGGATTTGAATGAATTTGTTTGGATTTTTTAGTTAAAAATACAAAGACTCAAATCCGAGGGAAAACCTCTGGATTTACATATTTTACTTGGATTTA…	G	.	PASS	SVTYPE=DEL;END=12112302;SVLEN=-626	GT
Chr1	12113303	svim_asm.INS.242	T	TGTTGTAAAATTTAAGATTTAGAACTGTAAGTTTCTGTATATTATTAATGAATAAGTGTTCCCTTTATATAGGGGTTACAAGAGAGATAAATGGAAATACAATAATAGGAAATATTACAAATCATAAACATAAACGAATTAGGAAATAGGCAAGTTGTAGCCGGCTCTCTCTCCTCTCCAAGTCTCGCGGCCGCCTCTCTCTCTCTATGGTTGGGCCGTCTCTCTCTCTAAGTGTATGGGCCGGTTATGGACCGGGCCGGTTATGGACATCCACCAATTGATTTATAACACTCCCCCTTGGATGCCATAACCATACAGTGATTGTAATACGCTTAATGTTGCCCCATTAAAACCTTATCAGGAAAACCAACTGGGACAAAACCATGATGAAGGAAAAAG…	.	PASS	SVTYPE=INS;END=12113303;SVLEN=6034	GT
Chr1	12113439	svim_asm.DEL.225	TGCTTACAACCAGTGGCAGATGCACATGAAGTAAGAGGGGGGCATCTGCCCCCAACTCATTTTGAAAATCCTATGTAAAACATTGACTAATTTTAAATATGACTCCCCTGTTTTAACAAATATATCTTTAGTTTTATGAACAGTTTTAATTATGCCCCCTACAAACTTTTTCTCTAGCTCCGCCCCC	T	.	PASS	SVTYPE=DEL;END=12113625;SVLEN=-186	GT
Chr1	12114723	svim_asm.DEL.226	AGACATAGCCGGTGGCGGCGGAGGCAGAAAATAATTTTATTGAGAACACAAATATTAAATGTTTTTATCTATGTTATTGTTATGTGTATTTTTAGGAGGTTTAAGCAAATCTATAGAAACAAACGTTATTTTAGAATGGAGACATATAGACTAGGAATCCTAGTCTAGGATTTAGTAACTTACACTAATTTTTGAAATTTTGTTGGGTTCAGTGGCCTCCACTG	A	.	PASS	SVTYPE=DEL;END=12114946;SVLEN=-223	GT
Chr1	12126286	svim_asm.DEL.227	TATGGATTGTAGGGGATGGATTTAACCACCCCACAAGGCCCAAGGAATAGGAGGCCTGGCCCGGACTAAATAGAGCGATGGCTCGGATAGTCGGCTTGAAGGGCCAGCTTCTCGGCTTGTCTCTAGAATTTCTTTAGTCGATCATCGTCGACTAAAGTGCACTCAGCTCGGCGACTGCTCGGATGAATACGGGCCTCTCGGCCCAGTAGGGAAGGCCCACGAAGACGACATAAGCTAGGTCAAGGATGAAACATTAGGAGGACTATATAAAGAGAAGAGAAAGCAATGAGAAGGGGATCCGAAATCATTGACTAACACTTGGCGGCTAGATTAGGGTTTTCACCTTTGCTTCATCTCGCCGTTAGTTGTACTTGTCCGGTAGCTCATCGAGCCACCGGC…	T	.	PASS	SVTYPE=DEL;END=12126801;SVLEN=-515	GT
Chr1	12129490	svim_asm.DEL.228	TGTTTTGGCTGGAAAATAAGATTTTTACGGTGCGGCGGAAAAATACAATATTGCA	T	.	PASS	SVTYPE=DEL;END=12129544;SVLEN=-54	GT
Chr1	12161769	svim_asm.DEL.229	TTTTTTTTTTTGGTCACAAACTAACTTCATTCATTAACTAATTTGGTGGGGGAATTAACTCATCCACAACCACATCTTGTTCCAACAAAGACAAAGTGTTTTTTGCTGCTGCATCTGCATTTATGTTTCTCAACCGAGAAATCCAAACAAAGACAACATAATCAAACGAGAGCGACATGGTCAAAATGTCTTGCACTATCCCATAAAGCTCCAATGGTGGTTCCTTCCTGTTAATGGAATTGATGAGCTGAGCAGAGTCAGGTTCAAATCACATTTCCTTCACTTTCTGGCTATTACACCTAGCAACCGGATCTCGTAACGCAAGACCCTCTGCAATTTGTGGTGAAGAGATGAATCTCACTCCTCTGTTTCCCACGATACTCTGTTCCGGTGTTGTTA…	T	.	PASS	SVTYPE=DEL;END=12162486;SVLEN=-717	GT
Chr1	12164678	svim_asm.DEL.230	CAAAAACTACAATAGGAAACCACGCGTTAGTGGTCCAGTGGTGGTTAAACAATCTCGCTCCCTTCCCCCTCCTTCGGGAGGTCTGGGGTTCGAGGGCCAACTCTGGCGGATGTTGCTCTTGAGGGACCTTTGGACCTAATACGGACACTTCCAACTGCGCGTGGCCACTGGGCTTATTACATGAGGATACCCAGCTCCCGTGTATGCCTTCGGCGGGCTCCGGCGGGCCCTTAGTGGCTCAGATTTACCCGGACGGTCTTTAGGTGCTAGTCTGATCCCCTCGGGGCATTCGGATACCATGGTCATCAAAAAAAA	C	.	PASS	SVTYPE=DEL;END=12164992;SVLEN=-314	GT
Chr1	12184107	svim_asm.INS.243	G	GAATAAACCGAAAACCGATAGTATATAAACCGGACCAAACCAAATTAGATGTCGTTCTAACCCGGCAGTTAATTTT	.	PASS	SVTYPE=INS;END=12184107;SVLEN=75	GT
Chr1	12220152	svim_asm.DEL.231	TAGTCACTACAAGAAAACAGCGATATTCTGACGGACATTCCGACGGAAAATGAAATCCTCGGAATATACCGAGGAATTTCCGAGGAAATTCCGAGGAAACAAAAAATTGGGTTGCCTCGGAATTTCCTCGGAATATACCGACGGAATTCCGAGGAAACTACAGTCCGTCGGAATATTCCGAGGAAATTCCGAGGAAAACTTTGTTCCTCGGAAAAAACCGATGAATTCCGAGGAAATATTATAGCCGTTGGAGAGCCGTTGGGGGATTTTACAAAATTCCGAGGAAATTCCGACGAACTAGTTTTGTCCGTCGGAATTCCGTCGGAATTTCCTCGGTATGTCGGCAGGATTTAAACTATAAATACAAGCACTCCTCTTCCTCTTCATTCACTTCATATC…	T	.	PASS	SVTYPE=DEL;END=12230802;SVLEN=-10650	GT
Chr1	12249933	svim_asm.DEL.232	ATCTATAGGCAGTGCCGGCCTTGAAAATATATAGACCGGAAGCAAGTAAAAAAAATAAGGCCCATTCATAAGTTGTTTGTAAATGATACATATATTAAAATGTATATGTATGAAGAAAATAGCACTACTGTCAATCGAACTCGTCATCTTGCGTTCCAAAATAACTATGTTTGCCACTAGACTAGGTAAGAATCCTTGTAAATCATTGGCCGGAATATATCTTTAAAAAGTGGAGGCCGGAAGCTTGAGCTTCCTCCGCTTCCGGTCAGGGCCGCTACTG	A	.	PASS	SVTYPE=DEL;END=12250212;SVLEN=-279	GT
Chr1	12250292	svim_asm.DEL.233	GTCAAGTAGTAGAGATGTCAAATGGGCGGGTTGGGCGGGTTTGGGTGTGTCCGAATGGGTTTCATTTTTTTGCTGGACATTTTTGGTCGAAGCCCAAATAGAACCATGTCCAAATGAGACCATAACCAAATAAGACCATGATTTGTTGGGCTATCCATGGACGGCCCATACGCCCATTTAATGTAAACAACATAATTTCAGTTTTAAAAATTTAAAGATTATTAAGTTTTCAATTTTAAAGATGTCACATACTTAAACTTTAAGTTTTAAACTTCATGTTTCAAAGTTATAAAAAATTCAAGATAAGTTTAAAAAATTCGTAATTTCGTCTGACTTGCGGAAACAGAAACAGTCGCCAGACTCGCCACCAACTTCGTTATGAACACAAATCACCGATCT…	G	.	PASS	SVTYPE=DEL;END=12251201;SVLEN=-909	GT
Chr1	12278172	svim_asm.DEL.234	AGCTCGGTCGATACGTAGCGACCGAGTGGGACGATCGCTCGGTCGCTACGTAGCGACCGAGCGGGACGAGC	A	.	PASS	SVTYPE=DEL;END=12278242;SVLEN=-70	GT
Chr1	12281627	svim_asm.INS.244	G	GGTCAGTGATGTTAGGAGTTTTCAAGGCTCCTAAGACAAATGTTGTAGTATAGTGATTGTCGAACCAGTTCTGAGGGATATCAAAGCACTGAGAATGCAAGTACTCACTTAATCTAAGTGCAACCAATGATTTAGATGGGTTTTAAGCTATAACTAAAACTAGAAAGCAATAACAGAATGATACTTCTTGACTAAGGGAAAAGAGAACTCATGGGCATAGGGATTAGACCTTGGGTGATCAAGTATCGAACTAAGGATGGCAAATGATCAATCAAACTATCAACCTTAAGCCTAGACACAATTCTAAGCAAGCTCTATGTCTAGATGAATGCTCATTTGCTAACATATCTCAAACATCAAATGTCTTTGGTTGAATAATATGAAAGCAATCATTACGAA…	.	PASS	SVTYPE=INS;END=12281627;SVLEN=7132	GT
Chr1	12286434	svim_asm.DEL.235	ATGTTGGGGTCAAAATCGGTCACGACAAAATCAATGTCTGAAAGTCCGTAAAAATCGGCATGAACGTTTTTACGAAAAATAAATTTTCGGTAAAGATTTATTCTTACGAAGAGCCTTGCGGAAGAAACACGAGACATCAGAGAAAAGCCCAAAAAAGGTCACACGGTCGCTACGCTCGAGCCAAGCTCGGTCGCCACGTAGCGACCGAGCACACGTCCCGCTCGGTCGCGCGGTCGCTACGTAGCGACCGAGCGTCTGTCCCGCTCAGTCGCTACGTAGCGCTCAAGCCAAGCTCGGTCGCAACGTAGCGACCGAGCGTCCATCCCGCTCAGTCGCTACGTAGCGACCGAGCGTCCGTCTCGTTCGGTCGCTACGTAGGTGCCGAGCTCGAGCCAAGCT…	A	.	PASS	SVTYPE=DEL;END=12294252;SVLEN=-7818	GT
Chr1	12288376	svim_asm.INS.245	C	CAGCTCGGTCGCTAGGTACCGACCGAGCAAGCACACGGCTCGGTTGCTACGTAGCAACCAAGCTCAAGCCA	.	PASS	SVTYPE=INS;END=12288376;SVLEN=70	GT
Chr1	12296770	svim_asm.DEL.236	GGGGTTCAAAGATATTGAGGATTTCAACCAAGCACTTCAAGCTAAACAAGCATGGTGGTTAGGCCTGGGTGTTCGGATATCGGTTCGGGTTCGGGTCGGGTTATTCGGGTTTTAGGTTTTTGGATTAAATGTCCCATTCTAAAATTTATTTAAAACGGGTCGGTGTCGGGTAATATCACTTCGGGTTTGGTGTAATATTTTATTGCATTGTAAAACTCATAAAGTAATCAAATATCAATCGGTTTCGGGTTTTTTCTGTTTGGTTCGGGTTATACCGAACTAAAATACACATTTTTGAAAAAAAATATGAAACAATGTTTCATATTTTTGCCGCTTCCTCTTTAGCCGAAAAACACCAAAGACAAAGCTTAAGAACATAACAAAGAGTGAAAGAAATAA…	G	.	PASS	SVTYPE=DEL;END=12308373;SVLEN=-11603	GT
Chr1	12298034	svim_asm.DEL.237	TTCTCACTACAAGAAAACGTAGCAGTAACAACGGCGGTTTACGACGAAATTATTTCCTCGTAACTTTACATGGGCTTTACAACGCAATTACGACGAGACATTATTTCGTCGTAAACTCCATGGTAATTTACGACGAAAGGATTTCGTCGTAAAGTCAATGTAAGTTTACGACGAAAGTACGTGGAATGCGAAATAGTTGTAAACGTTACATCGACATTACAACGAATCATGTTACCGTTATATAAAGGTGAAAACGTGCATTCAATGTGCTTTAACTTACCTAAATTCGTTGTAAAGTCGTTGTAAATGTTCCATGTAAAATCCATGTAAAACTTTTCTTGTAAAATCATTGTTATATTTCTCTATATATATATGTCATTTCCCACAACTCTCTTCTTC…	T	.	PASS	SVTYPE=DEL;END=12305785;SVLEN=-7751	GT
Chr1	12320072	svim_asm.BND.31	N	[Chr7:2793841[N	.	PASS	SVTYPE=BND	GT
Chr1	12339870	svim_asm.INS.246	T	TAGGCACTACAAGAAAACAGCGGTATTCTGACGGACATTCCGACGGAAAATGAAATCCTCGGAATATACCGAGAAATTTCCGAGGAAATTCCGAGGAAACACAAAATTGGGGTTCCTCGGAATTTCCTCGGAATATACCGACGGAATTCCGAGGAAACCTCAGTCCGTCGGAATATTCCGAGGAAATTCTGAGGAACAATGTGTTCCTCGGAAAAAACCGATGAATTCCCAGGAAATATTATAGCCGTTGGAGAGCCGTTGGGGGATTTTACAAAATTCCGAGGAAATTCCGACGAACTAGCCTTTTCCGTCGGAATTCCGTCGGAATTTCCTCGGTATGTCGGCAGGATTTAATCTATATAAACAAGCACTCCTCTTCCTCTTCATTCACTCCATATC…	.	PASS	SVTYPE=INS;END=12339870;SVLEN=10624	GT
Chr1	12340458	svim_asm.INS.247	T	TTTACGTATATAATCTTTTTTTTTTTTTTTTTTTTTTTTTTTTTTTTTTGTTAACCAGGATGGGTTCGGGCCTTCGGCCTTAATCCCCCCCCAGGCCCGGGGCCGGCCGGCGCTGATACCGTGAACATGGCGTAAAGCACCCCTCCCCATGGGAATCGAACTAGGGGTGCAATGGAACCTACTCCAAGCACTAAACCACTAGCCCAACGCACCTTGGG	.	PASS	SVTYPE=INS;END=12340458;SVLEN=217	GT
Chr1	12341963	svim_asm.INS.248	T	TACTAAAACTGTTAAAAGTCTCACATAAATATTTGTGATCAAGGGATAAATTTTTTTCTATAATAAGATACAATGATTATAAAATCATATGAATGAATAATTTTATTTTAATAGGTGTTTATGTTAATATATATATATATATATATATATATATATATATATATATATATCATATCGTTTAAATTAAGCTATACTTCATATAAAAATACATACTTATATTTTGATATCTGCTTTGAACATATATTGAACAGTTAATATTTTAATTTTGAAATCTTCATTGTTTTTTTTAAATGATTATAAATTATTGAAACCACTAAACATTCCACATTAAAAAAAATCGTTGGTGTAAAATTTTGTTACACAAATATGAAAATAATCATAAAATCATATGAGTAGAAA…	.	PASS	SVTYPE=INS;END=12341963;SVLEN=661	GT
Chr1	12447959	svim_asm.BND.32	N	[Chr1:14400468[N	.	PASS	SVTYPE=BND	GT
Chr1	12448291	svim_asm.DEL.238	GAATATTCCGAGGAACATGTCCCTCGGTATATTCCGAGGAAC	G	.	PASS	SVTYPE=DEL;END=12448332;SVLEN=-41	GT
Chr1	12452141	svim_asm.INS.249	A	ACAAAACGCATCGATCGATTCGTTTTTATAACAAAACGCATCGATCGATTCGATTATTTGGATTGC	.	PASS	SVTYPE=INS;END=12452141;SVLEN=65	GT
Chr1	12452228	svim_asm.INS.250	A	ATCCAGCTCTGGTTCGGGTTCGAGTGGTACACACAGGGTAAGAAAGAGGTCTAAGAGAGCCAAAGATGCAGGAACATCTGGAGCAGGAGACGAGGAGTAGGAGCTATGTTTTTTTT	.	PASS	SVTYPE=INS;END=12452228;SVLEN=115	GT
Chr1	12791261	svim_asm.INS.251	A	AACTAGAATAAGATCCGCGCGCCTTGGAGAATGAAACAATAGTTTGGCTTCATTTGGATAAGAGGTATTCAATCCAGATATCGGATTGGTTTCGGTTCGGTTCGTTTTTTTCGGTATTTTGGTTAGTAAAATATAACTACTATTCTAAATCCATATTTACTTTGACTTTAATCTTTCACATACTTTTGAAAGATTTCAACTGGACAACTAAATTGATCAGCCAATCTTGTTGATTTAAATCATTAGTATTTATATATATATATATATATATATATATATATTATTTAGTTTGAATATTTATTAAATAAAAATTCATATGCGTTATATTTATGATCATTTGTAACTTATTATAACAAAAAAATAATCTATTGATCACAAAATTTTCAGAGTGAGAATCTT…	.	PASS	SVTYPE=INS;END=12791261;SVLEN=2238	GT
Chr1	12792884	svim_asm.INS.252	A	ATGAACAGGTCATTTCGGAGAATATTAACACGGAAGAGATCCAAGGAT	.	PASS	SVTYPE=INS;END=12792884;SVLEN=47	GT
Chr1	12800653	svim_asm.BND.33	N	[Chr3:50064124[N	.	PASS	SVTYPE=BND	GT
Chr1	12808304	svim_asm.INS.253	T	TATACTCTCAATTTATGGTCAAATGATCTTTGAGATGTATGCTAA	.	PASS	SVTYPE=INS;END=12808304;SVLEN=44	GT
Chr1	12809334	svim_asm.DEL.239	TAAGTCTGACAGATGTGGCACCAAAGTCTGGAAGATGGCCCAGCCTATGCATACTTCTGCATAAGTCTTAACCGGGCCTCGTGGTCTGGTGGTAAAGGAACCTCGGCTGAGGTGCCCGCCATCACGACTTCGAGCCCCGGCCACAGCGGATTTAACATCCCTTCCGTTGGGGCGCTGGACCCCCTACGGGGATAGTTGAGAATGTGGCTGTCCAGATACCAGAGTTATCAAAAAAAAAAAAAAAA	T	.	PASS	SVTYPE=DEL;END=12809578;SVLEN=-244	GT
Chr1	12811844	svim_asm.DEL.240	GGTGTTATCATCGATGTAAAATTTATCAAAATATAAAGAAGCATTTCTCTCTCTCTTCAAAAGTCGCTCTAACCTCTCACTACAAAAGCACCGGAACCCTAACTCCGGCGCGGCGACTGCCGTAGCCGGAGGCTCCCTCTCCCCCCTTCCTCTTTTTCTTGTGCTCTCCTTTCCATCGTTTCTTCTATTTGTCTCCTTGCTTGGCGTTTCTGGAAACTGTGAAACAACCGGAGATTCGTAGTGCTTCAACGGTGACAGGTTACAACTACTCTGGGGCGACTGTAAGACTTGTAGACAACGGTAGAAGCGAGAGTCGGCTTTTAGGACTGAAGGAAGAGACAGATCTACTTTTTCTTTTTTTAGATCTGCGGCAAATCCTTCAAGACGGCGGCGCGTGGC…	G	.	PASS	SVTYPE=DEL;END=12813004;SVLEN=-1160	GT
Chr1	12814780	svim_asm.DEL.241	ACTAGGTGGTAACCCGCGCCTTGCGCGGAGTGATGGATTAAAAGAGATTATAACTTTAAAACTATATAGACTAATTTATTGGGGTATTTTAATTATATTTTATGGAAATACATCTAAAAGAGTAAGTAAAGACTTATATAAATTTATTATGAATTTAAGATGAAAAAAAAAGCAAGAGCATTATTGTTTTCATAATATAAATTATGAATATAAAATAAAATGAAACATATGCAACAGAATAATAAAATATGAAAGAAACAAATTTATAAAGAAACAAATAAAAAATTGATAAAACCACAACTACTGTTAGAAGTGTCTTCAGAACTCGTGGTTTGCAATTCTATAGAAAGCCATAACAAAGTATCAACTTACCAAACTAAACACATATATTTACCAAAT…	A	.	PASS	SVTYPE=DEL;END=12816657;SVLEN=-1877	GT
Chr1	12820577	svim_asm.DEL.242	ACTTATAATTTTGTATGATATTTAAATGATAAATGAGTTACAAAACAACTTTTAAATTAGTTAAT	A	.	PASS	SVTYPE=DEL;END=12820641;SVLEN=-64	GT
Chr1	12821465	svim_asm.DEL.243	CCAATCAGATGTTAGGAGTTTTCAAGGCTCCTAAGACAAATGTTGTAGTATAGTGATTGTCGAACCAGTTCTGAGAGATATCAAAGCACCGAGAATGCAAGTACTCACTTAATCTAAGTGCAACCAATGATTTAGATGAGTTTTAAGCTATGACTAAAACTAATAAGCAATAACAGAATGATACTTTCTTGACTAAGGGAAAAAAGGAACTCATAGGCATAGGGATTAGACCTTGGGTGATCAAGTTTTGAACTAAGGATGACAAATGATTAATCAAACTATCTACCTTAAGCCTAGACACAATTCTAAGCAAGCTCTATGTCTAGATGAATGCTCATTTGCTAACATATCTCAAACATCAAATGTCTTTGGTTGAATAATATGAAAGCAATCATTACA…	C	.	PASS	SVTYPE=DEL;END=12822996;SVLEN=-1531	GT
Chr1	12832934	svim_asm.INS.254	T	TCACCACTACAAGAAAACATATTTTTTACTAGGGCAATATTCGTTGTAAATTCGTCGTAAACGGGGTGTTACGACGAATTAACGTCGAAAGACATTTCGTTGTTAAACGTCCGTCGTAACGGAGGTTTCGTCGTAAACGACTCGTTACGTTTACGACGAAATATATTCCTCATAAAGCGCAGGGAAAGGATTCGTCGTAAACGACATGTAAGCATTCGTCGTAAAGCTCACGTAAATACTTTCGTTGTAAATCACTCGTAAACATTTCGAAGTAAAACCCTCGTAAATATTTCGATGTTAATCACTCGTAAACATTCGATGTAAACTCCATGTAATGTTTACGAGGAGTTTACATCGCTTCTTATTATATTATTATTAATTAGTATATAATTAATTTTA…	.	PASS	SVTYPE=INS;END=12832934;SVLEN=5890	GT
Chr1	12835424	svim_asm.INS.255	C	CGATCTGGCTACATTCTTTTTTTTTTTTTTTTTTTTTTTTTGTTTAACCTGTGGGTATCCCGGATCTATGGAAGGGCACAGACTAATCCCCAAGGGGAGGTGCAGTCCACGGATAGACCCTCTCTCCGGGTATGCAAATGGACCCTAAAGCATGGATCCATATCCGTGTGGGGTGTACAGAGACATCATGAGGTAGTTCCCTCCGGCAGGGTTCGAACTCGCAACCTGGGTGCAGGAAGGAGCCCGTCTTTACCATTGGGCCATGATGTTCCGGACAAACAAAATGTTACCGACTCGAATTCGCGACCCTATGCTTTCTACGAAAGCGACACTGACCACTAGACTACATAGTCCTAAT	.	PASS	SVTYPE=INS;END=12835424;SVLEN=357	GT
Chr1	12875914	svim_asm.DEL.244	GCAAGCCGGCGCTTTGACCGGAGACGTCGGAATCGGAGCCGGAGAGGTGGCCTCGCCCATCTCAACATCGAAACTTCTCTTGTCACCGCGGGAAGAAGACATGTTGAAGGCAAAAGATTTGGAGCTAGAGAGGTTTTGGAGGTTTGAAGAAGGGAAGGTGTGAAGCAAATGAATGACAAGAGCTCACTACTTATAGAAGTATGGGCTCGGAGTTTTATATATTTTTAATATATACTTTCTCAAGAATTTTCTTCCGCGGAGTTTAAAGTAAACTTCGTCCAATACGCCTAACTTTGCCAAAATCATCAAACCGCGCGCTAGAGTCTCGACTCTAACGAGCTGGGGGGCTAACTGTTGGGGTCAAAAATGGTTACGACGAAGTTAACATTCAAAACGTCC…	G	.	PASS	SVTYPE=DEL;END=12876389;SVLEN=-475	GT
Chr1	12897859	svim_asm.DEL.245	GGACAGACGACTTCCGTGTAAGTCGTCGGACAGACGACTTCCGTGTAAGTCGTCGGACAGACGACTTCCGTGTAAGTCGTCGGACAGACGACTTCCGTGTAAGTCGTCGGACAGACGACTTCCGTGTAAGTCGTCA	G	.	PASS	SVTYPE=DEL;END=12897994;SVLEN=-135	GT
Chr1	12901582	svim_asm.DEL.246	AAAAATATGTTGGAATGAAAAGTTTTATAAAGATGGAGAAAGTGTTTAAAGTGTTTGAAGAGAAAGAAATTTTGTGAAGAATAAAGATTTTATAACTTAGAAGAAGATTTTTATTACTTGTTACAAGCTTTGTTTATTTCTTGGTGATTCAAAATGAAAGGGGAGTGGAGGTATTTATAGCCTCCAAAATACAAAATATCTTACATATTTTAATCATAAATCTAGAGAATTCTACCATAATATCTAAGATTTTTTTATTATAATTATCTAGATAATTCTATGAGAATATCTAGATTTTTATTCTAAGGAGGTGGAGGATGATTCTAGATATTGGACTAAGTTTGGACTAAAATGATTAGTAAATTATTAGCCCAAAATGTGATCCAAATCAAGTTTAAC…	A	.	PASS	SVTYPE=DEL;END=12906448;SVLEN=-4866	GT
Chr1	12933300	svim_asm.DEL.247	ATCTAAACTATTAAAACAGGAGTACAGTTTGTACTTCCCCCTTAGTTTTCCTCAAATATTACCACAGAATGCCACTGACATTAAACTTAGAGTTTCATCCTCTACTAAACCGAGAAATACGTTTATTATTAAACCGAGAAACATGTTTCCTTACTTATCGTACCATTAAATTAAACCACATCCTACCACTTCCTAACATATCGTTCTATGAATTACATTAAACACAGACGTTTTATCTTACTACTAAACCATCTATTACAAACCATTACTAAACATCTACATCACAAAACAATAAAAATACAATTGCTGTTTACCTATTTCATACCGTTGTATATCATTGTCATACTCCCTTACTTCAGTGCATCAGATTAGTAGTTTTGGTCTGCAGAATCAAAACCA…	A	.	PASS	SVTYPE=DEL;END=12935941;SVLEN=-2641	GT
Chr1	12937374	svim_asm.DEL.248	GGTTTAGGGTTTAGGGTTTAGGGTTTAGGGTTTAGGGTTTAGAGTTTAGA	G	.	PASS	SVTYPE=DEL;END=12937423;SVLEN=-49	GT
Chr1	12972608	svim_asm.BND.34	N	[Chr2:59798202[N	.	PASS	SVTYPE=BND	GT
Chr1	12986605	svim_asm.INS.256	T	TGTGAGAGACACCATACCCATCAGGCATATTTCCAGGTGCATGCAAATTTCCTCCAACCTTAACTGTTTCTTGAGCTCCGTAATAATCAATGTCTGCTTTGATCTGCTGGCCG	.	PASS	SVTYPE=INS;END=12986605;SVLEN=112	GT
Chr1	12988117	svim_asm.INS.257	C	CGTCGGAATAGGCCTGGGCATAAAATCCGGAACCCGAAATCCGAACCAAAAAACCCGATCCGTTATCCGACCCGAAACATAAAAATACCCGAACAGGTATTGTATGGTGGTACAAAAAATATCTGAACCCGAAGTGTTATTAACCGAACCCGAACGGGTAACCCGAAAAATCCAAAATTAATAGTCAATATAAACATTTTGAAATATATATAAGTATTTCAATTATTAAATTCAATATTTGTGGCAATATTATATATAATAATAAATATTAAAATTCTAATAAATGCTTTAAGTACACAATTAGTTATAATAAGTATATTATAATTTGCTCATTGAAATAAAAAGTCTACTCTCTATAAGGCAATACATATTGTTTACAAATGATGTTTGTTTTCATTC…	.	PASS	SVTYPE=INS;END=12988117;SVLEN=736	GT
Chr1	13070990	svim_asm.INS.258	G	GTAATTCCTATGGCCCTGTTCTTTAAGGTGTCGCTGCGTCAGCGGCGAGCGACTGAAATTGAACGTTAATGACGGCAAATAATAGAACGGAAAACTGAAAAGGTGTCGCTGCGGTTAATTTATTAGGAGTTTCCGGTGTTGATTGTATCGCTGAAAAAACCAGCGATCATCGGAATAGTGTTGTAATCAAACGCGGGTGTCGCTGCGACATATCCGCCACAAACTTAAGCTTCAAGAAGCGTAAAATTAGGGCGTATTTTAAAAGCTGGTCGCTGACGCAGCGTTCCGTTGCCGAACAGGGCC	.	PASS	SVTYPE=INS;END=13070990;SVLEN=302	GT
Chr1	13082116	svim_asm.DEL.249	ATACTTTTTTGGGAGAATTGCCAAGTGTGACTCAAAACTTGGAGTCAAACCAAAACAATACCCCAACTTGGGTCAAAGGCAAAAGTAACCTAAAAGGCTATTGAAATTACAACTATCCCCTTGTGACCAAACAAAAAAACGGAATTTTTTTTACGTTTCTACCCCTCGCAAGTCGTCTGTTTAGACGACTTGAAAATAAGTCGTCCAGACGACTTAACTGAAAGTCGTCTGGACAGTTAGTCTTAAACATAATTTAAAAATTTTGTAAAAAATATTTTGATAAGTGAAAAATGGGAATTATGTAATTAACATATGTCTTAGGAGGTATAAATTAAGATATAACAAATTTCAATTGTTTTCAGCATAGATGAGTGAAAGTAGTGAGTCATGATATTCTTT…	A	.	PASS	SVTYPE=DEL;END=13091454;SVLEN=-9338	GT
Chr1	13174628	svim_asm.BND.35	N	]Chr3:52197685]N	.	PASS	SVTYPE=BND	GT
Chr1	13178896	svim_asm.BND.36	N	N[Chr3:52197718[	.	PASS	SVTYPE=BND	GT
Chr1	13206557	svim_asm.BND.37	N	N[Chr3:58732175[	.	PASS	SVTYPE=BND	GT
Chr1	13221422	svim_asm.DEL.250	GACCAGGATTATCGGGAGTTTTAGGAGGGGTTTTTAGGTGGGGGGGGGGCCACAGGAAAGGGGGAAAATCGGTCACGGGGAAGGTAAAATAAGGATCGATTTTTGGTGAGTTTTTCAACTGTTTGCGGGCCCCACCGACACGTGGTGGCCCGCAATTAGTTTATCTATTAAAAAAAAAAAAATAAGGATCGCATAAGAAACGCATCGCGTTAATCATGCTCT	G	.	PASS	SVTYPE=DEL;END=13221643;SVLEN=-221	GT
Chr1	13223597	svim_asm.INS.259	T	TAGAAATGTTATGAAATAACTTATAATTTATAGTATCGAGAAATTTAAATAAGAGTAGAATTTAATACCCGTAGGAAGCAAATAACACTACTATGAGTGAGAGAGTTTATTATAAGTAAGAAGAAGAAGATGTAATGGTTCTTTGATTATAAACTCTTGTTCTTGTTTTTGGTGTACAAAAGAGTGAGATGAGTGATGGTATTTATAGTGAACAACAATGCATAAAATATCAAAGATGGTGCTTGATTTGGTAAATGAGTGGGTGATCATAGTGCTTGATGAGTAGATGATCATAGTGCTTAAGTTGGTAAAGGGGTGGAGGATCATTTCAAAGTTTATCTTATAACACTCCCCCTTGATCATCCATCTTGTATTAAATTAAGTTTCGTAATACTCCCC…	.	PASS	SVTYPE=INS;END=13223597;SVLEN=6457	GT
Chr1	13227850	svim_asm.INS.260	A	AATTCTGACGGATAGTAAAATATCCGTCGGAATTTCCTCGGAAT	.	PASS	SVTYPE=INS;END=13227850;SVLEN=43	GT
Chr1	13228872	svim_asm.DEL.251	ATCACTAAGATGCACCGGGCCGTAAGAATGTGATCGATCGATCTGTATGTGTTCAAAAACGCATCGATCGATGCGTGTGCGGGAAACAGAATTATAAGGCAAAACCCGACCTTTTTTGGATCTAAACCTCAGAACTCTCATCCCCTCCGATTCCCCTATAATTTGCCCCCCCTTTCTCTCTCTATAATCATCCGATTTGAACAATTTTGGGCTCTATTCCCCTTGATTTTTCGAGCTCTACCTGATTCCTACACTCGTTTTCACCCTAAGACAGGTATACTCCGCGAATCTCCACATTCTGAAATCGTGTTCTTGAGCAATATTTGGGTTTTGTGAATTTCTTATTTCCTTGTTGATTCCTTGATCAAATATGCATGAAACAGATGTTTAAACATGGAA…	A	.	PASS	SVTYPE=DEL;END=13230119;SVLEN=-1247	GT
Chr1	13240372	svim_asm.DEL.252	TCCCCTAGCAGTTTGGCGCTAAAAGGAGGGGAGTAATCTAAACCACGTGATAATGGCGGTGGATGAGCATGACGAGCTACCTGAAGCTACCCAGAGAGAGGCTGAACTCCAAAGACAAATTGATGACCTGCAAGGTCAAGTAACCGGGTTACATAGAGCTCGGGAAGAGACCAATCCCGAGTTGTCCTCGAAGTTTCAGATCCTGAAGGAAAAAAGCAACAAACACTCCAAGCAACTGGAGCAGAGCGCCGAGAAGCTCAGCCAGCTCGAATCGGAGAATCTTACCCTCCGAGATGAGAACCAAGCCCTTAACACCACGTGCGACAAGAAGCGCCGATTCCGGACTCAGGTTCGCCCTATGCCGCCTCTGGAAACACCTAACTCCGGGACAGGCGCAAG…	T	.	PASS	SVTYPE=DEL;END=13247289;SVLEN=-6917	GT
Chr1	13281273	svim_asm.INS.261	A	ATAGTAACATGAACATGTGTTCTCCGGCTTCTTTTACTCCCATTTGCTCTAAATGAATAGGGTATGAAGACCAGCACTCCTTGATG	.	PASS	SVTYPE=INS;END=13281273;SVLEN=85	GT
Chr1	13301636	svim_asm.DEL.253	AGGAAATTCTGAGGAAACACAAATTTTGTGTTTCCTCGGAATTTCCTC	A	.	PASS	SVTYPE=DEL;END=13301683;SVLEN=-47	GT
Chr1	13307041	svim_asm.INS.262	T	TCTCGTCGGGGAGTTGTTGGAGCTGTAGGGTAGATGGTCTGAAACCGAGGCCATGCTGACGGCTGTCAAGGATTCTCA	.	PASS	SVTYPE=INS;END=13307041;SVLEN=77	GT
Chr1	13318652	svim_asm.DEL.254	GTCGCCGGCGAGCACGGCCGTGTTGCCGGTCGAGTCGCCGGCGAGCTCGGCCATGACACGGGGCAGCTCGCCCGGCGAGCACGGCCGCGACACGAGCCAGC	G	.	PASS	SVTYPE=DEL;END=13318752;SVLEN=-100	GT
Chr1	13381647	svim_asm.DEL.255	TACTAGGGAAATTAACATTTCGGCATCGCCAGGGATAGGGGACCGATACGTAGCAACACGTGACTAGTCTGGACCACTTATGTGGGGTCAAGATATCCATGTATAATTAAAAAAAAAGATATTACGGATGGTTTTTTTTGTTGTTGTGGTAAAACCCGTAAAATAATAACAAAACAAAATCATTAAAGATGCTGCAAAATCACGAGACGATAAATTTTTTTTTTTTTTGATAATCAAGGTATCCGGACCTCTCACTTAGTCCGACTATCCCACCGCGTCCAACCGGAACTAGCGAGGAAGGTCCTGTAGGCCAAACGGAAACCATGTTAAATCCGCTATGGCCGGGGCTCGAACTCGTGATGGCGGGCACCTCAGCCGAGGTTCCCTTTACCACCAGAC…	T	.	PASS	SVTYPE=DEL;END=13384409;SVLEN=-2762	GT
Chr1	13400477	svim_asm.DEL.256	TCCCTTATATATTAATTGAGGAACATTTGAAAAGATGTAACCTCAATTTTGTATTAATTAAAAGAGGCCCCAATGCATAGGTGGCACTCAATTAGGTAGTCAATTACATTCAATTGAAAAATAAGTAGGTCCACATTCGATTTTTATATGTTGTTAGATACATAAGTTGGTCAAACTATATGATATAATGATATGATATGATATTTTCTTTCCTTAAATAAAACCTACGGAATTACCATAAATGACTAATATATATATGACAATTAATGAGTTTAATAATAAAGATTTGATAACAATGTATATCTCCTCCATCATTTTTTGTTTAATTTTATATTATTAAAATAAATTAAACAATCAAATTAGCTATAAAAATAAAATTTAGATTTTTTCGTATACGTT…	T	.	PASS	SVTYPE=DEL;END=13402750;SVLEN=-2273	GT
Chr1	13403451	svim_asm.DEL.257	CACTACAAGAAAACAACGGCATACTGAGGGAAAAAATCGTCGGTATGTCGTCGGAATAACGCTATTCCGACGACATACCGACGAAAAAAATCCTCGGAAATAACTCCTCGGAAATTCATATTTCCTCGGAAATCCCTTGGAAATTTCCGACGGAATTCCGAGGAAACCCTATTTCCTCGGAATTTCCGAGGACCACAAGTTCGTCGGAAATTCCTCGGAATATTCCGAGGAAGATGTCGTCGGAATATTCCGAGGGATAAACTTCCTCGGAATATTTCCAAAATTAAAAAAAAAAATTATAAATTTATTTTTTTAAATTGAAATTCGAAAATATAAAATTAAAATTGAAATAGAAAACATATTTAAAATACAAAAAATAATAAAATAGTTTTTATAAAT…	C	.	PASS	SVTYPE=DEL;END=13406313;SVLEN=-2862	GT
Chr1	13434326	svim_asm.INS.263	C	CATTTGTAACATAAAACAAGAAGTTGAACAAGTGTAATAATAAGAAAAATTCTTAAAGAAAGAAAGAGTGTTCTACTCAA	.	PASS	SVTYPE=INS;END=13434326;SVLEN=79	GT
Chr1	13444649	svim_asm.BND.38	N	]Chr6:33731457]N	.	PASS	SVTYPE=BND	GT
Chr1	13445185	svim_asm.DEL.258	ACTCCCTCTGTTTTTACTTGTAGGTAGTTTTAGCAAAATAGATTTGTTTCACAATATAAGATGTTACATAATCCAAAGCAATAAAATAATATAATTAAAAAACATTTAACTAAATAGTTGTTACTTTTTCCAAAAAGTTGAACACAACTTACAAAGTAAATTTTAAATTTAATAGGTAGTCAACTACTAATATTTACTAGTTACCAAAAACTGTGCTTCTAAATTCACTATAAATCTAACAAATCTAACGTACATGTTTTCTTATTCTATCAGAGTTTCTTTTGATTTGTTTTCTTCAACCCATTTTTTTCTTCAGAAAATAATGGAACAAGAAGAAGAAAAAAATCAAAAAGAAAACAAAACAGAAAATGTTCAAAACATCAACAAAACACAATCAAA…	A	.	PASS	SVTYPE=DEL;END=13448020;SVLEN=-2835	GT
Chr1	13455137	svim_asm.INS.264	G	GTGTAAAATTAGGGCTGTTCAATATGGCAAAATCGAACCGTACCGAACCGAACCGAACCGAAATAGATAATATGGTTTGGATTTGGTATATACCATACAAACCGAATGGATATGATTTTTAAAAAACCGTAGGATTTGGATATGGTTCGGTATATAACCGATAAAACCGAATAAAACCGATCAAAAAATAGAAACATGTAAATATGTATATATTTTATAACGACGTATGAAAATCATAAGTTATTTTTTTTTGCTAATAATTATTACCATATTTTTTACAGTAATAAAAAAGTTCTGATTTGTAAAACACTTGAACTATAATTAAATAACAATTCATCGCAAAGATGCTTCTTATTTTCTTAGTCTTCTTTTGATCTTTTTGCTTTAATTTAGCATTGA…	.	PASS	SVTYPE=INS;END=13455137;SVLEN=934	GT
Chr1	13458766	svim_asm.INS.265	A	AGAATGAGGTTTATGGTTAATTTATTAAATTGAATAATGTAATGTATTAGTGAGGTGGAAGGTGAGGTGTAATATTTATATTAAACTAATAGAAGGCTAGTATAGGGAATGCAATGGTAAAGGGGTAGTGAGAATAGAGAAGGGATAAGAAGAACAGTTTTTTTCTAATAGGGGCATATTGAGTTATGGCCC	.	PASS	SVTYPE=INS;END=13458766;SVLEN=191	GT
Chr1	13467432	svim_asm.BND.39	N	]Chr5:47375899]N	.	PASS	SVTYPE=BND	GT
Chr1	13467432	svim_asm.DUP_INT.3	N	<DUP:INT>	.	PASS	SVTYPE=DUP:INT;END=13472167;SVLEN=4736	GT
Chr1	13472167	svim_asm.BND.40	N	N[Chr5:47375894[	.	PASS	SVTYPE=BND	GT
Chr1	13487203	svim_asm.DEL.259	GTTTATTTTAGGGTTTTCTGCAAAAAAACGCTCAATGTGGTTTTTTTTTGCAAATTAATCCGCGAACTCAAAAACCCACGGGTCAATCCTCCAAGTGCCAGTCAAACCGCAATATAACCCTCGGCCGTATTTATGTGTATTTGACTGTGTATAATTTTAACATTTTTTCAATACTAGGTCGTTTTGGCGCTAATTTTTTAATGAAAAAAATTTGTTGAACTCGTGGTTTGAAATTTGAACCTTAAATACCATGTGCATGCTATATAACCATCTCGGCCAACAAATATATTTGTTTACTTAACAAACGCAATTATATAGATTTCTAAAACGAAATGACCTTGTTTTTCTCGGACATGGGAGCTTGCGTAAATGCACAATGAAGGTGGGGTTCAACAAATT…	G	.	PASS	SVTYPE=DEL;END=13487799;SVLEN=-596	GT
Chr1	13501059	svim_asm.INS.266	T	TACCTTCAGGTGTTGTCTCAGTAGGAAGAGGAGTGTGTACAGCTGCAGTGATGGCATCTGACTCGCTATTCTTACCATCCTTATCAGCTTCTTCTTCACTCTCAGCATCTACAACAAAACAAATTACAACATCACCATCACACAACAAAATTTATATCACTGAAGCAAATCTAAACTGATAGCACAAAAAAAAACCAGCAACAAAC	.	PASS	SVTYPE=INS;END=13501059;SVLEN=205	GT
Chr1	13527540	svim_asm.DEL.260	TAAAATATTCTTTGTTTATAAATACCATCAGACAACCACAAAAATAAAAGAGA	T	.	PASS	SVTYPE=DEL;END=13527592;SVLEN=-52	GT
Chr1	13532058	svim_asm.INS.267	T	TATATCTTTTAAGGGCAAATCTCCAAAATAGCATATTTATAAGTTTATATCACAAAAATAGCACTCAGAAACTAAAATGACCAAAATAGCATTTTATCTTTTGAAAATTTTAATTTTTTTATTTTTCAAAATTTGAAATCTTATCCACAAAACCTCATTTCTCAACTCTAAACCCTAAACCCTAAACCCTAAACCCTAAACTCTAAACTCTAAACCCTAAACTCTAAACTCTAAATCCTAAACCCTAAACCCTAAACTCTAAACCCTAAACCCTAAACTCTAAACCCTAAACCCTAAACCCTAAATCTTAAACCCCACCCTTTAACTCTAAACCCTAAGTTTGTGACTTTAGATAAAACATTAAGTGCTATTTTTGTGACTTTTGACCTTGAGTGCTAG…	.	PASS	SVTYPE=INS;END=13532058;SVLEN=443	GT
Chr1	13535983	svim_asm.INS.268	G	GAAATTAAATTGCAAGGAGCAATTTTGGTTTGGAACAAGGATGTAAATAATGCAAGCCTCACCATAGCTCAGCATAGGAGTAGTAGATAGAAATAAAAAAAGTAAAAGTATAAAGTCCACTAGTTGTACAAAGGTTTTTTTGGTTGAATAAAATTTAAAATTCATTCAAAAAAAAAAAA	.	PASS	SVTYPE=INS;END=13535983;SVLEN=178	GT
Chr1	13540039	svim_asm.INS.269	C	CGTATGAAGTAGTGCTGGGCATTCGGGTTTTCGGTTCGGGTCGGTTCGGTTTATTCGGTTTTCGGGTTATTCGGATTGGGATATTTAGGAACCGTTTAGGAACCGTACATTTTTCGGATCGGTTCGGTTCGGATAGTGTCGGGTTCGGGTCGGGTTTCTATTTTTTTATAAAACCCGAAATGGAACCGTATTACAAATAATTCGGGTTTGGTTCGGGTTTAAAGCCCAAAAAACCGAAAAACCCCTGAAAACCCGATCTAAACCCGGAAAAAACCGAAAACATGTCCGGGTTATTCGGGTAGTTCTGATTTTTGTAGATATTTTTTATTTATAAATTATATTTTATATATATTAAAATTAAAAATAATATTTTCTTTTAATATATTCAAAATATTCGGG…	.	PASS	SVTYPE=INS;END=13540039;SVLEN=573	GT
Chr1	13545920	svim_asm.DEL.261	GGATATCTTCGAGGACATCAGCGTCAGGGAAAAGAGAGAAACAGA	G	.	PASS	SVTYPE=DEL;END=13545964;SVLEN=-44	GT
Chr1	13547765	svim_asm.DEL.262	TATTACAGCTACTTAATTCTTTATTCCTTCCTAATGTAATATAACGTATCATTGAATAACAAAGTAACACTTAAGATGGTGTTAACATAGAGTGGTCAATCTACAATTTAAACAAACTTCGATTGCATCAACACTAATTTTCTTTTCTTATAGATATGATGTACCATATCTTTGTATATTGAGAATGATGTTCCAGCAAATCCAAGCTTGTACTTTTATTGGATTCTGAAAACTTCAAAATTAAAACAATACATATCTGTTAATATCATACTTTTTTTAACATTCATCACATCCAAACAGAATTTCTTGCTTACAAACGGTTGCACCAGAAAAAATTATATGTTGCAGAATTTAAATACATGGTATCAAATTATTTATTTCCCAAACTTTCTCAAATCA…	T	.	PASS	SVTYPE=DEL;END=13548569;SVLEN=-804	GT
Chr1	13550722	svim_asm.DEL.263	AAGTTCACATATCATTTTTTTTTTGGCTCGGAAAGGGTTATTGTTT	A	.	PASS	SVTYPE=DEL;END=13550767;SVLEN=-45	GT
Chr1	13559114	svim_asm.INS.270	A	ATATAAAATATTTATTCCGCAAAAGGTTTAGATCTTAACCTAAGTATGTATCTTTTTAATTATTTTAAATCATAAGCATTTTCTAAATCTTATGTCAAAACAAACAAAGAAATCATAAAATATTTCTTATAAAATCAAAACAAACAAAGAAATCATAAAATCAAAACAAACAAAGAAATCT	.	PASS	SVTYPE=INS;END=13559114;SVLEN=180	GT
Chr1	13571802	svim_asm.INS.271	A	ATATATAATAATAAAATTAACTTATCTGCCCTCTCAGACATCCACGTCATCATGTCACCTAGGGGGTTTTGCGATACGTCAGCGCTTTCCTCTTGCATTGTCTATTTCTTCCGTAAATGATTAAACGTCGTGGGCTTGAAAATGTTTTGGGCTTATTGAATTTAAAATCAACATTTGTTTTTTGTTGGGTTTCTTCTTTGTCGTAGCAAGCGGTAACTCCCGTCGTATTGTCTTCCATCAGTTCCTTCCACGGAGTGAATCAGTGTTGATGGCATTCAATTAATTCACCCACTTTCTCCTCATCAATACAGGTTTTCTCCTCCCATCAATCGAATTGGATACATATATATATATATAGTCTCTAGGGTCTCAGGAGGAATCTCAAACGTCTTACGAATT…	.	PASS	SVTYPE=INS;END=13571802;SVLEN=4931	GT
Chr1	13574324	svim_asm.DEL.264	CACTACAAGAAAACATCAAGGATTCTGAGGGAAAAAATCGTCGGAATTTCGTCGGAATATCGTTATTCCGACGACATACCGACGAAACACGTCGTCGGAAATAATTCCTCGGAATTTATTTTTTCCTCGGAAATCCCTCGGAATTTTCCGTCGGAATTCCGAGGAAATAAATTTCCGAGGAAATTCCGAGGATCACTAGTTTGTCGGAAATGTCCTCGGAATATACCGAGGGAGAACTTCGTCGGTATAATTCCTCAGAAGTTCATCGATCGATGCGTGTTTGGACATATATACATCGATCGATAGGAGTATACCGACAGACATTTTCCTCGGTTTATTCCGAGGAACTTTTCCCTCGGTATATACCGAGGGACCAGTTCCTCGGATTTTTCCGAGGGA…	C	.	PASS	SVTYPE=DEL;END=13584905;SVLEN=-10581	GT
Chr1	13589269	svim_asm.INS.272	T	TGTTGTTGTAATTAGTTTCTCTTTTTATTTTTCTCTGTAATTTACAGAGA	.	PASS	SVTYPE=INS;END=13589269;SVLEN=49	GT
Chr1	13616669	svim_asm.INS.273	T	TTTTTTTTTTGATAATCCAGGGGTTCCCCACTTACGTTAATCATTCCCCTGGGCCCGGTTAGGCAGCAGTCCACTTCACCCAGTACCGCATTTGGTGACAGAATAAACAGTTCGCCTCCGCCTGGCGTCGAACCCGTGAGCATGACAATTGGCCCACAGAGTCGAGCTACCTCATCCTGTCAAGTTAATTTCTACTCTG	.	PASS	SVTYPE=INS;END=13616669;SVLEN=198	GT
Chr1	13617788	svim_asm.INS.274	A	AAAAAAGAAGAAGAATCATACATACAATAAATAAAAGGGGAATATGCATGCCACATCAGATTTAAAAATCATCCAATAAAAATCTTACAAAGTCCCATGTCATATTGATTTCTGTCTGAGAATAAAAATTATTGTTTCATTGGACTTCGTCCTTCTGCGGCCCAGCAACACAGGTAAAGAAACCATATCGACTCTTTCCTTCGACTTCGTCTTCTCCTTTCCTCTTCATCCAATCTCCGTTACTGAGCCTCATCTACCATCAATCAATGGTGTTCT	.	PASS	SVTYPE=INS;END=13617788;SVLEN=275	GT
Chr1	13625033	svim_asm.INS.275	T	TAAAAAACATTTTAAAAATAGTAAAACGTTTTGAATTTTAACAAAAAC	.	PASS	SVTYPE=INS;END=13625033;SVLEN=47	GT
Chr1	13631950	svim_asm.INS.276	C	CTGTGTGTGTTTCAGTAAAATACTGTGTGTGTTTCATTTTACTGTGTGTGTTAACATTTAGTAATAATTAAATGTAATAATTAGTAATTAGTAATAATTAGTTAATTAGTTAATTATACTGTGTGTG	.	PASS	SVTYPE=INS;END=13631950;SVLEN=126	GT
Chr1	13636690	svim_asm.INS.277	C	CCATCATCGCCGGTCCTTATGCGGGGGAGGGTGAAAGCTTTCTCAGTTT	.	PASS	SVTYPE=INS;END=13636690;SVLEN=48	GT
Chr1	13642864	svim_asm.INS.278	T	TTAACACTACAAGAAAACAGCGGTATTCTGACGGACATTCCGACGGAAAATGAAATCGTCGGAATATACCGAGGAATTTCCGAGGAAATTCCGAGGAAACACAAAATTTGGGTTCCTCGGAATTTCCTCGGAATATACCGACGGAATTCCGAGGAAACCTTAGTCCGTCGGAATATTCCGAGGAAATTCCGAGGAACAATGTGTTCCTCGGAAAAAACCGATGAATTCCGAGGAAATATTATAGCCGTTGGAGAGCCGTTGGGGGATTTTACAAAATTCCGAGGAAATTCCGACGAACTAGCCTTTTCCGTCGGAATTCCGTCGGAATTTCCTCGGTACGTCGGCAGGATTTAATCTATATAAACAAGCACTCCTCTTCCTCTTCATTCACTCCATATC…	.	PASS	SVTYPE=INS;END=13642864;SVLEN=5016	GT
Chr1	13647194	svim_asm.DEL.265	AAATAATAAAAGAGAAATCGGCCAAAAAAACACTGAACTTTGCGGAAATTGCCAAAAAAAACCTGGACATATGGGCTAGCCAATAAAATCCTGAACTTTTGTTGACTTTTCGGGTTTATTAAGAAACTTACGATTGACTGACCAGATAAACACACCGTTAACCGAGTTAACTGTTAATTAAGCGGACGTTAACTTTGGGTGTTAAAGTATACGACGTCGTTTCATCACTTTGTCTGATTAAAGACAAACGACGTCGTTTATATAGCTGTGTTATTAAAAATATGTGTTTCCAACGGCTTGAACTCGTGTCCTCGGGTTTAATGGTAGGGGTTTTTGCCACTGAGCTAGTGGACTTTGCAATGGATATACGAACACAATTTCTTTTATTCTTCGAATCCG…	A	.	PASS	SVTYPE=DEL;END=13648457;SVLEN=-1263	GT
Chr1	13653420	svim_asm.DEL.266	ATTCTTAGTCTAATTATGCAACCTCAAACATGTATTTATGAATGAAAAATATCAAGCTATACAAGCATAAAATCGGCCAAGACAAAAAAAAAACCTAACAACTTTATAACAACCTTGTAACAACCTTCCTATTTTTTTAAGGGTTCTAGGTTTTAGCATGTAATTTCAGTTTTAATGTTTATGTTTCGATTAAAACATGTAATTTCTATTAACAAACAGATCATACAATCAAGTTTTAATAATCCTAGCATGTGATTAGGTGATCAAACAAATCAAATTTCAATTAAGCATGCGATTTGCAATTTTATGCCTAGCATGCGATTTCTAATTTTAAAAACATGCAATCAGATTTTCTTAAACAAACAATCATATTTTAAAACTTTAAACAGCATGTGAAAA…	A	.	PASS	SVTYPE=DEL;END=13654659;SVLEN=-1239	GT
Chr1	13660570	svim_asm.INS.279	A	AAATATTATAGAGAAAATTGCTAAAAGAGAACAAGAAAACAGCATAGTTGTCCCTATGGTATAAATCTTTTTTTGTCCATTTTTTCTCCGTTTTACCCTTTCCATATGTTAAAATTAATGAAATAAATAGTTATATGAATCAGAAAAATTATTAAAAATATAAACAATTAATAAAACACCCATTTACACAAACACATATTTTTTTTGGGTTGAAAAACATAATAAATAATATTTTTAAATTACGTTCTACTAAAAGTAGAATTCTGTTTCTACACAAAACGGGTAAGTAGAAAATGAATTCTAGAATGAACACATCCATCTACTTGTTTTAGAACGTACAAACTACTTTTTACTATAATTCTAAATATGGGGAATACGTATTCTACTATTTGTAATGAT…	.	PASS	SVTYPE=INS;END=13660570;SVLEN=9085	GT
Chr1	13667878	svim_asm.INS.280	G	GCCAGAGTGGGTTTTAGAAATGATACAGTAGTTAATGATGGACT	.	PASS	SVTYPE=INS;END=13667878;SVLEN=43	GT
Chr1	13670262	svim_asm.INS.281	A	ATATCACTACAAGAAAACATCAAAGATTCTGAGGGAAAAAATCGTCGGAATTTCGTCGGAATACCGTTATTCCGACGACATACCGACGAAACAAGTCGTCGGAAATAATTCCTCGGAATTTCTTATTTCGTCGGAAATCCCTCGGAATTTTCCGACGGAATTCCGAGGAAACAAATTTCCGAGGATATTCCGAGGACCATTATTTTGTCGGAAATGTCCTCGGAATATACCGAGGGAGAACTTCGTCGGGATATTTCCTCGGACGTTCATCGATCGATGCGTTTTAGACATATATACATCGATCGATAGGAATATACCGACGGAACTGTTCCCTCGGATTATACCGAGGGACATGTTCCCTCGGAATATACCGAGGAACACGTTCCTCGGAATATACCG…	.	PASS	SVTYPE=INS;END=13670262;SVLEN=10537	GT
Chr1	13676350	svim_asm.DEL.267	ATCATATTTGTTGATTACACGTAACATCTTCTCTATTGGTTTAATTCATACGTATCATTGTTATCATATGCCTAATTTCTGAAAATGCTACTGACATGGTTCAATAAAGAGTGCGTTTCGTTATGGGACACATTTTTTACTTTTTTGACAGATTAGACACATGTTAGGAAGTATATTTTTTCTCCTGACTCAGCGGATTTCGGACCAATTTGCCTTTCACTGGATGAACGAAGACATGAAGCTCGTTAAAATATTATTCCTTTTTTAATTCTGTCTGGTTAGTGGAGACCAAACTTCTTATGATTTTTTTTTTGTTTTTTGGGAGGAATTATTAAGGTACGTATATAGGTAAAATAGACAATTGATAGCCGTTGGATGACAAAAGATCTAAAAGTGAAA…	A	.	PASS	SVTYPE=DEL;END=13678428;SVLEN=-2078	GT
Chr1	13689883	svim_asm.DEL.268	TGTTGGGGTCAAAAACGGTTACGACGAAGTTAACGTCCAAATCCCCGAAGAAGAAAACGTAGAAACCTTCTTCGACAAATAATTTTTCGAAATAGATTCTTCTTTACAAAAAGTCTTGCTGAAGAAATGCGAGTCATCGGACAAGAGCTCGAAAGGGGTCGCTACGCAGCAACCAAACGCGTGTTCCGCTCGGTCGTTGCATAGCAACCGAGCTCGAGCCAGAGCTTGGTCGCTACGTAGCGACCGAGCATCCGTTCCGCTCGGTCGCTACGTAGCGACCGAGCTCGAGCCAAAGTTCGGTCGCTACGTAGCGACCTAGCTCGAGCCAAAGTTCGGTCGCTACGTAGCGACCTAGCTCGAGCTAAAGCTCGGTCGCTATGTAGCGACCGAGCTCAAGCC…	T	.	PASS	SVTYPE=DEL;END=13698855;SVLEN=-8972	GT
Chr1	13725021	svim_asm.INS.282	G	GTTCCAGGTCTTTGGAATTCTTATGCCTTGCATGTTGGCTATTTCGTAAGAGCCCGGTCGGACAGCTGAATTTGCCTATCGATAAACTGCCTACGTACTCCTTATGGAGATCAAGCCGTCTCGTAGTTCGGTCATTGTGAGTTGGTTTGTTTAGTGATAGTATTTTTTGAGATGCATCGCA	.	PASS	SVTYPE=INS;END=13725021;SVLEN=180	GT
Chr1	13727106	svim_asm.INS.283	C	CGCTCGGTCGCTACGTAGCGACCGAGCTTCGGCTTGGGCTCGGTCGTTACGTAGCGACCGAGCTTCGGCTCGA	.	PASS	SVTYPE=INS;END=13727106;SVLEN=72	GT
Chr1	13728830	svim_asm.DEL.269	CGGGGTGAGGCAGTTTGGTGGACAGCTGGGTACCAGCCTTATCAAAGAAGCTGTAGGTCTCTTCATCACGCATGACGTGGCATGCCATAAGGTACTTGATGTCAAGGTACTGAACCTCCTTGGAATTTGTATGCCTTGCATGTTGGCTATTTCGTAGGAGCCCGGTCGGACGACTTTTTCGATTTTATAGGGTCCTTCCCAGTTTGCTCCGAGTTTTCCCGCGTTTCGTTCAGCGGTGTTTTGGAAGACTTTGCAAAGGACCAGATCTCCTTGATTAAATCTGTGATTCCGTAAGTTGGAATTGTAATACTTTGCGGCTACGTGTTGGTTATATTGGATTCGGATGAGCGCTCGATCTCGGCGCTCGTTAATGAGATTGAGATCGTCTAGGAGCATTGC…	C	.	PASS	SVTYPE=DEL;END=13730054;SVLEN=-1224	GT
Chr1	13731178	svim_asm.INS.284	T	TGTTTTCGCATTCTTCCGACCATTCGAATTTTTTATTTCCCCGTAAGACATC	.	PASS	SVTYPE=INS;END=13731178;SVLEN=51	GT
Chr1	13736496	svim_asm.INS.285	T	TATCAATCGCAAATCGCAAATGTGAAATGAATCATGAGTTCATCTTCTAA	.	PASS	SVTYPE=INS;END=13736496;SVLEN=49	GT
Chr1	13738496	svim_asm.DEL.270	TCAAGATTTGTGTTGTCCTCAATCTTCATTATGGACAAATGGTCTGCAACCCCATTCTCGACCCCTCTCTTATCTTTTATCTCAAGATCGAATTCTTGGAGAAGAAGAATCCAC	T	.	PASS	SVTYPE=DEL;END=13738609;SVLEN=-113	GT
Chr1	13739663	svim_asm.DUP_TANDEM.3	N	<DUP:TANDEM>	.	not_fully_covered	SVTYPE=DUP:TANDEM;END=13765230;SVLEN=25568	GT:CN
Chr1	13741762	svim_asm.DUP_TANDEM.4	N	<DUP:TANDEM>	.	PASS	SVTYPE=DUP:TANDEM;END=13744953;SVLEN=3192	GT:CN
Chr1	13745182	svim_asm.DEL.271	TCCATGATATCTTGCATATTTCTATTGTTTTATCCATTCATCCATGTGCATTTTGATCATATAGATTAGGATTTAGCCATGTTTAGGTTGCATTTTGCATACATGAGTCCTTATCAGGTATTGGAGTACCACATGGAATACTTGGAGGCATTTGGAGCTCAAAAAGGAGTGTTTAGAGTGGTCATTGGGCGAGCAAGGTATGGGAGCGACCAGTCCGGAGCGACACCACCAAGTCGCTCTGATCACCAGTCTGGAGCGACCAGTCCGGAGCGACACCACCAAGTCGCTCTGATCACCAGTCTGGAGCGACCAGTCCGGAGCGACACCACCAAGTCGCTCTGATCACCAGTCTGGAGCGACCTCACTAGAGCGACAGGGAAGAGTCGCTCGCGTATTGAT…	T	.	PASS	SVTYPE=DEL;END=13759974;SVLEN=-14792	GT
Chr1	13745185	svim_asm.DEL.272	ATGATATCTTGCATATTTCTATTGTTTTATCCATTCATCCATGTGCATTTTGATCATATAGATTAGGATTTAGCCATGTTTAGGTTGCATTTTGCATACATGAGTCCTTATCAGGTATTGGAGTACCACATGGAATACTTGGAGGCATTTGGAGCTCAAAAAGGAGTGTTTAGAGTGGTCATTGGGCGAGCAAGGTATGGGAGCGACCAGTCCGGAGCGACACCACCAAGTCGCTCTGATCACCAGTCTGGAGCGACCAGTCCGGAGCGACACCACCAAGTCGCTCTGATCACCAGTCTGGAGCGACCAGTCCGGAGCGACACCACCAAGTCGCTCTGATCACCAGTCTGGAGCGACCTCACTAGAGCGACAGGGAAGAGTCGCTCGCGTATTGATCAC…	A	.	PASS	SVTYPE=DEL;END=13759977;SVLEN=-14792	GT
Chr1	13773188	svim_asm.INS.286	T	TTCGGTTTTGGAGCCACTAAAGTATTCCGGCAATCCCAAGTATGAGTCTGATCCACCTTCTTTTAAAATACCCGTCACACCTTTGATAACACCTTTCAGCTCATCTGGAACCTTGGCTCCGAATGTGATCGCAGATTTGGCCAGATTCACTTGCTGTCCAGTGGCGTTTTCATAAACCTTCAAGATTCTCATCAATTCACTCGCCTGATTTACGTCAGCCTTGCAGATCAACAAACTGTCATCAGCGAAGAGCATGTGATGGATCATTGGGCCTTGGTCTGCGAAGCTAATGCCCTGAAGCTTATTATTATTCACAGCCATCTCCAACATGTGTATTAAGCCTTCAGTGCACAGAATGAAAAGGAATGGAGATAGAGGATATCCTTGCCCCAGCCCTCT…	.	PASS	SVTYPE=INS;END=13773188;SVLEN=506	GT
Chr1	13775704	svim_asm.DEL.273	AGCTGTACCGTCAACTTGCAACTTCCTTGCGACTGTTCATGTGTTAGTCGTTG	A	.	PASS	SVTYPE=DEL;END=13775756;SVLEN=-52	GT
Chr1	13776173	svim_asm.DEL.274	TGTCATACAATTGCCACTTCCTTGACACCGAGGGTTTAGAA	T	.	PASS	SVTYPE=DEL;END=13776213;SVLEN=-40	GT
Chr1	13776371	svim_asm.DEL.275	ATCTTTCGATTGAAATCACTTGGTTACCGACACTCAGAACTGTTGAAATCTCTT	A	.	PASS	SVTYPE=DEL;END=13776424;SVLEN=-53	GT
Chr1	13788519	svim_asm.INS.287	T	TTAGCACTACAAGAAAACAGGGGGATTCTGATGGCCGAAATCGTCGGTAATTCGTCGGAATCGGTCTATTCCGACGAATTTCCGACGAACCCGTCCGTCGGTATCGTTTCGTCGGAAAAAAAAAATTCGTCGGAATTTCGTCAGAAATTCCGACGACTTTCTGACGAATACCAAGAAACGTCATTCTGACGAACTTCCGACGATATTACGATGCGGCTACACGAGACCAGAGTTCATCGGAAAACTACAATTCCGACGAACGTGGTTCCTCGGTTTATTCCGACGAACTGTAGGCGTCGGAATTTACCGACGGACATCGGTCGTCGGAATATACCGACGAACCACGTTCGTCGGTATATTCCGACGGAAATGAGTTTGTCGGTAAATTCCGACGGATAG…	.	PASS	SVTYPE=INS;END=13788519;SVLEN=7863	GT
Chr1	13796157	svim_asm.INS.288	A	AGTACTACTAATTTTATTTACAGAGAACTGTTTCTTGAGAAATTGCTT	.	PASS	SVTYPE=INS;END=13796157;SVLEN=47	GT
Chr1	13812959	svim_asm.DEL.276	GTGGTGAGGCTGAAGAAAGTGATGATTCTGAAGTGGTCCCATATACACTT	G	.	PASS	SVTYPE=DEL;END=13813008;SVLEN=-49	GT
Chr1	13818160	svim_asm.DEL.277	ATGGTTATTTTATTAAACAATTTGTTATATATTGAACCAATCTATTTTTCTAAAGATTCTAAGAAACATTTTGGTGATGATACACGGATACTTCAAATGTTGTAATGCTTCTTAAATAATATATAAGAGAT	A	.	PASS	SVTYPE=DEL;END=13818290;SVLEN=-130	GT
Chr1	13837866	svim_asm.DEL.278	ATAATTCGAAAAAAATTAAAAAAATTAAATTTTTTTTTTTTAATTTTTATTTATTTAAATATT	A	.	PASS	SVTYPE=DEL;END=13837928;SVLEN=-62	GT
Chr1	13877965	svim_asm.DEL.279	ACGGGACAGACGCTACGTAGCGACCGAACGGGACAGACGCTATGTAGCGACCGAGCGGGATGGACGCTCGGTGGCTACGTTTCGACCGAGCTTGGCTCGAGCTCGGTCGTTGCGTAGCGACCGAG	A	.	PASS	SVTYPE=DEL;END=13878089;SVLEN=-124	GT
Chr1	13891388	svim_asm.INS.289	C	CAGCTCGCCGGCGAGCTGACCGGCGCGATGGTTGAGCTCGCCGGGCGAGTGAAACCGCACGTCGGTTA	.	PASS	SVTYPE=INS;END=13891388;SVLEN=67	GT
Chr1	13894838	svim_asm.DEL.280	AATCGCGAGGAGAGTACATGAGCCCTGTTTGTTTCATAATCGCCGGATCCAACGGCTGCGGCAGAAAAACGTACTGTGGCGGAGACAAAAATATCAGTGTCAAAGGCCAAAGTAGACGCTAATAGATTGCCGGAGAGAGCAGAAACTTAAACGCCAATGCCGCTGATTTATTCAGCGTCCGTTTTATTGGGTGTTTGTTGCCGCAGCGACTGAAAGTTCAGTTAACGGTGCTTTACTGGTGCTCTATGTTGCCACTTTTAAAGGTTTAATTTTCTGACGCTACCTTTGACGCTGTGTTGATGAAACGAACAGGGAAATGGTTCCTTTCCATTTTCCCCGAGATG	A	.	PASS	SVTYPE=DEL;END=13895181;SVLEN=-343	GT
Chr1	13902331	svim_asm.INS.290	T	TACGCACTACAAGAAATATGAGTATTGGTAGCAGTTCGCGGTAGCACTAATTCACCAACTGCTATTAAAAGTAGCAATTTCGGACAACAACTTTATCGTAGCACTAAATTAGTGCTAGGATCAAATTTTATTAAAAATAGAAACAAAAGACGCGGATTTTGTTTAAGGTAATAATTTTGTGCCAAAATTTTAATTTTATCCGCCAAAAAAAAAAAAATACTTCGCAAAACACTTGCCCAATTCATTTCCCTTACTTCTCCGAATACATCACGAAAAAACAAGACTACCAAAGCTCTCCCTTTTTTTCTTTTTTTTTTTGAAACACACCAAAGCTCTCTGTATTCGAATCGTGATAAACCTAAAATCACAAAGTCACAAGATCTACACACAGAGCTTGAC…	.	PASS	SVTYPE=INS;END=13902331;SVLEN=3962	GT
Chr1	13914986	svim_asm.DEL.281	TACTAGGAACGGAGCCCCGCGCAAGCGCGGGGTTGTTGACAATTAGATGTGTTAAAATACCTTTAAAATGTTATAGGAAGTGTCTGTGGAGTGATTTGTTTGTTTAGTTGAAGTGGTCTAAAATAACAAAATTTATGTTCAATATTTTGTTGGTTCGTAATGGGTTTTACGGTTAAAATAAGTAAAATTTAAACAGTTCTTTAGATTTATAAACACCTCGAGTTTCTTCTAGTCAGATTTATACGCTAATTAGTAATTCCTTAGTTATGATCTAGTTGTTTCACTTTGTAACCATATTCTGAGTGTGGAAGCCACAAAGTTCTCACTTGCAAGTAAACTTTACTTTGTCTTTGGCTAACCTACCGTAACTACCGTCTCAAGACCTCTCCTCTTATCCTG…	T	.	PASS	SVTYPE=DEL;END=13917082;SVLEN=-2096	GT
Chr1	14400468	svim_asm.BND.41	N	[Chr1:12447959[N	.	PASS	SVTYPE=BND	GT
Chr1	14424167	svim_asm.INS.291	C	CTCATGTTCTCTAGGCCTATTGGATTCTTAAAGTATTATGCAGACAGGCCCATATTTTTAAGTTTTCTCCGCTATTCTGATAGAGAGATTCGAAACAGAGCCCCTGAGCCACCATAACCTTTCAGATGACACCGGCTCCGAAGCATAACGCTTGCTGCAA	.	PASS	SVTYPE=INS;END=14424167;SVLEN=159	GT
Chr1	14424576	svim_asm.DEL.282	CCGAGTTATAGGTGAGAAAGTGGATGCTCGATCTATTGCTTTATGTTT	C	.	PASS	SVTYPE=DEL;END=14424623;SVLEN=-47	GT
Chr1	14431500	svim_asm.INS.292	A	AGAGCGACTTGACCGGAGCGACGCAGCGAGGTCGCTCGCGTCTCCATCACCCG	.	PASS	SVTYPE=INS;END=14431500;SVLEN=52	GT
Chr1	14464277	svim_asm.INS.293	A	AGTACACTACAAGAAAACTGCGCGATACCGATGGACAAATCCGTCATAATCTCGTCGGGAAAGTCGCATACCGATGGAATACCGACGAAAAATGTCCGTCGGTATCATCTCGTCGGTATACTGATATTCGTCGGAAATTCGTCGGTAAATACCGACGAACATATTTCGTCGGAAAATACCGACGAACATATTTCGTCGGTTGTTTTCTAAAATTTCCGACGACACATATCCGTCGGTATTTATAGAGAATACCGACAAAGAGAATTCGTCGGAATTTTCAGAAAATACCGACGAAGGCATTCCGTCGGTAACTGAAGATAAAACCGACGACTTTATTCCGTCGGAAATATGTAGAAATTCCGACGGATAACTGTATCCGTCGGTATTCCTTTTTTAATT…	.	PASS	SVTYPE=INS;END=14464277;SVLEN=3760	GT
Chr1	14470920	svim_asm.DEL.283	ATAACTAAAAATGATCAAATTTATAGTATTGTTGATGTTTTAATCCCTAATTATAAGCTTTTATAGTGTTGATCAAAAAAAAAGTTATATAACACTATAAAATATATAAATCAATCTGATTCGATCAGAAGAAAATGAGATCAAATTTTCTAATACTATTGTATCTTCATTTTTGTGAGGGCTTAAAAAATAGTGGAGAATAAGATTTTTATTTAGAGGAACTTTTTGTCAGAGTTAATATAAACATAAGAAGATTTTTTTAGTTTCTCTAATTAAATTTACTACTCTTATTGTTTTCTCATTATTTATAT	A	.	PASS	SVTYPE=DEL;END=14471230;SVLEN=-310	GT
Chr1	14471681	svim_asm.BND.42	N	N[Chr6:39946962[	.	PASS	SVTYPE=BND	GT
Chr1	14471689	svim_asm.BND.43	N	[Chr2:65399004[N	.	PASS	SVTYPE=BND	GT
Chr1	14484064	svim_asm.DEL.284	CGACCGAGCCCTCACCGAAGCTCGGTCGCTACGTAGCGACCGAGCACGTACACAGCTCGATCGCTACGTAGT	C	.	PASS	SVTYPE=DEL;END=14484135;SVLEN=-71	GT
Chr1	14484248	svim_asm.DEL.285	AGCACGCACACGACTCGGTCGCTACGTAGCGACCGTGCTTTCTTAAAAATAGATACGACGCGAATCCAT	A	.	PASS	SVTYPE=DEL;END=14484316;SVLEN=-68	GT
Chr1	14486962	svim_asm.INS.294	A	AAAACATATTCAAACAATGCGATGTCTCGTCAAGATCAAGAAAACGCATTCGACAAGAAAACACTTTCGACAAAGCAAACTCTCGTAGAAATATGCGG	.	PASS	SVTYPE=INS;END=14486962;SVLEN=97	GT
Chr1	14490048	svim_asm.DEL.286	CGTAGCGTGCTCGGACGCTACGTAGCGTGCTCGGTCGCTAA	C	.	PASS	SVTYPE=DEL;END=14490088;SVLEN=-40	GT
Chr1	14501678	svim_asm.INS.295	G	GAGGCAGACTGTGATTGTGATTTTGACCAAAAAAAAAAAAAAAA	.	PASS	SVTYPE=INS;END=14501678;SVLEN=43	GT
Chr1	14502893	svim_asm.INS.296	C	CTTACAAACTGAAGAACAAAGCTTCAAGAGCTTAATGAAGAAGAAACTTTACTGTTTTATTACGTCTTCAACTTAGTCTCTCAATAGACATCATTACAACTTATATAGCCAAGCTAGATCTTATCCTCTTTGTCCATATTAGCACATGACAGCACATGTATTCAAAGGAACAAATCTGTTCATAACGGTAATGCCCTTAGCTGTCACGCTTGTACGATAGTCTCGGATTTGAGCTGAGCAGGGGCTTTGTCCTTTGACTGCTTTACGTGAGGAAGACGACAAAGTCTGAGCTTGTGTATCCTAAGGCAGTGGGTTTATAATGTGGGCTTCCTTCAGAGATTCAGTAAGCCCATTTCCAGTGTTGCCATTACCCCCTCTCAAACTCAGTGGCGAAGGCAG…	.	PASS	SVTYPE=INS;END=14502893;SVLEN=4923	GT
Chr1	14503285	svim_asm.INS.297	T	TTTGGTTTTATTTTCAAACAAAAGAAAAGCCATAAGATGACAAAAAGGCATAAAAATGAAGTCTTTTGTCGAGC	.	PASS	SVTYPE=INS;END=14503285;SVLEN=73	GT
Chr1	14505913	svim_asm.BND.44	N	]Chr3:47516408]N	.	PASS	SVTYPE=BND	GT
Chr1	14524674	svim_asm.INS.298	A	AACACACTACAAGAAAACACGCCGAATTTCGACAGAGGTTCCGACGGACATCAATGTCGTCGGACATTTGTGACGGATTACTGACTAATTTCCGACCAAATAAAAAAAAATGAAGTCGTCGGAATTCCGTCGGCCATTTCCGACGGAATTCCGACGAAACAAGGGTCGTCGGAATTTTCCGACGACTTTTCGACGACATTCCGATAAAAAATGTAACCGTTGTAGTCGTCGGAAGTTCGTCGGTATATTCCAACGAATTTCCGACGACATTCCGATTAACAGAAAAGTCGTCGGAATTCCGTCGGTATTTTACGATGAATTTCCGACGAACCATGTGACCATTGCCGACAAATATATATGACTGTTGTATAGCCGTTTGAGATTGGACAATACCGACGG…	.	PASS	SVTYPE=INS;END=14524674;SVLEN=4560	GT
Chr1	14525447	svim_asm.INS.299	T	TAAAAGTAATGGAAATGTCATAGGAATGGAAAAATTTTCAAAAATCAAACATGGGATCCTTTCGATCTACTGCGGACCGCACAAATTGAAAGTGTTATGTGGGCAAAATCACAAACCAAAGATCCTCCAAATACAGGATCATTACAAAATGTGGATCATCTTATCATAGGTGATAAAAGTAGATGTTATATCGATGAAGCTTGGAGGGCACAAGATTTGTGCACAGGACAAGGATGGTTTTATGAAGCAGGTGGATCTACTGATACTATGATGGGTGCCATGTCTATTCGCAAAAGTCTATCACCTTTACATGCAGAATGTGAAGCTTCGATATGGGCGATGGAGTGCATGAAGACCCTACGAATCTCAGAAGTGGTGTTTGCAACTGACTGCTCTCAA…	.	PASS	SVTYPE=INS;END=14525447;SVLEN=667	GT
Chr1	14529145	svim_asm.INS.300	G	GCAATACTAGAATATAGATTTCAAGCATGAATTTCAATGAATCAGTTTCAAGGCTGATTTTAA	.	PASS	SVTYPE=INS;END=14529145;SVLEN=62	GT
Chr1	14533088	svim_asm.INS.301	A	AAACGTAACGGTTAGAAAAGCAGAGCATACAATGTAATTTGAAGCGAGAATTC	.	PASS	SVTYPE=INS;END=14533088;SVLEN=52	GT
Chr1	14533088	svim_asm.INS.302	A	AAACGTAATGGTTAGAAAAGCAGAGCATACAATGTAATTTGAAGCGAGAATTC	.	PASS	SVTYPE=INS;END=14533088;SVLEN=52	GT
Chr1	14533088	svim_asm.INS.303	A	AAACGTAATGGTTAGAAAAGCAGAGCATACAATGTAATTTGAAGCGAGAATTC	.	PASS	SVTYPE=INS;END=14533088;SVLEN=52	GT
Chr1	14534593	svim_asm.BND.45	N	N]Chr9:13984114]	.	PASS	SVTYPE=BND	GT
Chr1	14534640	svim_asm.BND.46	N	N]Chr9:64019906]	.	PASS	SVTYPE=BND	GT
Chr1	14539840	svim_asm.INS.304	C	CGCTCTATGAGATCCATGTTCGATAGTACGCCATGCACCATATCGAAGATTTCTTTTTAGCGTCTGATTAATTATGTTATTACAATGATGAAAAATCTTACATAGACGATTCTAGAAGTCGACAATTCAACCACCTAATGAAAATACATGTCTAATTTTACCACTCCGATCCA	.	PASS	SVTYPE=INS;END=14539840;SVLEN=172	GT
Chr1	14551676	svim_asm.INS.305	T	TAATAAGTAGGAGTTGAATAAATAATAATTAATTTATATAATATTGTTTAAAAGTTGATTTTCTATGTATTATAATGTTAATTCATATATATAATAATTATATATCAGTTTTCATTTTGTAAATTATTAAGTATATATATTTCTGTAAATTATTCATAAAATACCAAAATTTAGTGATATTGTATTTTTTTAAGCAGTTCCATATTTGTTTTGACAACTTAGTTATGCAGTTCCATTAGAAATATAGTTTATAAAAAATTCATTAGAAATATAGTTTATAAAAAATCCATTAGAAATATAGTTACACCATATTTAATGTTTTAGAGTCCAACTAAAACAGAGTAAACCCATAGTTTAACAATATAGTGAACATTGTGAAACCAAGCATCAAAGAGAACG…	.	PASS	SVTYPE=INS;END=14551676;SVLEN=459	GT
Chr1	14588025	svim_asm.DEL.287	AGGAACACAAAGTCACCATTTCCTGGGTTAGAGTGTGGTGTTGTGTTAGTTTGTCGTAGAGGGTTATGGAACCCCCGAGTTAGTGTAGCACCGATATACGGTGTTACGAGTTAGATCTAGTCGTAGTTACTCATAGTTATTATTGTGATTGTGTTTGGTTGTTGATTGTTTCCTTGCAGGTTCTGATATTAAGTCCTAAGTCTGGTTTAGGTACCAGATTAGGCTTGGTTTGTATTTGGTTAGTGTAGGCCTGACGTTGGCATGTATGTGTTTGAGGGATTGCTTGTAAAGGGTGGTGGATATCATAAGCTATGCGGTATCATTGGTTGGCCGATCATGTTCTTGTTTGATTGTTGGTCGACCGGTTAATGATACTTGTATAGTGTATGTATCTAACAC…	A	.	PASS	SVTYPE=DEL;END=14588546;SVLEN=-521	GT
Chr1	14589805	svim_asm.INS.306	T	TAGACAGATAGATCCTCTCGAATTGACCTCTGCACTTTTGAATGTGAAATTTAACCCAAACGAATATTCCGATTTTGTACAAATGGTCCCTTGGCCTCTTACTAACATCACAGTGGACCCAAAACTTCCAAAATGTGCAATTTAACCCTTGAAT	.	PASS	SVTYPE=INS;END=14589805;SVLEN=153	GT
Chr1	14590023	svim_asm.DEL.288	CATCCGGAGTCGCCAAACACAGTTAAGCTTTGATTTAATATAGGTCGATCATTGAT	C	.	PASS	SVTYPE=DEL;END=14590078;SVLEN=-55	GT
Chr1	14597702	svim_asm.INS.307	A	ATCTATATATATAAAGAAGAGTTTTCTTCTCTCCTGTTGTGCCACGTCGGATGCCACATCAGAAAGTCGTTGATTGTGAGCGCGACACGTGTACATCTCCTCTATACTCACCGTTTCATTTAATCGATGGTGTCATGGGATTTGTTCGGTTATTGCGTGATGGGTTCTGAAGATGTGAGATTATCCGGCCCGAAGAGAGAAACGGTGTCCTTCTAACCCTAATACGGCGCAAGCAAAAACACAAAGACGTTGATCCTACTTTTGGATCTCCGACGAAGACGTTGTTCTTACACCTTCTCTGACACCAACAATGGAGTTTTGGAGAGATTCAGTGGATCAAATCGATTTGAAGTATCTCTTTCTGGATTTTCAATGGTGTCGTTTAATCTTCTTTTCTAA…	.	PASS	SVTYPE=INS;END=14597702;SVLEN=3125	GT
Chr1	14603647	svim_asm.DEL.289	ACGTGAAATATCTTACAATACTAAAAGGGATTCTAAGCATGCCACGTCCTAAAAAAAAATCAACCAATAAGAGATTCCTAAACTGACACGTCGTACATTTCTTTAATAACACAAAATTTATACAGGCCTACTGATGGTTTAGTCTCTTACACTTCTCCATTGTCATTGTCGATTAATTTCTGCAAATCTACGTTTCTTTGGAGTTATATTGATTCACTCTCAATCATTCAATTTTTCTTTATTTTCTATCTTAATGAGTGATGCTATCCTTTCAACTCTCATTGTTTCTCCTCTTATAAAAACCCTTTTGTAGAGGCTTACACCGTTTCTTCAATGGATAACAATCCCTCAATCCTACCTCTTTGGCTCCTCACCAGCGCACTATATATCGCGTTCGTC…	A	.	PASS	SVTYPE=DEL;END=14624628;SVLEN=-20981	GT
Chr1	14605251	svim_asm.BND.47	N	]Chr1:10151662]N	.	PASS	SVTYPE=BND	GT
Chr1	14606977	svim_asm.DEL.290	ATTGTCAAGATAACACTGATGCTTTCCAACTAAAACACGGAAGGAAAACATGTTGGTTTGACTGTCACAGGAGATTCCTACCACCTGATCATCCATATCGTAGGAGTAGGAATTTGTTTACGAAGAACAAGAGGGTGT	A	.	PASS	SVTYPE=DEL;END=14607114;SVLEN=-137	GT
Chr1	14616758	svim_asm.BND.48	N	]Chr1:10159654]N	.	PASS	SVTYPE=BND	GT
Chr1	14619637	svim_asm.DEL.291	GTCGGAATTTCCACGGATATTTCATTAATTCGAGGAAAAGGAATATCCTATGCATGTATTTCTGTTGGTTTATATTGTTCC	G	.	PASS	SVTYPE=DEL;END=14619717;SVLEN=-80	GT
Chr1	14626543	svim_asm.DEL.292	TATTTTCTACGTAAGTCTGATAGTTACATTTTAATTTAAGTAGTTTCATATATAAATGTAGTTTAATATGTTAAAGTTGTTATTAGAATGGTCCTCCTATGACTTATTTGTAGTAGATAAAAAATAGGATCCTAAATTAACAGATTAG	T	.	PASS	SVTYPE=DEL;END=14626690;SVLEN=-147	GT
Chr1	14638113	svim_asm.INS.308	T	TTGTTCTTGGGAAGCTTTTTCTTGAAAGTCTCACGGGAATCTTCACTTTAGATCATAAAAAGACAGCGTCAGTATTTACACATAAAATTGAGCC	.	PASS	SVTYPE=INS;END=14638113;SVLEN=93	GT
Chr1	14640471	svim_asm.DEL.293	ACTACAAGAAAACACATGCTTAACGACGAAATTTAACGAGGAAAAACAATCCTCGTAAATTTACGTCGAGTTTACGAGGAATTTACGTGAAAAACTAAAGTCATCGTTATTTCCTCGTAACGTAACGACAAAAGTGTTTCGTCGTAAAGTGGATGTAATTTTACGAGTATTTTACGAGGAAAAACTATTTCCTCGTAAATACGACGTAAACTTTGCGTGGTATTTACGAGGAAATAGTTTACGTGTATTTAGCGAGGAAATTTTTGAATCCACCAACTTTATAGGTGTTACACGTTTTTTTTGCCCACCTAATTAATTTTCGTCGTAAATTCATAGGAAAATTACAACTACCAGATTCGAATTTTCCTATAAATATGGATGTTTGAACATCATTTTAAA…	A	.	PASS	SVTYPE=DEL;END=14648705;SVLEN=-8234	GT
Chr1	14664494	svim_asm.INS.309	T	TGAAACGTCAATTCTAAACTCTAAACCCCAAAACATCAACTCTAAACCCTAAACCCTAAACTCTAAACTTTCAAATCTAAACCCTAAAACATCAACTCTAAACCCTAAACGTAAACTTTAAACCCTAAATCTAAACTTAAAACATCAACTTTAAACCCTAAATCATCAACTCTAAACCCTAAACCATAAACATCAACTCTAAACCCTAAACCCC	.	PASS	SVTYPE=INS;END=14664494;SVLEN=213	GT
Chr1	14664724	svim_asm.INS.310	T	TTTAGGGTTAAGGGTTAAGGGTTTAGGGTTTAGGGTTTAGGGTTAAGGG	.	PASS	SVTYPE=INS;END=14664724;SVLEN=48	GT
Chr1	14669208	svim_asm.INS.311	A	AACTAGGGATTAACCCGGGCTACGCCCGAGATTTTTATTTTTTTCTAATTTAAGTTGTTAAATTATTTATATTTAGATTAAGATATATATTTATATAAATGTTAAGATGCATGTCATAATTAAAATTTATTTTTAAATTTGGACACGTTAAATTAACATATTTTTTACTATTTAAATATTTTTTTGTAATTTTGTTGGCTATCTAGTTATCATATTTAGCAAAACTATCTGTTGAGTGTTGAAATAAATGTTTTAGATATTTAATTAAACTGCAGAGTATTTTCGGATCGACCACATGCTCAACAATCGATCGATCCGTAAAAAAATGGTCGATCTCTTTGGCCAGGTAAGTACAATTTTAGCAAAAATATCTTTGATTTTCAAATATTAAGTATATAA…	.	PASS	SVTYPE=INS;END=14669208;SVLEN=4231	GT
Chr1	14674570	svim_asm.INS.312	C	CATACACTACAAGAAAACAGGGGGATTTTGATGGCCGAAATCGTCGGAAATTCGTCGGAATAGACAGATTCTGACGAATTTCTGACGAACCCGTCCGTCGGTATCGTTTCGTCGGAAAAAAAAAATTCGTCGGAATTTCGTCAGAACTTCCGACGACTTTCTGACGAATACCGAGAAACGTCATTCTGACGAACTTCCGACGATATTACGATGCGGATACACGGGACCAGAGTTCATCGGAAAAACTACGTACCGACGGAGAACGTTCCTCGGACACTTCCGACGTAGAGTGTTCCTCGGTGCATTCCGACGAACCTCGTTCGTCGGACGGACAGTGGTCGTCGGAATTTACCGACGACCTTTGTCCGTCGGTAAATTCCGACGAACTAGGTTCGTCGG…	.	PASS	SVTYPE=INS;END=14674570;SVLEN=7631	GT
Chr1	14679902	svim_asm.DEL.294	TTATCTTAATCATTCTAAAATAGTATGCATTGAAGAAAATAAATAATTCCGGATCATGCTAATCAATGCATTGCAATGTTTGTAAACGACAAATATATATCCTTCCGTTCCCGAAATTAAGATGTTTTAGATTTTTTACTTGTTCCACAAAGATATATTTTCTATATGTTTAAGGTACTTTTTATACTTTTAA	T	.	PASS	SVTYPE=DEL;END=14680094;SVLEN=-192	GT
Chr1	14688691	svim_asm.INS.313	A	AATTCACTACAAGAAAACAGCAAGGATTCTGAAGAAAAAAATCGTCGGAATTTTGTCGGAATATCGTTATTCCGACGACATACCGACGAAACAAGTCGTCGGAAATAATTCCTCAGAATTTCTTCTTTCCTCGGAAATTCTTTGGAATTTTCCGACGGAATTCCGAGGAAACAAACTTCCGAGGAAATTCCGAGGATCACTAGTTTGTCGGAAATGTCCTCGGAATATACCGAGGGAGAACTTAGTCGGGATATTTCCTCGGACGCTCATCGATCAATGCGTTTTTGGACATATATACATCGATCGATAGGAATATACCAACGGACATATTCCTTGGAATATTCCGAGGAACATGTCCCTCGGTATATTCCGAGGAACCGGTTCCTCGGAATATTCCGA…	.	PASS	SVTYPE=INS;END=14688691;SVLEN=10355	GT
Chr1	14690067	svim_asm.DEL.295	CGGTTATTAAATAAAGATTTTAAGAACCAGTTCTTATCACTTA	C	.	PASS	SVTYPE=DEL;END=14690109;SVLEN=-42	GT
Chr1	14691196	svim_asm.DEL.296	AAGAATGATATCATCCAACCGGGCCTCGTAGTCTGGTGGTAAAGGAACCTCGGCTGAGGTGCCCGCCACCCGAGTTCGAGCCCCGGCCACGAGGGGTATTTACATGGGCTGCCTCTCGCCCTCCAGACCACTTCGCGTAACCAGGGGCCCTTAAGTGGACGCTTAAAAATCCTGTAATGGTTTGGGCTTCGGCCCGGTGGGCTAGTCGATCACGCAAAGTGGTCGGATACTGGATTATCAAAAGAG	A	.	PASS	SVTYPE=DEL;END=14691441;SVLEN=-245	GT
Chr1	14717112	svim_asm.INS.314	G	GTTAGACCATGATTAACCCGGGGTTCTTAAAGTGTGGTTCTTAACGGAAGTTAAGAAACTGTTTCTTAACTTTTAACTAAAGAAGCTAAGAACCGGTTCTTAAAGTCCTTATTTAAGAACCAGTTCTTAGTTTTTTTAGTTAAAAGTTAAGAAACAGTTTCTTAACTTCCGCTAAGAACCTCTTCCTAAGAACCCCGGGTTAATCATGCTC	.	PASS	SVTYPE=INS;END=14717112;SVLEN=210	GT
Chr1	14740464	svim_asm.BND.49	N	N[Chr2:3661395[	.	PASS	SVTYPE=BND	GT
Chr1	14741849	svim_asm.INS.315	T	TACATATGATACAATTCATGTTTTATCAACTCATTATCAAACATATAAAATTTGA	.	PASS	SVTYPE=INS;END=14741849;SVLEN=54	GT
Chr1	14756431	svim_asm.INS.316	T	TTGTTTAAACAGTCATCGACCCAGACCGACCGGACGGAACGTTGTGGTATGTTGCATTAATTTTTTTAATTCGTTTAAATATCTTTTATAACATTAAAAAATAATTTATATTTTAAATTTGTATTTTCCAGGTGGGGGGTTGACGGATGTCTTGCATCGGACGTAACCGACACGATCAAGGGTTACTTCTCCATGCCGCATCCAAACTGGAGTAAGACGCCTCACTACGTCAGAAAGACGTGGTTCAAAATTTACGCTGTAAGTTTCTATTAATTAATTATATATATTTTAATTTTTTCATGATTTATATATATACTTTCTAAAAAACTAATTGTTAATTTATTTTTTCCAACAGCAAAAATATAATTGGGCTTTGGGGATCACTGAGAGGGTGAGGAA…	.	PASS	SVTYPE=INS;END=14756431;SVLEN=2008	GT
Chr1	14765210	svim_asm.INS.317	T	TCCTAGGCCTGGGCGTTCGGGCACCCGTTGGCGTTCGGATCGGATATTTCGGATTTCGGTTTTTTATATATCACCTCATAGGTCCCATTCTAGTAATTTTCTAACTACGGGTCGGGATCGGATATAACACCTCGGTTTCGGGTCGGTTTTGTATCACATTTGAAAACCCATAAAGTAACCATATATTATTTGGGTTCGGATTTTTTTGGATCGGTTCGGGTTATACCGAAGTAAAAGACAAAAAAAACAATAAATAAAAAGAAACACATAACTGAATGTGTGAAACTGAATGCAAAGGTTTTTAAAACAGAAAATAGCAACATCCTAAAACGCATCAACACTGAAAATAGCAACATTTAAAAGTTTTGAAGCAGAAGACTTAAAAGAAACAACAAACAT…	.	PASS	SVTYPE=INS;END=14765210;SVLEN=3632	GT
Chr1	14765356	svim_asm.DEL.297	TTAAGCCCTATTTTTTTTTTAAATACGAACCCTAAACCCTAAATCATCATTCC	T	.	PASS	SVTYPE=DEL;END=14765408;SVLEN=-52	GT
Chr1	14765634	svim_asm.DEL.298	AAACCCTAAACCCTAAACAATTAACCCTAAACCCTAAACAATT	A	.	PASS	SVTYPE=DEL;END=14765676;SVLEN=-42	GT
Chr1	14766510	svim_asm.INS.318	T	TCACTACAAAAAAACATATTTTTTACTATGGCAGTATTCGTTGAAAATTCGTCGTAAACCGGGTGTTACGACGAATTAACGTCGAAAGACGTTTCGTTGTTAAACGTCCATCGTAAAGGAGGTTTCGTCGTAAACGACTCGTTACGTTTACGACGAAATATATTCCTCGTAAAGCACAGGGAAAGGATTCGTCGTAAAAGCCACGTAAATATTCGTCGTAAAGCCCACGTAATTATTTCGATGTAAAGCACACGTAAATACTTTCGTTGTAAATCACTCGTAAACATTTCGATGTAAAACCCGCGTAAATATTTCGATGTTAATCACTCTTAAACATTCGATGTAAACTCCATGTAATGTTTACGAGGAGTTTACATAGTTTCTTATTATATTATTATT…	.	PASS	SVTYPE=INS;END=14766510;SVLEN=7182	GT
Chr1	14772019	svim_asm.DEL.299	CGATATAATATGAGAAAAAGACAAAAATAGCACTAAATCAAGTTTATGTTCTTAAACTAGCACTCAAGGTCAAAAGTCACAAAAATAGCACTTAATATTTTATCAAAAGTCACAAATTTAGGGTTTAGAGTTAAAGGGTAGGGTTTAAGATTTAGGGTTTAGGGTTTAGGGTTTAGAGTTTAGGGTTTAGGGTTTAGATTTTAGGGTTTAGGGTTTAGATTTTAGGGTTTAAGGTTTAGAGTTTAGGGTTTAGGATTTAGAGTTTAGGGTTTAGGGTTTAGAGTTGAGAAATGAGGTTTTGGGGATAAGATTTCAAATTTTGAAAAATAAAAAAAATTAAAATTTTTAAAGGATAAACTTAGAAATGTGCTATTTTTGTCTTTTTAGTTTTTGAGTGCT…	C	.	PASS	SVTYPE=DEL;END=14772463;SVLEN=-444	GT
Chr1	14772735	svim_asm.INS.319	A	ATACTCCCTCTGTTCCTGAAACTAAGATTTTCTAGAGTATGCACGCTTATTAAGAATTTAATAAATGTTTATAATTTCAATTACTTTTTACTTTATTATACACTTTCCAATAACTTTCCACCAATGAAATTTAATCAATTCAAATATTCTCAATTAATGTTCCTCAAAAGTATAAAAAAGTACCTTAACAATATAGAAAATCTATCTTTGTGGAACAAGAAAAAAATCTAAAACATCTTACTTTCAGGAACGGAGGTAG	.	PASS	SVTYPE=INS;END=14772735;SVLEN=258	GT
Chr1	14782251	svim_asm.INS.320	T	TCTAGATTTTGACCCGCGCTTTGAAAGCGCGGATTCATTTTTTTTTTTTTCAATTGACAAATATTTAGTAAATGTCATATTTCATATATTTGTGTTTTAATTTATAAAAGACTTAAACTTTTTATCTTTATTTATCGTGTTTCATTTTAAATGACTATTTATGTTTAAAAAATTAAACTTTATTTTTTTAATGAATTAAATTGGTATAACTCTGATAAATTAATTTTATTATGTGGTTAATATTTTTAATAGAAATAATTATATACTTTTAATAAAGATTTATACTTTTAATGAAAAATTCATTTTTTTATGAATGCTTAAATTATATTAAGAAAAAAAAAATTAAGAAAGGTTGAAAAAAAATTATTCGAACTTGGACTCAATGGCCCAAAGGAAAAA…	.	PASS	SVTYPE=INS;END=14782251;SVLEN=608	GT
Chr1	14783053	svim_asm.DEL.300	TACTCCCCCTGATTTGGACATTACTGAAGGTCCTTTGGACCTCTTCAATTTTCTGCAATCCGTGGGTGATGAAGATCTTGGGCAAAATATGCTTCGTCCTCGAACATGATAGTTGGTTCTTCTTTACCATCGGCCATGGCACAATCTGATCGAATATATTGAGTCATCGACCTCAAATACACACACGCGAAATCTTGGATGATGTTGATGTGATATGCGTGTACCACCATGTGTAAAACATAACCTGTCTGAAAAACAAATCAACAAAACCAAATAACCCCTCTTTGGGCTGGTTAGTATAAAATAAACCAAAATCAAAGGCTTCTTCATCGTCCTTCTTATGGAAAAAACATATCAGTGTCTAAAACAAGACTTCTGCAACGTCCATGTCAGGACTAA…	T	.	PASS	SVTYPE=DEL;END=14783636;SVLEN=-583	GT
Chr1	14784508	svim_asm.INS.321	T	TACTAGACTGTGTCTCTTCTTGGACATCAAATTCGTTGGTGCTTTACAAGCTGGTTTATATATG	.	PASS	SVTYPE=INS;END=14784508;SVLEN=63	GT
Chr1	14814183	svim_asm.INS.322	A	AATATATTTAGAGAAAAAGACAAAAATAGCACTAAATCAAGTTTTTGTTCCCAAACTAGCACTCAAGGTCAAAAGTCACAAAAATAGCACTTAATGTTTTATCAAAAATCACAAACTTAGGGTTTAGAGTTAAAGGGTGGAGTTTATGATTTAGGGTTTAGGGTTTAGGGTTTAGAGTTTAGGGTTTAAATTTTAGGGTTTAGGGTTTAGAGTTTAGAGTTTAGGGTTTAGAGTTTAGGGTTTATGGTTTAGGGTTTAGGGTTTAGAGTTGTGAAATGAGGTTTTGGGGATAAGATTTCAAATTTTGAAAATTAAAAAAATTAAAATTTTCAAAGGATAAACTTAGAAAGGTGCTATTTTGGTCATTTTAGTTTTTGAGTGCTATTTTTGTGATATAAA…	.	PASS	SVTYPE=INS;END=14814183;SVLEN=429	GT
Chr1	14856826	svim_asm.INS.323	A	ATCCCCTATATATTATTTGTGAAACATTACGACTCATTTTTGTAGACACGTGTCATCACTAGGATGATTCTTAGAATTATTAGAGAAGTATGTTGGTCCATCTAATTATATAATAAGTTTTTTAGTAAACTAATCATAAATTCATTATTAATGTCATTTATTATTTTTTTTAAATAAAGATTACAGAATTGCCTAATGTGGCTAAAGTATATATGATAATTAATGATTTTGAATAATATAGATCTGATAAAAAAATAATGTATCTTCTATGAAATTTGTTTAATTTTAAACTATTAAAATAATTTTAAACTATTAAAATAATTAAAAAAATACAATAACCATATTATGAAAATTTAGATTTTTCTTTATATGTTATATTTTGAATTTAAAAAAATGACT…	.	PASS	SVTYPE=INS;END=14856826;SVLEN=1051	GT
Chr1	14866040	svim_asm.INS.324	T	TTTTTTTTTTCAGCCAAGTGATTTTTTATTTAATCATAAACCGGGCAAAGCCCAAACTACAAGCCCGAAAACCCAAATAGACAAACAAAAGATCCAGAAGCCCAAAAGCCTACGGCTACACTGTAAAAAACTTTAGATGGGCCCGCGGCCCAAACACATCAACTCGACCGACGTCGACAGGGATACACGCGTCAAGGAGGCTAGCTGCAAGCCACGTGGTGGCATCAACGCCCTTGGATCAACACGCGTCGCACACCGCCTCATCCTGACCGTCTCCGTCCCGAAACACCGCCAAAACCCCTTCACCGGACCTTCATTTCGCCGGAACTTATCACTCGCACCAACTGCCTTCAACTCCGGTGGTCCTCCATCGAAAGCGTCATCGGACTAACCGCGCTC…	.	PASS	SVTYPE=INS;END=14866040;SVLEN=1090	GT
Chr1	14867994	svim_asm.DEL.301	AGTTGATGTTTTGTATTCAATCCAGAGGGGGGGGAAATGGAAGTATTATTTATATAT	A	.	PASS	SVTYPE=DEL;END=14868050;SVLEN=-56	GT
Chr1	14875104	svim_asm.DEL.302	TCATACTTGATTTAACATTTTATTGTTATTTTATCAATTTTATATGTGATAGATTAATTTTTATTTAATTTAGATGTTTTTCTTTATATTTTACTTCAAAAATTTTATTTTTTACTTTGGTTATATCCGAACCGAACCGATATAACCCGAATCCGTATGATATATGATTAATTTATGGGTTTTATGATGCAATACAATTTTGAACCGAACCCGAAGTGTTATTATCCGAACCCGACCCGTACTAATAAAATTTTAGTGTGGGACCTAGAAGCGTAAACCCGAAAATCCAAAAAACCAAAAAACCTGATCCGAATGCCAACGGGTACCCGAACACCTAGGCCTACTTATACTTAGAGACATCAATTCCAGAAACCTAATGTGTCTGGAGAAATCCTCTCT…	T	.	PASS	SVTYPE=DEL;END=14876022;SVLEN=-918	GT
Chr1	14878378	svim_asm.INS.325	A	AAGGGTTTTTTGCAGAATTGACCTATAACTTAAAGTCAAACACAAAACTAACCTACTTTTTTTTTGAAAATTGGTTTTGCCCTATTCACCCCACAAGTTCATATAATTTACGAAAATGCCATCAATTTTTTTTTTCTTTTTTTTTCGAAAATGACATTTTTACTCTCTCACCCTCATCATCTTCAAGTAATTACAAGATTGTCATTGTCATCAATACCACAACCACCATGAACAACCAATTTGAAGCTCTTAATGCTCCCAAAATCGATTTACCCTTCTTCTTTTTCTATTCTTGTGAACTAAACACAACATATCTCTCACTTTCTCTCCACAATGAGCTAAAAAAACCCAAGATTTTGATTCTAAATTTTTTATGGTTTATAGAGTCATAGAAGCTAA…	.	PASS	SVTYPE=INS;END=14878378;SVLEN=4414	GT
Chr1	14881123	svim_asm.DEL.303	GTTAGAGCATGATTAACCCATGGTTTTTAGAACGGGGTTCTTAGCGGAAGTTAAGGAACTGTTTCTTAACTATTAACTAAAAAAATTAAGAACCGGTTCTTACCTTTTTTAGTTAAAACTTAAGAAACAGTATTTAACTTCCGGTAAGAATCCCGGGTTAATCATGGTC	G	.	PASS	SVTYPE=DEL;END=14881291;SVLEN=-168	GT
Chr1	14895894	svim_asm.DEL.304	AAAGGAGCTCTAGTCAGCGCACCTGTTGTACAACCGCCAGACTGGGATCTCCCTTTTGAGATCATGACTGATGCTAGCGATTTTGCAGTTGCAGCAGTCCTTGGGCTGCGC	A	.	PASS	SVTYPE=DEL;END=14896004;SVLEN=-110	GT
Chr1	14930615	svim_asm.INS.326	T	TGTTTTCATAACATCTCATCTTAACATTATATACTTATACAATCATATTTATATAAGCTTACACTACAAAAAATGTTGTTGTGTAAAATCGTGTTATAAAACATTTTTATTGTTAAATCTTTATGCAAATACTATATATATTATCAAAGATTTGGATTTTGCATTTAGAAACTTGAAATCAACACCCTAAACACTAAGTCGTCGGAATTCCGTCGGAATATACCGACGGAATGTGTCTGTCAGAAAATACTGACGGACACATTCCGTCGGAATTTCAATTAGCCCGGGAGAACCAAACCGCTTGAAAATTTTCGCGAATCGGCATTTGGTATATTTTAATTTTACCGACGGAATACCGACGAACCCGTGTCCGTCGGAATCCTCGGATATAAAAAAAAC…	.	PASS	SVTYPE=INS;END=14930615;SVLEN=1726	GT
Chr1	14931947	svim_asm.INS.327	C	CCGTCGGAATTTACCGACGACCGTTGTCCGTCGGTAAATTCCGACGAACGAGGTT	.	PASS	SVTYPE=INS;END=14931947;SVLEN=54	GT
Chr1	14939703	svim_asm.INS.328	G	GTCAGCAGATTCCACCGCAGCATATTCCACCGCAGCATATTCCACC	.	PASS	SVTYPE=INS;END=14939703;SVLEN=45	GT
Chr1	14944670	svim_asm.INS.329	T	TTCTCCCGCATCGTTCCGCGCGTGTGGCACACGCGCCGCCGCCGTCCTCCACACGTTCCGCGCGTGGA	.	PASS	SVTYPE=INS;END=14944670;SVLEN=67	GT
Chr1	14948901	svim_asm.INS.330	C	CAATATGATCTAATCCTTAAAATAATTTTTAATTACACCTAATCCCATTAGAGCATGATTAATGAGGGGTTCTTAGGGTGGGGTTCTTAGCGGAATATAAGAAACCGACTCTTAACTTTTAACTAAAAAAACTAAGAACCGGCTCTTAAATAAGAATCTTAACTTTTAACTAAAAAACTAAGAACCGGCTCTTAAATAAGAATAAAATAAGAATCTTAACTTTTAACTAAAAAACTAAGAACCGGCTCTTA	.	PASS	SVTYPE=INS;END=14948901;SVLEN=250	GT
Chr1	14953954	svim_asm.DEL.305	ACTCTTTCTTTCCTCTCTACTTCCTCTTCATTTCGTAGCAATGGTAAGC	A	.	PASS	SVTYPE=DEL;END=14954002;SVLEN=-48	GT
Chr1	14968635	svim_asm.DEL.306	CAACTCTAAACCCTAAACCCTAAACTCTAAACCCTAAACCCTAAACTCTAAACTCTA	C	.	PASS	SVTYPE=DEL;END=14968691;SVLEN=-56	GT
Chr1	14969469	svim_asm.DEL.307	TTTGGTTTGTTTTCAGTACAAAGTTATAAATATAATAATATACAATATTACTATACTATGTAATATATAAGACTATGTTTATATTAGTTTAAGAAACATAACCTGGACCAATTTAATTCGTAAACACCAATATTCTGGGCCAACGTACACA	T	.	PASS	SVTYPE=DEL;END=14969619;SVLEN=-150	GT
Chr1	14987703	svim_asm.DEL.308	GATAATTGTTATGAAAGTCATACATTCCAACGCCGAAAATGTTGAAATAATTAAAGATGTGGGTCCCACTGTCACTATTTGCACAGTAATTTTTCTTCTATAAATACGGAGTTTTCGATCATTTGTAAAAACATGATTACACATCCTTCACTCTTTCATTCTCTCTGATAATAATCTTTCTATCAGTATAAAAAGTCTACGGGTATAAACTTTTGCCCTTATTTAAATTCCTGCGATACAAATAAATTCCAGTTCTTTTTATAACACGTTATCAGCACGATCACTCTGCGATTCGAAATACAAATGGCAAAAATCGAGAAACTTCAGTTTCCGGCATTGGAAGTAACTGGGACAAACTACACGGCATGGGTTACAAACATGGAGCTTCATCTAGATTCC…	G	.	PASS	SVTYPE=DEL;END=14993110;SVLEN=-5407	GT
Chr1	15000386	svim_asm.INS.331	A	ATGATATCTTGCATATTTCTAATGTTTTATCCATTCACCCATGTGCATTTTGATCATATAGATTAGGATTTAGCCATGTTTAGGTTGCATTTTGCATGCATGAGTCCTTATCAGGTATTGGAGTGCCACATGGAGTTCTTGGAGACATTTGGGTGCAATTGGAGTCCCAAAGAAGTGTTTAAAGTGATTATTGGGCGAACACCTTACCGGAGCGACCAGTCCGGAGCGATTCCGTCAAGTCACTCTGATCTCCCTATCAGAGCGACCTTACCAGAGCGACAGGGAAGAGTCGCTCGCGTTTTGATCACCCGGAGACGCGAGAACGAGTCCGGAGCGACCTCTCGCAGCGACACAGTTTGCCGGGGATCGAACCCGGATCCATCTTTGTTCTTAGGAAAA…	.	PASS	SVTYPE=INS;END=15000386;SVLEN=15186	GT
Chr1	15005358	svim_asm.DEL.309	ATAAATATTTGAGATATTTCCAAATATTTATTATTTATTTTATT	A	.	PASS	SVTYPE=DEL;END=15005401;SVLEN=-43	GT
Chr1	15017463	svim_asm.DEL.310	AAATCATCTTCAAATGACATCTGCTCCAAATTTGATAAAATTAATCATTACAGGAAC	A	.	PASS	SVTYPE=DEL;END=15017519;SVLEN=-56	GT
Chr1	15026404	svim_asm.DEL.311	ATCAACACAATAATAAGGCTAGGTTCTCTCCAGCAGTTGACACCTAAGCTTTTAAAATCACTAAGAAACTGCCATGTCAATAAATGAAAAAAGTTAGAGAAGCCAATGAAAACATTTTATTTGTACATATCACATTTAATATCGACAGATAAGCACGTAAGCTCGAGAATCTTCTTCATCCTCTCTAAATCCAGCGACCATCGTTCTCATAAAGTTTTGATCTTTATCTGAAGTAAGATTTAATCGAAAGGACAAAGCATAGGGATCCTACGACGAAGGATTAATCAGAAAGGGGAAGAAATAAGACGATTAGAACCAAGAACGTAGTCGGAAATGCATTGATTTGATGGGGTGAAGAAAGGGATACATGTAATATTATTATTAACTATCTCTCTCACA…	A	.	PASS	SVTYPE=DEL;END=15029155;SVLEN=-2751	GT
Chr1	15049741	svim_asm.INS.332	G	GTACAAGTAGGCCTGGGCAAAATAACCGGAACCGAAGAACCGAACCGGAACCGAACCGAAATACCCGAAACCGGAACCGGACCAATACCCTCAAATACCCGAACGGTTCCTATATTTTTATATCCGAAATAACCGAACCGAACCGGAACCGAACCGAGAACCGAACGGATACCCGAATATATAAAAATATTAATTATATATACATATAACATCATTAAATATATATTTTAAATTTAAAATTCTATTAAAAGTATCTGAAAATAGTTTATGATAACTAAATTATTATAAAGTATCCAAACTACCCGAAAGTATCCGAAAGTATCCAGATAGTTTTATCCGAAATATCCAAAGTAATCCAAAATATCCAAAATTTTTATGTAAATCATCTTAATTATTTGA…	.	PASS	SVTYPE=INS;END=15049741;SVLEN=674	GT
Chr1	15071781	svim_asm.INS.333	G	GGTCATTTTTGAACAAAGTTTCTTATAGCTCAATTGGTTAATGGCCTAACGATATCC	.	PASS	SVTYPE=INS;END=15071781;SVLEN=56	GT
Chr1	15094620	svim_asm.INS.334	C	CAGTAAGTCGTCTAGGGTATTCTCTAGATTTTATTAACAAACAAAGATGACGACTTACA	.	PASS	SVTYPE=INS;END=15094620;SVLEN=58	GT
Chr1	15178920	svim_asm.DEL.312	GTCTGTGTCTCTGTTTATTATGTTGATTAGGTCTCTTATGTTGGTTGTGTGACTTGAGAAATTTATCTGGTAATTTAAAGATCGA	G	.	PASS	SVTYPE=DEL;END=15179004;SVLEN=-84	GT
Chr1	15182418	svim_asm.INS.335	A	ATTTTAGTAATCTTTGTTTTTATGTTTTTTTAAAAAAAATTATGTTTCAAATGTTATCT	.	PASS	SVTYPE=INS;END=15182418;SVLEN=58	GT
Chr1	15182595	svim_asm.BND.50	N	N]Chr2:12991737]	.	PASS	SVTYPE=BND	GT
Chr1	15234625	svim_asm.DEL.313	ATTCCCGGAGTTGGAGGCCTTCTTCCCTCTCTAATTTCAGTTTCCTTTTGCTCTCTTGCACTACAAGAAAACAGCGGTATTCTGACGGACATTCCGACGGAAAATAAAATCCTCGGAATATCCCGAGGAAACACAAAATTTGGT	A	.	PASS	SVTYPE=DEL;END=15234768;SVLEN=-143	GT
Chr1	15237507	svim_asm.INS.336	C	CGACATGATGATAGAGGCGAACGGGCAACATATCATGTTACGGTTCCAGACATTTTCACAGACGTTGGACGACA	.	PASS	SVTYPE=INS;END=15237507;SVLEN=73	GT
Chr1	15242002	svim_asm.INS.337	T	TGCTCCTCTCGCTCCCGCTGCTGCATCCGCTCCTCTCGCTCCCGCTGCTGCATCC	.	PASS	SVTYPE=INS;END=15242002;SVLEN=54	GT
Chr1	15252125	svim_asm.DEL.314	AAATCGTCGCCACCGCAGCTCCGCCGCCGGACCACCGTCCGCCGCCGCAGCTCCGCCGTCGCCGCCGGCCAAATTTCCGGTAAGCCG	A	.	PASS	SVTYPE=DEL;END=15252211;SVLEN=-86	GT
Chr1	15282505	svim_asm.INS.338	C	CATGTCGTCGGTAATTCGTCGGAATATACCGACGACATTCCGACGAACTTGTCCAGTTCGTCGGA	.	PASS	SVTYPE=INS;END=15282505;SVLEN=64	GT
Chr1	15290861	svim_asm.DEL.315	CCACTACAAGAAAACACACCGAATTCCGACGGATCTTCCGACGGACACCAAGGTCGTCGGACATTTGCGACGGAATACTGACAAATTTCCGACCAAATCCAAAAAAATTAAGTCGTCGGAATTCCGTCGGCCATTTCCGACGGAATTCCGACGACATACGGTTCGTCGGAATTTTCCGACGACTTTTCGACGACATTCCGATAAAAAATGTAACCGTTGTAGTCGTCGGAAGTTCGTCGGTATATTCCGACGAAATTCCGACGACATTCCGATTAATAGCAAAGTCGTCGGAATTCCATCGGTATATTCCGACGGAATTCCGACGAACCATGTGACCGTTGCCGACAAATACATATGACCGTTGTATAGCCGTTTGGGATTGGACAATTCCGACGGAAT…	C	.	PASS	SVTYPE=DEL;END=15295732;SVLEN=-4871	GT
Chr1	15293060	svim_asm.INS.339	T	TATTTTTAAAAACGTTTTTTGATTTTTAAAAACGTTTTTTGATTTTTAAAAACGTTTTTTG	.	PASS	SVTYPE=INS;END=15293060;SVLEN=60	GT
Chr1	15295729	svim_asm.BND.51	N	N[Chr7:42673475[	.	PASS	SVTYPE=BND	GT
Chr1	15329624	svim_asm.INS.340	A	ATATGTCCAAAACCGAAGTGAAACTGTAAATGTTCTGATTTTACCAGCAAGGATTATATATTTTGTATTTTGAGGAAAAATATTAT	.	PASS	SVTYPE=INS;END=15329624;SVLEN=85	GT
Chr1	15332259	svim_asm.INS.341	G	GGTTGGGTCCCTCCTAGATGGAGAGAACCAAGTGGGCATGAGACATAATAATAATTCTCATGACCCTTTGCACTGTAGACACACAATAATAGAGTTTAGAGAGAGAGACAAAAGAGAGAAAGAAGAGAGAAGGAGGAGAAAACTCGTCAGGCTATTTCAAGACTGGTTTTGGAGGATCAAACGGAACTTGATCGGGCTGATATTTTGTGGGAAGCTTCTTCAGTCAGTGGGTTAAAGATTCACCGAAGGGATTTGGATTTCAACGGTTGGATCTTCTGTTGTCTGGGTTTTAGTGAAGCTGGTCGTCACAGTTCTTCAGCGGGACAGTCTTGGGTGTTTGGTAAATCCGACGGTGAGATCTTCTATTCTTGAGCTGAAATTTGGCGGAGGTATTGTTGA…	.	PASS	SVTYPE=INS;END=15332259;SVLEN=10524	GT
Chr1	15334609	svim_asm.INS.342	A	ATCAGAGCATCTTTATCCGGGTATACTAGATGGTTTCTTAGCATATGGGTCCCGCGTAGGACCCACTTTTTTTTAAGAAACCGGTTACAAAAACTACTAAATAGTAGTCCGTTCTTAAGGGTTTCTTACACTGTTCGCGGGCTCCACTAACACGTGGCGACTCACGATTGGTTCGTTTTTTTTTTAATTCGAAAATGTAAAAAAAAAAAAAAAAAAATTAAGAAAGCCCATTTGAAGTTTCAGGGATAAAGGTGCTC	.	PASS	SVTYPE=INS;END=15334609;SVLEN=256	GT
Chr1	15341574	svim_asm.INS.343	T	TTTCTTTGTAAGATCAGAATCAGAAAGACACAAAAGACTGCACAGAATGATCTATCTTTATTCATAGGTTCCAATGCCTTTTAAAGGGAATACATGAAACAAACAACAAACGGAAATAACGGACACATGACGCAACTAGCTCAACTAGTTTCAGTTACAACGAGAAAATAGGAAACTACTCTTGACCCATTCTGATCCATAAGAATAGGACATTATTGAAACAACTAAGACTTACTCAACAATCCCTCCCTTGAACTGAACTCGATCAAGAGATCAGTTCATAGCTCGCATCCCAAACGCTTCCCTGATCCTTTGAAATGATGCCATCTTCAAAGGTTTTGTCAGTATGTCAGCCAGTTGCTCCTCAGTGCTACAGTACTCCAACTTGACAACTCCTTC…	.	PASS	SVTYPE=INS;END=15341574;SVLEN=4588	GT
Chr1	15376730	svim_asm.INS.344	C	CTGGCCAGCTGAACAACTAGATACCATACCATATATCTTGGGACGCCAAGTTATAAGGTTATTAAGGTCCTAGATAATGAAATCTTAAATTGATTTATACCAT	.	PASS	SVTYPE=INS;END=15376730;SVLEN=102	GT
Chr1	15388782	svim_asm.INS.345	C	CTGGCCAGCTGAACAACTAGATACCATACCATATATCTTGGGACGCCAAGTTATAAGGTTATTAAGGTCCTAGATAATGAAATCTTAAATTGATTTATACCAT	.	PASS	SVTYPE=INS;END=15388782;SVLEN=102	GT
Chr1	15437034	svim_asm.DEL.316	ATGTGTTTATTACGTGTGTGTCATTTCCTAGGTGTCATCACCACATGCACTCTTACCTCATTTTTTT	A	.	PASS	SVTYPE=DEL;END=15437100;SVLEN=-66	GT
Chr1	15470012	svim_asm.BND.52	N	N]Chr4:58087978]	.	PASS	SVTYPE=BND	GT
Chr1	15572196	svim_asm.DEL.317	ACTAGCTTTTGACCCGCGCGCCCGCGCGGATGTATATTTTGTAGAATTTAATATTTTTGTTAGTTGTAGACTTGTAGGTTAATGTTTCATAGGTTATTGAGTTATGATATATTGTGTATCTTGGTCATTTTGCTAAGTGTCGAATTTTTAAATTTTAGTTGCATTCTTTTTCATTTGTACTTTTTTAACTTTTACTTTGTAAATTAAAAAATTAACTTGATTAATTTTGATCTTAGAGTAAATTAAACAATTTAGATCTTTAGTCCAAACTTAAATATTACATTAAACAATTAAATCTAAAATATTAGAGTATTTTGTTTAGATTGAGTGTGTTTTATTAAATTATACTATTAAATTTGTGTGATAAATTATTTTAAAAATTACATTTGATTTAAATTT…	A	.	PASS	SVTYPE=DEL;END=15584484;SVLEN=-12288	GT
Chr1	15595838	svim_asm.INS.346	A	ATAGTTAAAAGAACAAGACTTAGGGACCTTTAAATTCACCTCTCTTTTCTATGACCAATCAAATTGCCATGTAGATAATTAATTAAAAAATATTAAACTTATTTAAAAATAACTAAAAAAACAGAATAATGCCAATTTTAATGCCGATGACGCCGTTACTTAAACCGTAAACCCTAAATTTTAAATTCTAAACCCTAAACCTTAAATCCTAAACCCAAACCCTAAACCCTAAACCCTATACCCAAATCCTATACCCTAAACCCAAATTATATACCCTAAACTCAAATTGTATACCCTAAACCCAAACAATAAACCCTAAACCATAAACCCTAAACCCAAATCATAAACCCTAAACCCAAACCATAAACCCAAATCTTAGACCCTAAACCCAAACCTTAT…	.	PASS	SVTYPE=INS;END=15595838;SVLEN=840	GT
Chr1	15665533	svim_asm.DEL.318	ATCCCTCGGAAAATTCCGAGGGAGCCGTCCCTCGGAAAATTCCGAGGGAGCCG	A	.	PASS	SVTYPE=DEL;END=15665585;SVLEN=-52	GT
Chr1	15709975	svim_asm.INS.347	A	AGAAGACTTCTAGAGAAGTCATCCGACGGAAGACTTCTAGAGAAGTCATCCGACG	.	PASS	SVTYPE=INS;END=15709975;SVLEN=54	GT
Chr1	15719697	svim_asm.DEL.319	ACTTGGGTAGCACCAGAGTTAGTGAGAGTAGAGCGAGAAAAAGTTGCTCTTTAGGACCCCGTGAGTGGGCTCAAGTTCTTTTCATTGATTCATGTATTTTTAGTGCTTTTGGGGTTGGGCAAAGTAGTTACAACACGTTTTCTATAACAAAAGAGCCACTTCATTGGTTTATTTCTATATTGTGCTTTCTTGGTATAATAATCAAAGTGTTTCTACCGGCTTTGTTCTTGAGCGTTGAAGACTGGGTAGTTGATCTTTAAATCTGAATAGGAGATCGGAGAAGATTAAAGGCAAAATTCAAGATGTCTGCAGCTATGGATAGGGCTCTTATGGCTCTATCACTGGAAGAAGAGGAAGAGGAAGTTCCGTTTGTCATGCCGGAGCTCCCTGGTTTTAGTT…	A	.	PASS	SVTYPE=DEL;END=15725840;SVLEN=-6143	GT
Chr1	15742449	svim_asm.DEL.320	TTTATAATAATATAAATATAAATATTAAATTATCCAGGTTTGTAAACATAAATTAACATTTCCTAAAATATGATATAGAACAAAATATATCAAATACAAAAATTGGCAAAAAATATTAAGAAATCCCTCAATTTTATGATAAGTTTATCAAACTTCAATGTAAAGCGTAAATTATTGAAC	T	.	PASS	SVTYPE=DEL;END=15742628;SVLEN=-179	GT
Chr1	15753991	svim_asm.INS.348	C	CAAATCGTCGTAAAGACCACGTATAAGAAATCGTCGTAAATTCCACGTAGGCAG	.	PASS	SVTYPE=INS;END=15753991;SVLEN=53	GT
Chr1	15808093	svim_asm.DEL.321	CCAAAAAATCGAATTTATATACAAAAAAAGTTTTGTAAAATT	C	.	PASS	SVTYPE=DEL;END=15808134;SVLEN=-41	GT
Chr1	15843714	svim_asm.INS.349	T	TTTTTTTATTTTTATATCAATGATAATATTACGATATATATTTAATGTAATATTTTTATTTCTTATATACTATATTTACTTATTATTTATTTTTCTTATCTTTCATATTTACTTATTCTATTAATAAGATAATATTTTATACGATAATGTTTAGTATAATATTTTGATTTCTTATATTTTGTATTTAGTTATTATTTTATAGATGTTTAATTTAGTTTTTCATTTCTCAATTGTATATTTACTTATTCTAATTTTTTTTGGTTTTTATATCAAATGATAATTTTATGATAGATGTTTAATGTAATATTTCTATTTATTATATTGTATATTTACTTATTATTTATTTTTCCTTATATCGTATATTTACTTATTTTTGTTTAATGCAATGTTTCTTTTTCT…	.	PASS	SVTYPE=INS;END=15843714;SVLEN=1839	GT
Chr1	15892909	svim_asm.DEL.322	AGAAAGAGTATTTATCTCGTATTCTTTTATAACCTATGTGCT	A	.	PASS	SVTYPE=DEL;END=15892950;SVLEN=-41	GT
Chr1	15909291	svim_asm.INS.350	T	TGTATGTATTGAATCAAAGAATCTTAAGAACACTCTTTATTTGAACTCTTAATGCTTTAGAAAATAACTCAAAACTAAAGCTCTCTCAACTCTCTTAAGTTATACCACACATTGGTATCTCCTTATATATATCTCTCAAGTTCCTAAACTCATTAGGAAACATATCTTATAGATAACTCTCAATCTATATAATCCTAATCTCATTAGGATAACTCAAGCTTAACTCAACATTCTCCCCCTTAAGCTTGATCTCTTCATTCTTCACATCTTGAACTCCAATGAATTGTCTCATCTCTTTGAACTTAATTCTCCCAAGTGCTTTAGTAAGTATATCAGCCTTTTGTTTCACACCAGCGACATGCTCTATACTTACGAGACCTTTCTCGACGCATTCCCTGA…	.	PASS	SVTYPE=INS;END=15909291;SVLEN=4604	GT
Chr1	15928922	svim_asm.DEL.323	CGCTTGGTCGCTATGTAGCGACCGAGCTTGGCCGAGCTCGGTCGCTACGTAGCGACCGTGCTTGGGCTCGA	C	.	PASS	SVTYPE=DEL;END=15928992;SVLEN=-70	GT
Chr1	15954216	svim_asm.DEL.324	CTTTTGCTTTGTGCGAGGACTCGTGAAAACGTATAGACTTAAGTGAAGAGACAAGTTTTGGGATCTCATATCGGGATGTCGATATTATGCCTTTG	C	.	PASS	SVTYPE=DEL;END=15954310;SVLEN=-94	GT
Chr1	15982952	svim_asm.DEL.325	ACCTATTATATATATATATATATTTTTTTTTTCTTTTTCTTTTACTTTTTTTTTTTTTTTTTTTTGAAAATAAATATCTCTACCTATAAATCTAGGGTCGAAATAGTGAGAGAAAATGTGATAAATCTACACAAGGCTTTACCTTCCAGACTTGTTTGAAGAATCTGATCTCATGCATACTAAGCCCCAAGACAAGCAGTTGTGTCAGGTTTAGTGTTGAAGGTTAGTTTTGGTTCCTGCAAACAATCTCAGCAAGTGTGAATAGTTGACAAATTGATTCACTTTAGTATCTTTAGTACAATCTGCAATCAGTAAGTCTAGAATGGTGCTAAAGAGTGGTTAGATAACAAGCAAAAATCTATAAAGTTTATTATCCCCTTCTTGACTCAATAAAACTCT…	A	.	PASS	SVTYPE=DEL;END=15989622;SVLEN=-6670	GT
Chr1	16026704	svim_asm.INS.351	A	AATAAAAAAAAACAAGGGGAAATTACTTGTTTACCACTTTCATGCTACCACTTTTCATTTTTACCACCACCAAAGAAACATTTTGAAAAATACCTTCTTCGTTAAGTGGCAAAAGACTCATATGCTCATATTATTTATATATATAATAAATCAATATTTAAATAAATAAAAATCTAAAAAAATAAAAAATATTTTTTTAATTTTTTTTCTGAATTATGCTATTTCGAAATTCAAACCTTAAACCTTAAAACTCAACTCTAAATCCTAAACCCTATTTTCTTTTAAATACGAACCCTAAACCCTAAACCCTAAACCATCAATCCTAAACCCTATTTTTTTTAAATAAACCGTAAACCCTGAAACATCAACTCTAAACCCTAAACCATAAACCTTCAACTC…	.	PASS	SVTYPE=INS;END=16026704;SVLEN=899	GT
Chr1	16035999	svim_asm.INS.352	G	GTTTTGAGTCATTTTTGGCAAATCCCCCTTAAATGAATAGAATTTTTGTTGATGAAAAAATATATAAAATAATTAATTAACTTAATAATTTTATATTAAACAAATAAAATGTTAGATTCAATAAATTGACATCAAAGAAGTTTTACAATATT	.	PASS	SVTYPE=INS;END=16035999;SVLEN=151	GT
Chr1	16051164	svim_asm.DEL.326	TAATCATGGTCTTAGTGAGTGTGTTTTGTTTTGTAAGAGTTCGCCCTAATAAACCTCTCATACACAATTCTCGAGAAACTTCTTTGGTCACCGTTTCACGGCGCCGGCGGCGCATCTTCTCGCCGGCGTCGCCTCTGTTTCCTTCCTCCCATGCTTCTCTTCACTCTGGTCTCTGTCTACATAAGTTCTTTTGGAGTTTTTGTGTTGTCTTCTTCGTGCTTGGCTCCTCCCTCCTTTGAGATGACTCGTATGGCATTCTCTGGTGGTTTGGATACCACCGGAATTGTTTGTTTCTCCGGGGGTTCCCGGTCTACATCTCGTCCAAGCGTTTCCTCCCCTCGCTGCAGCCTCTACCTTGGCTCCTCGCTTGTCTCGTGCAGATCTGCGAGCCTTGTCTAC…	T	.	PASS	SVTYPE=DEL;END=16052542;SVLEN=-1378	GT
Chr1	16163550	svim_asm.DEL.327	TACTAGGTGCATAGTCTCCGCGCAAGCGCGGAGTCGGCTACATTATAGGTGTATTGTATAGTTTTGTTTACGGGATTTTATTGTTTTTTGTCTATAATGTGATTGATGGGACTTTGGATATTACATAAGTTGATGAGTTTAATATAAGAATGAACGATGAAGTCATATGTTGATATTTTTATATCTTATATGTTCAAAGTTGAGGGTGATGGAACTTGTTAGTGTTTACTTAGGTAGTTGTTTGTATATAAATCAAATAGTGCATGGAAAAAGATAATAAATTTAGATTTAAAATGTTAGGGTTTCAAAATAACTGGGCCTTGAATCTGTGATTTAGTCTAATACTGAAAAAACTGTTAGGATTTCAACTCCTTTTTTTCTCTATGTCGGGGATGTGGG…	T	.	PASS	SVTYPE=DEL;END=16165689;SVLEN=-2139	GT
Chr1	16178592	svim_asm.DEL.328	CGACGCTCTATCGGATGCGGGACGCTCTATATGGACAGTATTCTGTATGTCTCGACGCTCTATCGGATGCGG	C	.	PASS	SVTYPE=DEL;END=16178663;SVLEN=-71	GT
Chr1	16184042	svim_asm.INS.353	C	CATGACTGGTAGGCCTGGGACTTTTATCCGAGATCCGGATTCGATCCGAGATCCGATCCGGATCCGGTCCGAAAATCCGGATATCCGGAGAGGCCGAATCCGGATCCGGATAGTAAAATGTTAGATCCGTCAAAGCCGAATCCGGATCCGGATATCTTGATTTTTTAGTCCGGATATCCGGATCCGGATATCTTGATTTTTTAGTCCGGATATCCGGATCCGTAAGTTTTATTAATAATGATTTCAAAAATAATAATATCTATATATAAAAACTAATTTTATTTAATAAATTTTCATTTTTATAATACTATATATAAATTTTATGTAAATTTTGTAATATTATACATAGAAATAATTAAAAACATTATATATCTTTTTTATTTTTAAATTATTGTTAAT…	.	PASS	SVTYPE=INS;END=16184042;SVLEN=615	GT
Chr1	16192356	svim_asm.DEL.329	CCTTTCTATTTCGACCCCGAAACTTCTGTTTATCCAGAAAGGTCCTTGAAATTGCCCCAGAACTTATGATCGTGTTTTTCAGACCCTGTATATGCAATATGTACAAATAAAACACCTAATGGCCTCTAAATGCAATCCTTAACACTTAAAATGACCAAATTCAATAGATAAAAACATA	C	.	PASS	SVTYPE=DEL;END=16192533;SVLEN=-177	GT
Chr1	16193825	svim_asm.DEL.330	TAAACTAAGTTTTGATGTGGAAGCACCTTAGCCTATTGGTTAAGGTTTAAATGCTTCTACACCCAGGTCTGGGGTTCGAATCCCAGACTATGCAATTTCTTGCAGATTATAGGATGCGAAGCTTTCGGAGGTTCCAGAGTACTGTAAGCAGAGCCGTTCGTTGTGATCGCCTATTGCGGTGAGAGTCTGTCCATCGAGGATGTCGTACATGCAGAACCGTCCGTGGTTTCAAATGTTTCGGGGAGAGCTTCATCGTGGAATCATTATTCGTGGAGCTGTTCATCAATATCACATATGTTGCAGGTAGTTGATCATCATATGTAATAGATTTAGAGATTATATGATGATGTAATGTGTTACCCAGCGTTAAAAAAAAAAAA	T	.	PASS	SVTYPE=DEL;END=16194204;SVLEN=-379	GT
Chr1	16221991	svim_asm.INS.354	A	AGAAGACTTCGGGAAGACTTCAGGAAGACTCTCGAAGTCTTCCCGAAGTCTTCCTGAAGTCTTCCT	.	PASS	SVTYPE=INS;END=16221991;SVLEN=65	GT
Chr1	16231605	svim_asm.DEL.331	CTAGAAAAATCTACTAAAAGTCTAAAGCCGAATTGAAAATTTATTTGATGTGTTTGTTTGGTAAAACATTAACAAA	C	.	PASS	SVTYPE=DEL;END=16231680;SVLEN=-75	GT
Chr1	16232113	svim_asm.DEL.332	CATAACTTTTACATATCTTGAAAAGGGATTTTGGTTTGAAATCTCTCCGTTATTATAAA	C	.	PASS	SVTYPE=DEL;END=16232171;SVLEN=-58	GT
Chr1	16247739	svim_asm.DEL.333	TTTTGTTATTGCTACCACCATAGAGCATAGAAGCTACGACATTAAACCTTCAGTCATTGTTATAATTATTTCTACACTGATCACATTAAACTTTGAGTCTCCTTCTCTCTCTCTGGATCTTC	T	.	PASS	SVTYPE=DEL;END=16247860;SVLEN=-121	GT
Chr1	16258545	svim_asm.BND.53	N	]Chr8:54810088]N	.	PASS	SVTYPE=BND	GT
Chr1	16259009	svim_asm.INS.355	T	TGCATTGAGTGTCGGGATAAACGCAGGAGAAAATTGCATGCAGATTGCTCTATAACTGAAGTCCAATCAAAAAAAAATTGTAGAACAAATTATAATAATAAAAAATACATACCTCTACATGCAGAAGAAGATATGTGATAAAAAGGCTGTCCTGTACAAAATAAGAAAAAGACGTTGGGGGAGAGCAGTGGGCCAATGCATGTGATTGTTACTTTCTTTTTTTATTTCTTTTATTTCCTTGTTTTGTCTATAAATCCTACAACTATCTCATTTCATTCTTTCACGAATCAAACAATCCTCTCTACAAGTAAGTTTTTTTTTTAAATTTTTCGTTTTATATGAAAATTTATGATGAATTTGTGTATTGTGTTTAACTAGTTTTTCCTATTTTTCAGGTTG…	.	PASS	SVTYPE=INS;END=16259009;SVLEN=5353	GT
Chr1	16276248	svim_asm.INS.356	G	GTGAGGCTGTTGGGAAAATTACCCAATATCGATGAGATGAAGATGGAATTAGACAACTAAAAGATTTAAGAAGAAGACTCTTAATATTTAGGAAAGGGTTTACTACAAAGATTTTATTTTTGAAACTCTCTCTTACAAATATTTTATCTCTTTGTTTTCTCTCTTCTTGGATGTGGATGATTACAAATGGTGCTAAGCACCCCTATTTATACAAGTGGAGGAGTACACTCCAACAAGTTCTAGATTTCTCTAAATTATTATTTATTTCAAAATATCTAACTCCATAACTTTCTCTCTTCTTCTACACAATTCTTCTTCTACACAATTCTTCTTCTTCACACTTCTTCATCCTTCTACATTTTTCTCTACATATCTCTTCTTCTTGGGCTCTTGGGTTAT…	.	PASS	SVTYPE=INS;END=16276248;SVLEN=4892	GT
Chr1	16277100	svim_asm.BND.54	N	N[Chr3:52280683[	.	PASS	SVTYPE=BND	GT
Chr1	16277457	svim_asm.INS.357	T	TGAGCTGAAGAAGAAGAAGAAGAAGAAGAAGAAGAAGAAGAAGAAGAA	.	PASS	SVTYPE=INS;END=16277457;SVLEN=47	GT
Chr1	16279328	svim_asm.DEL.334	TTAGCTAGCTTGGTTATGTTATCCGGTTTGGAGTAATCAAGTAGTTAGGTGTTTTGGTTTAATCCGGTTTGTAAGTCTTTAGGTATAAAAGGATACGCTGAGGAGTTAGTGGTA	T	.	PASS	SVTYPE=DEL;END=16279441;SVLEN=-113	GT
Chr1	16281015	svim_asm.INS.358	G	GCAAACGCAAAAATTGAAACAAAAGTGTACCACGAGGATACCTGATGTTAGGAGTTTTCAAGGCTCCTAAGATAAATGTTGTAGTATAAATGATTGTCGAACCAATTTCAAGGGATTTCAAGCACTGAGAATGCAAGTACTTACTTAATCTAAGTGCAACCGATGATTTTAAAGGTTTTCTAAACTAATGATTATTACTAATGCAGTTTCAGAATAATAAAAACGGTAAATGAGTTGACTTTCTTAACTAAGGAAATGAGAACTCATGGGCATAGGAATTAGACCTTGGGTGATCAAGATTCGAACTAAGGATGGCAAACGAACAATCAAACTATCAACTTTAAGCTTAGACACGATTCTAAAAAAACTCTATGTCTAGATGAATGTTCATTTACTAAC…	.	PASS	SVTYPE=INS;END=16281015;SVLEN=13289	GT
Chr1	16282111	svim_asm.INS.359	C	CCCCTTTGAAAAGAACACTAAATTCTAAATGTATCCTATTAAAAGTGAAGTACAAATGGGAATTCACCCTCACTTCTTCTCATTATTTACAACAGACTGCCACTGGTTTTAATTAAAGAGCTTTTACTTATTTATCCATCTACCATTTCACGCTAAACCTCATTAACCAAGCCCATTTCGTTTTTTTCTACTTTTTAATGGGCTACGTTATGTAGATATACGGACTTGCATGGAAAAAAATTAGTCCTGTTTAATGTTTTTAACGTATCCCATTAAAAAGTTCTTTATTTGTACTTCACATGAGCAATTTGACTCATAATCATACCACAGATCATATTTTCCGGTATTCTATCTAACCATATTTAACCAGCTATAATATCTAACCATAAAATTTGACTC…	.	PASS	SVTYPE=INS;END=16282111;SVLEN=5182	GT
Chr1	16291815	svim_asm.INS.360	T	TGACTTTTGCAGAATAGCTCATTAGGAATAATTTGAGCATACGATCACCATATTTTCACATA	.	PASS	SVTYPE=INS;END=16291815;SVLEN=61	GT
Chr1	16298806	svim_asm.DEL.335	CAAACACTACAAGAAAACAACGGTATTCTGACGGACATTCCGACGGAAAATGAAATCCTCAGAATTTCCCGAGGAATTTCCGAGGATATTCCGAGGAAACCCAAAATTTGGTTTCCTCGGAATTTTCTCGGAATATACCGACGGAATTCCGAGGAAATATCAATCCGTCGGAATATTCTTATGAAATACCGAGGAAAAATGTATTCCTCGGAAAAAACCGATGAATTCCGAAGATATATTATAGTCGTTGGAGAGCCGTTGGGGGAAGATGAGGGTTTCCTCGGAATTTCCACGGAATATTCCGAGGAAATTCCGAGGAAATAGGGTTTTTAAACCGAAAACAACGTTTTCCGGTTTGAATAACACTTATTTAACCCTTATTAAGTGTCTTAGACTGAT…	C	.	PASS	SVTYPE=DEL;END=16313773;SVLEN=-14967	GT
Chr1	16300754	svim_asm.DEL.336	CCCTCGAAATATTCCGACGGAATTCCGAGGAAGATAAGGGTTTCCTCGGAATTT	C	.	PASS	SVTYPE=DEL;END=16300807;SVLEN=-53	GT
Chr1	16310289	svim_asm.DEL.337	GTTTCCTCGGAATTCCGAGGAAGATAAGGGTTTCCTCGGAA	G	.	PASS	SVTYPE=DEL;END=16310329;SVLEN=-40	GT
Chr1	16315925	svim_asm.INS.361	A	AGTAGTAGTAGTAGTAGTAGTAGTAGTAGTAGTAGTAGGTTT	.	PASS	SVTYPE=INS;END=16315925;SVLEN=41	GT
Chr1	16320383	svim_asm.DEL.338	TTTATATAGATAATCTTTAATCACAGTTAGGTTAGATTCTTCCAAATCGTGAAATATAGAAATATCTCCATTTAATAGAAGTTTTTCATTTTACTTGGAGGCATGAACGAATCTGGCTCTGAAGCTGGAATTCGTGTAGGCATGAATCAAATGCCGACCTCCTCTCGCAAGCAGGAGTATGACTGGATCAATTATCCCCTGTATGCAATCACTAAACTGAAATAATTTAGTTATAAATAAAAGTATATTTGTAATTTGACC	T	.	PASS	SVTYPE=DEL;END=16320643;SVLEN=-260	GT
Chr1	16323427	svim_asm.DEL.339	ACTAGACCCTGATCCGCGCGCCAGCGCGGCTATGAATTTTCAGTTTTTAATTATTTATTTTATTAAATGATGTATTTGTAATATTCGTTCATATTATATTCATTAAGTAAATATATTTTTTTTGCATCTTAAACAATCTATTTTTTTACGAATGTGTGATATTATATAAAAAAAATGAGTATATAGTTAATTAGATAATTTTAAAAACAGAAATTTTTCTTTTGTGTGCGATATCATATAAATAATGATCCGTCCAGTTAACAAAAATCATGATTATTTTATGTGTAATTTTTTTTTATTTTGACCATTTCCTTAAAACTATATTAAATTTTACATATTTTAATTAGAATATTTTTACGAATCACTACAAGAAAACGTGCCCATAACAACGAACATTTA…	A	.	PASS	SVTYPE=DEL;END=16331143;SVLEN=-7716	GT
Chr1	16331722	svim_asm.DEL.340	TTTCTGGGGTTTTTGCCAAAACTAACACACAACTTGATTTTAATCCCAAACCTATACCCAAACTTGAATCAAATGCAAAAGTAACCTAAAAGCCTAGTGAAATTACAGCTCAACTTCTTGTGACCAAACAAAAAAACAGAAGCCATTTTTACGAATATACCCCCAGTAAATCGTCTGAGTCGTCTGAGATGTTGGAAGTCGTCTGGACGACTGAAGTGTAAGTCGTCTGGTACCAGTTTATTTTAAAAATAATTTATAAATCTTGTAAAAAAATATTTTGATGCGTGAAAAATAAAAATCAAGTAATTATAAACAGTTTTAAGTGATATAAATTAAGATATGATAAAATTGATTTGTTTTGAAGATAGATGAGTGGAAGTAGTGAATCATGAAATACTT…	T	.	PASS	SVTYPE=DEL;END=16335879;SVLEN=-4157	GT
Chr1	16332386	svim_asm.DEL.341	CCACATCGTACCGAACCTTTAATTTTACCAATGTACGTTTTAACCTAACCGGATCA	C	.	PASS	SVTYPE=DEL;END=16332441;SVLEN=-55	GT
Chr1	16332678	svim_asm.INS.362	T	TGTAAGTCGTCTGTTTTAATTTCTTCACCAGACGACTGAAA	.	PASS	SVTYPE=INS;END=16332678;SVLEN=40	GT
Chr1	16333240	svim_asm.INS.363	T	TCCAGGAAGTCGTCTGTACTTCCAGGAAGTCGTCTGGACTTCAGGGAAGTCGTCTGGACTTCAGGGAAGTCGTCTGGACTTCAGGGAAGTCGTCTGGACTTCCAGGAAGTCGTCTGAACTTCATGGAAGTCTTCTGACGAAGTCTCCCTTTCATAATAG	.	PASS	SVTYPE=INS;END=16333240;SVLEN=158	GT
Chr1	16337376	svim_asm.INS.364	T	TAAAAGTATAGAGAGAAAGACAAAAATAGCACTAAATCAAGTTTTTGTTCCCAAACTAGCACTCAAGGTCAAAAGTCACAAAAATAGCACTTAATGTTTTATCAAAAGTCACAAACTTAGGGTTTAGAATTAAAGGGTGGGGTTTAGGATTTAGGGTTTAGGGTTTAGAGTTTAGAGTTTAGGGTTTAGAGTTTAGGGTTTAGGGTTTAGGGTTTAGAGTTTAGGGTTTAGGGTTTAGAGTTTAAGGTTTAGGGTTTAGTGTTGAGAAATGAGGTTTTGAGGATAAGATTTCAAATTTTGAAAAATAAAAAAATTAAAATTTTCAAAGGATAAACTTAGAAATGTGCTATTTTGGTCATTTTAGTTTTGGAGTGCTATTTTTGTGATATAAACTTAGAA…	.	PASS	SVTYPE=INS;END=16337376;SVLEN=422	GT
Chr1	16339743	svim_asm.INS.365	A	ATCTATATTATAATATATCACTTTTTGCTCACTCCTCAGCACGCCACGTCATTGTTTCGTGGGCCCCACTTTTAAAAAGTGTAAAAAAGTGTCAAGCCTATGGTTCGAACCCGGGTTATTGAGATATAAACACCAACATTTATACCACTAAGCTAACTGATACCTCTGTACATTGATGGCCGAACCTAATATATATTTATGAAGGTCGGAAGCCCTTGCTTCTTCGGCTTCCTCTGAGGGTCGGACCTACAAGTGTGTTATGGGTTTCATTTTTAAATGGGAATCACGTTATATGAAAAAACCTTAAGTTTGCAACAATTATGGTTTTCATATATTGTAAACTGTTGTAGTTTAATATGAGTTATTTTCATCATTGTCTCAAACAAGTCTGAGTTACAG…	.	PASS	SVTYPE=INS;END=16339743;SVLEN=2183	GT
Chr1	16341752	svim_asm.DEL.342	GCTTTGCTAAGTTTGTACACATGATCCTCCTTTCCTTTCTCCACAAAGC	G	.	PASS	SVTYPE=DEL;END=16341800;SVLEN=-48	GT
Chr1	16348621	svim_asm.INS.366	T	TGTTTTAATCAGTGTTTTTAAAACCGGACCGGAAGTTGAACCGGAAATATTTTGGGCCACGGTTCAATATGGTTCAACCGGGTCAAACCTGGTTCAATAATATGGTTTAATATTTTTTTTAGTATGTAAATATAAAAGTAATATTAGTAAATATGATGCATGGCTAAAATATAAATCAATTTTGAACATAAAATATTATAAATATAAATTAGTTTCTTGTTTATATGAATGGTTTATAGATTTTCGATAGTTTTAGTGGTTTTTATTGGTTTAATAACTTTGAAATATAATCCGGCTATGTGGCCGGTTCATGGTCGAACCAATTACTAGACCAATCCGGCTATATAACCGGTTCACGGTCGAACCTGGTCCGACCATCGGGTCGGTCCGGTTTTAAAA…	.	PASS	SVTYPE=INS;END=16348621;SVLEN=404	GT
Chr1	16355219	svim_asm.INS.367	T	TACTAGATTTTAACCCGCGTTTTCAAAGTGCGGATTTCTTTTAAAATTTTATTTTTAAAAAGTAATATTTTTCAAAAATTTATTAATATCAATTTTGTAATTGTCCGCTGTCATCATTATTATTTTATGCTGATTAATTAGATAAACTTTTGGGACTTTTATAGGTTTCTAGTACATTTTTCGGTAAACATTTTTGGAAATTTTTAAACATACAATTTAAAAGTTGGTGTAAACACAAATTTTGAGTTTTATAAAAAAATTGTTGATAATTTATAATAAGTCAATTTTTAGAAATGAATTAATATGGACGATATATTCTTAGGAATAAAATCTTTTGGTCTAGGAATAAATCGCCTAGTTGAGAAGTTCCTATATTAATGGTTTTTTCTCAAATCTTAT…	.	PASS	SVTYPE=INS;END=16355219;SVLEN=1189	GT
Chr1	16357953	svim_asm.INS.368	A	AAAGTGATAATAGGCATGGGCGTTCGGTGGTCCGTTCGGTTTCTGTCCGGGTGATTCGGAATTTTGGATTTTTGGATTTTTGGATTTTCGGTGTTATGCTCATAAGTACCATTCAGTTTTTACTAATTATCGGATCGGGTTCGGTTCGGTTCCTTCCGGGTTCAGTTTGGATCAGATTTAACCCATGTTTAAAATCGTACAAAAATATATTTTTAAAAATCTCGTAAATTGACCAAATTTTTTTCAAAATATATAAATTATTTACGGATCTAATTAAAAGTTAGTTAAATTATCTAAATTAACTAAAAAGTATTCAAAATAAAAAATAAAACAAACTACAAAAATATTTTGAATACTCTAAAATATCTAAATCACCTTAATATATATAAAAACATTAAC…	.	PASS	SVTYPE=INS;END=16357953;SVLEN=6800	GT
Chr1	16364956	svim_asm.DEL.343	TAAATATTTTTTTTTTTCATGTACAGCAACAAAACTATCTTTACTCAGAGCCGTGCGACCTTGAGACCAAAAGAAACATGGGCTTAGGGCATCATTTTTTTTAAAAAAACACTTAATAGCATATGTTTAGTTAATATTACCAATCATAAGTACTAATATATATTTTATATGGGCTTGAGTTTTAAACTATAATATTATCAGTAGGCTAGATATGGGCCACAACACATAAAGACATTCATTAATACATTAATAGTTCACTAATTAAAGTTAAATTTACTTAAAAAGTTTATTCATGTAATTTTACAAAAATTAGGGTAACAAACCCAACTTCACGACGTCTTCTGTCCCTTCCGACTTCTGCTCACGTCTTCTTCTCACACACAAACCTGCAGTTCTGAT…	T	.	PASS	SVTYPE=DEL;END=16368066;SVLEN=-3110	GT
Chr1	16368562	svim_asm.DEL.344	TTGAAGTAAAGTTTACTTCAACTCTAGTTCATTTCTTGTTTTAAAA	T	.	PASS	SVTYPE=DEL;END=16368607;SVLEN=-45	GT
Chr1	16369312	svim_asm.INS.369	T	TTAGGGAAATTTGGAAAAAGAGAATAAATTAACTATACTATTGTCCTCTTAGAATGCTTTTACTAATCTTTGTCTCCTTAGTACTAATGAAAAGTAAAATCCAGTTTTTTCCTCGTATTTAGATTTATAAATATAAAGGTTAAAATGTAAAAACATAAGTAATTTCCAAATTGAGTTATAATATGATATAGTAAATGTAAATAAAGTTAAAAAAATCAAAACCCAATCGTCTCCAACATCTCTCCGTCGAAGGTCGAGAAAGGCGATTCCCGTGTTCGCCATCAACGTGTTCCGTCCGGCGCGTCTTGGTTCGCCGGTGAACTCTTAGTTGTCGTGCCATCTTTCTTTCCTCCTTCCTCCTTCCTCTGTGGTATTTTTCTGTTTCTAAGACGCTTCTTT…	.	PASS	SVTYPE=INS;END=16369312;SVLEN=1237	GT
Chr1	16377161	svim_asm.INS.370	T	TTTAGACCATGTTTATCGCAAGTCCTTAGCAAAGTTCTTAAAGCAATAAACTGATTTAATTAAATCTAAACAAAATAAAAAGCATATTATCGATCCTTAAGTAAGGAATTTGGCAACCGGTTTTTAGATGAGTTTTATACCACGTGTGAGCACAAGAATAGCTCTGTTTTATTTTTTTTATGTGGTCGGTTCGTGTCTCGTTTTCTCTGAACGACTCTGGGCGTCTCTTCCTTCTTTGCTCGTCTTTGCCATCAGAGGGACGATGGAGACTCACCACGGAGGACGACGCTCCCGGTCCTCACGGCGGCGACTGGGAGATTGACGACTCAGATCATCCTTCAGAGCAAGGTCCTTCAATTGACGACTCATATCATCCTGATTTTGGTTTGTATAGATTTC…	.	PASS	SVTYPE=INS;END=16377161;SVLEN=1847	GT
Chr1	16378477	svim_asm.INS.371	A	AGTAAATATGGATTTAGAATAGTAGTTATATTTTACTAACCAAAATACCGAAAAATAGTAGTTATATTTAAAGTCAAAGTAAATATGGATTTAAAATAGTAGTTATATTTTACTAACCAAAATACCGAAAAAAACCGAACCGAACCGAAACCAATCTGATATATGGATTGAACACCCCTAATCCAAATGAAGCCAAACTATTGTTTCATTCTCCAAAATATAATAAAAATAATAACTTAATTCCGCGCAAGGCGCGGATCTTATCCTAG	.	PASS	SVTYPE=INS;END=16378477;SVLEN=268	GT
Chr1	16381037	svim_asm.INS.372	C	CATACAAACTAGGTCTGAGACTTTTATCCGAGATCCAGATTCGATCCGAGATTCGATCCGGATCTGATCTGAAAATCCGGATATCCGGAGGGGCCGAATCCGGATCCGGATAGTAAAATGCTGGATCCGCCAAAGCCGGATCCGGATCCGGATATCTCGATTTTTTAGTCCGGATATCCGGATCCGTAAGTTTTATTAATAAGTATTTCAAAAATAGTAATATCTATATATAAAAACTAATTTTATTTAATATATTTTTATTTTTATAATAGTATATGTAAATTTTATGTAAGTTTTGTAATTTTATACATAGAAATAATTCAAAACATTATATATATATATTTTTTTAAATTATTGTTAATATTTTATATATATTAATATTATTTATTTATTTATTTT…	.	PASS	SVTYPE=INS;END=16381037;SVLEN=594	GT
Chr1	16385896	svim_asm.INS.373	G	GTACTGTTGTTGTAACAGCACATTGCTTGTGTGGAAAGTGGAAAAGGTTTTCTCAAGCA	.	PASS	SVTYPE=INS;END=16385896;SVLEN=58	GT
Chr1	16387874	svim_asm.INS.374	A	ATTTAACCTAATGTTTAGAAACCCGCAAAAACCCGTAAAAACCCGCAAAAATCCACTAAAACCTGGAACCCGATACCGGTTGAACCACTGGTTGAACCAATAAATAACTTTTACTCTTTTTTTTAGTTTTTAGATTATGTTTTATATTCTAAGTTTTCAATTAAAAAGTTAGATGCTGACGAAAAAAAGAAGTTAGGTTTTCCCTTTTCAGTTGTATATTTGTGATTTTTAGATTTTGATGAAGATTTTTCACTATGTCACCTAAAAAAATGAAGTGAACGATGATAAAGAGAACCAAAATTAGTTGATGTGATTTGGCGTTAGTTTATTTCTGTTATTAACAATTTATTAAAATGATCTTTTACTTTTCGTTTATTTTGAATTTGAAGTTAATTTATT…	.	PASS	SVTYPE=INS;END=16387874;SVLEN=796	GT
Chr1	16396121	svim_asm.INS.375	T	TCCATCAGATGCAAGAGCCTGGAAACATTTTAACAAAGTACATCCGGATTTCGCTAGCAATAGCCGGAATGTGTATATCGGATTATGAACAAATGGATTTAGTCCATTCGGAATGTCAGGGAGACAATATTCATTGTGGCCAGTCTTTCTTACGCCATACAACCTACCACCGGAGATGTGCATGCAACGGGAGTTGCTATTCTTGACCATATTAATACCTGGTCCGAACCATCCAAAAAGGTCTCTGGATGTTTTCCTACAACCACTGATAAAAGAGTTGAAGGATTTGTGGTCAACAGGGGTGAGGACGTATGACTGCTCAACGAAGACGAATTTTACGATGCGAGAGATGCTTTTGTGGACCATAAGTGACTTTCCTGCCTATGGGATGTTGTCTGG…	.	PASS	SVTYPE=INS;END=16396121;SVLEN=15240	GT
Chr1	16400802	svim_asm.INS.376	A	AATTCAGAAAGAGAAAAAGACAAAAATAGCACTAAATCAAGTTTTTGTTCCCAAACTAGCACTCAAGGTCAAAAGTCACAAAAATAGCACTTAATGTTTTATCAAAAGTCACAAACTTAGGGTTTAGAGTTAAAGGGTGGGGTTTAGGATCTAGGGTTTAGGGTTTAGGGTTTAGGGTTTAGGGTTTAGAGTTTAGGGTTTAGGGTTTAGGGTTTAGGATTTAGGGTTTAGGGTTTAGAGTTTAGGATTTAGGGTTTAGAGTTTAGGGTTTAGGGTTTAGAGTCTAGGGTTTAGGGTTTAGGGTTTCGAGTTTAGGGTTTAGGGTTTAGAGTTGAGAAATGAGGTTTTGGGGATAAGATTTCAAATTTTGAAAAATAAAAAAATTAAAATTTTCAAAGG…	.	PASS	SVTYPE=INS;END=16400802;SVLEN=492	GT
Chr1	16401617	svim_asm.INS.377	T	TACTGATGTAGGGCCGGTCAAATAATGATAAGGGTTGATTGGCTCTA	.	PASS	SVTYPE=INS;END=16401617;SVLEN=46	GT
Chr1	16404910	svim_asm.DEL.345	TACATCTAAGTAACTAATTGGATCTGTAACGAAGAATTTAACCACATATTCTAGAATGTCTAACTACTTATCGAA	T	.	PASS	SVTYPE=DEL;END=16404984;SVLEN=-74	GT
Chr1	16415802	svim_asm.DEL.346	GCTCTCTCTAGGGTTTTCAACGTGTCCTCCTCTGTTTCCACTCCTCTTCCTTTATAGTAAGTCGACTTCGAGATCTCTGTGGTAGCTCCGCGACCTCAGCTTCTTGTTGCACGATCTCCGCGACCTTTAAGACCCATGCCTTTGATCGTGGCTCATTATGGTATTGACCAAAATTGGGTCCAACACATGTCACTGCACATACGAACGTATTCTAGTAGATTCAGTCAGATATGTTATCGTAATTTCCTTTACGATTATCTTGTATATAAGTTAACCATCGTACAATTACAAAGAATTATCATATATTTAATTCTCATAATCATTGTTAATATGGTATCACAGTAAATCATTCTTTAATCATGAGCATTTTTCTGTTACATTTGCGTCTCCTCTAGCTCG…	G	.	PASS	SVTYPE=DEL;END=16416316;SVLEN=-514	GT
Chr1	16440994	svim_asm.DEL.347	AATAAGATTTGCATATGTCCACAAAATAAGGAATTTGGATTTTCATATTTGACATGTTTCGTCCGGTTTATAAATTACTAGTATTACCTCCCGTGCCATGCACGGACACTATTATATATATATATATATATATATATATAT	A	.	PASS	SVTYPE=DEL;END=16441134;SVLEN=-140	GT
Chr1	16442696	svim_asm.DEL.348	TACTTCTTGATATCTTCTCAATTTGCATTGTTTTAACCATTCATTCTTGCATATGTTGACCATTTAGGATAGCATTTAGATATGTTTAGGTTGCATTGCATTACACATGTCCTTATCAGGTGATGGAGATTTCAAATGGTGACTTTGGAGCATTTAGAGATGGTTTGGAGGCAAAAAGGGATGATTCTCGAGAAGGAGACGCATTGATCAAGTGTCCCAACGGCATAAGGACGTCCCAGCGGCCTTTTGGCCCCTCAAGAAGCCGCTGCAAGCGCTGAGAAACGGAGACAAAGTGTGGGAGCGGCCTTACGCAGTGGTGTACCGAAGCCGCTGGAGACGCTCGCGAGATGAAGACTCAAGAAATGGAGACCAAGTGCGGGAGCGGCCTGACGCAGCGGT…	T	.	PASS	SVTYPE=DEL;END=16456182;SVLEN=-13486	GT
Chr1	16499620	svim_asm.DEL.349	TTTTGGATGTCCAAGCTGGAGAACCAACAGCAACTTCTAGCTACACCGTTGATGGGGGG	T	.	PASS	SVTYPE=DEL;END=16499678;SVLEN=-58	GT
Chr1	16509034	svim_asm.INS.378	A	AACATTCATATTGATAGCATATTTTCAAAAGTATGCTACAAAATTCTAAATTAACAAAAAATAAATGTTAGAGATGAAAGATT	.	PASS	SVTYPE=INS;END=16509034;SVLEN=82	GT
Chr1	16509528	svim_asm.DEL.350	CAATAAAATAGATTAATATGAAGCCAGTTACAAAAAAAAAAA	C	.	PASS	SVTYPE=DEL;END=16509569;SVLEN=-41	GT
Chr1	16516437	svim_asm.INS.379	T	TCTGAAATTGCTTGGAGAGCAAGTTACACATGATGAAACTAG	.	PASS	SVTYPE=INS;END=16516437;SVLEN=41	GT
Chr1	16516437	svim_asm.INS.380	T	TCTGAAATTGCTTGGAGAGCAAGTTACACATGATGAAACTAG	.	PASS	SVTYPE=INS;END=16516437;SVLEN=41	GT
Chr1	16518327	svim_asm.DEL.351	TCACTACAAGAAAACACACAGAATTCCGACGGCGGTTCCGACGGACACCAAGGTCGTCGGAAATTTGTGACGGAAAATTGACAAATATCCGACCAAATCCAAAAAAATTAAGTCGTCGGAATTTCGTCGGCCATTTCCGACGGAATTCCGACGAAACATAGGTCGTCGGAATTTTCCGACGACTTTTCGACGACATTCCGATAAAAAATGTAACCGTTGTAGTCGTCGGAAGTTCGTCGGTACATTCCGACGTATTTCCGACGACATTCCGATTAACAGCAAAGTCGTCGGAATTCCGTCGGTATTTTCCGACGGAATTCCGACGAACCATGTGACCGTTGCCGACAAATATATATGACCGTTGTATAGCCGTTTGAGATTGGACAATTCCGACGGAAT…	T	.	PASS	SVTYPE=DEL;END=16525049;SVLEN=-6722	GT
Chr1	16518327	svim_asm.DEL.352	TCACTACAAGAAAACACACAGAATTCCGACGGCGGTTCCGACGGACACCAAGGTCGTCGGAAATTTGTGACGGAAAATTGACAAATATCCGACCAAATCCAAAAAAATTAAGTCGTCGGAATTTCGTCGGCCATTTCCGACGGAATTCCGACGAAACATAGGTCGTCGGAATTTTCCGACGACTTTTCGACGACATTCCGATAAAAAATGTAACCGTTGTAGTCGTCGGAAGTTCGTCGGTACATTCCGACGTATTTCCGACGACATTCCGATTAACAGCAAAGTCGTCGGAATTCCGTCGGTATTTTCCGACGGAATTCCGACGAACCATGTGACCGTTGCCGACAAATATATATGACCGTTGTATAGCCGTTTGAGATTGGACAATTCCGACGGAAT…	T	.	PASS	SVTYPE=DEL;END=16525049;SVLEN=-6722	GT
Chr1	16527382	svim_asm.DEL.353	AATGTTTTTTTTTTTTTTTTTTTTTTTTATATCCGTGGGGGATCCCAGGCGGTAAGCCCAGACTAATCCCCACGAGGCTTTCCATCCGGGCACGCACGGTTATAGGCGGGAAGGTGGCCAAGGCGACTCGAACCCAGGGCGGACACTCCAGCTGGAGTTCCATTACCACTAGGCCAAGAGCTCTTGGTTGACGACT	A	.	PASS	SVTYPE=DEL;END=16527577;SVLEN=-195	GT
Chr1	16527382	svim_asm.DEL.354	AATGTTTTTTTTTTTTTTTTTTTTTTTTATATCCGTGGGGGATCCCAGGCGGTAAGCCCAGACTAATCCCCACGAGGCTTTCCATCCGGGCACGCACGGTTATAGGCGGGAAGGTGGCCAAGGCGACTCGAACCCAGGGCGGACACTCCAGCTGGAGTTCCATTACCACTAGGCCAAGAGCTCTTGGTTGACGACT	A	.	PASS	SVTYPE=DEL;END=16527577;SVLEN=-195	GT
Chr1	16528535	svim_asm.DEL.355	GATATTTGTCTACGTGAACATAATAGGAATGAAACAATAATTTGCTATAACTGATAAATATTTTGAAAAAGAAAGCCTGAA	G	.	PASS	SVTYPE=DEL;END=16528615;SVLEN=-80	GT
Chr1	16528535	svim_asm.DEL.356	GATATTTGTCTACGTGAACATAATAGGAATGAAACAATAATTTGCTATAACTGATAAATATTTTGAAAAAGAAAGCCTGAA	G	.	PASS	SVTYPE=DEL;END=16528615;SVLEN=-80	GT
Chr1	16537354	svim_asm.INS.381	G	GGTATTCTTTGGTTAAGGGTTTGGTAACATATGTTGTAGTATTGTAT	.	PASS	SVTYPE=INS;END=16537354;SVLEN=46	GT
Chr1	16537354	svim_asm.INS.382	G	GGTATTCTTTGGTTAAGGGTTTGGTAACATATGTTGTAGTATTGTAT	.	PASS	SVTYPE=INS;END=16537354;SVLEN=46	GT
Chr1	16537551	svim_asm.INS.383	T	TTAGAAGGCTTTCGCGGAAGTCTTCTGGGCAAATAGTAAATG	.	PASS	SVTYPE=INS;END=16537551;SVLEN=41	GT
Chr1	16537551	svim_asm.INS.384	T	TTAGAAGGCTTTCACGGAAGTCTTCTGGGCAAATAGTAAATG	.	PASS	SVTYPE=INS;END=16537551;SVLEN=41	GT
Chr1	16550876	svim_asm.INS.385	T	TTGAACAACTGCTATTATTTCCCCATATTATATTAGTACTAGGTGCATAGTCTCCGCGCAAGCGCGGAATCGGCTACATTATAGGTGTATTGTATAGTTTTGTTTACGGGATTTTATTGTTTTTTTTGTCTATAATGTGATTGATGGGACTTTGGATATTACATAGGTTGATGAGTTTGATATAAAAATGAACGACGAAGTCATATGTTGATATTTTTATATCTTATATGTTCAAAGTTGAGGGTGATGGAACTTGTTAGTGTTTACTTAGGTAGTTGTTTGTATATAAATCAAATCGTGCATGGAAAAAGATAATAAATTTGGATTTAAAATGTTAGGGTTTCAAAATAACTGGGCCTTGAATCTGTGGTTTAGTCTAATACTGAAAAAATTGTTAGG…	.	PASS	SVTYPE=INS;END=16550876;SVLEN=2184	GT
Chr1	16561589	svim_asm.DEL.357	AGACTATGACACATACATGTTATATTATTCAATTTTAAAATAGTTTT	A	.	PASS	SVTYPE=DEL;END=16561635;SVLEN=-46	GT
Chr1	16562320	svim_asm.DEL.358	AACTAGGAGGGTGTCCGCGCTTCGCGCGGAATATTGTTTTATTATTGCTAAGAACATGATTTTTTTTGGATAATGTAATTATGTTGTCGTTTTTATTTGTTAAGATCGTTATTTGATGTTTTTAGTGTGTTATGTATTAGGTGATAAGTTAATATATTTTGCGTTTTTTTTTAATAATGTGTTGTTGTGTGTATAGTACTTGTTAGTAGTCAAATGAGCATCTAACGTAAACTAATATTGAATTTCAATAACTTTGCATCTACACATTTGTTGATTCTAAAATTAACGGTTTCATCGTCAAAATTGTATTATATTTTTTTTCATATTTTAGAAAATTATAATTTTTAAGATGTTTTTTTCCCTCTCCCCATATTTTAAAATTGAGCCCTCACCGTCTAT…	A	.	PASS	SVTYPE=DEL;END=16563949;SVLEN=-1629	GT
Chr1	16582778	svim_asm.BND.55	N	[Chr2:11962415[N	.	PASS	SVTYPE=BND	GT
Chr1	16593846	svim_asm.DEL.359	AACTAGGTTAAGATAAGCGCCTTGCGGGGAATCAACATTATATATAAAAATTATTTTATGTATTAAATATTTTTACATATTTTGAAATAATTAATATATATTAAATAATTAAAGTTCAGTAACTATTAAATATATAATTAAATTGGTGCGAACATATAAATTAATTTTATTAATCCAAAAAATATTTTTTTTATATTTGATAGGATATGTAATTAAATTTAAATGATACTAACATAGATAATATATTTTAGTATATTTTTAATATTAATATCTATTAAATGATGATTTCTACTCATATAGTTTTTTCGATCATTTATATCTTTTATAGAAAAAAAATTTAAATTACTGATAACAAAATTTTCACTGTGGGATTAATAGTTTTAGTAATTTATAATTTTT…	A	.	PASS	SVTYPE=DEL;END=16594885;SVLEN=-1039	GT
Chr1	16641721	svim_asm.DEL.360	TATTGCAAGTATAATAAAAAAAAAAATTAAAATACCATCGTGTCTAGAACAAATTTTGTAC	T	.	PASS	SVTYPE=DEL;END=16641781;SVLEN=-60	GT
Chr1	16646046	svim_asm.DEL.361	TCTTTACGGCATAACACAACAAGAAAACAGCGGTATTTTGACGGACATTCCGACGGAAAATGAAATCCTCGGAATATCCCGAGGAATTTCCGAGGATATTCTGAGGGAACACAAATTTTTGTTTCCTCGGAATATACCGACGGAATTCCGAGGAATTATTAATCCGTCGGAATATTCTTATGGAATACCGAGGGAAAACGTATTCCTCGGAAAAAACCGATGAATTCCAAAGATATATTATAGCCGTTAGAGAGCCGTTGTGGGATTTTAAAAATTCCGAGGAAATTCCGACGAACTAGCCGTTTCCGTCAGAATTCCGTCGGAATTTCCTCGGTCTGTCGGCAGGATTTCAACTATAAATACAAGCACCCCTCTTCCTCTTCATTCACTCCATATCTT…	T	.	PASS	SVTYPE=DEL;END=16654541;SVLEN=-8495	GT
Chr1	16659350	svim_asm.INS.386	T	TCAAATAAACCAAAACCAAAATCCTTCTTTCTTTCTTATTCTTCTC	.	PASS	SVTYPE=INS;END=16659350;SVLEN=45	GT
Chr1	16661893	svim_asm.DEL.362	CAAGATATATTAGCCCTGGGACGGATCCGTATATCCGGGAAATTTAGGGTATCCGGATCCGGATCCGGATTCGTGGTTTTTGGATATCCGGGTTTCGAATATCCGTTTCGATATTCTATTATCTGCGGATATCCGGATCCGGATCCGGATCCGTCAAAATAATTAAAAATATTTTTTTTAATATAATACATAAATTAAATATTTATAAATATATTTATATATGTTTATAATATTGTAAAAACTAAAATATAATATTATAAGATTAATTCATGTATAAATATTAATATATCAAATATAAATAATAATAAAATTTTAAATTTTAATGTATTTTAAAAATACGGATCCGGATCCGGATATCCGGACCTAAAAATTAAGATATCCGGATCCGGATTCGGTTTG…	C	.	PASS	SVTYPE=DEL;END=16662412;SVLEN=-519	GT
Chr1	16666536	svim_asm.DEL.363	GTTGAAACGTCATCGTCTCTCATCTTGTAAGGATCAACGAAGAGAATTAAGTTTTAAAAAATGGAGGTTCTGAAATGTAGGATAACGGTAATTTCAGAGACTTCAACAAGAACAATGAAGATGAAGTGTTTTATTGGATTCAATAAATAGTGACATGACAAAAAAATCATATTTCATTGGCTGATTTAATTTGCTGAGGTGGATAGGCTCAATGGAGCTTATATTACTTGTAATTTTAAAATTTTTATTTTTCATATTTATCTATTCCTTTAAAATAGTGTTCTGTTATTTGGATCATTGTTATCTGACAATTTTTCTATTTTCTGAACATATTATTCCACATACTACGTGGGCATTTACACGCGAAAGATATGGTATAATTTGGTAAAACTTGTCATT…	G	.	PASS	SVTYPE=DEL;END=16667337;SVLEN=-801	GT
Chr1	16670100	svim_asm.BND.56	N	N]Chr4:62145662]	.	PASS	SVTYPE=BND	GT
Chr1	16670393	svim_asm.DEL.364	CCCACTACAAGAAAACACACAGAATTCCGACGGCGGTTCCGACGGACACCAAGGTCGTCGGAAATTTGTGACGGAAAACTGACAAATATCCGACCAAATCCAAAAAAATTAAGTCATCGGAATTCCGTCGGCCATTTCCGACGGAATTCCGACGAAACATGGGTCGTCGGAATTTTCCGACGACTTTTCGACGACATTCCGATAAAAAATGTACCCGTTGTAGTCGTCGGAAGTTCGTCGGTACATTCCGACGTATTTCCGACGACATTCCGATTAACAGCAAAGTCGTCGGAATTCCGTCGGTATTTTCCGACGGAATTCCGACGAACCATGTGACCGTTGCCGACAAATATATATGACCGTTGTATAGCCGTTTGAGATTGGACAATTCCGACGGAA…	C	.	PASS	SVTYPE=DEL;END=16677176;SVLEN=-6783	GT
Chr1	16678133	svim_asm.BND.57	N	N]Chr9:25539738]	.	PASS	SVTYPE=BND	GT
Chr1	16680761	svim_asm.DEL.365	TCACTACAAGAAAACATCAAGGATTCTGAGGGAAAAAATCGTCGGAATTTCGTCGGAATATCGTTATTCCGACGACATACCGACGAAACACGTCGTCGGAAATAATTCCTCGGAATTTATTTTTTCCTCGGAAATCCCTCGGAATTTTCCGTCGGAATTCCGAGGAAATAAATTTCCGAGGAAATTCCGAGGATCACTAGTTTGTCGGAAATGTCCTCGGAATATACCGAGGGAGAACTTCGTCAGTATAATTCCTCGGAAGTTCATCGATCGATGCGTTTTTGGACATATATACATCGATCGATAGGAGTATACCGACGGACATTTTCCTCGGTTTATTCCGAGGAACTTTTCCCTCGGTATATACCGAGGGACCAGTTCCTCGGAATTTTCCGAGGG…	T	.	PASS	SVTYPE=DEL;END=16687235;SVLEN=-6474	GT
Chr1	16703551	svim_asm.INS.387	C	CAAAAATAGATAAAAATATCCAGGACCTCGTAGTCCAGTGGTATCCTCTTTGGGGAGGGGAGGTGACCGGTTCGACTCGCGGGGAGGGGGAGGCGTGTCTAGGGCTCGTAAGAAGGTACAGACAAAGGCTGGCGCCGGGCCTAGGTGGTGAGCCGCAAGGTCAACACCTGGTTAAAAAAAAAAAAAA	.	PASS	SVTYPE=INS;END=16703551;SVLEN=186	GT
Chr1	16708809	svim_asm.DEL.366	CATTTCCTAATCATCACAAATGCATCATTGTACTGCATACACTGGATGAACTTTTA	C	.	PASS	SVTYPE=DEL;END=16708864;SVLEN=-55	GT
Chr1	16712253	svim_asm.INS.388	A	ATGTTGAGATGAAGATCAAGAAGTGAAGAGACGAAGCTGCTAGACTTTAGAATTAAGCTGTCAGACTTGAGAATTAAGCTGCCAGACTTTATAAGGTTTTATAAGGCTTTATAAGGGTTTTATAAGCTCGATTTTATTGAAGAGAAGAAGAAGAGAGGAAAAGATATTTTATTATATTGTGTACTGAGGTCACTTGTCTTTAAATACTTGTACCCAGATCCACAATTAGATTAAGGAAACTATTCTCTCCTTCTTTCTCTTACATCTTCAGATCTACTTTCTCTCTCTCTATGTTCTTCATATTTTTCATTCTCCAATAATCAACTCTCAATAATTCTCTCATTCTATCAATTCTCTCATTCTAACATGGTATCAGAGCCAGGTTACTCTAAAACCTGA…	.	PASS	SVTYPE=INS;END=16712253;SVLEN=5144	GT
Chr1	16712913	svim_asm.DEL.367	ATCGATTTCACGGTTATTAAGCCCAACAGATCATTACATGATCATCCATCAAAGACATTGGGCCTTCTCTCAGCAAAGTCCACTTCAGCACCTTTAGCTCCAACGGTAACAGAGGACAAAAGTAGAACGACAAAAGGAGCTAAACGTACGGAGATCACACCTCATACAATGCAGCTCAACAACAGATATGAAGCTCTTATGGATCAGGATTGCTAGCTGTCAGAGACACCTGTCAGAAGTCTAGATTGTTCTCTCACTATGTATAAATATGAGTAGAGAACCATTGTAAACAAAATGAGCTAATTTGATGAATAAAAGTCAGTAATATCTTCAGAAACCTTTCTCTCTAAAGCTTCTAGCTTTCACCTTCATGGTATCACGCCATGGACGGAAATCAAG…	A	.	PASS	SVTYPE=DEL;END=16717805;SVLEN=-4892	GT
Chr1	16723576	svim_asm.INS.389	A	ACTTTTAACCCCTGTTCTAAAAATCGGCCGCCTAGCCGCCTAGGCGCTACGCGTCACTTTTCCGCCCCCATTTATGCCAAATCGGTTTAAAAAATCGGATATCCGATTTTTTCCGCCTAGACCGCCTAAATGACCGCCTAGCCGCCTAAATGACTGCCTAGCCGCCTAGGCGGCCGCCTAATTTTTTTTTTTTTTTTTAAAATTTTTTTTTTAGCTTTAATAATATTTTTATTTGTTTATTTGATCTAAAATTTTATAAATATCATTTATATTCATAATTTTGATAAAAATTACACTATATTAAATTTATATATTCTATTTGTGTGTTTTATACAATCATAAACATGAAAATGTATTAATGTTATACACAATTAAAGATTAACATGTTTTATAACATAG…	.	PASS	SVTYPE=INS;END=16723576;SVLEN=512	GT
Chr1	16740093	svim_asm.DEL.368	ACTAGGAACGGCCCGCCCTACGGGCAGAATGTAAATTAACAAATAATTTAAGTAGTTAGAATAAATATTTAATATAAATTGTTATTATTTAAAAATAGGGTCCCTTATAAATTGTTATTATTTAATATAAATTGTTATATTTTTCAAAATAAATATTACTTGCTTTCAAAGTATTGTTTCACTTATGATCTCTTTGTTTGTTGCTGAAATATTTTATATCGCGTCTTTGTTAGAAATGCAAAAACATATTTTATTCCTCAAATCACAACTTGTACTTCTTTCTAAAATCTTTATCATCATCATTATTACCGAAAAATCCAAAATCTTCTGCATCTACTTAGGCCAAACTATCTCGTAAACTTGGGATTTATTTGCATGTTATATTCATATGTCAGAGTT…	A	.	PASS	SVTYPE=DEL;END=16743282;SVLEN=-3189	GT
Chr1	16752077	svim_asm.INS.390	C	CATTATTAGGACCGGTCCTGAGCAAAGCCTAATGAAACATTCGCCTTAGGCCCTCAAACTTTTTGAAAAATTTTATATGTAAATAGGCCCCCAAATTTAAAAAAAAAAAATTTTAGGCCCCCAAAAATTTTAAAATCTTTACTAAATGGTATAGGGCCCCCAAATTCTCAGGGCCGACCCTGACCATT	.	PASS	SVTYPE=INS;END=16752077;SVLEN=187	GT
Chr1	16754647	svim_asm.DEL.369	TACTAGATTAAGATCCGCGCCTTGCGCGAGGTAAACATTATATATAAAAATTATTTTATGTATTATATGTTCTTACATATTATGAAATAATTAATATATATTGAATAATTAAAAGTCAGTAACTATTACATATATAATTAAATTGGTGCGAACATATAAATCAATTTTATTAATCCAGACAATTTTTTTAAAAATTTGATAGGATATGTAATTAAATTTAAATGATATTAACATACATAGTATATTTTTAATATTAATGTCTATTAAATGATACTTTCTACTCATATGTTTTTTTTTATCATGTGCATCTTTAATAGCAAAAACTTTAAATTACTGATAACAAAATTTTCATTGTCGGATTAATAATTTTAGTAATTTATAATTTAAAAACAATTATCA…	T	.	PASS	SVTYPE=DEL;END=16755678;SVLEN=-1031	GT
Chr1	16761382	svim_asm.INS.391	G	GGCCTTGGCATTTTAACCTGGATTCGAAAACCCGGACCAGAACCGACCCGAAATCACAGGTCCAGGTACAGGTACAAGTATGTGTAA	.	PASS	SVTYPE=INS;END=16761382;SVLEN=86	GT
Chr1	16767335	svim_asm.INS.392	T	TGCAACAAGGCCACACGGCCACAATTCAGGTTCGATTTCAA	.	PASS	SVTYPE=INS;END=16767335;SVLEN=40	GT
Chr1	16771017	svim_asm.INS.393	C	CTGTTGTAAATAGAGAGTTTAGAGACTGAATATTTCTGTGTTATTAATGATTAAGGGGGTTCCTTTATATAAGGATTACAAGATGAAGATAAATGGAAAGTATCCAAAACCTAAACTCACTAGGATTAGAAAAATTAATATAAATAATAATGGAAAGATTACATCTACTAGGAAAAGGAAATGGTTTCCTTTTCTCCAAGCTTTGTGGCCGCCTCTCTCTCTCCTGAAGTCGGCTCTCTCTCTCTCCTTTCTCTAGGCTTCGGCCATTTCTCCATCCTCTAGGTATTGGGCCGGTCTCGGTCCGGGCCAGGTTAATTGCAATTCACTCAATGATTTATAACACTCCCCCTTGGATGCCATAACCATACATGATTTGTAGTACGCTTCATGTTGCCTCAT…	.	PASS	SVTYPE=INS;END=16771017;SVLEN=6200	GT
Chr1	16823483	svim_asm.INS.394	G	GAATTGTTGTAATTGGAAGTTTAGAGACTGAATATTTCTGTGTATTATTAATGAACAATAGAGGTTCCTTATATAAGGATTACAAAGTATAGGAAAAAGGAAATTATCCAAAACCTAATACAACATGAAATAGGAAAAGATCTAAAATAGAAAAGGAAAACGTCCAAAGATAAGACGGTCTAAACCGACCGCCTCTCTCTCCTCGGACGACCGCCTCTCTCTCTCCTTCCTTGGCCACGGTTTGGGCCTTGTCTTGGTCATTGGTTATGGGCCATCCACTTAATGATTTATAACACTCCCCCTTGGATGCCATAACCATACAGGATTCGTAGTACGCTTCATGTTGCCTCATTAAAACCTTATCAGGAAAACCCAGTGGGACAAAACCATGATGAAGGA…	.	PASS	SVTYPE=INS;END=16823483;SVLEN=5882	GT
Chr1	16824042	svim_asm.INS.395	T	TAGTATTACATTATTATTTTTTTTTTTTTTGATAACTCTGGTATCTGGGCAGCCACATTCCCAACTATCCCCCCGTAGGGGGTCCAGCGCCCCAACGGAAGGGATGTTAAATCCTCTGTAGTCGGGGCTCGAAGTCGTGATGGCGGGCACCTCAGCCGAGGTTCCTTTACCACCAGACCACGAGGCCCGGTTAAACAGTATAGGTTGAACTTTTTATAGTGACTGGGCTCACCCCGAAGGGTCACCTCGCCAGAAATCCCCGTAGGGATTTTTTAGCTAACCCAGTACCACCCCGCTTTCCCCGAGTATCGAACTGGCGACCTCGGGTAGTCGTGTGTGAGAAACGTTCAGTACTGCCGCTAGGCCACCTGGCGTTCTCAAAACTGTTGTGGGTAAACT…	.	PASS	SVTYPE=INS;END=16824042;SVLEN=1327	GT
Chr1	16827623	svim_asm.DEL.370	AACTAGAGGGGTGTCCGCGCTTCGCGCGAAATATTATTTTACTGTTGTTAATCATGACTTTATTGATGATATAATTACGTCTGTTAAGAACATTTGATTTTTTATTTGTGTTATATAGTAGTAGGTGGTAGGTTAATATATTTTATGTTTGTTTTATCACTAATGTATTGTTGTGTTTACTTGTTAGTGGTGCAATGAGTCTATGATATAAAGCATATTGTATTTTTTTCATATTTTTGAACATGATTCCTTTAAGATGTTTTTTCCTCTCTCTATATTTTGACATTTAGTTGTCACCATCTATGTATTTCGTTCACCTTTCCAGCGTACAGTGCTTCTCACCATCACCGAAAAAAACTCATCTCCGTGCTTGTTCTTCCTCGCATTCTTTCCCTGTGT…	A	.	PASS	SVTYPE=DEL;END=16829874;SVLEN=-2251	GT
Chr1	16833301	svim_asm.INS.396	T	TAATTAAAGAATGATAACCCGACTGAGTTGGGCGAGTGGTTAGAATTTAGTGGTTGAGGTGCCCATTGTGCCAATACGCCCTGGTTCGAAGCCTCACGCTGCAAACAATTCTCTCGGGCCACTGGGGTATTATTACATGGAGCTCGTCAGCGCCAGGAGGGGGATTAGTCCCTTGGGCCTAGAAAGCCTTTGGGGAAACCCTGAATTCCTTAAAATTCAAAAAAAA	.	PASS	SVTYPE=INS;END=16833301;SVLEN=225	GT
Chr1	16837168	svim_asm.INS.397	A	ATTAGAGCATGTTCATTGGTGAAACCATACTTTGGTTCTTAGTGAATTTTAAAGTAATTAATTTAAGTTGGAGTTAATGCAAAAAGAACCAAAACTATGAGGAAAAAGAGAAAATACCTATAATATTGTGACACGTACTGGTAAGGAACGTCCCTTCCATCTCCTAATTAAGTCACGCATCTTAGTTTAATGCCATTTTTTTCTTTAATTTTAATTGTAAATAATCTAAGGAACGCATTTAAGATCCGCGATAAACGTGCTC	.	PASS	SVTYPE=INS;END=16837168;SVLEN=261	GT
Chr1	16855322	svim_asm.DEL.371	ACCATGATTAACGGAGTGGCTTATTAGGGGGTCTTAGTTTAATTAGGATTTAAATTAAAAGAAAAATGGGTTAAATGAGAAGAAGTGAGTCTTAATCAGGGATTAAAAGAACCGGGTCTTGTGGGACACGTGTTGTGTGATGGTTCTATCTCTCTCTCTTTCGACAAAATAACTCTCTCTCTGTTTCGAGAAAAGAACACGGCGAGTCTCTCCCTCTCACACACGAATCGCGTCTCTCTAGCTTCCCTCGTCGAATCCGCCGGAGAATCACGAAGTCTCAACGATCGGTTCGCCGTCTTTGTCGGAGGAGTCATCGATTATCTCGATTCAATCGACGACTCGGCGTCGCTCAATCTCTCCTCGTTGAATCCACTGGTCTTTCTCGAAGTCACAACGATG…	A	.	PASS	SVTYPE=DEL;END=16859804;SVLEN=-4482	GT
Chr1	16861118	svim_asm.INS.398	T	TTCGCCGCATGGGGACACATGCTGATAGAATCATCAGACGCAAAGACGACTATAAGCGGAGTGACAGATATGGTGGAGGACGCGCTCGTGCAGGTCCATATGATCGTAGAAAGAAGGTTTCATGGAGGTCAAAACAGAGGCTCCCCGAGGTAAATGGCAACGAGCAGATGGGTGATGGTTCAAATGTTTCGAAGAATGCGATTGTTCCCTATGAACACATCTCTGGGGCAGGGTCTCTTGACTCGCTAACTCATTCTAAGGATGCAGATGCTGGTACCCCTAGGAAGCTTGCAAGCGCCATTGTCACTCCATCGCGACTGGATCGTGTAATGGAGGATAACGTGACGGTACGGAGCAGGTCTGTGGGAAGCGGGGATGGAAATGCACTCACATTCTCTC…	.	PASS	SVTYPE=INS;END=16861118;SVLEN=4972	GT
Chr1	16862969	svim_asm.DEL.372	TTTTTTTTTTTTTTTTTTTTGATAATCTAGGGGTTCCCCACTTACGTGGATCATTCATCTGGGCCCGGTTAGGCAGCGATCCACTTCATCCGGGAAAGCTTTACCTGGGCTGAGGACAAGGTCTAACATCCAGTACCGCATTTGATGACAGGACGTTGTAGCTCGTTTGG	T	.	PASS	SVTYPE=DEL;END=16863138;SVLEN=-169	GT
Chr1	16870961	svim_asm.INS.399	T	TTAAAGTGTTATAAGATAAACTTTGAAATGATCCTCCACTCCTTTACCAACTCAAGCACTATGATCATCTACTCATCAAGCACTATGATCATCTACTCATCAAGCACTATGATCACCCACTCATTTACCAAATCAAGCACCATCTTTGATATTTTATGCATTGTTGTTCACTATAAATATCATCACTCATCTCACTATTTTGTACACCAAAAAACAAGAACAAGAGTTTATAAGAAAAGAACCATTACATCTTCTTCTTCTTACTTATAATAAACTCTCTCACTTATAGTAGTGTTATTTGCTTCCTACGGGTATTAAATTCTACTCTTATTTAAATTTCTCGATACTATAAATTATAAGTTATTTCATAATACGTTATCAGCACGATCACTCTGCGAT…	.	PASS	SVTYPE=INS;END=16870961;SVLEN=6427	GT
Chr1	16887652	svim_asm.DEL.373	CTCCCATTCAGTGTTTTTAAAACCGGACCGATCCGATGGTTGGACCGGGTTCGACCGTGAACCGGTTATATAGCCGGGTTGGTCTAGTAATTGGTTCGACCATGAACCGGTCACATAGCCGGATTATATTTCAAAGTTATTAAACCAATAAAAACCACTAAAACTATCGAAAATCTATAAACCATTCATATAAACAAGAAACTAATTTATATTTATAATATTTTATATTCAAAATTGATTTATATTTTAACTATGCATCATGTTTACTAATATTACTTTTATATTTACATACTAAAAAAATATTAAACCATATTATTGAACCAGGTTTGACCCGGTCGAACCATATTGAACCGTGGCCCAAAATATTTTCGGTTCAGTTTTCGGTCCGGTTTTAAAAAC…	C	.	PASS	SVTYPE=DEL;END=16888055;SVLEN=-403	GT
Chr1	16890329	svim_asm.INS.400	T	TCATAGATACTTAGATTCAAAGATTAAAGAGATTAAGAGATTTTAGTGAGAGAATCAAGAGAGAGAGACTCAAAACTCCATTAATTGATTTAATGTCTCAGATACAAGATATATATGAAGAGATAAGGCTAATACAAAAGGGATTTCGAAATCCATAAGCATGTGAGGTCAATGGACAGGCTGGAGCTCCTTTTGCTTCACATGCTTGGACAGGCTGTAAAAGTGCTTTACTTTTCTAGCTATGACCAGACCTTATCCAAACACCTCCTCCCTTATCCAGACTCATCTTGGGCGTGATCCCCTTTACCATAAGGGTCCAATGTAACTTCCCAAGCCTTTACCTTAGTTACCACAGTAAAACTAAAGTTACTGTGGTAAATTCCCAAAGTTACTCTCTGC…	.	PASS	SVTYPE=INS;END=16890329;SVLEN=5634	GT
Chr1	16898982	svim_asm.DEL.374	TACAAGAAAACAGCGGTATTCTGACGGACATTACGACGGAAAATGAAATCCTTGGAATATCCCGAGGAATTTCCGAGGACATTCCGAGGAAACACAAAATTGGGTTTCCTCGAAATTTCCTCGGAATATACCGACGAAATTCCGAGGAAATATCAATCCGTCGGAATATTCAGAGGAAATTCCGAGGAAAAATGTGTTCCTCGGAAAAACCCGATGAATTCCGAGGAAATATTATAGCCGTTGGAGAGCCGTTGGGGGATTTTTCAAAATTCCGAGGAAATTCCGACGAACTAGCCTTTTCCGTCGGAATTTCCTCGGTCTGTCGGCAGGATTTAAACTATAAATACAAGCACTCCACTTCCTCTTCATTCACTCCATATCTTCATCCTCCCTCTTACT…	T	.	PASS	SVTYPE=DEL;END=16909586;SVLEN=-10604	GT
Chr1	16927927	svim_asm.DEL.375	GTGTTATAAAAAGAACTGGAATTTATTTGTATCGCAGGAATTTAAATAAAGGGAAAATTTTATACCCGTAGAAAGAAATAACACTGATACAGAGAGAGAATAGAATAGAAGTGTTTTAGGTGTGCATTATAAACGAACGCAAACGTTCGTATATATAGAAGAAAATTTACTGTGCAAATAGTGCAGCGGGACCCACATCTTTAATTATTTCAAACATTACGGTGGCCGCTTTTGTTTACTTTCGTAACACTCCCCCTTGGGGGCCGGTGTCACTATCCGCTCTCGCTTAACGTCTTTGTTGCCTCGTTAAAAACCTTTCCAGGAAAACCCAATGGGAAAAACCATAGTAAGGTAAAAAGAGTACAACTACGTAAGCTCCCCCTCGAATGAACAGTCATA…	G	.	PASS	SVTYPE=DEL;END=16934084;SVLEN=-6157	GT
Chr1	16951766	svim_asm.BND.58	N	N[Chr1:21686654[	.	PASS	SVTYPE=BND	GT
Chr1	16972148	svim_asm.DEL.376	ATAGGGCTACTTAGGGCTGGGCAAATAAACCGAACCCGAAAATCCGAACCGAACCCGATCCGATAAAAATGAATCCGAACCGATCCGAACCCGACATAAATACCGAATGGATCCTGTTTTTTGGTATTTTGGGTTATGGGTATTATCCGAACCGAACCCGGACCTAAATGGATATCCGATAGAACCCGAAACATTTAAAATCACAAAAAGAACTTCTACCAAATATGATCTTAATTCTTAATATGTATCCAAAATACTTTAAGATATTATTGAACTTCTAAAATAATTATCTGTTACACGAAGGTTGATGGTGGAATGTGGCGGTTGAAGCCTGAAGTTTTTAGATTTTGGTTTTGTTTTCATTGAATAATGTTTCTCATTTCATGAGAACTTAGTTTT…	A	.	PASS	SVTYPE=DEL;END=16972979;SVLEN=-831	GT
Chr1	17007154	svim_asm.INS.401	T	TGATTCTCGATTAAACCGCTGATAATATATCCATTATGCACACTACAAGAAAACAGGGGGATTCTGATGGCGGAAATCGTCAGAAATTCGTCGGAATAGACCGATTCCGACGAATTTCCGACGAACCCGTCCGTCGGTATCGTTTCGTCGGAAAAAAAAAATTCGTCGGAATTTCGTCAGAACTTCCGACGACTTTCTGACGAATACCGAGAAACGTCATTCTGACGAACTTCCGACGATATTACGATGCAGATACACGAGACCAGAGTTCATCGGAAAAACTACGTACCGACGGAGAACGTTTCTCGAACAATTCCGACGTAGAGTGTTCCTGGGTGTATTCCGACGAACTTTAGGCGTCGGAATTTACCGACGGACAACGGTCGTCGGAATATACCG…	.	PASS	SVTYPE=INS;END=17007154;SVLEN=7231	GT
Chr1	17013728	svim_asm.INS.402	C	CGAATTTCCGAGGAAATTCCGAGAAAACCCAAAATTTGGGTTTCCTCG	.	PASS	SVTYPE=INS;END=17013728;SVLEN=47	GT
Chr1	17022382	svim_asm.DEL.377	TGGCCTGGGCATTTTACCCGGACCCGAAGACCCGAACCGGAACCGATCCGAAAATACAGGTTCGGGTCCGGGTCCGGGTCCATGCTAAGTACCTATTGAGTCTTTTTTTTTTGGACCCGCGGGTCTCGGTTCGGGTCCGGGTCCTACCCGAGACCCGTTCGGGTACCCGAAGTACCCACAAATAATTGTATATACTAGGTATATTTGGGTGATTGGGTATATTTTTGGTATTTCAGATTTTTTTAAAAGTTTCGGGTTTGGATTTTCGGGTATAATTGTAGTTTTTTGGTGAAATTTTAGATTTTTAGAAAATATAATTTGGGTATTCAGGTAAAATTCGGGTATGTTTTAGGTTTTCGGGTCTGATTTTGGATAAATTTTTAGGTATTTTTGCGGTTC…	T	.	PASS	SVTYPE=DEL;END=17023070;SVLEN=-688	GT
Chr1	17028859	svim_asm.INS.403	C	CAATGTGTCACGGACTGATTTCTTCTCAGTAATTAGGACGTGCGGCCTTAGCAACTTTCGCTCTTATGAATTGCTAAGTCAGCCTTTCGGACAACTCGCTCAGCACTTAGAGAGAGAGTAAGGACGTTTTAGAGAGAGAGTTTGTAGAAGTGTTTTCTTATTAAAACTTGGTGTCTTTACAAGTGAGGGGTGATCCCCTTTATATACACTTTCTCTTCCTCAACGAACGGTTCAGATCAAACCGATCTAACGGTTGTGAAACTTCTTCTCAAGTGTTCCACAACCTTCTACACTTTTCTACACTTCTCTACACTTCTCTACACTTCTCCATACCTAAGATATTTTACAAAAGACTTAAAGCTTAAGAAAATACTTAGTGGAGTGGGCTTGATTCACCTT…	.	PASS	SVTYPE=INS;END=17028859;SVLEN=5572	GT
Chr1	17102269	svim_asm.DEL.378	CTTCATGTGACCGTCTTCTCGGTTTTTCTCGATAAAAATTCGTTTTTTTCGCTCTTTTGGTTCTGGCAAATCATCAGGG	C	.	PASS	SVTYPE=DEL;END=17102347;SVLEN=-78	GT
Chr1	17102674	svim_asm.INS.404	A	AGTTTGTAAAACGCGTGAAGTATACAAACAAAAGAAAGAGAGCAT	.	PASS	SVTYPE=INS;END=17102674;SVLEN=44	GT
Chr1	17125065	svim_asm.INS.405	T	TCTCTCTGATACGCCCTAAAATAGGGAAGGATCACTCGACCGGACTAAAGGGATATGAACTCGCCAAAAGGGAGAACTGATGGATTGAACGGTGACACAATGGGTTGCGGATGGCCCAATGATACTACCAGACTTCAGTTGGTGCTTGATATGACTCACAAGTCCACCAAAAGAAGGATTTCTAAACGTTGCCTGATATGACGCACAGGTCCAACGAATTAGAGGCTGTTTACTCTGAGATAACCTCACCAAGAAACAAAGAAGTGTTCTACAAAGAACAAATAGATAAACTCAAATAAAAGGGGGAAAAAGCTTATCTTATTTCGTGGCTCTTAGGCCCTATATATAGGATTACAAGTTGTAGAAATCCAAAGAAGAATGTGCTAAAAACAAGACATT…	.	PASS	SVTYPE=INS;END=17125065;SVLEN=4222	GT
Chr1	17128030	svim_asm.BND.59	N	]Chr7:5266752]N	.	PASS	SVTYPE=BND	GT
Chr1	17137101	svim_asm.BND.60	N	N[Chr7:5266796[	.	PASS	SVTYPE=BND	GT
Chr1	17166066	svim_asm.INS.406	G	GTATGCGTTCAGTACATATCAGATTTTTTTCGGATTCAACATTCTAGGTTCCTTTTGGGGTTTATATATTTGTGGGTCAGATAATTCAGCTTGTGATTCTTTGGGTTCAGTAAATTTATTAGTACTCAATTTAATACTCATTTTGGATTCAAACTCTTTTCGATTCA	.	PASS	SVTYPE=INS;END=17166066;SVLEN=166	GT
Chr1	17195779	svim_asm.DEL.379	GGCCTACACTCCTACTTCTCCTTGAACTAGATGAATGGTGTTT	G	.	PASS	SVTYPE=DEL;END=17195821;SVLEN=-42	GT
Chr1	17197427	svim_asm.DEL.380	GAGGCCGTGGACTTGCTCGGATCCACAGGACCAATTGGCTTCCTTGACAAGTAATCGGATTCATCATCATCCGAATCGCTGTCGGATTCGTGTGC	G	.	PASS	SVTYPE=DEL;END=17197521;SVLEN=-94	GT
Chr1	17264308	svim_asm.INS.407	T	TCTAAATGTTACAGGTTTGTTATATCAAGTACCCCCGGGTAAGGAACAGAAATGATCCATGGGTTACTGTTACAAGACTCAACCCGAGAGGCCGAGTTCAGGGAAGTTCTGAGCTGGAAGACCCACTACAACCAAGCACATCCGGCAACTTAAGTGCAGCAGAAGATTTAGCTGGAGTTGGCCTTGTAGTCGATTTAACCGACTTCGGAGAGGAAGCCGTCGTTCACGTAGAGGATGAACCAGTGATTGGAGAGTTTCACCAAGATCCAGATTCAGAATCATCTGGTGATGACGACTCGGAAACAGACTACAATTGATTTTTTTTTTTTTTTAAGAAATACCGAGGAATTTGTTTTTCCTCAGAATTTCCTCGGAATATTCCGAGAAAATTCCGAGGAA…	.	PASS	SVTYPE=INS;END=17264308;SVLEN=1867	GT
Chr1	17264899	svim_asm.DEL.381	ATTATTAAAACTATTTTTTTGTAATTATTAAACTATTTTTTAT	A	.	PASS	SVTYPE=DEL;END=17264941;SVLEN=-42	GT
Chr1	17268393	svim_asm.INS.408	G	GAAAATGATGCCGAGCCGGTTGATGATCTCGCCCTAATGAGGAGGGCGTATACCAACAAGAAGACCGGCCAGATTGAAGACGGTCTTGTGAGGGACGTGGTCGACCTGGTCCAAACTCAGGTGGTAGACGAAGTGTCTCAGCTTCAAACTGAGGATGACGCTTCCACGGCTGCGACCAACTTGTCCCGGTTTCGAATCAACGAAATCGTTGAATCGGTAAGTTCTTTTTTT	.	PASS	SVTYPE=INS;END=17268393;SVLEN=230	GT
Chr1	17272291	svim_asm.DEL.382	CTGTTTAATCCAAAAATTGCCGAAATATTTGTTGAATCAATACAATAAAAGAATCCAAAAATAAAAGATTAGATTCTTGAGGTTTTAGGAGAAATGTTGAAGAATCAAATGAGAAATGAACATCAAAAAGAATTTATAGATCGAAGATTGTATTACAAGAGTGATCAAGTAAATCTAAATCTATAAATTATTTGTAAGAAGTGTTTAATGTGTAAAATGGGAGAAGAGAACCAATATCAAAATAAAGATCTCTTTATTTATACAATGATAAAGTCTAGGGCTTCCTAGCCAAATGGGCCTAGTTCCTTGTCTTGTGGACCTTGCAAGAGGATCAAGATCTACCCCAACAGTAAGCCCCCAAGTTCGTAGAGAGAGACGAGATCGATCTCTGCGAATTTT…	C	.	PASS	SVTYPE=DEL;END=17287849;SVLEN=-15558	GT
Chr1	17288904	svim_asm.INS.409	A	ACAAAGGGTTTGAATGGTAACCAAGGGAACGAAAAGGAACACTACATTCCTTAACGTTTCTCAAAAATGTTACCATTCATGAGGAATATTTTTTCCTCTTCATTCCTCATCATTCCCTTTTTTGTAGAGAATTATAATGCAAATTTGTTCCTTGTTAATTTTGATAAGGAACTCTCATTCTTCATCATTCCCAAATTTTTATTCCTATTCATTCTTTTCCTATTCATTCCTAATGTTCCTCGATGTTTACCAGTCACACC	.	PASS	SVTYPE=INS;END=17288904;SVLEN=259	GT
Chr1	17304064	svim_asm.DEL.383	GGGTTCTGATGTGCCCTGGTTCGTGGATCAGTCCATTGGAGCCAACCAGCATGGAGATCAGGACGTTCTGAACAATTTGACCGAGGTTCGTTCATCCGACCGTACCGATCAGACTGACCAAGCCGTTCCGCGTGCGTCCCGATTGGAGCTTCGGCTGGAACCACGTCCAGACGACCTAACCGACCGAACCACAGCCCGTCTTCCCCAACCAACTCGACATTCTAAAACCCACGGTCGAGCCAGACTTAGCTTGGGTCGTGAAGAAACCAAAGACGGACATGCATTCTTATCTGGCGGACCATCCGGACAGTCCCGCAAGCGTCCTTATCTTTACCCCGTGCATCCATCTGGTTCGGATGAACCTGGACATCTTGACTAGTCTTCTCCATTTTCCGTGCC…	G	.	PASS	SVTYPE=DEL;END=17316724;SVLEN=-12660	GT
Chr1	17310698	svim_asm.BND.61	N	]Chr3:72819800]N	.	PASS	SVTYPE=BND	GT
Chr1	17310698	svim_asm.DUP_INT.4	N	<DUP:INT>	.	PASS	SVTYPE=DUP:INT;END=17316717;SVLEN=6020	GT
Chr1	17313725	svim_asm.INS.410	C	CGATACGCCCTAAAATAGGGAAGGATCACTCGACCGGACTAAAGGGATATGAACTCGCCAAAAGGGAGAACTGATGGATTGAACGGTGACACAATGGGTTGCGGATGGCCCAATGATACTACCAGACTTCAGTTGGTGCTTGATATGACTCACAAGTCCACCAAAAGAAGGATTTCTAAACGTTGCCTGATATGACGCACAGGTCCAACGAATTAGAGGCTGTTTACTCGGAGATAACCTCACCAAGAAACAAAGAAGTGTTCTACAAAGAACAAAGAGATAAACTCAAATAAAAGGGGAAAAAGCTTATCTTATTTCGTGGCTCTTAGGCCCTATATATAGGATTACAAGTTGTAGAAATCCAAAGAAGAATGTGCTAAAAACAAGACATGGAAACTA…	.	PASS	SVTYPE=INS;END=17313725;SVLEN=876	GT
Chr1	17316717	svim_asm.BND.62	N	N[Chr3:72819794[	.	PASS	SVTYPE=BND	GT
Chr1	17383734	svim_asm.DEL.384	ATCTATACTATTATTTGCGAAGTAAATTTCTCACGTTGAAAGTTAGAGCGGTTAATATCGATACTACCCTTAATGAATAATTTATATATATATATATATATACTAATTCTTATATACTATCTATTGTTCAAGTTGATGTATGTCTCCTTTTCATTATATGATTTGGTTATGTCACGATATAATTTGGTTGATTTTAACATAATTTGCTTCTATCTTTAATTCGTCATTATTATCCTTATTATCATTGGATTTATCTTTCTAAATAAAACAAACTATTTAACCAATGCTGTGTATATATACGTAAGTTAATCCCCACGTCCTTAAAAGCTTCAAAATCAAACTTCTAATAATATCTAAATAGCATCTTTTTACTGAGTGCACAACATGTCCCATCTACGA…	A	.	PASS	SVTYPE=DEL;END=17393588;SVLEN=-9854	GT
Chr1	17456711	svim_asm.DEL.385	GAAAAGTGAATGATCCTCAAAAGATATACCAATGTCAAGTC	G	.	PASS	SVTYPE=DEL;END=17456751;SVLEN=-40	GT
Chr1	17498319	svim_asm.DEL.386	TGGAGTCTTAATACACTCCTAGGATGCTTCTCTGGTTGGAATGGGATAGATCCTTGCAAACAGAGAATCAAAGACTCAATCTGCTTCAAGGTTTGTGGAATGAATGGTGACACAAAGAGATGTGAGAGGTCTCCTTGATACTCCTAAGTGAATCCCTTGGATATGACACACCAAGACAATCACTCTTGTGGTTTTGTTAGATATGACACACTAACAAAGACTCAAGAAATCTCAGATCTACAAGACAAGCTTGCGGCCGACTAGAGAGAAACAAGAGTTTAGAAATAAAGATTGGATAGTTCTATTAGGGTTTTCAGACACATATTTATAGAGAAGGCAAGGAACAGGCTCCTTGGTCTCTAAATAAGCCTTAAAAATAAACCTTATAAAACCTTATAA…	T	.	PASS	SVTYPE=DEL;END=17503137;SVLEN=-4818	GT
Chr1	17749761	svim_asm.INS.411	G	GCAAAGCTGTTTATTATATTTAAGCCTCAAAACTCGAGTACGTCGATA	.	PASS	SVTYPE=INS;END=17749761;SVLEN=47	GT
Chr1	17750350	svim_asm.DEL.387	AAACATTATAAACTGTTTTTTTTTTTTTGCTAAATTTTGTTTTTTGGGTTTTTTGACAGTTCGAGTGTGTCATGTT	A	.	PASS	SVTYPE=DEL;END=17750425;SVLEN=-75	GT
Chr1	17751111	svim_asm.DEL.388	TTAGGGCCGTGTTCGTTTACATGTCGCGCGACCTGCAACCTGCGACCTACGACCTGCGACCTGCGACTGATCGCAGGTCGCAGGTTGTTGTTCGTTTTGCTGTCGCGTAACATGCGACCTGCGATTAGTCGCAGGTTGTTGTTCGTTTTGATGTCGCGCGACCAGTCGCGGATTCCCATTTAAGTCGCCCGAAAAAACAGCGACTAAAAATTAAAAAAATTTTGATCGCGCGACTGGTCGCAGGTCGCAGATCGCAGGTCGCGCGACACGTAAACGAACATAGTTTTAATCGCAGGTCGCAGGTCGCAAGTCGCAAGTCGCGCGACACGTAAACGAACATAATCTTAATCGCAGGTCGCAGATCGCATGTCGCGCGACACGTAAACTAACATGGCC	T	.	PASS	SVTYPE=DEL;END=17751506;SVLEN=-395	GT
Chr1	17752737	svim_asm.INS.412	A	AAACTTATTTACATTTCTATGTCACTGACTAGTTATTAAACTGCTTATTTTAAAACTT	.	PASS	SVTYPE=INS;END=17752737;SVLEN=57	GT
Chr1	17769257	svim_asm.DEL.389	CAAAGTAGTTAACCAGTGTATCCCAAGCAGGCTTGGGAGATTCACATGCTTGAATAATCTTGAACTGGTCAATATAAACAGCTGAGAAAATAGTGTAGATTGCCTTTGAATTGAATTTTGACGCATTTTT	C	.	PASS	SVTYPE=DEL;END=17769386;SVLEN=-129	GT
Chr1	17781530	svim_asm.DEL.390	AATATTCCGAGGAAATTCCGAGGAAGTAGGGTTCTTAAACCGAAAATAATGTTTTGCGGTTTGAATAACACTTATAAAACCCTTATTAAGTGTGTTAGACTGATTATGAAGTCAAAAATTTGTTCATGATAATAGACATGGAAAGTATCTTAGTGCACTACAAGAAAAAAGCGGTATTCTGACGGACATTCCGACGGAAAATGAAATCCTCAAAATATCCCTAGGAATTTCCGAGCATATAAGGGTTTCCTCAGTATTCACTCGGAATATTCCGAGGAAATTCCGAGG	A	.	PASS	SVTYPE=DEL;END=17781817;SVLEN=-287	GT
Chr1	17831220	svim_asm.DEL.391	GGAAAACAAGGGGAACAAGACGAGAGAGAAAGACTATATTAGTCAATTCTTGGGTTTGTTGATAACTTGATATATA	G	.	PASS	SVTYPE=DEL;END=17831295;SVLEN=-75	GT
Chr1	17839982	svim_asm.INS.413	T	TGTATCATGTAGTACATCTGTTTCATTACAAGTGTCGTTTTAGATTTCGGCACACGGATTAAGAAAACAATTAATTTTGTATATTTCCTATAAAAAAATACTATTACCTATACACCTAACCATATTTCAACCAATACAAAAATAAATTTTGCATAAAATTAATAAATTTTGCATTGAAAATCGAAAACGACACTTATTTTGTAACGAAAATTTTTTTTTAAAACGACACTTAATATGAAACGGAGGG	.	PASS	SVTYPE=INS;END=17839982;SVLEN=246	GT
Chr1	17840991	svim_asm.INS.414	A	AGTTTCCTTTAGGCCTGGGCATTTCGGGTATCGGTTCGGTTCGGGTATTTCGGGTTTCGAGTAGTTCGGATAGGGGGTTAGAAGATCCATTTACTATTTGACCTATTTTCGGTTCGGTTCGGTTCGGATAGTTTCGGGTTCGGTTCGGTTCGGATAGTAAATGTAGGAACTGGAAAATACCCGGAAAGAATTCGGTTATCATTTGGATCCGGTTCGGGTTTGTATAGTTCGGGTAGTTCGGATAATTTAGATAAAATATCAGTTATTTAGAGAAAAATATCAAATAATTAGGATGATTTAGATAAAAAAAATGGATATTTCGGATTATTTTGGATATTTCGGATAAAACTATCCGAAACTATTTCGGATACTTTCGGGTAATTCGGATACTTTATAATA…	.	PASS	SVTYPE=INS;END=17840991;SVLEN=709	GT
Chr1	17847762	svim_asm.DEL.392	ACATAAATACATATGGCAGCTATGTACAAATAGAGATCTCTT	A	.	PASS	SVTYPE=DEL;END=17847803;SVLEN=-41	GT
Chr1	17847983	svim_asm.INS.415	G	GGTGAATGTTTCTGCAGGATTCGGTTGATTAAAATAATGAATGTAGGAATGGGGTGACTAAAGACGCTTTATTTAGAATCAAACAAGAGGTTACAAGATTGACGGAAAATAAGGAGACAAGATCAAAGGTTTAAGCAACAAGATCAAAGAGATGATTAGGAAACCCTAGATCTAGCCGCTTTTGTATGTGTTGTCCAAAAGTCTTTTCTTCGTTGTCTCCTCATCCCTTCTTATAGTGTAACCGTCCGTGATGCCCTAATCGTGTCGTCCTTTGGGCCCTGTCGTTAAAGGCCGAGTATGCGGGCCTTGGTACTGTTCTCTATAAGCCGAGCGTATTTAGTCGGCTTAGCTGATCGGCTAAAAGTACTCTAGGATCGAGCCGACACCTTTAGCCGCTTA…	.	PASS	SVTYPE=INS;END=17847983;SVLEN=11696	GT
Chr1	17948442	svim_asm.DEL.393	TAAGTGGGGGGGGGGGGGGAGTTATTGGGAGATGAATTTGTGTAGAGTTTGTGAATTTTGAGAATTGATAGATTTAAAAAAGTTACGTGGATTGTGAAAATTTATATATATTAACTTATGCAATTTGATCATAACCTTTTTAGATTTATATAGATTTTCATGAATTTTTATTACCTCTTTTCTATTATTTTTTGTAAAATAAATACAGAATATATTTGTTTTCTAAATCATATAGCATGATTATTTATTTTTTGCTTTCAAATTAAAAAAAAATAATACTGATACATACAAAATATAACAATTTTCTTAAGAAGTCATTTTAAAAGATTTTGTCACAAAAAGAGCATTAAAAAAATGACTGAAAGAAGTTTCATTAAAAATATAAAAGACTATTTTACC…	T	.	PASS	SVTYPE=DEL;END=17949524;SVLEN=-1082	GT
Chr1	17950485	svim_asm.DEL.394	TATATGTACTATATTTATATTAATAAGATATTAATTAAAATTAAAATTATCCATTCGGA	T	.	PASS	SVTYPE=DEL;END=17950543;SVLEN=-58	GT
Chr1	17951854	svim_asm.DEL.395	AACTCTCATGGTATTTCTGGTCAACCCTCAACATGCATGTCCATCTCTCAGATCTCTCAACCTC	A	.	PASS	SVTYPE=DEL;END=17951917;SVLEN=-63	GT
Chr1	17962879	svim_asm.DEL.396	CTTCCGGCCTTGTGCACTCAGTTAAATGAACAATACTTAGGTTCACCCCCATGGTGAATGATTAAATTCACCTCACCATTTATAACCAACCAAAGTGTCACGTAAGATTAATTAAAAAGGTAATAAATATAAAAAATAAATGGCTGAGAAAAACAACACCGACAATAAAGCCGTCTACAAAACCCGAAACACTAAAAGTAAAAAATCTAAACCCTAAACCTAAACTTTAAACTCCAAATCATAAACTCTAAACCCAAAATCCTAAACCCTAAACCCTAAAATCTAAACTCAAAATCCTAAACCCTAAACCCAAAAATCTAACCATAAATCCTAAACCTTAAACCCAAAACACAACCCTAAATTAAACCCTAAACCCATCACTTAATCAGGGTTCAGGTT…	C	.	PASS	SVTYPE=DEL;END=17963628;SVLEN=-749	GT
Chr1	17965596	svim_asm.INS.416	A	AATTGATGGTTGACGGGATGAGGTAGCTCACTTGGTAAGAACCATGTGGGTCAATTGTCATGCTCACGGGTTTGACGTCAGGCGGAGGTGAACTGTCCATTCTGTCACCAAATACGGTACTGGGTGTTGAGTCTTGTCCTCAGCCCAGGTAAAGCCCTCCCGGGTGAAGTGGAGCACTGTCTAACCGGGCCCAGGGGAATGACCCACGTAAGTGGGGAACCCCTGGATTATCAAAAAAAAAAAAAAAAAAATAAT	.	PASS	SVTYPE=INS;END=17965596;SVLEN=254	GT
Chr1	17966180	svim_asm.INS.417	C	CCATGCCGTCTGATTTCTTGTTATATAATCTAAAACTAGAGCTTGATCTGCGCATCTATATCTTTCTTTCTTTAGTACATGTTATAAATAACAAGGAGCGATTGATTCTCTCCCAGACACAAACCTCGAGATAGGTCTTTAACCGCTGGGTCCCTAGCTGTTTCCGAAAGTTGACTTCCTCTTTTGGCTGCTCCCCACCTACCTCTCTCCTGAAGTTTCAAAAGTCTTACCTCTTTTGGTAATAACTGCTGGGTAAAAGACACTTCTGGTTATTACCTACCAGGTTCTTCCCCCGACTTTGTCGGAGGGACCGCCTTCTCCGGCCACTTTTGCCGGTGGAGTCCTCTGCAACTGAATCTGTGCTCGGTAGCCTCGTCATGAATCAAAGTACCTCCCTCA…	.	PASS	SVTYPE=INS;END=17966180;SVLEN=566	GT
Chr1	17978664	svim_asm.DEL.397	CTTATACTTGGTCCTCCTTCTCATATGCAGCTTGGGATTCTTCAACAAGAAATTGCGGGATGGGCTGGCAACTCCGTGACTCCATGGATGTTTGCGCAGACCAAGGTTCATCTCACCGGTGTTTTGTTCCCTCGGCTCTTGTGGCGGAGGCACTGGCGGTTAAAGCTGCAATGACGGCAGCTCTCTCATCTCATGTATGTAGTCTCGTTGTCTACTCGGACTCAAAGTCTCTCATCAAGCTCTTGAACACTCAGGGTCTCGATGTAGCTTGAAAGGCGTTCTCCATGATATTAACTTCTTGGCTCGCTCTTTCAAATCTATCTCCTTTTGTTTTGTTCCGCGTTTAGCAAACTGTACTGTTGATTCTATTGCGAAAACAGCTTTGTCGTGTCTGCACCC…	C	.	PASS	SVTYPE=DEL;END=17979542;SVLEN=-878	GT
Chr1	17982486	svim_asm.INS.418	G	GTCAATATACTATAGCTAAATGGAGGAGTCGAAAGAAAAAATAAACATATACTTAACGTTTCTCGATCTCTCTTGTTTCAAGCAAGCCTTCCAAAAAGGTTTTAGGGCGAA	.	PASS	SVTYPE=INS;END=17982486;SVLEN=110	GT
Chr1	17983019	svim_asm.INS.419	G	GGTCATTCATCATCAGCTGAGCCGAGCACTACAAGAAAACAGGGGGATTCTGATGGCCGAAATCGTCGGAAATTCGTCGGAATAGACCGATTCCGACGAATTTCCGACGAACCTGTCCGTCGGTATCATTTTCTCGGAAAAAAAAAATTCGTCGGAATTTCGTCAGAACTTCCGACGACTTTCTGACGAATACCGAGAAACGTCATTCTAACGAACTTCCGACGATATTACGATGCGGACACACGAGACCAGAGTTCATCGAAAAAACTATGTACCGACGGAGAACGTTCCTCGGACAATTCCGACGTAGTGGATTCCTTGGTGTATTCTGACGGACAATGGTCGTCATAATATTCCAACGGAGAATGGTCGTCGGAAGGGATCACACTCCACTTTGGA…	.	PASS	SVTYPE=INS;END=17983019;SVLEN=6956	GT
Chr1	17991294	svim_asm.DEL.398	GTATGCCAAAGAAGTTTTTTTTGTTTTTTTTTGATAAAAGAAAAGGTTAAATCCGGGTCTATTAAAGATACAGACCTAACCTTCGGGTGGAGGTACAGCCCACAGATAGACCCTCTCCTGGGCATTCAAATGAGCCGAAAGCAATAGTTCATATCCGTGTGGCCAGCGGAGTTCGAACCAGGGTGCGCCGTATTGGGTGTA	G	.	PASS	SVTYPE=DEL;END=17991494;SVLEN=-200	GT
Chr1	18002509	svim_asm.DEL.399	TGACTAGTGGTATTCCCGCGCTTCGCACGGGATTTTGTATATTTAGTTGCATCTAGATTGTTGTCATTAAGTTTAAGCCGTAGTTAAATTTCAATGTTAATGTTTAGGCGTTAGGCATCTGTTCAGATTTGGTTAAGATTTAGTCGGGTTTGGATTTTCACAGCTAAAGATTTAAGTCTCACCTATATACTTATCAATTTTTGTTCGGATTCAGTACTATTTTGTCTGGTTTAATTCGATTTGGTTCTTTGGATATGGATATTTTGCGTAGTCTTACTAATATTGGGCAATGCAGAGAAGATAGTGTTATGATGAGAAATAATTATTTGAGTGGTATTTTGTTTTTTTTTTTTAGTCATTGAAGCTTTTTTCATATGTGGGATTCTATGAGGAGAGAGG…	T	.	PASS	SVTYPE=DEL;END=18004358;SVLEN=-1849	GT
Chr1	18008245	svim_asm.INS.420	G	GAAATTTGACGGGATGAGTCAGCTCTACTGGTTAGAGCCTTGGGGGCCAATTGTCATGCTTCCGGGTTCGACGCCAGCCGGAGGCGAACTGCTCATCCCTGTCACAAAAAGCGGGTACTGGGCCTTCGGGTTCAGGGAAAGCCCTCCCGGATGAAGCTGGCCCGCTGCCTGACCGGACCCAGGGAATGATCTGCGAAGCAGGGAGCCCTGGATTATCAAAAAAAAAAAAAAAAAAAA	.	PASS	SVTYPE=INS;END=18008245;SVLEN=236	GT
Chr1	18012487	svim_asm.DEL.400	ATACTCACTTTGTTTCTAAAAAATGTATGATCTGGAAAAAAAAATTGTTTCAATAAGATACATTTTTTACTTTTTCAATGTATGATTTTATGAAAAATTGTGAGTTTCAAAAAAAATAAAGGTGTTTATTGAATTTCTATCGGGTAAAAGTTATGAAAAATTGTTATTCACAAAAAACAAATACATATTTAATGAGTTTTTGTAATATATGTGAAAAGTCTAGAATATACATCTTAAAAAAAAAAGAGGGAG	A	.	PASS	SVTYPE=DEL;END=18012738;SVLEN=-251	GT
Chr1	18014841	svim_asm.INS.421	A	ACCAACAAAGTGGTAAACATGAGAATTTCTCAAAAATATCATAAACATTCGAGAATGACTTC	.	PASS	SVTYPE=INS;END=18014841;SVLEN=61	GT
Chr1	18023560	svim_asm.DEL.401	CCATCACTACAAGAAAACATCGTAATTCTGACAAACATTCTGACGGAAAATGAGATCCTTGGAATATTCCGACGAATTTCCAAGGAAATAACGAAGAAATCATATTCCTCGGAAAACACCGACGAATATCCGAGGATATATTATAGCCGTTAGTGAGCCGTTGGGGAATTTTAAAAATTCCGAGGAAATTCCGAAGAAAGGGCCGTTGCCGTCGGGATTCCGTCGGAATTTCCTCGATACTGTCGGCAGCATTTCATCTATCAATACCCGCACCCCCCCCCCAACCTCTTCATTCATTCCATTTCTTCATCCTCTCACATACTATATTTACACACGAATTTGATTGAAAAAAGCATGTCTTCTTCAAATTATTATCGTTCTTGGATCGATCGACCTCAT…	C	.	PASS	SVTYPE=DEL;END=18031226;SVLEN=-7666	GT
Chr1	18035747	svim_asm.INS.422	A	AAGCTATGGAGGAATCTCAGAATCCAGGACTACAAGTCCGTGGATGAGTCTATTGCGAGCTAAGCCTCCAATACTGATGAGAAACAATGAATTGAGACCTCCTAGATCAACCCCATTGCCTGAAGCCAATAAGGTCGCAAAGGAAAAGAAAGAATCCAAAAAATCTAACCACGTCCAGGATGATAGACCACACGGCCATGGCCGTGGAGGGTAGAAAGGACGTGGCCATGGCCACTATTATACATATGGCCATGGGAACCACTATTGCAAAGGCCGTGGGTATCAACCTAATTTGATACCATGATCGAGGCAGAGACCGTGGTATATCATTTAAACCACAAAGCTTGACCAAATCAGTGTGCCATAGATGTGGAATGGGGAACCATTGGGCTAAGATAT…	.	PASS	SVTYPE=INS;END=18035747;SVLEN=1414	GT
Chr1	18040586	svim_asm.DEL.402	AGATATTTAAAACAATTTAAAATCTTTATAAAAAATATTTTGATGGTGAAAAAATCAAAATCATGTAATAATAAACATTTCTAAATGACGTAAATTTAGTTTTACTAACATTGAATTATTTTCAACATAGATGAGTGAATATACATTAACTCATGATAGTCCTATTG	A	.	PASS	SVTYPE=DEL;END=18040752;SVLEN=-166	GT
Chr1	18041013	svim_asm.DEL.403	GTGTTTAATGACTATCTTTTTTTTTTTTTTGACGTCGAATAGAAACTTTTAAAGACTACCTAGCAGCCCCTTGGCCAGCTTGAACTAGCCAATTCGGTGCAAAGCAGTTGACAAAAGGAGATCCAAATACGCGTGATCTTCCACCTTTAGCGAGGGTGTCGGCACGGACATTCATCGATCTTGGAATATGAGATATAGAGAATTCTGTAAAATCTGATGATAGGGCTTTTATTTCATCTAACTACGGTGCCATTGCAGGCCAGTCCTCTTCCTTCTCTAGCAGCTTGATCAGTTGTTCGCAGTCAGACTCGAACCTCACCTCTCTGTGTCCTGTTTTCAGCAGTTCCTGCATAGCCCACATCAATCCTTCAGCTTCTGCATGAAGAGGAGAAGCTATGT…	G	.	PASS	SVTYPE=DEL;END=18041482;SVLEN=-469	GT
Chr1	18044138	svim_asm.INS.423	G	GATCCTTAGCGACAAAGACATATCGAATTAATCCTAGATATTTTAGATTTAAAAAAAAAAAAAAAATAACCATTCACGGGCCGTCACTTAGTCGTAGGGATCCGCAAATAGTGCAAAGATTCACTAAAAAAGAATCCTTATTTAGGAATTTTAAAGATTAACTCCTTAGTTTTTGATGGGGTCCATTAATTATTTAATTATTTTTTTCTGAG	.	PASS	SVTYPE=INS;END=18044138;SVLEN=211	GT
Chr1	18045193	svim_asm.DEL.404	TATAAAAAACTGAGTTTTTGAATAAAAATATCATATAATTCGAACA	T	.	PASS	SVTYPE=DEL;END=18045238;SVLEN=-45	GT
Chr1	18045957	svim_asm.INS.424	C	CCAGTTTCGGTTTGGATAGTATAATTAAAAATTCAGTTCTCATTTGGTTT	.	PASS	SVTYPE=INS;END=18045957;SVLEN=49	GT
Chr1	18048555	svim_asm.INS.425	T	TAATTGGAAATTTAGAAGTGTTCCAAAAAAAAAAAAAAAAAAAAAAAAAAAA	.	PASS	SVTYPE=INS;END=18048555;SVLEN=51	GT
Chr1	18049296	svim_asm.INS.426	T	TTTTTTTTTGAGAAAAAGATAAAAATAGCATTTTTGTTCCCAGACTAGCACTCAAGGTCAAAAGTCACAAAAATAGCACTTAATGTTTTATCAAAAGTCACAAACTTAGGGTTTAGAGTTAAAGGGTGGGGTTTAGGATTTAGGGTTTACGGTTTAGGGTTTATGGTTTAGGGTTTAGAGTTTAGGGTTTAAATTTTAGGGTTTAGGGTTTATGGTTTAGAGTTTAGGGTTTAGGGTTTAGAGTTTAGGGTTTAGGGATTAGAGTTGAGAAATGAGGTTTTGGGGATAAGATTTCAAATTTTGAAAAATAAAAAAATTAAAATTTTCAAAGGATAAACTTAGAAAGGTGCTATTTTGGTCATTTTAGTTTTTGAGTGCTATTTTTGTGATATAAACTTA…	.	PASS	SVTYPE=INS;END=18049296;SVLEN=424	GT
Chr1	18049367	svim_asm.INS.427	T	TTAGGGCAAATCTCCAAAATAGCAATTTTCTAAGTTTATATCACAAAAATAGCACTCAAAAACTAAAATGACCTAAATAACATTTTATCTTTTGAAAATTTTAATTTTTTTATTTTTCAAAATTTGAAATCTTATCCCCAAAACCTCATTTCTCAACTCTAAACCCTAAACCCTAAACCATAAACCCTAAACCATAAACCCTAAACTGTAAACCCTAAACTGTAAACCCTAAACCCTAAACCTAAACTCTAAACCCTAAACCTTAAACCCTAAATCCTAAACTCCACCCTTTAACTCTAAACCCTAAGTTTGTGACTTTTGATAAAACATTAAGTGCTATTTTTGTGACTTTTGACCTTGAATTCTAGCTTGGGAACAAAAACTTGATTTAGTGCTATT…	.	PASS	SVTYPE=INS;END=18049367;SVLEN=419	GT
Chr1	18050335	svim_asm.BND.63	N	]Chr7:44896161]N	.	PASS	SVTYPE=BND	GT
Chr1	18051042	svim_asm.DEL.405	TGTTGGGTCCCTCCTAGATGGAGAGAACCAAGTGGGCATGAGACATAATAATAATTCTCATGATCCTTTGCATTGTAGACTCACAATAATAGAGTTTTGACAAAAAGAAACAAGAGAGAGAAAGGAGAAAAAGAGAGAGAAGGAGAAAACTCGTAAGGTGATTTCAAGACTGGATTTGGAGGGTCAAACGGATCCTGATCGGGCTGATATTTTGTGGAAAGCTTCTTCAGTCAGTGGGTTAGAGGTCCACCGAAGGGATTTGGATTTCAACGGTTGGATCTTCTGTTGTCTGGGTTTTCTTGAAGCTGGTCGCCATAGTTCTTCAGCAGAGCAGTCTTGGGTGTTTGGTAAATCCAACGGTGAGATCTTCTCTTATTGAGCTGAAATTTGGCAGAGGTA…	T	.	PASS	SVTYPE=DEL;END=18056947;SVLEN=-5905	GT
Chr1	18062123	svim_asm.DEL.406	AGGCCTGGGCAAAAAACCCGGATCCGAAAAACCGAACCGAACTCGATCCGAAAAAGTAGTACCAAACCCGAACCGAAATTGATTAAATATCCGAAGGGGTTCAAAATTTTGGTATCTAAAAAATCGAAACCGAACCCGATCCGAACCGAAGTATCTCGGGTACCCGAATGTAACCGAAATAGATTTATATACCTAAATATATTACTTATTTTTAGATTTAATATATATTAAAAACATCCAAAATATATAAGATACTTTAAAGTTGTCTAAAATACTTGAAAATATACATAAATAGTCAAAAGTAAATGTCTAAAATGGCTAAAATATATTCAAAACACCAAAATGCTTGAAATATCTATTGATTTTCTATCCAAATATTTAAATCAAACCAATTTATAT…	A	.	PASS	SVTYPE=DEL;END=18062811;SVLEN=-688	GT
Chr1	18064371	svim_asm.DEL.407	TACCACAACCATAACAAAACAAAGCCTTAACAACCGCAGCAATGGA	T	.	PASS	SVTYPE=DEL;END=18064416;SVLEN=-45	GT
Chr1	18075016	svim_asm.INS.428	A	ACTACGTAGCGACCGAGCTTTGGCTCGAGCTTGGTCACTACGTAGCGACCGAGCTTTGGCTCTAGCTCGGTCGCTTCGTAGCGACCGAGCTTTGGCTCGAGCTCGGTCG	.	PASS	SVTYPE=INS;END=18075016;SVLEN=108	GT
Chr1	18075644	svim_asm.INS.429	A	ATATCCATGATCTATTTCGAGAGTTTTCCGCAGTGTGTAAATCTTGCGGGATTTCTGAAGACGCTCGAATATTGGCAAAGAGACAAATTTTGGGATCTCGTATCAAGGTTTTTGATACTATGCCTAGAGATGTTAGTAATTTGATTTGCAATCGAGGAATTAGAACTGAGGTGTCGCGTAAATTTTTTCATGGGAAGAAGCGTTTTCCTTCATAGTGCTTTGTGAAGTGTTGGCTTTCCGAGATCTATTCCGTGCATTTTTTAGGATGTTTCGTATAGCTCTAGAAGCTTTGTTACGGATTTTTCCTTACATGCCGCGTATTATGGGTAAAACGTTGCGGGCTTAAAGTGAATTGCGGAGCGTATTGAACTCGGTCAATTTTCGAAAAGTTTAGATCCT…	.	PASS	SVTYPE=INS;END=18075644;SVLEN=531	GT
Chr1	18078047	svim_asm.DEL.408	GGAAACTCCGATTGAGACGAAACGAAAAGCGTTTCGATGAGGATTCAAAAGAGAACCTAAAGGAGGACCTTTCTGAGGGCTGACAGGTCGCTATGTAGCGAGTGAAGGTCAGACAGGTCGCTACGTAGCGAGTGGAAGCAAGCCAAAAAGAGTCCTACTTGTTTTCGTCGTAAAATCTTAACT	G	.	PASS	SVTYPE=DEL;END=18078229;SVLEN=-182	GT
Chr1	18086584	svim_asm.DEL.409	ATGACCGACGGACGACCCACACCAAGGGTTGGAGATGAAAGGCCAACCGGCCAGCCAAAAATCAAACAAGAACT	A	.	PASS	SVTYPE=DEL;END=18086657;SVLEN=-73	GT
Chr1	18087104	svim_asm.INS.430	C	CTAACACTACAAGAAAACAGCAAGGATTCTGAGGGAAAAAATCGTCGGAATTTCGTCGGAATATCGTTATTCCGACGACATACCGACGAAACAAGTCGTCGGAAATAATTCCTCGGAATTTCTTCTTTCCTCGGAAATCCCTCGGAATTTTCCGACGGAATTCCGAGGAAACAAACTTCCGAGGAAATTCCGAGGACCACTAGTTTGTCGGAAATGTCCTCGGAATATACAGAGGGAGAACTTCGTCGGGATATTTCCTCGGACGTTTATCGATCGATGCGTTTTGGACATATATACATCGATCGATAGGAATATACCGACAGACATATTCCTCGGAATATTCCGAGGGAACAGTTCCTCGGTATATTCCGAGGAACATGTCCCTCGGTATATTCCGAA…	.	PASS	SVTYPE=INS;END=18087104;SVLEN=10276	GT
Chr1	18142384	svim_asm.INS.431	A	ATAAACTTTAAATCATAAACCCTAAATCTTTGGATAAATCATAAACTTTAAATCATAAATATTAAACCAAAATCTTAAAAACACTACATTCTAAATCCTTAACCT	.	PASS	SVTYPE=INS;END=18142384;SVLEN=104	GT
Chr1	18151158	svim_asm.INS.432	C	CAATGTAAAGAACCTGAAAAAGAAAAAAAAAAAAAAAAAAAA	.	PASS	SVTYPE=INS;END=18151158;SVLEN=41	GT
Chr1	18156499	svim_asm.INS.433	T	TAAACAAACTAGACTAGAGAGATTGTAACTTGTAAGAAAAAAAGCTCCGCCTTCTCTCTAGAGTCTTCCACCGCTAATAGTGTTTTCCGGCCGACGGAGTGGGCTCCCTCAGCCACCGTCGGTCCGATTTGTTTTGTTTTTCTGTTGTTTGTTCCTTGCATGTCTCTTCGAGAGGGTGAGGGATCGTTGTGTGCCCTCTCTGTTTTGGGTTTCATCTAATCGGCTTTATGGTTCCGGGAGGTAGAGGCCTTTACAGTTCTGTCGTCGCCGGCTGTTGATCCCGGAGGTGGAGGCTTCTTACGCTCTGCACTGCCGGCTTTTGGTTACAGTTCTGTCATCTTCGTTCTTATGAAGATGAAGGTGCTTTGGTTCTCTGGAACTCGGGTCTATTCCCGATGG…	.	PASS	SVTYPE=INS;END=18156499;SVLEN=851	GT
Chr1	18161885	svim_asm.DEL.410	AACCTTCAAGGGATACTTTTTTTTTTCCATCAGGTTTATATTATTAAAAGAAAATGGGTCACGCCCAGATCCAACAGAAGCACCAAAAGCCCAAACATAAACGGGCTACAACATACGGCCGAAGCCCCAAACAACTTAGACGGCCCCTCGGCCCAACCTTACAAAACCGGACGATCAAGGCCCATGAGAGAAACAAGGAAGCAGAGGAAGAGACACGTGGGATGATCTACACCATTCAGACCGGCATGCGTTTCTCCGCCTCAACTTGCCCTTCGTCGACTCCGGAATAAACCGGAAGAGATCGCCGGACCGCTCGTTTCGCCGGAGCTCAGATACCCGCAGAGCCTCCGCCGAAACCACCTATTTTCCTTGCTTTTACATCATGTCGGAGGTCTTTCT…	A	.	PASS	SVTYPE=DEL;END=18163441;SVLEN=-1556	GT
Chr1	18163944	svim_asm.DEL.411	ACTTCGATAATGAGAAAAAGACAAAAATAGCACTAAATCAAGTTTTTGTTCCCAAACTAGCACTCAAGGTCAAAAGTCACAAAAATAGCACTTAATGTTTTATCAAAAGTCACAAACTTAGGGTTTAGAGTTAAAGGGTGGGGTTTAGGATTTAGGGTTTAGGGTTTAGGATTTAGAGTTTAGGGTTTAGGGTTTAAAATTTAGGGTTTAGGGTTTAGGGTTTAGAATTTAGGGTTTAGAGTTTAGGGGTTTAGGGTTTATGGTTTAGGGTTTAGGGTCTAGGGTTTAGAGTTGAGAAATGAGGTTTTAGGGATAAGATTTCAAATTTTGAAAAATAAAAAAATTAAAATTTTCAAAGGATAAACTTAAAAAGGTGCTATTTTGTTCATTTTAGTTTTG…	A	.	PASS	SVTYPE=DEL;END=18164395;SVLEN=-451	GT
Chr1	18178017	svim_asm.BND.64	N	N]Chr8:11590774]	.	PASS	SVTYPE=BND	GT
Chr1	18181053	svim_asm.DEL.412	TATATGCATACACTGTGATAGTCAATCAGCTATAGCTCGGGCTCAGAATAATCTCTACAATGGTAAATCTCGTCACATCAGAAGACGACATAAACCATTAGACAACTTTTCTCAACTGGTGTAATCACAATAGACTACATCAAATCAGCTGACAACCTAGCGGATCCATTTACTAAAGGTTTTCCACGAGATGTTGTTGCTAAATCATCAAAAGGAATGAGTTTAAAGCCTATAACGAATGAGGATGCGTGATTGCAATCCTACCTATCATGACTGGAGATCCCAAGACGTAGGTTCAAAGGGAAAACAAAATCAAGCAGAATCTAACCAAAGCACTTGAGACAAAGTAGTCTCTTCCCAGCACCTAAGATGATAAAAGTGCTAACAAATGTGTGAAGG…	T	.	PASS	SVTYPE=DEL;END=18183286;SVLEN=-2233	GT
Chr1	18185605	svim_asm.INS.434	C	CGATCCCCTAGACTATATTTGCGAATTGATTTTGCCACATATCCTTTCACAAAACAAATATGATATCGCTATTGCGAAGTGATTTTGCCACATATCCTTTCACAAAACAAATATGACATGGCTACTGAAATTGATGACATGTCTTATAGCTTAATATGACATGGACAATTGCATTTAATGTTAATTTATATTTTTGGTAAACTTTTTAAAATATGGTAATAACTCATATATTACATTTAATGTCAATTTATATTTTTGGAATTTTTTTTAGAATATGGAAATAACTCATAAATCATCATTAAAATAAATATATTTAAATATGGCATTATAAATTTTGAAATATAATTTAATTATATATATTTAAATTATACAATTTTATTACTAAAATTTTCAAAAATG…	.	PASS	SVTYPE=INS;END=18185605;SVLEN=756	GT
Chr1	18186974	svim_asm.INS.435	T	TAGGGTTGTTCGTTTCATTGACGCAGGTTCCTGCGGCTGCGTCTGCGGCTGAGGCTGAGTCTGCGGCTGCGGCCATTTGTTTGGTTGTTGTTCGTTTTGCAGCCGCAGACTCAGACTCAGCCGCAGACGCAGCCGCAACTTGTTGTTCGTTTCAAAAACGCAGGATATTGCCGCAGCCACGCAGAAAGTAGATTTAATTCTGTTCGTTTGGTTGCCGCAGACGCAATTTTCATTTATTTCATATTTTAATTTTATGAATTTGTAAAATTGTATTTTAAATAAATAAAATACTATAAAATTGTAAAATATTGTAAAATTTCATATTTTAATTTTATGAATTTTATGAATTTGTAAAATTGTATTTTAAATAAATAAAATATTATAAATTGTAAAATATTG…	.	PASS	SVTYPE=INS;END=18186974;SVLEN=6025	GT
Chr1	18192689	svim_asm.INS.436	T	TCATATATTTATATATATTTCATATCGTTTAAATTAAACTATACATCATATGAATA	.	PASS	SVTYPE=INS;END=18192689;SVLEN=55	GT
Chr1	18210055	svim_asm.INS.437	G	GTATTAGACTTGACAGTGTAATAGGAGTTTGAGAATGAACCATACCATTTT	.	PASS	SVTYPE=INS;END=18210055;SVLEN=50	GT
Chr1	18210493	svim_asm.INS.438	G	GACCAATATTGCTTGACTATCCACCTTTTACGAAACCCGTTAGCAACATTAATATTTTACAATAAAACTCATCAAATGCGTAGTGGGATGATTAAATTATGATCCGTTACACGTAAATTATCATCAAAAACCCTCACTCTTTCCTGCTCATCTCCTCTATATAACCAGACCCAAGCACCACACATCACCACAAAAAAAAGGGCAAAAACTCAAATCACTGTAACTTCGCAAACACTTCAATGGAGCCAACTTCAAATAAACAGTCTTATTAGTTCTACGAACAAAAATAGTTACT	.	PASS	SVTYPE=INS;END=18210493;SVLEN=294	GT
Chr1	18226159	svim_asm.INS.439	G	GGTCTGCATTGATATATCCGATGGATATCAAAATAATGTAATAGTGGATAACTGTTGGCACAAAAAAGTTATACTCCATTTTTTTCATAGTTGTCATTCTAGTTTTTTTTTATTCTTACACAAAAAAATGTCATTTTACAATTCTAATACAAATTATACTTAATTTCATCTGAAAATTAATTGCAAACTGGATTGGTTTTATAAATAATTTTATTTATCTCAAATACTATTGGTCAGAAAAATGTAATTAATAACAATTTACGTATATTTCCGCTATTTTTTTAGTCTCTGTGAAAAAT	.	PASS	SVTYPE=INS;END=18226159;SVLEN=298	GT
Chr1	18226390	svim_asm.DEL.413	TCATGGTGATGATTGGTTCGACTGTGGCTTTAAAAACTTACATGTAGATGATTAGCTGTAGATAAATCAGTTGTAGTTGTAAAGTTGTTACTGTAGACTTTTTTCTACAGAGACTTTTGCTGTAGTTAAATTTGTTGTAGCTGTAAGCGGTAGGCTCTAGATATTTTAAATTAAAATATATAAAATATGTGTTGTATATATAAAATTATTATTTTATATCAATTAAAATAATTTATATTAATATTTTTTAATAAATTATCAAAATTTATTGTAATTTAAAATGTGATATGTAAATAATATTTCTATTATTTAAATATCTTAATAATTTAAAAACACTCAAATTCAAAATTAAAATATTTATAAAAGTTTTTATTATGATTATATAATTTATTTGATATT…	T	.	PASS	SVTYPE=DEL;END=18227051;SVLEN=-661	GT
Chr1	18227157	svim_asm.DEL.414	CCAAAAATTGTAGTTATAAAAAAAAAACATGGTAAACCAATCTCAATTACAAACCGAAGTCAAAACCAATAAAATCTAGATTCCAATTAGATCACTCATCTCAAAAGTAAAAATTAAGGCTCTAAACAGTGATCAAAACAATGAGTGAGAATAGTGAATTCTTTAACATTTTTTACAATTTACATCATTTACAAAGAATATTTGTTACATATGATTCTTTTACCTTCCTTAACATTTAAAGAATAATAGACTACAATTATTCCTTATCAAATTAAGAGAGCAATAGCTTTTCTTTTTATTTTATTCATTTCATTCTTTTTTTTGAAATGAAAGATAAGGGTGAGGCATCCTATGTGATAAGAAATGAGATATTATGTGACAGATCACTAGGAATTTTGG…	C	.	PASS	SVTYPE=DEL;END=18231105;SVLEN=-3948	GT
Chr1	18232637	svim_asm.DEL.415	GATATATATATATATATATATATATATATATATATATATATAT	G	.	PASS	SVTYPE=DEL;END=18232679;SVLEN=-42	GT
Chr1	18302795	svim_asm.INS.440	A	AAAACACTACAAGAAAAAAACGGCATACTGAGAGAAAAAATCGTCGGTATGTCTTCGGAATATCGCTATTCCGACGATATACCGACGAAAAAAATCCTCGGAAATAACTCCTCGGAAATTCATCTTTCCTCGGAAATCCCTCGGAAATTTCCGACGGAATTCCGAGGAAATGAATTTCCTCGGAATATTCCGAGGACTTTTTTCGTCGGAAATTCCTCGGAATATTCCGAGGAAGATGTCGTCGGAATATTCCGAGGGATACACTTCCTCGGAATATTTCCAAAATTAAAAAAAAAAATTATAAATTTATTTTTTTAAATTGAAATTCGAAAATATAATATTAAAATTGAAATAGAAAACATATTTAAAATACAAAAAATAATAAAATAGTTTTTATAA…	.	PASS	SVTYPE=INS;END=18302795;SVLEN=2684	GT
Chr1	18305621	svim_asm.DEL.416	AATAATTCTTGATCATGAAGTACCATAATATTGGAAATTTACTG	A	.	PASS	SVTYPE=DEL;END=18305664;SVLEN=-43	GT
Chr1	18321043	svim_asm.INS.441	A	ATCTATATATATATATATATAAAAATGTTGCTGACCCTCCTGTGATGCCACGTGGAAACTACTTTAATATATGGATGAGGCGTGTTCCGGTCTCCGTTTCAAGACGGACTGAGATTTGTTTTACCCGGTCTCTGTCTGCCATTTGGGCTACTAATCGTCCATAATAATAAAACGATGACTTTTGGGCTTTACAATATTAACAGTACATTTACCGTTCGGAAGTCCACGGAAGTTATATTTTCATCATGATGTATACTAATCCTCTACAACAGATAAAATAGACCACTAGTACAATATTATGTTAGAAACACAATATTAAACTTGGCCTTAGTTACCCAAAATGCAAGTTCGGAAATCATATATTAAAGTTAACGTGCTCCACTGTCCATGCACGAAAGT…	.	PASS	SVTYPE=INS;END=18321043;SVLEN=579	GT
Chr1	18333383	svim_asm.INS.442	G	GGAGCCACCACCGGCAGCGCTGTTCTCGGCGACAATGTTCGCGAAGGAGATGCTAGAGTCAGCGAGT	.	PASS	SVTYPE=INS;END=18333383;SVLEN=66	GT
Chr1	18345034	svim_asm.DEL.417	TTATTATGTGAAGACATTAAGCTTTTAAGAAGAAGCTTTCTCAACTCGGAAATCATTCATGTATCCAGGACGGCGAACCTAAAGGCGGATAGCTTAGCACGCAGTGCCCGTCAACAATCGTCTTTCGTTGTACACATGGATGCAGAGTTACCAATTTGGTTTACAGAGTCTACATGAGTCTGTGATTGTTTGCTGTCAAAAAAAAATATATATA	T	.	PASS	SVTYPE=DEL;END=18345247;SVLEN=-213	GT
Chr1	18346877	svim_asm.DEL.418	TTTAATATTCAATATATGTATTTATATAAATATTTTATTGTTTATTATTTCTTTACAGTGATTATATTTTTAACTTTTTAAATTCTTTAGAATATTTTGATG	T	.	PASS	SVTYPE=DEL;END=18346978;SVLEN=-101	GT
Chr1	18347168	svim_asm.DEL.419	CTTAACATTCTTAATTTGTAGAATTTTTTTATTGTATTCAATGT	C	.	PASS	SVTYPE=DEL;END=18347211;SVLEN=-43	GT
Chr1	18347764	svim_asm.DEL.420	ATCTCCTATATATTATTTGTGAAACATTACAACTTTTTTTTGTAACCACATGTCATCACTAGGATGATTCTTAGAATTATTAGAGAAATAGGTTGGTCCATCTCATTATATAATAAGTTTTTTTATTAAACTAACCATAAATTAATTATTAATATCATTTATTATTTCATTAAATAAAGATTACGGAATTGCCTAATGTGGGTAGAATATATATGACAATTAATGATTTTGAATAATAAAGATTTGATAAAAAAATGTATCTTCTATCAAATTTGTTTAATTTAAAACTATTAAAATAATATTTTTAAAAACACAATAACCATATTATAAAAATTTACATTTTTCTGTATATTTTATATTTTGAATTTTAAAAATGACTATAAATTACTAAAACTGTTA…	A	.	PASS	SVTYPE=DEL;END=18348803;SVLEN=-1039	GT
Chr1	18352470	svim_asm.INS.443	A	ACTATTTTATATTAGGCCTGGGCATTTTAACCTGGACCCGAAGATCCGAACCGGAACTGACCCAAAAATATCCGACCCGGAATCGGACCGAAAATTTACAAGTACCTTTTGGGTCTCAATTTTTTTTACCCGAAAAAACCGGAACCGACCCGAATAGACCCGGATCCGAAAATAACCGACCAGAATAGACCCGACCCGATAAGAATCGATTTGTACCCGACTTTAAAACATGTATATCTAAAACTATGATGTTTTTGTGTTCTATTTTATATATATTATTTTATGATTTAGTTGAAATATCTTTTGTTAACAACATTTGTTATTATTTTTTAACATTTTTAAAGTAATATAAAGTTTTAAAATGTAAAATTTAGAGTTTTAAAATGTTTTATTTTAATT…	.	PASS	SVTYPE=INS;END=18352470;SVLEN=703	GT
Chr1	18357332	svim_asm.DEL.421	GTGAGTAAGGTTGCATGGAATCAGAAACGTATACATGAAAACAAAAC	G	.	PASS	SVTYPE=DEL;END=18357378;SVLEN=-46	GT
Chr1	18360836	svim_asm.DEL.422	TTTTGACAAGTCTCTATTTCCGACCACTTTGTTTTTGTAAATTATATATATCGATTTATAGCGTTTTGTTGTCAACCAACCACTTTGTTTTTG	T	.	PASS	SVTYPE=DEL;END=18360928;SVLEN=-92	GT
Chr1	18370626	svim_asm.DEL.423	TGTTAATAATTTACTGAACACATTGATTAGTGTGGAGAAGATGAAGTTGGTCCATTGTTAACGTCCATTTATGTTTTTGAA	T	.	PASS	SVTYPE=DEL;END=18370706;SVLEN=-80	GT
Chr1	18376209	svim_asm.INS.444	G	GCCTCCAAAAGAGAATATTTATTTTTTTTATCTACAAAAAGTACCTTATTTAAAATTAACTCTATTTACTTTAAGAAAGTTCAAGAGTTTCAAAGACTTATAAATTTGTTTAAAATTAAATTTCATTAAAAGACTATTATGTAAAGAAAAATGTGATATTTAATAAAAACTTTATTTTC	.	PASS	SVTYPE=INS;END=18376209;SVLEN=178	GT
Chr1	18378479	svim_asm.DEL.424	ATAATATCTATACTATTAAAGCAGGATCCTATTGTCATAATTACCTTAGGGGCATGTTTCCTTCACTAACATTGCATGTTTCATTAAGGGCAATTAAGTAATATTAATAACAAATCTATATTAGATCATTATTTTTGGATCCAGCCCAAATCAAATCTCTCTTGGGCCATTTGGGCCTATTAAAAAATCAGATTCAATTCTCACTTTTTTTTTCCTTTGGGCCATTGAGTCCAAGTTCAAATAATTTTTTTTCGACTATTCTTAATTATTATTTTTTTCTTTTCTTAATATAATTTAAGCATTCATAAAAATAATTGAATTTTTTTATTGAAAATTATAAATCTTTATTAAAAGTATATAATTTTTTAATTAAAATATTAACCCCATAATAAAATTAAT…	A	.	PASS	SVTYPE=DEL;END=18379090;SVLEN=-611	GT
Chr1	18379499	svim_asm.INS.445	G	GAATAACAAAAACGGAAAATTGCCTAAAATCGCTCTAAGTACTAAGTTTGCTGTGAAAAAGTCCTCCTCCATGCCTCTCGCCTAGGACTCCTTATATACTGGCTCC	.	PASS	SVTYPE=INS;END=18379499;SVLEN=105	GT
Chr1	18379935	svim_asm.INS.446	C	CATAGCGACCAAACTTCTGCTCGAGCTCGGTCGTTACGTAGCGACCGAGCTCCTGCTCGAGCTCGGTCGCTACGTAGCGACTGAGCTTCTGATCGAGCTCGGTCACTACGTAACGACCGAGCGGAACACGCGTTCGGTCGCGGCGTACCGACCCTTTTCGAGCTTTTGTCCAATGACTCGCATTTCCTCCGTAAAGCTTTTCGTAAGGAAGAATCTATTTCGAAAGAGTATTCGTCGAAGAAGGTTTTTTCGTTTTCTTCTTCGGGGATTTGGACTTTAACTTCGTCGCAACCATTTTCGACCCCAACAGTTAGCCCCCCAGCTCGTTGGGAGCGTGGATTTCTAGTGAGATCCCAATGCGCGGTATGGCGAGTTCGGACGAGATTGGTGTATTTGGGC…	.	PASS	SVTYPE=INS;END=18379935;SVLEN=1450	GT
Chr1	18387615	svim_asm.INS.447	T	TGGTATTAGTAGATATCCGGGACCTCTGGAAAATTAGGGTTTTCTTAGTTTCCTTATTTAAACGAAAATTGACAGTGCGAATTTC	.	PASS	SVTYPE=INS;END=18387615;SVLEN=84	GT
Chr1	18388407	svim_asm.INS.448	G	GAGTTGTATCTAGGCCTGGGCATTTCGGATATCGGTTCGGTTCGGTTCGGATAGTTTCGTGTTCGGTTCGGTTCGGATAGTAAATGTAGGAACCGGAAAATATCCGGAAAAAGTTCAGTTCTCATTTGGATCCGGTTCGGGTTCGGATAGTTCGGGTAGTTCGGATAATTTGGATAAAATATTGGTTATTTAAGGTAAAATATCAAATAATTAGGATGATTTAGATAAAAAAATTGGATATTTCGGATTACTTTGGATATTTCGGATAAAACTATCCGGATAGTTTCGGATAAAACTATCAGGATAGTTTCAGATACTTTCGGGTAGTTTGGATGCTTTATAATAATTTAGTTATCCTCAACTATTTTCAAATACTTCTAATAGAATTTTAAATTAAAA…	.	PASS	SVTYPE=INS;END=18388407;SVLEN=623	GT
Chr1	18390033	svim_asm.DEL.425	TCTACCTGATTCGTACCGATTTAAATTCCGCGATAGGTTCTCGA	T	.	PASS	SVTYPE=DEL;END=18390076;SVLEN=-43	GT
Chr1	18390224	svim_asm.INS.449	T	TGCGTTTGTTTAAGACGGCTGATGTGTTCGTCGGGGCCAATCGATGAACGGAGTGTAAGATTTGTAGTGGTCGCGTTCTGACAATTTGTTCATATCATCTCGATTTTTAACTTGGCGACGTCTC	.	PASS	SVTYPE=INS;END=18390224;SVLEN=123	GT
Chr1	18391785	svim_asm.INS.450	G	GTAATTATGCACTCCTTGGAGATCTTCCCCCTCGTGATTGACATCTTGATTGCGAGTCCATGTATTATGATCGCGTAATTATACCCGTGGTTCGGCTC	.	PASS	SVTYPE=INS;END=18391785;SVLEN=97	GT
Chr1	18400164	svim_asm.INS.451	A	AGTTCTAAAACCCCAAGACGGCAAAAACCTAATTGAGTCGCAGCTCGAATAACAAAAATGGAAAATTGCCTAAAATCGCTCTAAGTGCTAAGTTTGCTGTGAAAAAGTCATCTTCCATGCCTCTCGCCTAGGACTCCTTATATACTAGCTCCAAGGTAGGTTTACGCTTTTCCTCTTCTACCCTTAAGCCGCCATAGCGTAAAAATGGAGATATTCCATTTTTTCCGATCTTCGTAATTATCTTCCAAAATGTCGTATTTATCCGCGGAAACTTGACATTTATCTTTCCTTGCGAACCAAGTGTAAACCGCTATGCGGCTCACGGGCTGTTGGTTAAGAAATCGTAAGTCGGGCCCCGAGTCATGTCTTATGTCCTTTTGGGCCGTCTTCTGACTAGAA…	.	PASS	SVTYPE=INS;END=18400164;SVLEN=400	GT
Chr1	18446740	svim_asm.INS.452	T	TTCTCCACCTAAGCTTATTATCCCCTCCTGCACATTAGAAAAAACGATAATTAGAAATAGTATAAAGCAACTCAAAGCGGCTGGAACTTTGGCCAAATCTGTAAAGTATTGTGAGTAACACATGCTAAGAAAGTCAACAATAATGCAGGTAAGAATGAAAAGAGGAGAACATACCTTTGTTGAGACCAATGGGGCTCTTTTACCAGGAACTTTCACATCCGAAGCAATAAGGGACATCGTTGGCAGCTTTTCATGTAAGACCTCCGTCAGTTTCTGATATT	.	PASS	SVTYPE=INS;END=18446740;SVLEN=280	GT
Chr1	18454260	svim_asm.INS.453	G	GTTACCTGATATCTCATGATTTTTATAAGTTTTAGATTCATATTTTAGCTTATTATGATCATTTTAGGTTGCATTTAGGTCTTTGTGTTGTATTTGCATACTCATTTGCATATCATAGGGGTTGGAATGCTTATTTGGAAGTTTGGGGCGAAATTCAAGGGTTATACTGCAAATTTTGGAAGTTTTGGGTCCACTGTGATGTTAACAAGAACCAAGGGACCAAGGTTGCAAATTCGTAATATTCGATTGGGCTAAATCGCACATTGGAAACTTTGGGTTTGATTCGCGAGGGCATTTTTGTACATTCCAAAGGCTGGGTCCGTTTTGTAAAGAATCAAAAGGCCAGGGACTGGTTTTGAAAATAATGAAGAAACCTCCATTGGAGAGCACGAGCTTTCT…	.	PASS	SVTYPE=INS;END=18454260;SVLEN=6391	GT
Chr1	18458765	svim_asm.INS.454	G	GAGAGCTTAAGTAAATATTCCTTGCGTGCCTTGAGTGCACTCCATACTGCTAGAACCAGGTTTTCCTCTGC	.	PASS	SVTYPE=INS;END=18458765;SVLEN=70	GT
Chr1	18459726	svim_asm.INS.455	A	ACTAAGGGTCTGACTGGTGACCATTCGGGAAACAAGAGGAACAAACAGAAAAAGAATATACGGGAAAAAAATAACAGGAATGAAAAGGAATGATTGTTCCTTCTCAAATTTAACAAGGAATAATTTTATCCTTTAATTCTCTACAAAAACAGGAACGAGAGGGAATGAGAAGGAATTATTATTCCTTGCGAATGGTGATTTTTTATAGGAACGTTAGGGAATGCATTATTCCCCATCATTCCCCGGTCACCATTCATACC	.	PASS	SVTYPE=INS;END=18459726;SVLEN=259	GT
Chr1	18476971	svim_asm.DEL.426	TATCTGTTGGCACACCATGCAACCTCACAATTTCGTCCACATAG	T	.	PASS	SVTYPE=DEL;END=18477014;SVLEN=-43	GT
Chr1	18486175	svim_asm.DEL.427	ATGACAAAAAAAAAAAAAAAAAAAAAAAAGATGGTATTATTTGGGTTA	A	.	PASS	SVTYPE=DEL;END=18486222;SVLEN=-47	GT
Chr1	18486291	svim_asm.INS.456	A	ATCCCCTATATATTATTTGTGAAACATTACAACTTCTTTTTGTAGCCACATGTCATCACTAGGATGATTCTTAGAATTACTAGAGAAATAGGTTGGTCCATCTAATTATATAATAAACTTTTTATTAAACTAACCATAAATTCATTATTAATGTCAATTATTATTTCCTTAAATAAAGATTACGGAATTGCCTAATGTGAGTAAAGTATATATGACAATAATGATTTTGAATAAAAAAGATCTGATAAAAAAATGTATCTTCTATCAAATTTTTTTAATTTAAAACTATTAAAATAACTTTAAAAAACAAAATAACCATATTATAAAAATTTAGATTTTTCTGTATATTTTATATTTTGAATTTTAAAAAATGACTATAAATTACTAAAATTGTTAAAA…	.	PASS	SVTYPE=INS;END=18486291;SVLEN=1039	GT
Chr1	18487673	svim_asm.DEL.428	AGCCGTCTCTTATGTAGAGCTATTGTTGTCTTTAAATACAGTTTTTAGGAT	A	.	PASS	SVTYPE=DEL;END=18487723;SVLEN=-50	GT
Chr1	18490703	svim_asm.INS.457	T	TAAAAGTTTTGGGCTTTTTGCAAGATTGACTCAAAACTCAAAGTCAAACCTAAAACTAACACATATTTTTCTTGGAATTTTCTTTTGTCCTATTCACCCCACAAGTTCATATAATTCACGAAAATGCCATCAATTTTTTTTTTCTTTTTCCGAAAATGATATTTTTACTCTCTCACCCTCATCAACTTCAAGTAATTACAAGATTGCCATTGTCATCAATACCCCAACCACCATGAACAACCAATTTGAAGCTCTTAATGCACCTAAAATCGATTTACACACTCTCTCTTTCTCATTGTTATGAACTAAAAACAACATCTCTTTCACTTTGCCTCCATATTCATCCAAAAAACTCAAGCTTTTGATTCAAAATTTTTTTTATGGTTGCTAGAGCCATTC…	.	PASS	SVTYPE=INS;END=18490703;SVLEN=6167	GT
Chr1	18527355	svim_asm.BND.65	N	]Chr2:42928493]N	.	PASS	SVTYPE=BND	GT
Chr1	18545390	svim_asm.BND.66	N	[Chr9:50287947[N	.	PASS	SVTYPE=BND	GT
Chr1	18550239	svim_asm.INS.458	A	AATTTATATATATATATATATATATATATATATATATATATATATATATATATATATATTT	.	PASS	SVTYPE=INS;END=18550239;SVLEN=60	GT
Chr1	18556967	svim_asm.INS.459	G	GTGGTAGATTTATAAATATTATTGTTCAGAGCATGATATGTTAGTGGCATGGTTTCCGAGTCTTTTTATA	.	PASS	SVTYPE=INS;END=18556967;SVLEN=69	GT
Chr1	18559791	svim_asm.INS.460	T	TAGTGGGGTTTATTGGTTCTAGTATTTTAATGGATTTGGAAATTCTAATAGATTTGGAAATTTTTGATAAATCCACTAATTTTTAAAATTAAATAAACGGATTTCATAAGAATTCAGATAGATTTAAAAATGAAGTATGTAGATTATTATAAATCAATCAAATGAATTTACAAGAGATAAGACCATGGCTTGTGAACAGGGCCGGCTAATTACAGGGGACAAACAGTGTGACCGTTCTGGGCCCAAGAACGTGTCCTCCCATATATTAATAGTTAATGGGTCCAATTTTTTTATTATAAATATATATATTTTATACAAAAAATTAAAAAATGTAATATATAAAATTGAAAAGGGCCCAAAAATATTTGTTATGTATATATTTTTATTTTCATCATAAAA…	.	PASS	SVTYPE=INS;END=18559791;SVLEN=1199	GT
Chr1	18562273	svim_asm.INS.461	G	GCTTAGATTTTTGGGAAATCTGTTTTTTTAGAGCAAAAAAATGGTAACTATGTCTTTTTAGACTAATTTATACTATTTTATGTCGACTAATTTTTTTCAAAATGGCAGTAATGTCCTTAAAATTGAAATTTTTTTAAAAAAGATATATATTGAGTTCGACAAGGGGATCGATCGATCGATCCCACTTTACAAGTTACAGTGGATCGATCAATCCCGATCATTATTCAGAACAAAAAAAACGCGAAATATATACTGATCGACCTGATCCATTTTACTCGATCGGCGAAGGTCGATTTACACAGATCGACCGATCTGTAAGAATAGATCGATCGATCCCGTGCCGAGGAAAAAATCTCAAATCGATTTTTTTAGTTTTGTATGATTATATCCGGATTGATT…	.	PASS	SVTYPE=INS;END=18562273;SVLEN=1250	GT
Chr1	18575873	svim_asm.DEL.429	TGACTTAGTCACTCTTTTCGGGTCAGCAAAGAAATCTGGCAATTGATTAGCTAGCTTTTGTAAATGTATAATCTTTTGGACTTCTAAATCACATTCCTGAGTCTGAGGATCTTGCCAAGATAAGGATGTTTGATTCCATGTAATTTCTTTTACCAGTTTACTGCTATCTCCCCTAATGTTGGATGTTCGGTTTCATCAAAGTGACAATCCGCATACCTGGCCTTAAATAAATCACCCGTAGTTGGCTCAAGGTATTTTATAATCGTGGGAGATTCATATCCAACATATATCTCCATCCTCCTTTGAGGTCCCATCTTTGTTCTCTGTGGTGGTGCAATTGGCACATAGACGGCACAGCCAAATGTCTTAAGATGGGATATGTCTGGCTCATGACCTGTA…	T	.	PASS	SVTYPE=DEL;END=18577004;SVLEN=-1131	GT
Chr1	18646439	svim_asm.DEL.430	CTTGATCCGTTTCTGTTTGTTAGTTCTTCTTTATCATCCCAGAAGTCAAAA	C	.	PASS	SVTYPE=DEL;END=18646489;SVLEN=-50	GT
Chr1	18653038	svim_asm.DEL.431	TAAATAATGTTGGGAAAATGGGTCTTTTATTCCCCAAGTAATTGAAATTAACACTTTTAATATCCAACTATAGGTTACACAAATTTAATCCTCAAGTTTTTGTTGACTATGCAAAATCAGACCTACAAAAGTCAATCATCAATTATTTTAACGGAGACGTTAGATAAAATAGGAAGATGATCGAGTTCTTCCTTTCAAAACCCATAAATCTCTAAATTGATTTTTTTTCCATGCGATTTTGACAGAGAGGAGACGATTTCTGATGAGAAAAGAATAATTAAGGTGAGTTCAGACGAGAAGATGGTGAAAACCTTCTCCAGTAATCATGGAGGAAGACGAAAGAAGATTTGAATCAAAGGGCGCCATTGCATGTAGAACCCGAAGTTCCCAACCCTTAGA…	T	.	PASS	SVTYPE=DEL;END=18654547;SVLEN=-1509	GT
Chr1	18656711	svim_asm.INS.462	T	TCTCGTGGGCAGTAGCGGCCCTGACCGGAAGCGGAGGAAGCTCAAGCTTCTGGCCTTCACTTTTTAAAGAAATATTCCGGCCAATTATTTAAAAAGATTCTTAGTTAGTCTAGTGGCAAACATAGTTATTTTGAAACGCAAGGTGACGAGTTCGATTGACAGTAGTGCTATTTTCTTCATACATATACATTTTGATATATATATCATTTACAAACAACTTATGAATGGGCCTTATTTATTTACTTGCTTCCGGTCTATATATTTTCAAGGCCGGCACTG	.	PASS	SVTYPE=INS;END=18656711;SVLEN=278	GT
Chr1	18698733	svim_asm.INS.463	C	CGCTTTCATCTATTCATTTGTTGTCAGCAAACTAATCTAAAATAAAATCAAG	.	PASS	SVTYPE=INS;END=18698733;SVLEN=51	GT
Chr1	18721927	svim_asm.DEL.432	TTAATAGTGCTGTTCGTTTCATTGACGCAGGTTCCTGCGGCTGCGGCTGCGGCTGAGTCTGCGGCTGCGGCTGCGTCTATTCCTTTGGTTGTTGTTCGTTTTGCAGCCGCAGATTCAGCCGCAGCCGCAGCCTCAGACGCAACTTGTTGTTCGTTTCTAAGACGCAGGACATTGCCGCAGCCGCAGCCGCAGACGCAGAAAATAGATTTAGTTATGTTCGTTTGGTTGCCGCAGACGCAATTTTCATTTATTTCATATTTTAATTTTATGAATTTTGTGAATTTATACAATTGTATTTTAAATAAATAAAATGTAGATTTAAATTTGTAAAATTATATTTTAAATAAATAAAATGTAGATTTAAATTTGTAATATTTACATTCATCAAAATATTATAAT…	T	.	PASS	SVTYPE=DEL;END=18724902;SVLEN=-2975	GT
Chr1	18728258	svim_asm.INS.464	A	ATCAATACCATTAAAAGAGTTCATTCTCATTAATGAAAATTGCGGTTTTC	.	PASS	SVTYPE=INS;END=18728258;SVLEN=49	GT
Chr1	18738740	svim_asm.INS.465	A	AAGAACTCAATCTATAACTCAATCTATAGATGCTAAGGGTTGATCAT	.	PASS	SVTYPE=INS;END=18738740;SVLEN=46	GT
Chr1	18740494	svim_asm.INS.466	A	AATTCAGTGAAGGATCTAATTAATCGCCCTATCAATTATATATCTCAGAAGAACATTAAAACCCTAGAACTCT	.	PASS	SVTYPE=INS;END=18740494;SVLEN=72	GT
Chr1	18741500	svim_asm.DEL.433	GACACGTAGTATTACAAATGAGTTACAATAAAAATTACGATATGATGTATCTTGCAGTAAAAACTATGTGGTAAAAACTGTAGGTTTATGTGGTAAGTTTGCTGTAAAAATATGAATTACTATTTTATTAATATAAATGATTGGTAACCTTTTCGATGTATAAGTTGCAGTATCTATTATTTTTTAAAATATAAATAATATTTACTACAAATTTAATAAAAATATTAGAAAAAATAAAATATATTATATTAAAATTAACTAATGATACTGAATATACATAGGTATATAAGGCTCCCATATATATAAATAATTTATGAGCATAAATTTTTAACTACCAAAAAATATTAAAATCAAAATTATTAACAATTTAAATGACTAATTAAAGTGGCCTTTATACAA…	G	.	PASS	SVTYPE=DEL;END=18742638;SVLEN=-1138	GT
Chr1	18747497	svim_asm.INS.467	A	AAGTGTGATTGAAAGCAACTTTAGCATACTAGTATTTGCTC	.	PASS	SVTYPE=INS;END=18747497;SVLEN=40	GT
Chr1	18750632	svim_asm.INS.468	A	AATTATTATTAATGTGTCAATATCCATGGATGATGAATATTTTAAGTTG	.	PASS	SVTYPE=INS;END=18750632;SVLEN=48	GT
Chr1	18751864	svim_asm.DEL.434	CCCCAAACTAAACTAAAACAATATAGTCAAACATCTAACTAATTCT	C	.	PASS	SVTYPE=DEL;END=18751909;SVLEN=-45	GT
Chr1	18758905	svim_asm.INS.469	C	CGAAAACAAGGAATGAGAGAGAAGAGATGACCGCTACATAGAGAAAACTA	.	PASS	SVTYPE=INS;END=18758905;SVLEN=49	GT
Chr1	18784297	svim_asm.DEL.435	ATGAGCGCAAGTGTCCTCAAGAGTCTTAAACCTTTTGGGGTATTATTTGGTATTTCGAATTTACACCACCTTAGCTTCAAGACAGT	A	.	PASS	SVTYPE=DEL;END=18784382;SVLEN=-85	GT
Chr1	18785160	svim_asm.INS.470	C	CATACACTACAATAAAACAGCAAGGATTCTGAGGGAAAAAATCGTCGGAATTTCGTCGGAATATCGTTATTCCGACGACATACCGACAAAACAAGTCGTCGGAAATAATTCCTCGAAATTTCTTCTTTTCTCGGAAATTCCTCGGAATTTTCCTACGGAATTCCGAGGAAACAAACTTCCGAGGATCACTAGTTTGTCGGAAAGGTCCTCGGAATATACCGAGGGAGAACTTCGTCGGGATACTTCCTCGGACGTTCATCGATCGATGCATTTTTAGGCATATATACATCGATCGATAGGAATATACCGAGGGACATATTCCTCGGAATATTCCGAGGAATGTGTCCCTCGGTATATTCCGAGGGATCTGTCCCTCGCAATATTCCGAGGGAAATGTCC…	.	PASS	SVTYPE=INS;END=18785160;SVLEN=10674	GT
Chr1	18788164	svim_asm.DEL.436	AAGTGAGACACTACAAGAAAACAACATGGATACTGAGGGAAAAAATCGTCGGAATTTCGTCGGAATAAAGTTATTCCGACGAAATTCCGACGAAACAAGTCGTCGGAAATAATTCCTCGGAATTTCTTCTTTCCTCGGAATTCCGTCGGAAATATCCGACGGAATTCCGAGGAAACACATTTCCGAGGAAATTCCGAGGAGCACCAGTTTGTCGGAAATCTCCTCGGAATATACCGAAGGAGTACTTCGTCGGGATATACATCGATCGATGTGTTTTTTGACATATACCCATCGATCGATCCGTTTATAAAAACACGTTTGGAATATACCGAGGGACACCTTTCCTCGGAATATTCCGAGGAACATGTCCCTCGGTATATTCCGAGGAACATCTCCCTC…	A	.	PASS	SVTYPE=DEL;END=18792866;SVLEN=-4702	GT
Chr1	18794505	svim_asm.DEL.437	TTTTTTGTTTCTATAACACACATGTATAATAAAGAGAGGAGACTAGTATACTCATTGAGAGTAGTCATTGTAACATTTTCTGCCTGCTAAATCCCCTGTATATTAATAGAAAAACATTTAAAAAGTTATAACATGTAGTTTGTAATACCTAAAAAGGTGTCATGCTGAGTTTTCACGTAGTTGGAATGCTAATTTTGTTTACATGGCG	T	.	PASS	SVTYPE=DEL;END=18794712;SVLEN=-207	GT
Chr1	18795449	svim_asm.DEL.438	ATATCTATATGGGTCGACCACCTATTTCCCCACGATAACTATTGTATACTGCTATATGTCTCCGAAACTACTGCCTCTATCTATTTGTCCCCGAAAATAAAGTTATATTTCTATTTCCCCCCGAATATATAGTTTGAAACATATTTTTCCCCAATCATCGAATTAGACGGTTTAATATCGGTTTATTGTTTCAACCGAAACCGTAAACCACTTAAAATGGATAGTTAACCAACTAAGATCCAATTAAGACTGATTTAAACCCGATTAAAGATCCAGCCTCATTATTAAAAAAAGAAAAAAAAACCAACGTCATAAACGTAAACCCAGAACCCGACCTTACGCAAAATCCCCAAATTGCTGGCGAAATGGATAAGAGATCAATGGCGTCAGTCTCTGGAG…	A	.	PASS	SVTYPE=DEL;END=18796535;SVLEN=-1086	GT
Chr1	18798356	svim_asm.DEL.439	AGACGGAGGCATCGTCTCATTTGCTTTAAACTAGTTCCAAAGGATCCTTGTC	A	.	PASS	SVTYPE=DEL;END=18798407;SVLEN=-51	GT
[truncated: 25,976 more rows]
